# Supplementary material for: MAGA Republicans’ views of American democracy and society and support for political violence in the United States: Findings from a nationwide population-representative survey
Source: PLoS One. 2024 Jan 3;19(1):e0295747. doi: 10.1371/journal.pone.0295747 (PMC10763974; doi:10.1371/journal.pone.0295747)
Supplement: S1 Data — (ZIP) [file pone.0295747.s002.zip]

Archive with 23 entries (23 files):
- MAGA_datafiles/MAGA_PV_datacontents.mht
- MAGA_datafiles/MAGA_PV_suptable1.csv
- MAGA_datafiles/MAGA_PV_suptable10.csv
- MAGA_datafiles/MAGA_PV_suptable2.csv
- MAGA_datafiles/MAGA_PV_suptable3.csv
- MAGA_datafiles/MAGA_PV_suptable4.csv
- MAGA_datafiles/MAGA_PV_suptable5.csv
- MAGA_datafiles/MAGA_PV_suptable6.csv
- MAGA_datafiles/MAGA_PV_suptable7.csv
- MAGA_datafiles/MAGA_PV_suptable8.csv
- MAGA_datafiles/MAGA_PV_suptable9.csv
- MAGA_datafiles/MAGA_PV_table1.csv
- MAGA_datafiles/MAGA_PV_table10.csv
- MAGA_datafiles/MAGA_PV_table11.csv
- MAGA_datafiles/MAGA_PV_table2.csv
- MAGA_datafiles/MAGA_PV_table3.csv
- MAGA_datafiles/MAGA_PV_table4.csv
- MAGA_datafiles/MAGA_PV_table5.csv
- MAGA_datafiles/MAGA_PV_table6.csv
- MAGA_datafiles/MAGA_PV_table7.csv
- MAGA_datafiles/MAGA_PV_table8.csv
- MAGA_datafiles/MAGA_PV_table9.csv
- MAGA_datafiles/MAGA_PV_text.csv
