# Supplementary material for: MAGA Republicans’ views of American democracy and society and support for political violence in the United States: Findings from a nationwide population-representative survey
Source: PLoS One. 2024 Jan 3;19(1):e0295747. doi: 10.1371/journal.pone.0295747 (PMC10763974; doi:10.1371/journal.pone.0295747)
Supplement: S1 Data — (ZIP) [file pone.0295747.s002.zip › MAGA_datafiles/MAGA_PV_datacontents.mht]

From: "Saved by Internet Explorer 11"
Subject: SAS Output
Date: Wed, 27 Sep 2023 13:24:44 -0700
MIME-Version: 1.0
Content-Type: text/html;
	charset="utf-8"
Content-Transfer-Encoding: quoted-printable
Content-Location: file://C:\Users\srobinson6\AppData\Local\Temp\1\SAS Temporary Files\_TD10424_MERM-20257_\sashtml2.htm
X-MimeOLE: Produced By Microsoft MimeOLE

=EF=BB=BF<!DOCTYPE HTML PUBLIC "-//W3C//DTD HTML 4.0 Transitional//EN">
<HTML><HEAD><META content=3D"IE=3D5.0000" =
http-equiv=3D"X-UA-Compatible">
<TITLE>SAS Output</TITLE>
<META name=3DGENERATOR content=3D"MSHTML 11.00.10570.1001">
<META content=3D"text/html; charset=3Dutf-8" http-equiv=3DContent-type>
<STYLE type=3Dtext/css>.accessiblecaption {
	FONT-SIZE: x-small; FONT-FAMILY: Arial, 'Albany AMT', Helvetica, Helv; =
FONT-WEIGHT: bold; COLOR: #112277; FONT-STYLE: normal; BACKGROUND-COLOR: =
#fafbfe
}
.activelink {
	COLOR: #800080
}
.aftercaption {
	FONT-SIZE: x-small; FONT-FAMILY: Arial, 'Albany AMT', Helvetica, Helv; =
FONT-WEIGHT: bold; COLOR: #112277; FONT-STYLE: normal; PADDING-TOP: 4pt; =
BORDER-SPACING: 0px; BACKGROUND-COLOR: #fafbfe
}
.batch {
	FONT-SIZE: x-small; BORDER-TOP: #c1c1c1 1px solid; FONT-FAMILY: 'SAS =
Monospace', 'Courier New', Courier, monospace; BORDER-RIGHT: #c1c1c1 1px =
solid; BORDER-COLLAPSE: separate; BORDER-BOTTOM: #c1c1c1 1px solid; =
FONT-WEIGHT: normal; COLOR: #000000; PADDING-BOTTOM: 7px; FONT-STYLE: =
normal; PADDING-TOP: 7px; PADDING-LEFT: 7px; BORDER-SPACING: 1px; =
BORDER-LEFT: #c1c1c1 1px solid; PADDING-RIGHT: 7px; BACKGROUND-COLOR: =
#fafbfe
}
.beforecaption {
	FONT-SIZE: x-small; FONT-FAMILY: Arial, 'Albany AMT', Helvetica, Helv; =
FONT-WEIGHT: bold; COLOR: #112277; FONT-STYLE: normal; BORDER-SPACING: =
0px; BACKGROUND-COLOR: #fafbfe
}
.body {
	FONT-SIZE: x-small; FONT-FAMILY: Arial, 'Albany AMT', Helvetica, Helv; =
FONT-WEIGHT: normal; COLOR: #000000; FONT-STYLE: normal; MARGIN-LEFT: =
8px; BACKGROUND-COLOR: #fafbfe; MARGIN-RIGHT: 8px
}
.bodydate {
	FONT-SIZE: x-small; FONT-FAMILY: Arial, 'Albany AMT', Helvetica, Helv; =
WIDTH: 100%; VERTICAL-ALIGN: top; FONT-WEIGHT: normal; COLOR: #000000; =
FONT-STYLE: normal; TEXT-ALIGN: right; BORDER-SPACING: 0px; =
BACKGROUND-COLOR: #fafbfe
}
.bycontentfolder {
	LIST-STYLE-TYPE: none; FONT-SIZE: x-small; FONT-FAMILY: Arial, 'Albany =
AMT', Helvetica, Helv; FONT-WEIGHT: normal; COLOR: #000000; FONT-STYLE: =
normal; MARGIN-LEFT: 6pt
}
.byline {
	FONT-SIZE: x-small; FONT-FAMILY: Arial, 'Albany AMT', Helvetica, Helv; =
FONT-WEIGHT: bold; COLOR: #112277; FONT-STYLE: normal; BORDER-SPACING: =
0px; BACKGROUND-COLOR: #fafbfe
}
.bylinecontainer {
	FONT-SIZE: x-small; BORDER-TOP: #000000 0px solid; FONT-FAMILY: Arial, =
'Albany AMT', Helvetica, Helv; BORDER-RIGHT: #000000 0px solid; WIDTH: =
100%; BORDER-BOTTOM: #000000 0px solid; FONT-WEIGHT: normal; COLOR: =
#000000; FONT-STYLE: normal; BORDER-SPACING: 1px; BORDER-LEFT: #000000 =
0px solid; BACKGROUND-COLOR: #fafbfe
}
.caption {
	FONT-SIZE: x-small; FONT-FAMILY: Arial, 'Albany AMT', Helvetica, Helv; =
FONT-WEIGHT: bold; COLOR: #112277; FONT-STYLE: normal; BORDER-SPACING: =
0px; BACKGROUND-COLOR: #fafbfe
}
.cell {
	FONT-SIZE: x-small; FONT-FAMILY: Arial, 'Albany AMT', Helvetica, Helv; =
FONT-WEIGHT: normal; COLOR: #000000; FONT-STYLE: normal; =
BACKGROUND-COLOR: #fafbfe
}
.container {
	FONT-SIZE: x-small; FONT-FAMILY: Arial, 'Albany AMT', Helvetica, Helv; =
FONT-WEIGHT: normal; COLOR: #000000; FONT-STYLE: normal; =
BACKGROUND-COLOR: #fafbfe
}
.contentfolder {
	LIST-STYLE-TYPE: none; FONT-SIZE: x-small; FONT-FAMILY: Arial, 'Albany =
AMT', Helvetica, Helv; FONT-WEIGHT: normal; COLOR: #000000; FONT-STYLE: =
normal; MARGIN-LEFT: 6pt
}
.contentitem {
	LIST-STYLE-TYPE: none; FONT-SIZE: x-small; FONT-FAMILY: Arial, 'Albany =
AMT', Helvetica, Helv; FONT-WEIGHT: normal; COLOR: #000000; FONT-STYLE: =
normal; MARGIN-LEFT: 6pt
}
.contentproclabel {
	FONT-SIZE: x-small; FONT-FAMILY: Arial, 'Albany AMT', Helvetica, Helv; =
FONT-WEIGHT: bold; COLOR: #112277; FONT-STYLE: normal; BACKGROUND-COLOR: =
#fafbfe
}
.contentprocname {
	FONT-SIZE: x-small; FONT-FAMILY: Arial, 'Albany AMT', Helvetica, Helv; =
FONT-WEIGHT: bold; COLOR: #112277; FONT-STYLE: normal; BACKGROUND-COLOR: =
#fafbfe
}
.contents {
	LIST-STYLE-TYPE: decimal; FONT-SIZE: x-small; FONT-FAMILY: Arial, =
'Albany AMT', Helvetica, Helv; FONT-WEIGHT: normal; COLOR: #000000; =
FONT-STYLE: normal; MARGIN-LEFT: 8px; BACKGROUND-COLOR: #fafbfe; =
MARGIN-RIGHT: 8px
}
.contentsdate {
	FONT-SIZE: x-small; FONT-FAMILY: Arial, 'Albany AMT', Helvetica, Helv; =
WIDTH: 100%; FONT-WEIGHT: normal; COLOR: #000000; FONT-STYLE: normal; =
BACKGROUND-COLOR: #fafbfe
}
.contenttitle {
	FONT-SIZE: x-small; FONT-FAMILY: Arial, 'Albany AMT', Helvetica, Helv; =
FONT-WEIGHT: bold; COLOR: #112277; FONT-STYLE: italic; BACKGROUND-COLOR: =
#fafbfe
}
.continued {
	FONT-SIZE: x-small; FONT-FAMILY: Arial, 'Albany AMT', Helvetica, Helv; =
WIDTH: 100%; FONT-WEIGHT: bold; COLOR: #112277; FONT-STYLE: normal; =
BORDER-SPACING: 0px; BACKGROUND-COLOR: #fafbfe
}
.data {
	FONT-SIZE: x-small; BORDER-TOP: #c1c1c1 0px solid; FONT-FAMILY: Arial, =
'Albany AMT', Helvetica, Helv; BORDER-RIGHT: #c1c1c1 1px solid; =
BORDER-BOTTOM: #c1c1c1 1px solid; FONT-WEIGHT: normal; FONT-STYLE: =
normal; BORDER-LEFT: #c1c1c1 0px solid; BACKGROUND-COLOR: #ffffff
}
.dataemphasis {
	FONT-SIZE: x-small; BORDER-TOP: #c1c1c1 0px solid; FONT-FAMILY: Arial, =
'Albany AMT', Helvetica, Helv; BORDER-RIGHT: #c1c1c1 1px solid; =
BORDER-BOTTOM: #c1c1c1 1px solid; FONT-WEIGHT: normal; FONT-STYLE: =
normal; BORDER-LEFT: #c1c1c1 0px solid; BACKGROUND-COLOR: #ffffff
}
.dataemphasisfixed {
	FONT-SIZE: x-small; BORDER-TOP: #c1c1c1 0px solid; FONT-FAMILY: =
'Courier New', Courier, monospace; BORDER-RIGHT: #c1c1c1 1px solid; =
BORDER-BOTTOM: #c1c1c1 1px solid; FONT-WEIGHT: normal; FONT-STYLE: =
italic; BORDER-LEFT: #c1c1c1 0px solid; BACKGROUND-COLOR: #ffffff
}
.dataempty {
	FONT-SIZE: x-small; BORDER-TOP: #c1c1c1 0px solid; FONT-FAMILY: Arial, =
'Albany AMT', Helvetica, Helv; BORDER-RIGHT: #c1c1c1 1px solid; =
BORDER-BOTTOM: #c1c1c1 1px solid; FONT-WEIGHT: normal; FONT-STYLE: =
normal; BORDER-LEFT: #c1c1c1 0px solid; BACKGROUND-COLOR: #ffffff
}
.datafixed {
	FONT-SIZE: x-small; BORDER-TOP: #c1c1c1 0px solid; FONT-FAMILY: =
'Courier New', Courier; BORDER-RIGHT: #c1c1c1 1px solid; BORDER-BOTTOM: =
#c1c1c1 1px solid; FONT-WEIGHT: normal; FONT-STYLE: normal; BORDER-LEFT: =
#c1c1c1 0px solid; BACKGROUND-COLOR: #ffffff
}
.datastrong {
	FONT-SIZE: x-small; BORDER-TOP: #c1c1c1 0px solid; FONT-FAMILY: Arial, =
'Albany AMT', Helvetica, Helv; BORDER-RIGHT: #c1c1c1 1px solid; =
BORDER-BOTTOM: #c1c1c1 1px solid; FONT-WEIGHT: bold; COLOR: #000000; =
FONT-STYLE: normal; BORDER-LEFT: #c1c1c1 0px solid; BACKGROUND-COLOR: =
#ffffff
}
.datastrongfixed {
	FONT-SIZE: x-small; BORDER-TOP: #c1c1c1 0px solid; FONT-FAMILY: =
'Courier New', Courier, monospace; BORDER-RIGHT: #c1c1c1 1px solid; =
BORDER-BOTTOM: #c1c1c1 1px solid; FONT-WEIGHT: bold; COLOR: #000000; =
FONT-STYLE: normal; BORDER-LEFT: #c1c1c1 0px solid; BACKGROUND-COLOR: =
#ffffff
}
.date {
	FONT-SIZE: x-small; FONT-FAMILY: Arial, 'Albany AMT', Helvetica, Helv; =
WIDTH: 100%; FONT-WEIGHT: normal; COLOR: #000000; FONT-STYLE: normal; =
BACKGROUND-COLOR: #fafbfe
}
.document {
	FONT-SIZE: x-small; FONT-FAMILY: Arial, 'Albany AMT', Helvetica, Helv; =
FONT-WEIGHT: normal; COLOR: #000000; FONT-STYLE: normal; =
BACKGROUND-COLOR: #fafbfe
}
A:link {
	COLOR: #0000ff
}
A:visited {
	COLOR: #800080
}
A:active {
	COLOR: #800080
}
.errorbanner {
	FONT-SIZE: x-small; FONT-FAMILY: Arial, 'Albany AMT', Helvetica, Helv; =
FONT-WEIGHT: bold; COLOR: #112277; FONT-STYLE: normal; BACKGROUND-COLOR: =
#fafbfe
}
.errorcontent {
	FONT-SIZE: x-small; FONT-FAMILY: Arial, 'Albany AMT', Helvetica, Helv; =
FONT-WEIGHT: normal; COLOR: #112277; FONT-STYLE: normal; =
BACKGROUND-COLOR: #fafbfe
}
.errorcontentfixed {
	FONT-SIZE: x-small; FONT-FAMILY: 'Courier New', Courier; FONT-WEIGHT: =
normal; COLOR: #112277; FONT-STYLE: normal; BACKGROUND-COLOR: #fafbfe
}
.extendedpage {
	FONT-SIZE: x-small; BORDER-TOP: #000000 1pt solid; FONT-FAMILY: Arial, =
'Albany AMT', Helvetica, Helv; BORDER-RIGHT: #000000 1pt solid; =
BORDER-BOTTOM: #000000 1pt solid; FONT-WEIGHT: normal; COLOR: #112277; =
FONT-STYLE: italic; TEXT-ALIGN: center; BORDER-LEFT: #000000 1pt solid; =
BACKGROUND-COLOR: #fafbfe
}
.fatalbanner {
	FONT-SIZE: x-small; FONT-FAMILY: Arial, 'Albany AMT', Helvetica, Helv; =
FONT-WEIGHT: bold; COLOR: #112277; FONT-STYLE: normal; BACKGROUND-COLOR: =
#fafbfe
}
.fatalcontent {
	FONT-SIZE: x-small; FONT-FAMILY: Arial, 'Albany AMT', Helvetica, Helv; =
FONT-WEIGHT: normal; COLOR: #112277; FONT-STYLE: normal; =
BACKGROUND-COLOR: #fafbfe
}
.fatalcontentfixed {
	FONT-SIZE: x-small; FONT-FAMILY: 'Courier New', Courier; FONT-WEIGHT: =
normal; COLOR: #112277; FONT-STYLE: normal; BACKGROUND-COLOR: #fafbfe
}
.folderaction {
	LIST-STYLE-TYPE: none; FONT-SIZE: x-small; FONT-FAMILY: Arial, 'Albany =
AMT', Helvetica, Helv; FONT-WEIGHT: normal; COLOR: #000000; FONT-STYLE: =
normal; MARGIN-LEFT: 6pt
}
.footer {
	FONT-SIZE: x-small; BORDER-TOP: #b0b7bb 0px solid; FONT-FAMILY: Arial, =
'Albany AMT', Helvetica, Helv; BORDER-RIGHT: #b0b7bb 1px solid; =
BORDER-BOTTOM: #b0b7bb 1px solid; FONT-WEIGHT: bold; COLOR: #112277; =
FONT-STYLE: normal; BORDER-LEFT: #b0b7bb 0px solid; BACKGROUND-COLOR: =
#edf2f9
}
.footeremphasis {
	FONT-SIZE: x-small; BORDER-TOP: #b0b7bb 0px solid; FONT-FAMILY: Arial, =
'Albany AMT', Helvetica, Helv; BORDER-RIGHT: #b0b7bb 1px solid; =
BORDER-BOTTOM: #b0b7bb 1px solid; FONT-WEIGHT: normal; COLOR: #112277; =
FONT-STYLE: italic; BORDER-LEFT: #b0b7bb 0px solid; BACKGROUND-COLOR: =
#edf2f9
}
.footeremphasisfixed {
	FONT-SIZE: x-small; BORDER-TOP: #b0b7bb 0px solid; FONT-FAMILY: =
'Courier New', Courier, monospace; BORDER-RIGHT: #b0b7bb 1px solid; =
BORDER-BOTTOM: #b0b7bb 1px solid; FONT-WEIGHT: normal; COLOR: #112277; =
FONT-STYLE: italic; BORDER-LEFT: #b0b7bb 0px solid; BACKGROUND-COLOR: =
#edf2f9
}
.footerempty {
	FONT-SIZE: x-small; BORDER-TOP: #b0b7bb 0px solid; FONT-FAMILY: Arial, =
'Albany AMT', Helvetica, Helv; BORDER-RIGHT: #b0b7bb 1px solid; =
BORDER-BOTTOM: #b0b7bb 1px solid; FONT-WEIGHT: bold; COLOR: #112277; =
FONT-STYLE: normal; BORDER-LEFT: #b0b7bb 0px solid; BACKGROUND-COLOR: =
#edf2f9
}
.footerfixed {
	FONT-SIZE: x-small; BORDER-TOP: #b0b7bb 0px solid; FONT-FAMILY: =
'Courier New', Courier; BORDER-RIGHT: #b0b7bb 1px solid; BORDER-BOTTOM: =
#b0b7bb 1px solid; FONT-WEIGHT: normal; COLOR: #112277; FONT-STYLE: =
normal; BORDER-LEFT: #b0b7bb 0px solid; BACKGROUND-COLOR: #edf2f9
}
.footerstrong {
	FONT-SIZE: x-small; BORDER-TOP: #b0b7bb 0px solid; FONT-FAMILY: Arial, =
'Albany AMT', Helvetica, Helv; BORDER-RIGHT: #b0b7bb 1px solid; =
BORDER-BOTTOM: #b0b7bb 1px solid; FONT-WEIGHT: bold; COLOR: #112277; =
FONT-STYLE: normal; BORDER-LEFT: #b0b7bb 0px solid; BACKGROUND-COLOR: =
#edf2f9
}
.footerstrongfixed {
	FONT-SIZE: x-small; BORDER-TOP: #b0b7bb 0px solid; FONT-FAMILY: =
'Courier New', Courier, monospace; BORDER-RIGHT: #b0b7bb 1px solid; =
BORDER-BOTTOM: #b0b7bb 1px solid; FONT-WEIGHT: bold; COLOR: #112277; =
FONT-STYLE: normal; BORDER-LEFT: #b0b7bb 0px solid; BACKGROUND-COLOR: =
#edf2f9
}
.frame {
	FONT-SIZE: x-small; FONT-FAMILY: Arial, 'Albany AMT', Helvetica, Helv; =
FONT-WEIGHT: normal; COLOR: #000000; FONT-STYLE: normal; =
BACKGROUND-COLOR: #fafbfe
}
.graph {
	FONT-SIZE: x-small; BORDER-TOP: #c1c1c1 1px solid; FONT-FAMILY: Arial, =
'Albany AMT', Helvetica, Helv; BORDER-RIGHT: #c1c1c1 1px solid; =
BORDER-COLLAPSE: separate; BORDER-BOTTOM: #c1c1c1 1px solid; =
FONT-WEIGHT: normal; COLOR: #000000; FONT-STYLE: normal; BORDER-SPACING: =
1px; BORDER-LEFT: #c1c1c1 1px solid; BACKGROUND-COLOR: #fafbfe
}
.header {
	FONT-SIZE: x-small; BORDER-TOP: #b0b7bb 0px solid; FONT-FAMILY: Arial, =
'Albany AMT', Helvetica, Helv; BORDER-RIGHT: #b0b7bb 1px solid; =
BORDER-BOTTOM: #b0b7bb 1px solid; FONT-WEIGHT: bold; COLOR: #112277; =
FONT-STYLE: normal; BORDER-LEFT: #b0b7bb 0px solid; BACKGROUND-COLOR: =
#edf2f9
}
.headeremphasis {
	FONT-SIZE: x-small; BORDER-TOP: #b0b7bb 0px solid; FONT-FAMILY: Arial, =
'Albany AMT', Helvetica, Helv; BORDER-RIGHT: #b0b7bb 1px solid; =
BORDER-BOTTOM: #b0b7bb 1px solid; FONT-WEIGHT: normal; COLOR: #000000; =
FONT-STYLE: italic; BORDER-LEFT: #b0b7bb 0px solid; BACKGROUND-COLOR: =
#d8dbd3
}
.headeremphasisfixed {
	FONT-SIZE: x-small; BORDER-TOP: #b0b7bb 0px solid; FONT-FAMILY: =
'Courier New', Courier, monospace; BORDER-RIGHT: #b0b7bb 1px solid; =
BORDER-BOTTOM: #b0b7bb 1px solid; FONT-WEIGHT: normal; COLOR: #000000; =
FONT-STYLE: italic; BORDER-LEFT: #b0b7bb 0px solid; BACKGROUND-COLOR: =
#d8dbd3
}
.headerempty {
	FONT-SIZE: x-small; BORDER-TOP: #b0b7bb 0px solid; FONT-FAMILY: Arial, =
'Albany AMT', Helvetica, Helv; BORDER-RIGHT: #b0b7bb 1px solid; =
BORDER-BOTTOM: #b0b7bb 1px solid; FONT-WEIGHT: bold; COLOR: #112277; =
FONT-STYLE: normal; BORDER-LEFT: #b0b7bb 0px solid; BACKGROUND-COLOR: =
#edf2f9
}
.headerfixed {
	FONT-SIZE: x-small; BORDER-TOP: #b0b7bb 0px solid; FONT-FAMILY: =
'Courier New', Courier; BORDER-RIGHT: #b0b7bb 1px solid; BORDER-BOTTOM: =
#b0b7bb 1px solid; FONT-WEIGHT: normal; COLOR: #112277; FONT-STYLE: =
normal; BORDER-LEFT: #b0b7bb 0px solid; BACKGROUND-COLOR: #edf2f9
}
.headersandfooters {
	FONT-SIZE: x-small; FONT-FAMILY: Arial, 'Albany AMT', Helvetica, Helv; =
FONT-WEIGHT: bold; COLOR: #000000; FONT-STYLE: normal; BACKGROUND-COLOR: =
#edf2f9
}
.headerstrong {
	FONT-SIZE: x-small; BORDER-TOP: #b0b7bb 0px solid; FONT-FAMILY: Arial, =
'Albany AMT', Helvetica, Helv; BORDER-RIGHT: #b0b7bb 1px solid; =
BORDER-BOTTOM: #b0b7bb 1px solid; FONT-WEIGHT: bold; COLOR: #000000; =
FONT-STYLE: normal; BORDER-LEFT: #b0b7bb 0px solid; BACKGROUND-COLOR: =
#d8dbd3
}
.headerstrongfixed {
	FONT-SIZE: x-small; BORDER-TOP: #b0b7bb 0px solid; FONT-FAMILY: =
'Courier New', Courier, monospace; BORDER-RIGHT: #b0b7bb 1px solid; =
BORDER-BOTTOM: #b0b7bb 1px solid; FONT-WEIGHT: bold; COLOR: #000000; =
FONT-STYLE: normal; BORDER-LEFT: #b0b7bb 0px solid; BACKGROUND-COLOR: =
#d8dbd3
}
.heading1 {
	FONT-FAMILY: Arial, Helvetica, sans-serif
}
.heading2 {
	FONT-FAMILY: Arial, Helvetica, sans-serif
}
.heading3 {
	FONT-FAMILY: Arial, Helvetica, sans-serif
}
.heading4 {
	FONT-FAMILY: Arial, Helvetica, sans-serif
}
.heading5 {
	FONT-FAMILY: Arial, Helvetica, sans-serif
}
.heading6 {
	FONT-FAMILY: Arial, Helvetica, sans-serif
}
.index {
	FONT-SIZE: x-small; FONT-FAMILY: Arial, 'Albany AMT', Helvetica, Helv; =
FONT-WEIGHT: normal; COLOR: #000000; FONT-STYLE: normal; =
BACKGROUND-COLOR: #fafbfe
}
.indexaction {
	LIST-STYLE-TYPE: none; FONT-SIZE: x-small; FONT-FAMILY: Arial, 'Albany =
AMT', Helvetica, Helv; FONT-WEIGHT: normal; COLOR: #000000; FONT-STYLE: =
normal; MARGIN-LEFT: 6pt
}
.indexitem {
	LIST-STYLE-TYPE: none; FONT-SIZE: x-small; FONT-FAMILY: Arial, 'Albany =
AMT', Helvetica, Helv; FONT-WEIGHT: normal; COLOR: #000000; FONT-STYLE: =
normal; MARGIN-LEFT: 6pt
}
.indexprocname {
	FONT-SIZE: x-small; FONT-FAMILY: Arial, 'Albany AMT', Helvetica, Helv; =
FONT-WEIGHT: bold; COLOR: #112277; FONT-STYLE: normal; BACKGROUND-COLOR: =
#fafbfe
}
.indextitle {
	FONT-SIZE: x-small; FONT-FAMILY: Arial, 'Albany AMT', Helvetica, Helv; =
FONT-WEIGHT: bold; COLOR: #112277; FONT-STYLE: italic; BACKGROUND-COLOR: =
#fafbfe
}
.layoutcontainer {
	BORDER-TOP: #000000 0px solid; BORDER-RIGHT: #000000 0px solid; =
BORDER-BOTTOM: #000000 0px solid; BORDER-SPACING: 30px; BORDER-LEFT: =
#000000 0px solid
}
.layoutregion {
	BORDER-TOP: #000000 0px solid; BORDER-RIGHT: #000000 0px solid; =
BORDER-BOTTOM: #000000 0px solid; BORDER-SPACING: 30px; BORDER-LEFT: =
#000000 0px solid
}
.linecontent {
	FONT-SIZE: x-small; BORDER-TOP: #c1c1c1 0px solid; FONT-FAMILY: Arial, =
'Albany AMT', Helvetica, Helv; BORDER-RIGHT: #c1c1c1 1px solid; =
BORDER-BOTTOM: #c1c1c1 1px solid; FONT-WEIGHT: normal; COLOR: #112277; =
FONT-STYLE: normal; BORDER-LEFT: #c1c1c1 0px solid; BACKGROUND-COLOR: =
#fafbfe
}
.link {
	COLOR: #0000ff
}
.list {
	LIST-STYLE-TYPE: disc; FONT-SIZE: x-small; FONT-FAMILY: Arial, 'Albany =
AMT', Helvetica, Helv; FONT-WEIGHT: normal; COLOR: #000000; FONT-STYLE: =
normal; BACKGROUND-COLOR: #fafbfe
}
.list10 {
	LIST-STYLE-TYPE: square; FONT-SIZE: x-small; FONT-FAMILY: Arial, =
'Albany AMT', Helvetica, Helv; FONT-WEIGHT: normal; COLOR: #000000; =
FONT-STYLE: normal; BACKGROUND-COLOR: #fafbfe
}
.list2 {
	LIST-STYLE-TYPE: circle; FONT-SIZE: x-small; FONT-FAMILY: Arial, =
'Albany AMT', Helvetica, Helv; FONT-WEIGHT: normal; COLOR: #000000; =
FONT-STYLE: normal; BACKGROUND-COLOR: #fafbfe
}
.list3 {
	LIST-STYLE-TYPE: square; FONT-SIZE: x-small; FONT-FAMILY: Arial, =
'Albany AMT', Helvetica, Helv; FONT-WEIGHT: normal; COLOR: #000000; =
FONT-STYLE: normal; BACKGROUND-COLOR: #fafbfe
}
.list4 {
	LIST-STYLE-TYPE: square; FONT-SIZE: x-small; FONT-FAMILY: Arial, =
'Albany AMT', Helvetica, Helv; FONT-WEIGHT: normal; COLOR: #000000; =
FONT-STYLE: normal; BACKGROUND-COLOR: #fafbfe
}
.list5 {
	LIST-STYLE-TYPE: square; FONT-SIZE: x-small; FONT-FAMILY: Arial, =
'Albany AMT', Helvetica, Helv; FONT-WEIGHT: normal; COLOR: #000000; =
FONT-STYLE: normal; BACKGROUND-COLOR: #fafbfe
}
.list6 {
	LIST-STYLE-TYPE: square; FONT-SIZE: x-small; FONT-FAMILY: Arial, =
'Albany AMT', Helvetica, Helv; FONT-WEIGHT: normal; COLOR: #000000; =
FONT-STYLE: normal; BACKGROUND-COLOR: #fafbfe
}
.list7 {
	LIST-STYLE-TYPE: square; FONT-SIZE: x-small; FONT-FAMILY: Arial, =
'Albany AMT', Helvetica, Helv; FONT-WEIGHT: normal; COLOR: #000000; =
FONT-STYLE: normal; BACKGROUND-COLOR: #fafbfe
}
.list8 {
	LIST-STYLE-TYPE: square; FONT-SIZE: x-small; FONT-FAMILY: Arial, =
'Albany AMT', Helvetica, Helv; FONT-WEIGHT: normal; COLOR: #000000; =
FONT-STYLE: normal; BACKGROUND-COLOR: #fafbfe
}
.list9 {
	LIST-STYLE-TYPE: square; FONT-SIZE: x-small; FONT-FAMILY: Arial, =
'Albany AMT', Helvetica, Helv; FONT-WEIGHT: normal; COLOR: #000000; =
FONT-STYLE: normal; BACKGROUND-COLOR: #fafbfe
}
.listitem {
	LIST-STYLE-TYPE: disc; FONT-SIZE: x-small; FONT-FAMILY: Arial, 'Albany =
AMT', Helvetica, Helv; FONT-WEIGHT: normal; COLOR: #000000; FONT-STYLE: =
normal; BACKGROUND-COLOR: #fafbfe
}
.listitem10 {
	LIST-STYLE-TYPE: square; FONT-SIZE: x-small; FONT-FAMILY: Arial, =
'Albany AMT', Helvetica, Helv; FONT-WEIGHT: normal; COLOR: #000000; =
FONT-STYLE: normal; BACKGROUND-COLOR: #fafbfe
}
.listitem2 {
	LIST-STYLE-TYPE: circle; FONT-SIZE: x-small; FONT-FAMILY: Arial, =
'Albany AMT', Helvetica, Helv; FONT-WEIGHT: normal; COLOR: #000000; =
FONT-STYLE: normal; BACKGROUND-COLOR: #fafbfe
}
.listitem3 {
	LIST-STYLE-TYPE: square; FONT-SIZE: x-small; FONT-FAMILY: Arial, =
'Albany AMT', Helvetica, Helv; FONT-WEIGHT: normal; COLOR: #000000; =
FONT-STYLE: normal; BACKGROUND-COLOR: #fafbfe
}
.listitem4 {
	LIST-STYLE-TYPE: square; FONT-SIZE: x-small; FONT-FAMILY: Arial, =
'Albany AMT', Helvetica, Helv; FONT-WEIGHT: normal; COLOR: #000000; =
FONT-STYLE: normal; BACKGROUND-COLOR: #fafbfe
}
.listitem5 {
	LIST-STYLE-TYPE: square; FONT-SIZE: x-small; FONT-FAMILY: Arial, =
'Albany AMT', Helvetica, Helv; FONT-WEIGHT: normal; COLOR: #000000; =
FONT-STYLE: normal; BACKGROUND-COLOR: #fafbfe
}
.listitem6 {
	LIST-STYLE-TYPE: square; FONT-SIZE: x-small; FONT-FAMILY: Arial, =
'Albany AMT', Helvetica, Helv; FONT-WEIGHT: normal; COLOR: #000000; =
FONT-STYLE: normal; BACKGROUND-COLOR: #fafbfe
}
.listitem7 {
	LIST-STYLE-TYPE: square; FONT-SIZE: x-small; FONT-FAMILY: Arial, =
'Albany AMT', Helvetica, Helv; FONT-WEIGHT: normal; COLOR: #000000; =
FONT-STYLE: normal; BACKGROUND-COLOR: #fafbfe
}
.listitem8 {
	LIST-STYLE-TYPE: square; FONT-SIZE: x-small; FONT-FAMILY: Arial, =
'Albany AMT', Helvetica, Helv; FONT-WEIGHT: normal; COLOR: #000000; =
FONT-STYLE: normal; BACKGROUND-COLOR: #fafbfe
}
.listitem9 {
	LIST-STYLE-TYPE: square; FONT-SIZE: x-small; FONT-FAMILY: Arial, =
'Albany AMT', Helvetica, Helv; FONT-WEIGHT: normal; COLOR: #000000; =
FONT-STYLE: normal; BACKGROUND-COLOR: #fafbfe
}
.note {
	FONT-SIZE: x-small; FONT-FAMILY: Arial, 'Albany AMT', Helvetica, Helv; =
FONT-WEIGHT: normal; COLOR: #112277; FONT-STYLE: normal; =
BACKGROUND-COLOR: #fafbfe
}
.notebanner {
	FONT-SIZE: x-small; FONT-FAMILY: Arial, 'Albany AMT', Helvetica, Helv; =
FONT-WEIGHT: bold; COLOR: #112277; FONT-STYLE: normal; BACKGROUND-COLOR: =
#fafbfe
}
.notecontent {
	FONT-SIZE: x-small; FONT-FAMILY: Arial, 'Albany AMT', Helvetica, Helv; =
FONT-WEIGHT: normal; COLOR: #112277; FONT-STYLE: normal; =
BACKGROUND-COLOR: #fafbfe
}
.notecontentfixed {
	FONT-SIZE: x-small; FONT-FAMILY: 'Courier New', Courier; FONT-WEIGHT: =
normal; COLOR: #112277; FONT-STYLE: normal; BACKGROUND-COLOR: #fafbfe
}
.output {
	FONT-SIZE: x-small; BORDER-TOP: #c1c1c1 1px solid; FONT-FAMILY: Arial, =
'Albany AMT', Helvetica, Helv; BORDER-RIGHT: #c1c1c1 1px solid; =
BORDER-COLLAPSE: separate; BORDER-BOTTOM: #c1c1c1 1px solid; =
FONT-WEIGHT: normal; COLOR: #000000; FONT-STYLE: normal; BORDER-SPACING: =
1px; BORDER-LEFT: #c1c1c1 1px solid; BACKGROUND-COLOR: #fafbfe
}
.pageno {
	FONT-SIZE: x-small; FONT-FAMILY: Arial, 'Albany AMT', Helvetica, Helv; =
VERTICAL-ALIGN: top; FONT-WEIGHT: bold; COLOR: #112277; FONT-STYLE: =
normal; TEXT-ALIGN: right; BORDER-SPACING: 0px; BACKGROUND-COLOR: =
#fafbfe
}
.pages {
	LIST-STYLE-TYPE: decimal; FONT-SIZE: x-small; FONT-FAMILY: Arial, =
'Albany AMT', Helvetica, Helv; FONT-WEIGHT: normal; COLOR: #000000; =
FONT-STYLE: normal; MARGIN-LEFT: 8px; BACKGROUND-COLOR: #fafbfe; =
MARGIN-RIGHT: 8px
}
.pagesdate {
	FONT-SIZE: x-small; FONT-FAMILY: Arial, 'Albany AMT', Helvetica, Helv; =
WIDTH: 100%; FONT-WEIGHT: normal; COLOR: #000000; FONT-STYLE: normal; =
BACKGROUND-COLOR: #fafbfe
}
.pagesitem {
	LIST-STYLE-TYPE: none; FONT-SIZE: x-small; FONT-FAMILY: Arial, 'Albany =
AMT', Helvetica, Helv; FONT-WEIGHT: normal; COLOR: #000000; FONT-STYLE: =
normal; MARGIN-LEFT: 6pt
}
.pagesproclabel {
	FONT-SIZE: x-small; FONT-FAMILY: Arial, 'Albany AMT', Helvetica, Helv; =
FONT-WEIGHT: bold; COLOR: #112277; FONT-STYLE: normal; BACKGROUND-COLOR: =
#fafbfe
}
.pagesprocname {
	FONT-SIZE: x-small; FONT-FAMILY: Arial, 'Albany AMT', Helvetica, Helv; =
FONT-WEIGHT: bold; COLOR: #112277; FONT-STYLE: normal; BACKGROUND-COLOR: =
#fafbfe
}
.pagestitle {
	FONT-SIZE: x-small; FONT-FAMILY: Arial, 'Albany AMT', Helvetica, Helv; =
FONT-WEIGHT: bold; COLOR: #112277; FONT-STYLE: italic; BACKGROUND-COLOR: =
#fafbfe
}
.paragraph {
	FONT-SIZE: x-small; FONT-FAMILY: Arial, 'Albany AMT', Helvetica, Helv; =
FONT-WEIGHT: normal; COLOR: #000000; FONT-STYLE: normal; =
BACKGROUND-COLOR: #fafbfe
}
.parskip {
	FONT-SIZE: x-small; BORDER-TOP: #000000 0px solid; FONT-FAMILY: Arial, =
'Albany AMT', Helvetica, Helv; BORDER-RIGHT: #000000 0px solid; =
BORDER-BOTTOM: #000000 0px solid; FONT-WEIGHT: bold; FONT-STYLE: normal; =
BORDER-SPACING: 0px; BORDER-LEFT: #000000 0px solid
}
.prepage {
	FONT-SIZE: x-small; FONT-FAMILY: Arial, 'Albany AMT', Helvetica, Helv; =
FONT-WEIGHT: normal; COLOR: #112277; FONT-STYLE: normal; TEXT-ALIGN: =
left; BACKGROUND-COLOR: #fafbfe
}
.proctitle {
	FONT-SIZE: x-small; FONT-FAMILY: Arial, 'Albany AMT', Helvetica, Helv; =
FONT-WEIGHT: bold; COLOR: #112277; FONT-STYLE: normal; BACKGROUND-COLOR: =
#fafbfe
}
.proctitlefixed {
	FONT-SIZE: x-small; FONT-FAMILY: 'Courier New', Courier, monospace; =
FONT-WEIGHT: bold; COLOR: #112277; FONT-STYLE: normal; BACKGROUND-COLOR: =
#fafbfe
}
.rowfooter {
	FONT-SIZE: x-small; BORDER-TOP: #b0b7bb 0px solid; FONT-FAMILY: Arial, =
'Albany AMT', Helvetica, Helv; BORDER-RIGHT: #b0b7bb 1px solid; =
BORDER-BOTTOM: #b0b7bb 1px solid; FONT-WEIGHT: bold; COLOR: #112277; =
FONT-STYLE: normal; BORDER-LEFT: #b0b7bb 0px solid; BACKGROUND-COLOR: =
#edf2f9
}
.rowfooteremphasis {
	FONT-SIZE: x-small; BORDER-TOP: #b0b7bb 0px solid; FONT-FAMILY: Arial, =
'Albany AMT', Helvetica, Helv; BORDER-RIGHT: #b0b7bb 1px solid; =
BORDER-BOTTOM: #b0b7bb 1px solid; FONT-WEIGHT: normal; COLOR: #112277; =
FONT-STYLE: italic; BORDER-LEFT: #b0b7bb 0px solid; BACKGROUND-COLOR: =
#edf2f9
}
.rowfooteremphasisfixed {
	FONT-SIZE: x-small; BORDER-TOP: #b0b7bb 0px solid; FONT-FAMILY: =
'Courier New', Courier, monospace; BORDER-RIGHT: #b0b7bb 1px solid; =
BORDER-BOTTOM: #b0b7bb 1px solid; FONT-WEIGHT: normal; COLOR: #112277; =
FONT-STYLE: italic; BORDER-LEFT: #b0b7bb 0px solid; BACKGROUND-COLOR: =
#edf2f9
}
.rowfooterempty {
	FONT-SIZE: x-small; BORDER-TOP: #b0b7bb 0px solid; FONT-FAMILY: Arial, =
'Albany AMT', Helvetica, Helv; BORDER-RIGHT: #b0b7bb 1px solid; =
BORDER-BOTTOM: #b0b7bb 1px solid; FONT-WEIGHT: bold; COLOR: #112277; =
FONT-STYLE: normal; BORDER-LEFT: #b0b7bb 0px solid; BACKGROUND-COLOR: =
#edf2f9
}
.rowfooterfixed {
	FONT-SIZE: x-small; BORDER-TOP: #b0b7bb 0px solid; FONT-FAMILY: =
'Courier New', Courier; BORDER-RIGHT: #b0b7bb 1px solid; BORDER-BOTTOM: =
#b0b7bb 1px solid; FONT-WEIGHT: normal; COLOR: #112277; FONT-STYLE: =
normal; BORDER-LEFT: #b0b7bb 0px solid; BACKGROUND-COLOR: #edf2f9
}
.rowfooterstrong {
	FONT-SIZE: x-small; BORDER-TOP: #b0b7bb 0px solid; FONT-FAMILY: Arial, =
'Albany AMT', Helvetica, Helv; BORDER-RIGHT: #b0b7bb 1px solid; =
BORDER-BOTTOM: #b0b7bb 1px solid; FONT-WEIGHT: bold; COLOR: #112277; =
FONT-STYLE: normal; BORDER-LEFT: #b0b7bb 0px solid; BACKGROUND-COLOR: =
#edf2f9
}
.rowfooterstrongfixed {
	FONT-SIZE: x-small; BORDER-TOP: #b0b7bb 0px solid; FONT-FAMILY: =
'Courier New', Courier, monospace; BORDER-RIGHT: #b0b7bb 1px solid; =
BORDER-BOTTOM: #b0b7bb 1px solid; FONT-WEIGHT: bold; COLOR: #112277; =
FONT-STYLE: normal; BORDER-LEFT: #b0b7bb 0px solid; BACKGROUND-COLOR: =
#edf2f9
}
.rowheader {
	FONT-SIZE: x-small; BORDER-TOP: #b0b7bb 0px solid; FONT-FAMILY: Arial, =
'Albany AMT', Helvetica, Helv; BORDER-RIGHT: #b0b7bb 1px solid; =
BORDER-BOTTOM: #b0b7bb 1px solid; FONT-WEIGHT: bold; COLOR: #112277; =
FONT-STYLE: normal; BORDER-LEFT: #b0b7bb 0px solid; BACKGROUND-COLOR: =
#edf2f9
}
.rowheaderemphasis {
	FONT-SIZE: x-small; BORDER-TOP: #b0b7bb 0px solid; FONT-FAMILY: Arial, =
'Albany AMT', Helvetica, Helv; BORDER-RIGHT: #b0b7bb 1px solid; =
BORDER-BOTTOM: #b0b7bb 1px solid; FONT-WEIGHT: normal; COLOR: #112277; =
FONT-STYLE: italic; BORDER-LEFT: #b0b7bb 0px solid; BACKGROUND-COLOR: =
#edf2f9
}
.rowheaderemphasisfixed {
	FONT-SIZE: x-small; BORDER-TOP: #b0b7bb 0px solid; FONT-FAMILY: =
'Courier New', Courier, monospace; BORDER-RIGHT: #b0b7bb 1px solid; =
BORDER-BOTTOM: #b0b7bb 1px solid; FONT-WEIGHT: normal; COLOR: #112277; =
FONT-STYLE: italic; BORDER-LEFT: #b0b7bb 0px solid; BACKGROUND-COLOR: =
#edf2f9
}
.rowheaderempty {
	FONT-SIZE: x-small; BORDER-TOP: #b0b7bb 0px solid; FONT-FAMILY: Arial, =
'Albany AMT', Helvetica, Helv; BORDER-RIGHT: #b0b7bb 1px solid; =
BORDER-BOTTOM: #b0b7bb 1px solid; FONT-WEIGHT: bold; COLOR: #112277; =
FONT-STYLE: normal; BORDER-LEFT: #b0b7bb 0px solid; BACKGROUND-COLOR: =
#edf2f9
}
.rowheaderfixed {
	FONT-SIZE: x-small; BORDER-TOP: #b0b7bb 0px solid; FONT-FAMILY: =
'Courier New', Courier; BORDER-RIGHT: #b0b7bb 1px solid; BORDER-BOTTOM: =
#b0b7bb 1px solid; FONT-WEIGHT: normal; COLOR: #112277; FONT-STYLE: =
normal; BORDER-LEFT: #b0b7bb 0px solid; BACKGROUND-COLOR: #edf2f9
}
.rowheaderstrong {
	FONT-SIZE: x-small; BORDER-TOP: #b0b7bb 0px solid; FONT-FAMILY: Arial, =
'Albany AMT', Helvetica, Helv; BORDER-RIGHT: #b0b7bb 1px solid; =
BORDER-BOTTOM: #b0b7bb 1px solid; FONT-WEIGHT: bold; COLOR: #112277; =
FONT-STYLE: normal; BORDER-LEFT: #b0b7bb 0px solid; BACKGROUND-COLOR: =
#edf2f9
}
.rowheaderstrongfixed {
	FONT-SIZE: x-small; BORDER-TOP: #b0b7bb 0px solid; FONT-FAMILY: =
'Courier New', Courier, monospace; BORDER-RIGHT: #b0b7bb 1px solid; =
BORDER-BOTTOM: #b0b7bb 1px solid; FONT-WEIGHT: bold; COLOR: #112277; =
FONT-STYLE: normal; BORDER-LEFT: #b0b7bb 0px solid; BACKGROUND-COLOR: =
#edf2f9
}
.systemfooter {
	FONT-SIZE: x-small; FONT-FAMILY: Arial, 'Albany AMT', Helvetica, Helv; =
FONT-WEIGHT: normal; COLOR: #112277; FONT-STYLE: normal; =
BACKGROUND-COLOR: #fafbfe
}
.systemfooter10 {
	FONT-SIZE: x-small; FONT-FAMILY: Arial, 'Albany AMT', Helvetica, Helv; =
FONT-WEIGHT: normal; COLOR: #112277; FONT-STYLE: normal; =
BACKGROUND-COLOR: #fafbfe
}
.systemfooter2 {
	FONT-SIZE: x-small; FONT-FAMILY: Arial, 'Albany AMT', Helvetica, Helv; =
FONT-WEIGHT: normal; COLOR: #112277; FONT-STYLE: normal; =
BACKGROUND-COLOR: #fafbfe
}
.systemfooter3 {
	FONT-SIZE: x-small; FONT-FAMILY: Arial, 'Albany AMT', Helvetica, Helv; =
FONT-WEIGHT: normal; COLOR: #112277; FONT-STYLE: normal; =
BACKGROUND-COLOR: #fafbfe
}
.systemfooter4 {
	FONT-SIZE: x-small; FONT-FAMILY: Arial, 'Albany AMT', Helvetica, Helv; =
FONT-WEIGHT: normal; COLOR: #112277; FONT-STYLE: normal; =
BACKGROUND-COLOR: #fafbfe
}
.systemfooter5 {
	FONT-SIZE: x-small; FONT-FAMILY: Arial, 'Albany AMT', Helvetica, Helv; =
FONT-WEIGHT: normal; COLOR: #112277; FONT-STYLE: normal; =
BACKGROUND-COLOR: #fafbfe
}
.systemfooter6 {
	FONT-SIZE: x-small; FONT-FAMILY: Arial, 'Albany AMT', Helvetica, Helv; =
FONT-WEIGHT: normal; COLOR: #112277; FONT-STYLE: normal; =
BACKGROUND-COLOR: #fafbfe
}
.systemfooter7 {
	FONT-SIZE: x-small; FONT-FAMILY: Arial, 'Albany AMT', Helvetica, Helv; =
FONT-WEIGHT: normal; COLOR: #112277; FONT-STYLE: normal; =
BACKGROUND-COLOR: #fafbfe
}
.systemfooter8 {
	FONT-SIZE: x-small; FONT-FAMILY: Arial, 'Albany AMT', Helvetica, Helv; =
FONT-WEIGHT: normal; COLOR: #112277; FONT-STYLE: normal; =
BACKGROUND-COLOR: #fafbfe
}
.systemfooter9 {
	FONT-SIZE: x-small; FONT-FAMILY: Arial, 'Albany AMT', Helvetica, Helv; =
FONT-WEIGHT: normal; COLOR: #112277; FONT-STYLE: normal; =
BACKGROUND-COLOR: #fafbfe
}
.systemtitle {
	FONT-SIZE: small; FONT-FAMILY: Arial, 'Albany AMT', Helvetica, Helv; =
FONT-WEIGHT: bold; COLOR: #112277; FONT-STYLE: normal; BACKGROUND-COLOR: =
#fafbfe
}
.systemtitle10 {
	FONT-SIZE: small; FONT-FAMILY: Arial, 'Albany AMT', Helvetica, Helv; =
FONT-WEIGHT: bold; COLOR: #112277; FONT-STYLE: normal; BACKGROUND-COLOR: =
#fafbfe
}
.systemtitle2 {
	FONT-SIZE: small; FONT-FAMILY: Arial, 'Albany AMT', Helvetica, Helv; =
FONT-WEIGHT: bold; COLOR: #112277; FONT-STYLE: normal; BACKGROUND-COLOR: =
#fafbfe
}
.systemtitle3 {
	FONT-SIZE: small; FONT-FAMILY: Arial, 'Albany AMT', Helvetica, Helv; =
FONT-WEIGHT: bold; COLOR: #112277; FONT-STYLE: normal; BACKGROUND-COLOR: =
#fafbfe
}
.systemtitle4 {
	FONT-SIZE: small; FONT-FAMILY: Arial, 'Albany AMT', Helvetica, Helv; =
FONT-WEIGHT: bold; COLOR: #112277; FONT-STYLE: normal; BACKGROUND-COLOR: =
#fafbfe
}
.systemtitle5 {
	FONT-SIZE: small; FONT-FAMILY: Arial, 'Albany AMT', Helvetica, Helv; =
FONT-WEIGHT: bold; COLOR: #112277; FONT-STYLE: normal; BACKGROUND-COLOR: =
#fafbfe
}
.systemtitle6 {
	FONT-SIZE: small; FONT-FAMILY: Arial, 'Albany AMT', Helvetica, Helv; =
FONT-WEIGHT: bold; COLOR: #112277; FONT-STYLE: normal; BACKGROUND-COLOR: =
#fafbfe
}
.systemtitle7 {
	FONT-SIZE: small; FONT-FAMILY: Arial, 'Albany AMT', Helvetica, Helv; =
FONT-WEIGHT: bold; COLOR: #112277; FONT-STYLE: normal; BACKGROUND-COLOR: =
#fafbfe
}
.systemtitle8 {
	FONT-SIZE: small; FONT-FAMILY: Arial, 'Albany AMT', Helvetica, Helv; =
FONT-WEIGHT: bold; COLOR: #112277; FONT-STYLE: normal; BACKGROUND-COLOR: =
#fafbfe
}
.systemtitle9 {
	FONT-SIZE: small; FONT-FAMILY: Arial, 'Albany AMT', Helvetica, Helv; =
FONT-WEIGHT: bold; COLOR: #112277; FONT-STYLE: normal; BACKGROUND-COLOR: =
#fafbfe
}
.systitleandfootercontainer {
	FONT-SIZE: x-small; BORDER-TOP: #000000 0px solid; FONT-FAMILY: Arial, =
'Albany AMT', Helvetica, Helv; BORDER-RIGHT: #000000 0px solid; WIDTH: =
100%; BORDER-BOTTOM: #000000 0px solid; FONT-WEIGHT: normal; COLOR: =
#000000; FONT-STYLE: normal; BORDER-SPACING: 1px; BORDER-LEFT: #000000 =
0px solid; BACKGROUND-COLOR: #fafbfe
}
.table {
	BORDER-TOP: #c1c1c1 1px solid; BORDER-RIGHT: #c1c1c1 0px solid; =
BORDER-COLLAPSE: collapse; BORDER-BOTTOM: #c1c1c1 0px solid; =
BORDER-SPACING: 0px; BORDER-LEFT: #c1c1c1 1px solid
}
.top_stacked_value {
	BORDER-TOP: 0px; BORDER-RIGHT: 0px; BORDER-BOTTOM: 0px; PADDING-BOTTOM: =
1px; BORDER-LEFT: 0px
}
.middle_stacked_value {
	BORDER-TOP: 0px; BORDER-RIGHT: 0px; BORDER-BOTTOM: 0px; PADDING-BOTTOM: =
1px; PADDING-TOP: 1px; BORDER-LEFT: 0px
}
.bottom_stacked_value {
	BORDER-TOP: 0px; BORDER-RIGHT: 0px; BORDER-BOTTOM: 0px; PADDING-TOP: =
1px; BORDER-LEFT: 0px
}
.titleandnotecontainer {
	FONT-SIZE: x-small; BORDER-TOP: #000000 0px solid; FONT-FAMILY: Arial, =
'Albany AMT', Helvetica, Helv; BORDER-RIGHT: #000000 0px solid; WIDTH: =
100%; BORDER-BOTTOM: #000000 0px solid; FONT-WEIGHT: normal; COLOR: =
#000000; FONT-STYLE: normal; BORDER-SPACING: 1px; BORDER-LEFT: #000000 =
0px solid; BACKGROUND-COLOR: #fafbfe
}
.titlesandfooters {
	FONT-SIZE: x-small; FONT-FAMILY: Arial, 'Albany AMT', Helvetica, Helv; =
FONT-WEIGHT: bold; COLOR: #112277; FONT-STYLE: normal; BACKGROUND-COLOR: =
#fafbfe
}
.usertext {
	FONT-SIZE: x-small; FONT-FAMILY: Arial, 'Albany AMT', Helvetica, Helv; =
FONT-WEIGHT: normal; COLOR: #112277; FONT-STYLE: normal; =
BACKGROUND-COLOR: #fafbfe
}
.visitedlink {
	COLOR: #800080
}
.warnbanner {
	FONT-SIZE: x-small; FONT-FAMILY: Arial, 'Albany AMT', Helvetica, Helv; =
FONT-WEIGHT: bold; COLOR: #112277; FONT-STYLE: normal; BACKGROUND-COLOR: =
#fafbfe
}
.warncontent {
	FONT-SIZE: x-small; FONT-FAMILY: Arial, 'Albany AMT', Helvetica, Helv; =
FONT-WEIGHT: normal; COLOR: #112277; FONT-STYLE: normal; =
BACKGROUND-COLOR: #fafbfe
}
.warncontentfixed {
	FONT-SIZE: x-small; FONT-FAMILY: 'Courier New', Courier; FONT-WEIGHT: =
normal; COLOR: #112277; FONT-STYLE: normal; BACKGROUND-COLOR: #fafbfe
}
.l {
	TEXT-ALIGN: left
}
.c {
	TEXT-ALIGN: center
}
.r {
	TEXT-ALIGN: right
}
.d {
	TEXT-ALIGN: right
}
.j {
	TEXT-ALIGN: justify
}
.t {
	VERTICAL-ALIGN: top
}
.m {
	VERTICAL-ALIGN: middle
}
.b {
	VERTICAL-ALIGN: bottom
}
TD {
	VERTICAL-ALIGN: top
}
TH {
	VERTICAL-ALIGN: top
}
.stacked_cell {
	PADDING-BOTTOM: 0px; PADDING-TOP: 0px; PADDING-LEFT: 0px; =
PADDING-RIGHT: 0px
}
</STYLE>

<SCRIPT language=3Djavascript type=3Dtext/javascript>
<!--=20
function startup(){

}
function shutdown(){

}

//-->
</SCRIPT>
</HEAD>
<BODY class=3Dbody onload=3Dstartup() onunload=3Dshutdown()>
<SCRIPT language=3Djavascript type=3Dtext/javascript>
<!--=20
var _info =3D navigator.userAgent
var _ie =3D (_info.indexOf("MSIE") > 0
          && _info.indexOf("Win") > 0
          && _info.indexOf("Windows 3.1") < 0);
var _ie64 =3D _info.indexOf("x64") > 0

//-->
</SCRIPT>

<DIV class=3Dbranch><A name=3DIDX></A>
<TABLE class=3Dsystitleandfootercontainer cellSpacing=3D1 =
cellPadding=3D1 rules=3Dnone=20
width=3D"100%" summary=3D"Page Layout" border=3D0 frame=3Dvoid>
  <TBODY>
  <TR>
    <TD class=3D"c systemtitle">text, =
contents</TD></TR></TBODY></TABLE><BR>
<DIV class=3D"c proctitle">The CONTENTS Procedure</DIV>
<P>
<DIV>
<DIV align=3Dcenter>
<TABLE class=3Dtable borderColor=3D#c1c1c1 cellSpacing=3D0 =
cellPadding=3D5 rules=3Dall=20
summary=3D"Procedure Contents: Attributes" frame=3Dbox>
  <COLGROUP>
  <COL>
  <COL>
  <COL>
  <COL></COLGROUP>
  <TBODY>
  <TR>
    <TH class=3D"l rowheader" scope=3Drow>Data Set Name</TH>
    <TD class=3D"l data">WORK.TABLE1</TD>
    <TH class=3D"l rowheader" scope=3Drow>Observations</TH>
    <TD class=3D"l data">8620</TD></TR>
  <TR>
    <TH class=3D"l rowheader" scope=3Drow>Member Type</TH>
    <TD class=3D"l data">DATA</TD>
    <TH class=3D"l rowheader" scope=3Drow>Variables</TH>
    <TD class=3D"l data">10</TD></TR>
  <TR>
    <TH class=3D"l rowheader" scope=3Drow>Engine</TH>
    <TD class=3D"l data">V9</TD>
    <TH class=3D"l rowheader" scope=3Drow>Indexes</TH>
    <TD class=3D"l data">0</TD></TR>
  <TR>
    <TH class=3D"l rowheader" scope=3Drow>Created</TH>
    <TD class=3D"l data">09/27/2023 13:23:44</TD>
    <TH class=3D"l rowheader" scope=3Drow>Observation Length</TH>
    <TD class=3D"l data">80</TD></TR>
  <TR>
    <TH class=3D"l rowheader" scope=3Drow>Last Modified</TH>
    <TD class=3D"l data">09/27/2023 13:23:44</TD>
    <TH class=3D"l rowheader" scope=3Drow>Deleted Observations</TH>
    <TD class=3D"l data">0</TD></TR>
  <TR>
    <TH class=3D"l rowheader" scope=3Drow>Protection</TH>
    <TD class=3D"l data">&nbsp;</TD>
    <TH class=3D"l rowheader" scope=3Drow>Compressed</TH>
    <TD class=3D"l data">NO</TD></TR>
  <TR>
    <TH class=3D"l rowheader" scope=3Drow>Data Set Type</TH>
    <TD class=3D"l data">&nbsp;</TD>
    <TH class=3D"l rowheader" scope=3Drow>Sorted</TH>
    <TD class=3D"l data">NO</TD></TR>
  <TR>
    <TH class=3D"l rowheader" scope=3Drow>Label</TH>
    <TD class=3D"l data">&nbsp;</TD>
    <TH class=3D"l rowheader" scope=3Drow>&nbsp;</TH>
    <TD class=3D"l data">&nbsp;</TD></TR>
  <TR>
    <TH class=3D"l rowheader" scope=3Drow>Data Representation</TH>
    <TD class=3D"l data">WINDOWS_64</TD>
    <TH class=3D"l rowheader" scope=3Drow>&nbsp;</TH>
    <TD class=3D"l data">&nbsp;</TD></TR>
  <TR>
    <TH class=3D"l rowheader" scope=3Drow>Encoding</TH>
    <TD class=3D"l data">utf-8 Unicode (UTF-8)</TD>
    <TH class=3D"l rowheader" scope=3Drow>&nbsp;</TH>
    <TD class=3D"l =
data">&nbsp;</TD></TR></TBODY></TABLE></DIV></DIV><BR><A=20
name=3DIDX1></A>
<DIV>
<DIV align=3Dcenter>
<TABLE class=3Dtable borderColor=3D#c1c1c1 cellSpacing=3D0 =
cellPadding=3D5 rules=3Dall=20
summary=3D"Procedure Contents: Engine/Host Information" frame=3Dbox>
  <COLGROUP>
  <COL>
  <COL></COLGROUP>
  <THEAD>
  <TR>
    <TH class=3D"c b header" colSpan=3D2 scope=3Dcolgroup>Engine/Host =
Dependent=20
      Information</TH></TR></THEAD>
  <TBODY>
  <TR>
    <TH class=3D"l rowheader" scope=3Drow>Data Set Page Size</TH>
    <TD class=3D"l data">65536</TD></TR>
  <TR>
    <TH class=3D"l rowheader" scope=3Drow>Number of Data Set Pages</TH>
    <TD class=3D"l data">11</TD></TR>
  <TR>
    <TH class=3D"l rowheader" scope=3Drow>First Data Page</TH>
    <TD class=3D"l data">1</TD></TR>
  <TR>
    <TH class=3D"l rowheader" scope=3Drow>Max Obs per Page</TH>
    <TD class=3D"l data">817</TD></TR>
  <TR>
    <TH class=3D"l rowheader" scope=3Drow>Obs in First Data Page</TH>
    <TD class=3D"l data">785</TD></TR>
  <TR>
    <TH class=3D"l rowheader" scope=3Drow>Number of Data Set =
Repairs</TH>
    <TD class=3D"l data">0</TD></TR>
  <TR>
    <TH class=3D"l rowheader" scope=3Drow>ExtendObsCounter</TH>
    <TD class=3D"l data">YES</TD></TR>
  <TR>
    <TH class=3D"l rowheader" scope=3Drow>Filename</TH>
    <TD class=3D"l data">C:\Users\SROBIN~1\AppData\Local\Temp\1\SAS =
Temporary=20
      Files\_TD10424_MERM-20257_\table1.sas7bdat</TD></TR>
  <TR>
    <TH class=3D"l rowheader" scope=3Drow>Release Created</TH>
    <TD class=3D"l data">9.0401M7</TD></TR>
  <TR>
    <TH class=3D"l rowheader" scope=3Drow>Host Created</TH>
    <TD class=3D"l data">X64_10PRO</TD></TR>
  <TR>
    <TH class=3D"l rowheader" scope=3Drow>Owner Name</TH>
    <TD class=3D"l data">HS\srobinson6</TD></TR>
  <TR>
    <TH class=3D"l rowheader" scope=3Drow>File Size</TH>
    <TD class=3D"l data">768KB</TD></TR>
  <TR>
    <TH class=3D"l rowheader" scope=3Drow>File Size (bytes)</TH>
    <TD class=3D"l =
data">786432</TD></TR></TBODY></TABLE></DIV></DIV><BR><A=20
name=3DIDX2></A>
<DIV>
<DIV align=3Dcenter>
<TABLE class=3Dtable borderColor=3D#c1c1c1 cellSpacing=3D0 =
cellPadding=3D5 rules=3Dall=20
summary=3D"Procedure Contents: Varnum" frame=3Dbox>
  <COLGROUP>
  <COL></COLGROUP>
  <COLGROUP>
  <COL>
  <COL>
  <COL>
  <COL>
  <COL>
  <COL></COLGROUP>
  <THEAD>
  <TR>
    <TH class=3D"c b header" colSpan=3D7 scope=3Dcolgroup>Variables in =
Creation=20
    Order</TH></TR>
  <TR>
    <TH class=3D"r b header" scope=3Dcol>#</TH>
    <TH class=3D"l b header" scope=3Dcol>Variable</TH>
    <TH class=3D"l b header" scope=3Dcol>Type</TH>
    <TH class=3D"r b header" scope=3Dcol>Len</TH>
    <TH class=3D"l b header" scope=3Dcol>Format</TH>
    <TH class=3D"l b header" scope=3Dcol>Informat</TH>
    <TH class=3D"l b header" scope=3Dcol>Label</TH></TR></THEAD>
  <TBODY>
  <TR>
    <TH class=3D"r rowheader" scope=3Drow>1</TH>
    <TD class=3D"l data">PPAGECAT</TD>
    <TD class=3D"l data">Num</TD>
    <TD class=3D"r data">8</TD>
    <TD class=3D"l data">PPAGECAT.</TD>
    <TD class=3D"l data">BEST32.</TD>
    <TD class=3D"l data">PPAGECAT=3DProfile age, categories</TD></TR>
  <TR>
    <TH class=3D"r rowheader" scope=3Drow>2</TH>
    <TD class=3D"l data">PPEDUC5</TD>
    <TD class=3D"l data">Num</TD>
    <TD class=3D"r data">8</TD>
    <TD class=3D"l data">PPEDUC5_.</TD>
    <TD class=3D"l data">BEST32.</TD>
    <TD class=3D"l data">PPEDUC5=3DProfile Education (5 =
Categories)</TD></TR>
  <TR>
    <TH class=3D"r rowheader" scope=3Drow>3</TH>
    <TD class=3D"l data">PPINC7</TD>
    <TD class=3D"l data">Num</TD>
    <TD class=3D"r data">8</TD>
    <TD class=3D"l data">PPINC7_.</TD>
    <TD class=3D"l data">BEST32.</TD>
    <TD class=3D"l data">PPINC7=3DProfile Household Income</TD></TR>
  <TR>
    <TH class=3D"r rowheader" scope=3Drow>4</TH>
    <TD class=3D"l data">PPREG9</TD>
    <TD class=3D"l data">Num</TD>
    <TD class=3D"r data">8</TD>
    <TD class=3D"l data">PPREG9_.</TD>
    <TD class=3D"l data">BEST32.</TD>
    <TD class=3D"l data">Profile Region 9 - Based on State of =
Residence</TD></TR>
  <TR>
    <TH class=3D"r rowheader" scope=3Drow>5</TH>
    <TD class=3D"l data">genpop_wt</TD>
    <TD class=3D"l data">Num</TD>
    <TD class=3D"r data">8</TD>
    <TD class=3D"l data">BEST12.</TD>
    <TD class=3D"l data">BEST32.</TD>
    <TD class=3D"l data">genpop_wt =3D weight for the general population =
(no=20
      oversample)</TD></TR>
  <TR>
    <TH class=3D"r rowheader" scope=3Drow>6</TH>
    <TD class=3D"l data">race_7cat</TD>
    <TD class=3D"l data">Num</TD>
    <TD class=3D"r data">8</TD>
    <TD class=3D"l data">RACE_7CAT.</TD>
    <TD class=3D"l data">&nbsp;</TD>
    <TD class=3D"l data">7 category race/ethnicity variable</TD></TR>
  <TR>
    <TH class=3D"r rowheader" scope=3Drow>7</TH>
    <TD class=3D"l data">MAGA_4cat</TD>
    <TD class=3D"l data">Num</TD>
    <TD class=3D"r data">8</TD>
    <TD class=3D"l data">MAGA_4CAT.</TD>
    <TD class=3D"l data">&nbsp;</TD>
    <TD class=3D"l data">3 =3D MAGA Republican, 2 =3D strong republican, =
1=3Dother=20
      republican, 0=3Ddem/undecided</TD></TR>
  <TR>
    <TH class=3D"r rowheader" scope=3Drow>8</TH>
    <TD class=3D"l data">genderid_3cat</TD>
    <TD class=3D"l data">Num</TD>
    <TD class=3D"r data">8</TD>
    <TD class=3D"l data">GENDERID_3C.</TD>
    <TD class=3D"l data">&nbsp;</TD>
    <TD class=3D"l data">genderid_3cat =3D gender identity, 3 =
categories</TD></TR>
  <TR>
    <TH class=3D"r rowheader" scope=3Drow>9</TH>
    <TD class=3D"l data">ppmarit4</TD>
    <TD class=3D"l data">Num</TD>
    <TD class=3D"r data">8</TD>
    <TD class=3D"l data">PPMARIT4_.</TD>
    <TD class=3D"l data">&nbsp;</TD>
    <TD class=3D"l data">ppmarit4 =3D marital status, 4 =
categories</TD></TR>
  <TR>
    <TH class=3D"r rowheader" scope=3Drow>10</TH>
    <TD class=3D"l data">work_status</TD>
    <TD class=3D"l data">Num</TD>
    <TD class=3D"r data">8</TD>
    <TD class=3D"l data">WORK_STATUS.</TD>
    <TD class=3D"l data">&nbsp;</TD>
    <TD class=3D"l data">work_status =3D working full, part time, =
retired, or=20
      other not working</TD></TR></TBODY></TABLE></DIV></DIV><BR></DIV>
<DIV class=3Dbranch>
<P style=3D"PAGE-BREAK-AFTER: always"><BR></P>
<HR SIZE=3D3>
<A name=3DIDX3></A>
<TABLE class=3Dsystitleandfootercontainer cellSpacing=3D1 =
cellPadding=3D1 rules=3Dnone=20
width=3D"100%" summary=3D"Page Layout" border=3D0 frame=3Dvoid>
  <TBODY>
  <TR>
    <TD class=3D"c systemtitle">table 1, =
contents</TD></TR></TBODY></TABLE><BR>
<DIV class=3D"c proctitle">The CONTENTS Procedure</DIV>
<P>
<DIV>
<DIV align=3Dcenter>
<TABLE class=3Dtable borderColor=3D#c1c1c1 cellSpacing=3D0 =
cellPadding=3D5 rules=3Dall=20
summary=3D"Procedure Contents: Attributes" frame=3Dbox>
  <COLGROUP>
  <COL>
  <COL>
  <COL>
  <COL></COLGROUP>
  <TBODY>
  <TR>
    <TH class=3D"l rowheader" scope=3Drow>Data Set Name</TH>
    <TD class=3D"l data">WORK.TABLE1</TD>
    <TH class=3D"l rowheader" scope=3Drow>Observations</TH>
    <TD class=3D"l data">8620</TD></TR>
  <TR>
    <TH class=3D"l rowheader" scope=3Drow>Member Type</TH>
    <TD class=3D"l data">DATA</TD>
    <TH class=3D"l rowheader" scope=3Drow>Variables</TH>
    <TD class=3D"l data">10</TD></TR>
  <TR>
    <TH class=3D"l rowheader" scope=3Drow>Engine</TH>
    <TD class=3D"l data">V9</TD>
    <TH class=3D"l rowheader" scope=3Drow>Indexes</TH>
    <TD class=3D"l data">0</TD></TR>
  <TR>
    <TH class=3D"l rowheader" scope=3Drow>Created</TH>
    <TD class=3D"l data">09/27/2023 13:23:44</TD>
    <TH class=3D"l rowheader" scope=3Drow>Observation Length</TH>
    <TD class=3D"l data">80</TD></TR>
  <TR>
    <TH class=3D"l rowheader" scope=3Drow>Last Modified</TH>
    <TD class=3D"l data">09/27/2023 13:23:44</TD>
    <TH class=3D"l rowheader" scope=3Drow>Deleted Observations</TH>
    <TD class=3D"l data">0</TD></TR>
  <TR>
    <TH class=3D"l rowheader" scope=3Drow>Protection</TH>
    <TD class=3D"l data">&nbsp;</TD>
    <TH class=3D"l rowheader" scope=3Drow>Compressed</TH>
    <TD class=3D"l data">NO</TD></TR>
  <TR>
    <TH class=3D"l rowheader" scope=3Drow>Data Set Type</TH>
    <TD class=3D"l data">&nbsp;</TD>
    <TH class=3D"l rowheader" scope=3Drow>Sorted</TH>
    <TD class=3D"l data">NO</TD></TR>
  <TR>
    <TH class=3D"l rowheader" scope=3Drow>Label</TH>
    <TD class=3D"l data">&nbsp;</TD>
    <TH class=3D"l rowheader" scope=3Drow>&nbsp;</TH>
    <TD class=3D"l data">&nbsp;</TD></TR>
  <TR>
    <TH class=3D"l rowheader" scope=3Drow>Data Representation</TH>
    <TD class=3D"l data">WINDOWS_64</TD>
    <TH class=3D"l rowheader" scope=3Drow>&nbsp;</TH>
    <TD class=3D"l data">&nbsp;</TD></TR>
  <TR>
    <TH class=3D"l rowheader" scope=3Drow>Encoding</TH>
    <TD class=3D"l data">utf-8 Unicode (UTF-8)</TD>
    <TH class=3D"l rowheader" scope=3Drow>&nbsp;</TH>
    <TD class=3D"l =
data">&nbsp;</TD></TR></TBODY></TABLE></DIV></DIV><BR><A=20
name=3DIDX4></A>
<DIV>
<DIV align=3Dcenter>
<TABLE class=3Dtable borderColor=3D#c1c1c1 cellSpacing=3D0 =
cellPadding=3D5 rules=3Dall=20
summary=3D"Procedure Contents: Engine/Host Information" frame=3Dbox>
  <COLGROUP>
  <COL>
  <COL></COLGROUP>
  <THEAD>
  <TR>
    <TH class=3D"c b header" colSpan=3D2 scope=3Dcolgroup>Engine/Host =
Dependent=20
      Information</TH></TR></THEAD>
  <TBODY>
  <TR>
    <TH class=3D"l rowheader" scope=3Drow>Data Set Page Size</TH>
    <TD class=3D"l data">65536</TD></TR>
  <TR>
    <TH class=3D"l rowheader" scope=3Drow>Number of Data Set Pages</TH>
    <TD class=3D"l data">11</TD></TR>
  <TR>
    <TH class=3D"l rowheader" scope=3Drow>First Data Page</TH>
    <TD class=3D"l data">1</TD></TR>
  <TR>
    <TH class=3D"l rowheader" scope=3Drow>Max Obs per Page</TH>
    <TD class=3D"l data">817</TD></TR>
  <TR>
    <TH class=3D"l rowheader" scope=3Drow>Obs in First Data Page</TH>
    <TD class=3D"l data">785</TD></TR>
  <TR>
    <TH class=3D"l rowheader" scope=3Drow>Number of Data Set =
Repairs</TH>
    <TD class=3D"l data">0</TD></TR>
  <TR>
    <TH class=3D"l rowheader" scope=3Drow>ExtendObsCounter</TH>
    <TD class=3D"l data">YES</TD></TR>
  <TR>
    <TH class=3D"l rowheader" scope=3Drow>Filename</TH>
    <TD class=3D"l data">C:\Users\SROBIN~1\AppData\Local\Temp\1\SAS =
Temporary=20
      Files\_TD10424_MERM-20257_\table1.sas7bdat</TD></TR>
  <TR>
    <TH class=3D"l rowheader" scope=3Drow>Release Created</TH>
    <TD class=3D"l data">9.0401M7</TD></TR>
  <TR>
    <TH class=3D"l rowheader" scope=3Drow>Host Created</TH>
    <TD class=3D"l data">X64_10PRO</TD></TR>
  <TR>
    <TH class=3D"l rowheader" scope=3Drow>Owner Name</TH>
    <TD class=3D"l data">HS\srobinson6</TD></TR>
  <TR>
    <TH class=3D"l rowheader" scope=3Drow>File Size</TH>
    <TD class=3D"l data">768KB</TD></TR>
  <TR>
    <TH class=3D"l rowheader" scope=3Drow>File Size (bytes)</TH>
    <TD class=3D"l =
data">786432</TD></TR></TBODY></TABLE></DIV></DIV><BR><A=20
name=3DIDX5></A>
<DIV>
<DIV align=3Dcenter>
<TABLE class=3Dtable borderColor=3D#c1c1c1 cellSpacing=3D0 =
cellPadding=3D5 rules=3Dall=20
summary=3D"Procedure Contents: Varnum" frame=3Dbox>
  <COLGROUP>
  <COL></COLGROUP>
  <COLGROUP>
  <COL>
  <COL>
  <COL>
  <COL>
  <COL>
  <COL></COLGROUP>
  <THEAD>
  <TR>
    <TH class=3D"c b header" colSpan=3D7 scope=3Dcolgroup>Variables in =
Creation=20
    Order</TH></TR>
  <TR>
    <TH class=3D"r b header" scope=3Dcol>#</TH>
    <TH class=3D"l b header" scope=3Dcol>Variable</TH>
    <TH class=3D"l b header" scope=3Dcol>Type</TH>
    <TH class=3D"r b header" scope=3Dcol>Len</TH>
    <TH class=3D"l b header" scope=3Dcol>Format</TH>
    <TH class=3D"l b header" scope=3Dcol>Informat</TH>
    <TH class=3D"l b header" scope=3Dcol>Label</TH></TR></THEAD>
  <TBODY>
  <TR>
    <TH class=3D"r rowheader" scope=3Drow>1</TH>
    <TD class=3D"l data">PPAGECAT</TD>
    <TD class=3D"l data">Num</TD>
    <TD class=3D"r data">8</TD>
    <TD class=3D"l data">PPAGECAT.</TD>
    <TD class=3D"l data">BEST32.</TD>
    <TD class=3D"l data">PPAGECAT=3DProfile age, categories</TD></TR>
  <TR>
    <TH class=3D"r rowheader" scope=3Drow>2</TH>
    <TD class=3D"l data">PPEDUC5</TD>
    <TD class=3D"l data">Num</TD>
    <TD class=3D"r data">8</TD>
    <TD class=3D"l data">PPEDUC5_.</TD>
    <TD class=3D"l data">BEST32.</TD>
    <TD class=3D"l data">PPEDUC5=3DProfile Education (5 =
Categories)</TD></TR>
  <TR>
    <TH class=3D"r rowheader" scope=3Drow>3</TH>
    <TD class=3D"l data">PPINC7</TD>
    <TD class=3D"l data">Num</TD>
    <TD class=3D"r data">8</TD>
    <TD class=3D"l data">PPINC7_.</TD>
    <TD class=3D"l data">BEST32.</TD>
    <TD class=3D"l data">PPINC7=3DProfile Household Income</TD></TR>
  <TR>
    <TH class=3D"r rowheader" scope=3Drow>4</TH>
    <TD class=3D"l data">PPREG9</TD>
    <TD class=3D"l data">Num</TD>
    <TD class=3D"r data">8</TD>
    <TD class=3D"l data">PPREG9_.</TD>
    <TD class=3D"l data">BEST32.</TD>
    <TD class=3D"l data">Profile Region 9 - Based on State of =
Residence</TD></TR>
  <TR>
    <TH class=3D"r rowheader" scope=3Drow>5</TH>
    <TD class=3D"l data">genpop_wt</TD>
    <TD class=3D"l data">Num</TD>
    <TD class=3D"r data">8</TD>
    <TD class=3D"l data">BEST12.</TD>
    <TD class=3D"l data">BEST32.</TD>
    <TD class=3D"l data">genpop_wt =3D weight for the general population =
(no=20
      oversample)</TD></TR>
  <TR>
    <TH class=3D"r rowheader" scope=3Drow>6</TH>
    <TD class=3D"l data">race_7cat</TD>
    <TD class=3D"l data">Num</TD>
    <TD class=3D"r data">8</TD>
    <TD class=3D"l data">RACE_7CAT.</TD>
    <TD class=3D"l data">&nbsp;</TD>
    <TD class=3D"l data">7 category race/ethnicity variable</TD></TR>
  <TR>
    <TH class=3D"r rowheader" scope=3Drow>7</TH>
    <TD class=3D"l data">MAGA_4cat</TD>
    <TD class=3D"l data">Num</TD>
    <TD class=3D"r data">8</TD>
    <TD class=3D"l data">MAGA_4CAT.</TD>
    <TD class=3D"l data">&nbsp;</TD>
    <TD class=3D"l data">3 =3D MAGA Republican, 2 =3D strong republican, =
1=3Dother=20
      republican, 0=3Ddem/undecided</TD></TR>
  <TR>
    <TH class=3D"r rowheader" scope=3Drow>8</TH>
    <TD class=3D"l data">genderid_3cat</TD>
    <TD class=3D"l data">Num</TD>
    <TD class=3D"r data">8</TD>
    <TD class=3D"l data">GENDERID_3C.</TD>
    <TD class=3D"l data">&nbsp;</TD>
    <TD class=3D"l data">genderid_3cat =3D gender identity, 3 =
categories</TD></TR>
  <TR>
    <TH class=3D"r rowheader" scope=3Drow>9</TH>
    <TD class=3D"l data">ppmarit4</TD>
    <TD class=3D"l data">Num</TD>
    <TD class=3D"r data">8</TD>
    <TD class=3D"l data">PPMARIT4_.</TD>
    <TD class=3D"l data">&nbsp;</TD>
    <TD class=3D"l data">ppmarit4 =3D marital status, 4 =
categories</TD></TR>
  <TR>
    <TH class=3D"r rowheader" scope=3Drow>10</TH>
    <TD class=3D"l data">work_status</TD>
    <TD class=3D"l data">Num</TD>
    <TD class=3D"r data">8</TD>
    <TD class=3D"l data">WORK_STATUS.</TD>
    <TD class=3D"l data">&nbsp;</TD>
    <TD class=3D"l data">work_status =3D working full, part time, =
retired, or=20
      other not working</TD></TR></TBODY></TABLE></DIV></DIV><BR></DIV>
<DIV class=3Dbranch>
<P style=3D"PAGE-BREAK-AFTER: always"><BR></P>
<HR SIZE=3D3>
<A name=3DIDX6></A>
<TABLE class=3Dsystitleandfootercontainer cellSpacing=3D1 =
cellPadding=3D1 rules=3Dnone=20
width=3D"100%" summary=3D"Page Layout" border=3D0 frame=3Dvoid>
  <TBODY>
  <TR>
    <TD class=3D"c systemtitle">table 2, =
contents</TD></TR></TBODY></TABLE><BR>
<DIV class=3D"c proctitle">The CONTENTS Procedure</DIV>
<P>
<DIV>
<DIV align=3Dcenter>
<TABLE class=3Dtable borderColor=3D#c1c1c1 cellSpacing=3D0 =
cellPadding=3D5 rules=3Dall=20
summary=3D"Procedure Contents: Attributes" frame=3Dbox>
  <COLGROUP>
  <COL>
  <COL>
  <COL>
  <COL></COLGROUP>
  <TBODY>
  <TR>
    <TH class=3D"l rowheader" scope=3Drow>Data Set Name</TH>
    <TD class=3D"l data">WORK.TABLE2</TD>
    <TH class=3D"l rowheader" scope=3Drow>Observations</TH>
    <TD class=3D"l data">8620</TD></TR>
  <TR>
    <TH class=3D"l rowheader" scope=3Drow>Member Type</TH>
    <TD class=3D"l data">DATA</TD>
    <TH class=3D"l rowheader" scope=3Drow>Variables</TH>
    <TD class=3D"l data">9</TD></TR>
  <TR>
    <TH class=3D"l rowheader" scope=3Drow>Engine</TH>
    <TD class=3D"l data">V9</TD>
    <TH class=3D"l rowheader" scope=3Drow>Indexes</TH>
    <TD class=3D"l data">0</TD></TR>
  <TR>
    <TH class=3D"l rowheader" scope=3Drow>Created</TH>
    <TD class=3D"l data">09/27/2023 13:23:44</TD>
    <TH class=3D"l rowheader" scope=3Drow>Observation Length</TH>
    <TD class=3D"l data">72</TD></TR>
  <TR>
    <TH class=3D"l rowheader" scope=3Drow>Last Modified</TH>
    <TD class=3D"l data">09/27/2023 13:23:44</TD>
    <TH class=3D"l rowheader" scope=3Drow>Deleted Observations</TH>
    <TD class=3D"l data">0</TD></TR>
  <TR>
    <TH class=3D"l rowheader" scope=3Drow>Protection</TH>
    <TD class=3D"l data">&nbsp;</TD>
    <TH class=3D"l rowheader" scope=3Drow>Compressed</TH>
    <TD class=3D"l data">NO</TD></TR>
  <TR>
    <TH class=3D"l rowheader" scope=3Drow>Data Set Type</TH>
    <TD class=3D"l data">&nbsp;</TD>
    <TH class=3D"l rowheader" scope=3Drow>Sorted</TH>
    <TD class=3D"l data">NO</TD></TR>
  <TR>
    <TH class=3D"l rowheader" scope=3Drow>Label</TH>
    <TD class=3D"l data">&nbsp;</TD>
    <TH class=3D"l rowheader" scope=3Drow>&nbsp;</TH>
    <TD class=3D"l data">&nbsp;</TD></TR>
  <TR>
    <TH class=3D"l rowheader" scope=3Drow>Data Representation</TH>
    <TD class=3D"l data">WINDOWS_64</TD>
    <TH class=3D"l rowheader" scope=3Drow>&nbsp;</TH>
    <TD class=3D"l data">&nbsp;</TD></TR>
  <TR>
    <TH class=3D"l rowheader" scope=3Drow>Encoding</TH>
    <TD class=3D"l data">utf-8 Unicode (UTF-8)</TD>
    <TH class=3D"l rowheader" scope=3Drow>&nbsp;</TH>
    <TD class=3D"l =
data">&nbsp;</TD></TR></TBODY></TABLE></DIV></DIV><BR><A=20
name=3DIDX7></A>
<DIV>
<DIV align=3Dcenter>
<TABLE class=3Dtable borderColor=3D#c1c1c1 cellSpacing=3D0 =
cellPadding=3D5 rules=3Dall=20
summary=3D"Procedure Contents: Engine/Host Information" frame=3Dbox>
  <COLGROUP>
  <COL>
  <COL></COLGROUP>
  <THEAD>
  <TR>
    <TH class=3D"c b header" colSpan=3D2 scope=3Dcolgroup>Engine/Host =
Dependent=20
      Information</TH></TR></THEAD>
  <TBODY>
  <TR>
    <TH class=3D"l rowheader" scope=3Drow>Data Set Page Size</TH>
    <TD class=3D"l data">65536</TD></TR>
  <TR>
    <TH class=3D"l rowheader" scope=3Drow>Number of Data Set Pages</TH>
    <TD class=3D"l data">10</TD></TR>
  <TR>
    <TH class=3D"l rowheader" scope=3Drow>First Data Page</TH>
    <TD class=3D"l data">1</TD></TR>
  <TR>
    <TH class=3D"l rowheader" scope=3Drow>Max Obs per Page</TH>
    <TD class=3D"l data">908</TD></TR>
  <TR>
    <TH class=3D"l rowheader" scope=3Drow>Obs in First Data Page</TH>
    <TD class=3D"l data">871</TD></TR>
  <TR>
    <TH class=3D"l rowheader" scope=3Drow>Number of Data Set =
Repairs</TH>
    <TD class=3D"l data">0</TD></TR>
  <TR>
    <TH class=3D"l rowheader" scope=3Drow>ExtendObsCounter</TH>
    <TD class=3D"l data">YES</TD></TR>
  <TR>
    <TH class=3D"l rowheader" scope=3Drow>Filename</TH>
    <TD class=3D"l data">C:\Users\SROBIN~1\AppData\Local\Temp\1\SAS =
Temporary=20
      Files\_TD10424_MERM-20257_\table2.sas7bdat</TD></TR>
  <TR>
    <TH class=3D"l rowheader" scope=3Drow>Release Created</TH>
    <TD class=3D"l data">9.0401M7</TD></TR>
  <TR>
    <TH class=3D"l rowheader" scope=3Drow>Host Created</TH>
    <TD class=3D"l data">X64_10PRO</TD></TR>
  <TR>
    <TH class=3D"l rowheader" scope=3Drow>Owner Name</TH>
    <TD class=3D"l data">HS\srobinson6</TD></TR>
  <TR>
    <TH class=3D"l rowheader" scope=3Drow>File Size</TH>
    <TD class=3D"l data">704KB</TD></TR>
  <TR>
    <TH class=3D"l rowheader" scope=3Drow>File Size (bytes)</TH>
    <TD class=3D"l =
data">720896</TD></TR></TBODY></TABLE></DIV></DIV><BR><A=20
name=3DIDX8></A>
<DIV>
<DIV align=3Dcenter>
<TABLE class=3Dtable borderColor=3D#c1c1c1 cellSpacing=3D0 =
cellPadding=3D5 rules=3Dall=20
summary=3D"Procedure Contents: Varnum" frame=3Dbox>
  <COLGROUP>
  <COL></COLGROUP>
  <COLGROUP>
  <COL>
  <COL>
  <COL>
  <COL>
  <COL>
  <COL></COLGROUP>
  <THEAD>
  <TR>
    <TH class=3D"c b header" colSpan=3D7 scope=3Dcolgroup>Variables in =
Creation=20
    Order</TH></TR>
  <TR>
    <TH class=3D"r b header" scope=3Dcol>#</TH>
    <TH class=3D"l b header" scope=3Dcol>Variable</TH>
    <TH class=3D"l b header" scope=3Dcol>Type</TH>
    <TH class=3D"r b header" scope=3Dcol>Len</TH>
    <TH class=3D"l b header" scope=3Dcol>Format</TH>
    <TH class=3D"l b header" scope=3Dcol>Informat</TH>
    <TH class=3D"l b header" scope=3Dcol>Label</TH></TR></THEAD>
  <TBODY>
  <TR>
    <TH class=3D"r rowheader" scope=3Drow>1</TH>
    <TD class=3D"l data">Q1</TD>
    <TD class=3D"l data">Num</TD>
    <TD class=3D"r data">8</TD>
    <TD class=3D"l data">Q1_.</TD>
    <TD class=3D"l data">BEST32.</TD>
    <TD class=3D"l data">Q1=3DDo you believe that things in this country =
today=20
      are=C3=96?</TD></TR>
  <TR>
    <TH class=3D"r rowheader" scope=3Drow>2</TH>
    <TD class=3D"l data">Q2</TD>
    <TD class=3D"l data">Num</TD>
    <TD class=3D"r data">8</TD>
    <TD class=3D"l data">Q2_.</TD>
    <TD class=3D"l data">BEST32.</TD>
    <TD class=3D"l data">Q2=3DWhen thinking about democracy in the =
United States=20
      these days, do you believe=C3=96?</TD></TR>
  <TR>
    <TH class=3D"r rowheader" scope=3Drow>3</TH>
    <TD class=3D"l data">genpop_wt</TD>
    <TD class=3D"l data">Num</TD>
    <TD class=3D"r data">8</TD>
    <TD class=3D"l data">BEST12.</TD>
    <TD class=3D"l data">BEST32.</TD>
    <TD class=3D"l data">genpop_wt =3D weight for the general population =
(no=20
      oversample)</TD></TR>
  <TR>
    <TH class=3D"r rowheader" scope=3Drow>4</TH>
    <TD class=3D"l data">MAGA_4cat</TD>
    <TD class=3D"l data">Num</TD>
    <TD class=3D"r data">8</TD>
    <TD class=3D"l data">MAGA_4CAT.</TD>
    <TD class=3D"l data">&nbsp;</TD>
    <TD class=3D"l data">3 =3D MAGA Republican, 2 =3D strong republican, =
1=3Dother=20
      republican, 0=3Ddem/undecided</TD></TR>
  <TR>
    <TH class=3D"r rowheader" scope=3Drow>5</TH>
    <TD class=3D"l data">Q2_B_a_3cat</TD>
    <TD class=3D"l data">Num</TD>
    <TD class=3D"r data">8</TD>
    <TD class=3D"l data">AGREE3C.</TD>
    <TD class=3D"l data">&nbsp;</TD>
    <TD class=3D"l data">Q2_B_a=3D[Democracy is the best form of =
government.]How=20
      much do you agree or disagree wit</TD></TR>
  <TR>
    <TH class=3D"r rowheader" scope=3Drow>6</TH>
    <TD class=3D"l data">Q2_B_b_3cat</TD>
    <TD class=3D"l data">Num</TD>
    <TD class=3D"r data">8</TD>
    <TD class=3D"l data">AGREE3C.</TD>
    <TD class=3D"l data">&nbsp;</TD>
    <TD class=3D"l data">Q2_B_b=3D[These days, American democracy only =
serves the=20
      interests of the wealthy and pow</TD></TR>
  <TR>
    <TH class=3D"r rowheader" scope=3Drow>7</TH>
    <TD class=3D"l data">Q2_B_c_3cat</TD>
    <TD class=3D"l data">Num</TD>
    <TD class=3D"r data">8</TD>
    <TD class=3D"l data">AGREE3C.</TD>
    <TD class=3D"l data">&nbsp;</TD>
    <TD class=3D"l data">Q2_B_c=3D[Having a strong leader for America is =
more=20
      important than having a democracy.]H</TD></TR>
  <TR>
    <TH class=3D"r rowheader" scope=3Drow>8</TH>
    <TD class=3D"l data">Q6_h_3cat</TD>
    <TD class=3D"l data">Num</TD>
    <TD class=3D"r data">8</TD>
    <TD class=3D"l data">AGREE3C.</TD>
    <TD class=3D"l data">&nbsp;</TD>
    <TD class=3D"l data">Q6_h=3D[Armed citizens should patrol polling =
places at=20
      election time.]People have many</TD></TR>
  <TR>
    <TH class=3D"r rowheader" scope=3Drow>9</TH>
    <TD class=3D"l data">Q2_A_3cat</TD>
    <TD class=3D"l data">Num</TD>
    <TD class=3D"r data">8</TD>
    <TD class=3D"l data">IMPORTANT3C.</TD>
    <TD class=3D"l data">&nbsp;</TD>
    <TD class=3D"l data">How important do you think it is for the United =
States=20
      to remain a =
democracy?</TD></TR></TBODY></TABLE></DIV></DIV><BR></DIV>
<DIV class=3Dbranch>
<P style=3D"PAGE-BREAK-AFTER: always"><BR></P>
<HR SIZE=3D3>
<A name=3DIDX9></A>
<TABLE class=3Dsystitleandfootercontainer cellSpacing=3D1 =
cellPadding=3D1 rules=3Dnone=20
width=3D"100%" summary=3D"Page Layout" border=3D0 frame=3Dvoid>
  <TBODY>
  <TR>
    <TD class=3D"c systemtitle">table 3, =
contents</TD></TR></TBODY></TABLE><BR>
<DIV class=3D"c proctitle">The CONTENTS Procedure</DIV>
<P>
<DIV>
<DIV align=3Dcenter>
<TABLE class=3Dtable borderColor=3D#c1c1c1 cellSpacing=3D0 =
cellPadding=3D5 rules=3Dall=20
summary=3D"Procedure Contents: Attributes" frame=3Dbox>
  <COLGROUP>
  <COL>
  <COL>
  <COL>
  <COL></COLGROUP>
  <TBODY>
  <TR>
    <TH class=3D"l rowheader" scope=3Drow>Data Set Name</TH>
    <TD class=3D"l data">WORK.TABLE3</TD>
    <TH class=3D"l rowheader" scope=3Drow>Observations</TH>
    <TD class=3D"l data">8620</TD></TR>
  <TR>
    <TH class=3D"l rowheader" scope=3Drow>Member Type</TH>
    <TD class=3D"l data">DATA</TD>
    <TH class=3D"l rowheader" scope=3Drow>Variables</TH>
    <TD class=3D"l data">6</TD></TR>
  <TR>
    <TH class=3D"l rowheader" scope=3Drow>Engine</TH>
    <TD class=3D"l data">V9</TD>
    <TH class=3D"l rowheader" scope=3Drow>Indexes</TH>
    <TD class=3D"l data">0</TD></TR>
  <TR>
    <TH class=3D"l rowheader" scope=3Drow>Created</TH>
    <TD class=3D"l data">09/27/2023 13:23:44</TD>
    <TH class=3D"l rowheader" scope=3Drow>Observation Length</TH>
    <TD class=3D"l data">48</TD></TR>
  <TR>
    <TH class=3D"l rowheader" scope=3Drow>Last Modified</TH>
    <TD class=3D"l data">09/27/2023 13:23:44</TD>
    <TH class=3D"l rowheader" scope=3Drow>Deleted Observations</TH>
    <TD class=3D"l data">0</TD></TR>
  <TR>
    <TH class=3D"l rowheader" scope=3Drow>Protection</TH>
    <TD class=3D"l data">&nbsp;</TD>
    <TH class=3D"l rowheader" scope=3Drow>Compressed</TH>
    <TD class=3D"l data">NO</TD></TR>
  <TR>
    <TH class=3D"l rowheader" scope=3Drow>Data Set Type</TH>
    <TD class=3D"l data">&nbsp;</TD>
    <TH class=3D"l rowheader" scope=3Drow>Sorted</TH>
    <TD class=3D"l data">NO</TD></TR>
  <TR>
    <TH class=3D"l rowheader" scope=3Drow>Label</TH>
    <TD class=3D"l data">&nbsp;</TD>
    <TH class=3D"l rowheader" scope=3Drow>&nbsp;</TH>
    <TD class=3D"l data">&nbsp;</TD></TR>
  <TR>
    <TH class=3D"l rowheader" scope=3Drow>Data Representation</TH>
    <TD class=3D"l data">WINDOWS_64</TD>
    <TH class=3D"l rowheader" scope=3Drow>&nbsp;</TH>
    <TD class=3D"l data">&nbsp;</TD></TR>
  <TR>
    <TH class=3D"l rowheader" scope=3Drow>Encoding</TH>
    <TD class=3D"l data">utf-8 Unicode (UTF-8)</TD>
    <TH class=3D"l rowheader" scope=3Drow>&nbsp;</TH>
    <TD class=3D"l =
data">&nbsp;</TD></TR></TBODY></TABLE></DIV></DIV><BR><A=20
name=3DIDX10></A>
<DIV>
<DIV align=3Dcenter>
<TABLE class=3Dtable borderColor=3D#c1c1c1 cellSpacing=3D0 =
cellPadding=3D5 rules=3Dall=20
summary=3D"Procedure Contents: Engine/Host Information" frame=3Dbox>
  <COLGROUP>
  <COL>
  <COL></COLGROUP>
  <THEAD>
  <TR>
    <TH class=3D"c b header" colSpan=3D2 scope=3Dcolgroup>Engine/Host =
Dependent=20
      Information</TH></TR></THEAD>
  <TBODY>
  <TR>
    <TH class=3D"l rowheader" scope=3Drow>Data Set Page Size</TH>
    <TD class=3D"l data">65536</TD></TR>
  <TR>
    <TH class=3D"l rowheader" scope=3Drow>Number of Data Set Pages</TH>
    <TD class=3D"l data">7</TD></TR>
  <TR>
    <TH class=3D"l rowheader" scope=3Drow>First Data Page</TH>
    <TD class=3D"l data">1</TD></TR>
  <TR>
    <TH class=3D"l rowheader" scope=3Drow>Max Obs per Page</TH>
    <TD class=3D"l data">1361</TD></TR>
  <TR>
    <TH class=3D"l rowheader" scope=3Drow>Obs in First Data Page</TH>
    <TD class=3D"l data">1316</TD></TR>
  <TR>
    <TH class=3D"l rowheader" scope=3Drow>Number of Data Set =
Repairs</TH>
    <TD class=3D"l data">0</TD></TR>
  <TR>
    <TH class=3D"l rowheader" scope=3Drow>ExtendObsCounter</TH>
    <TD class=3D"l data">YES</TD></TR>
  <TR>
    <TH class=3D"l rowheader" scope=3Drow>Filename</TH>
    <TD class=3D"l data">C:\Users\SROBIN~1\AppData\Local\Temp\1\SAS =
Temporary=20
      Files\_TD10424_MERM-20257_\table3.sas7bdat</TD></TR>
  <TR>
    <TH class=3D"l rowheader" scope=3Drow>Release Created</TH>
    <TD class=3D"l data">9.0401M7</TD></TR>
  <TR>
    <TH class=3D"l rowheader" scope=3Drow>Host Created</TH>
    <TD class=3D"l data">X64_10PRO</TD></TR>
  <TR>
    <TH class=3D"l rowheader" scope=3Drow>Owner Name</TH>
    <TD class=3D"l data">HS\srobinson6</TD></TR>
  <TR>
    <TH class=3D"l rowheader" scope=3Drow>File Size</TH>
    <TD class=3D"l data">512KB</TD></TR>
  <TR>
    <TH class=3D"l rowheader" scope=3Drow>File Size (bytes)</TH>
    <TD class=3D"l =
data">524288</TD></TR></TBODY></TABLE></DIV></DIV><BR><A=20
name=3DIDX11></A>
<DIV>
<DIV align=3Dcenter>
<TABLE class=3Dtable borderColor=3D#c1c1c1 cellSpacing=3D0 =
cellPadding=3D5 rules=3Dall=20
summary=3D"Procedure Contents: Varnum" frame=3Dbox>
  <COLGROUP>
  <COL></COLGROUP>
  <COLGROUP>
  <COL>
  <COL>
  <COL>
  <COL>
  <COL>
  <COL></COLGROUP>
  <THEAD>
  <TR>
    <TH class=3D"c b header" colSpan=3D7 scope=3Dcolgroup>Variables in =
Creation=20
    Order</TH></TR>
  <TR>
    <TH class=3D"r b header" scope=3Dcol>#</TH>
    <TH class=3D"l b header" scope=3Dcol>Variable</TH>
    <TH class=3D"l b header" scope=3Dcol>Type</TH>
    <TH class=3D"r b header" scope=3Dcol>Len</TH>
    <TH class=3D"l b header" scope=3Dcol>Format</TH>
    <TH class=3D"l b header" scope=3Dcol>Informat</TH>
    <TH class=3D"l b header" scope=3Dcol>Label</TH></TR></THEAD>
  <TBODY>
  <TR>
    <TH class=3D"r rowheader" scope=3Drow>1</TH>
    <TD class=3D"l data">genpop_wt</TD>
    <TD class=3D"l data">Num</TD>
    <TD class=3D"r data">8</TD>
    <TD class=3D"l data">BEST12.</TD>
    <TD class=3D"l data">BEST32.</TD>
    <TD class=3D"l data">genpop_wt =3D weight for the general population =
(no=20
      oversample)</TD></TR>
  <TR>
    <TH class=3D"r rowheader" scope=3Drow>2</TH>
    <TD class=3D"l data">MAGA_4cat</TD>
    <TD class=3D"l data">Num</TD>
    <TD class=3D"r data">8</TD>
    <TD class=3D"l data">MAGA_4CAT.</TD>
    <TD class=3D"l data">&nbsp;</TD>
    <TD class=3D"l data">3 =3D MAGA Republican, 2 =3D strong republican, =
1=3Dother=20
      republican, 0=3Ddem/undecided</TD></TR>
  <TR>
    <TH class=3D"r rowheader" scope=3Drow>3</TH>
    <TD class=3D"l data">Q2_B_d_3cat</TD>
    <TD class=3D"l data">Num</TD>
    <TD class=3D"r data">8</TD>
    <TD class=3D"l data">AGREE3C.</TD>
    <TD class=3D"l data">&nbsp;</TD>
    <TD class=3D"l data">Q2_B_d=3D[If elected leaders will not protect =
American=20
      democracy, the people must do it t</TD></TR>
  <TR>
    <TH class=3D"r rowheader" scope=3Drow>4</TH>
    <TD class=3D"l data">Q2_B_e_3cat</TD>
    <TD class=3D"l data">Num</TD>
    <TD class=3D"r data">8</TD>
    <TD class=3D"l data">AGREE3C.</TD>
    <TD class=3D"l data">&nbsp;</TD>
    <TD class=3D"l data">Q2_B_e=3D[In the next few years, there will be =
civil war=20
      in the United States.]How much d</TD></TR>
  <TR>
    <TH class=3D"r rowheader" scope=3Drow>5</TH>
    <TD class=3D"l data">Q4_c_3cat</TD>
    <TD class=3D"l data">Num</TD>
    <TD class=3D"r data">8</TD>
    <TD class=3D"l data">AGREE3C.</TD>
    <TD class=3D"l data">&nbsp;</TD>
    <TD class=3D"l data">Q4_c=3D[Our American way of life is =
disappearing so fast=20
      that we may have to use force</TD></TR>
  <TR>
    <TH class=3D"r rowheader" scope=3Drow>6</TH>
    <TD class=3D"l data">Q6_c_3cat</TD>
    <TD class=3D"l data">Num</TD>
    <TD class=3D"r data">8</TD>
    <TD class=3D"l data">AGREE3C.</TD>
    <TD class=3D"l data">&nbsp;</TD>
    <TD class=3D"l data">Q6_c=3D[Because things have gotten so far off =
track, true=20
      American patriots may have =
to</TD></TR></TBODY></TABLE></DIV></DIV><BR></DIV>
<DIV class=3Dbranch>
<P style=3D"PAGE-BREAK-AFTER: always"><BR></P>
<HR SIZE=3D3>
<A name=3DIDX12></A>
<TABLE class=3Dsystitleandfootercontainer cellSpacing=3D1 =
cellPadding=3D1 rules=3Dnone=20
width=3D"100%" summary=3D"Page Layout" border=3D0 frame=3Dvoid>
  <TBODY>
  <TR>
    <TD class=3D"c systemtitle">table 4, =
contents</TD></TR></TBODY></TABLE><BR>
<DIV class=3D"c proctitle">The CONTENTS Procedure</DIV>
<P>
<DIV>
<DIV align=3Dcenter>
<TABLE class=3Dtable borderColor=3D#c1c1c1 cellSpacing=3D0 =
cellPadding=3D5 rules=3Dall=20
summary=3D"Procedure Contents: Attributes" frame=3Dbox>
  <COLGROUP>
  <COL>
  <COL>
  <COL>
  <COL></COLGROUP>
  <TBODY>
  <TR>
    <TH class=3D"l rowheader" scope=3Drow>Data Set Name</TH>
    <TD class=3D"l data">WORK.TABLE4</TD>
    <TH class=3D"l rowheader" scope=3Drow>Observations</TH>
    <TD class=3D"l data">8620</TD></TR>
  <TR>
    <TH class=3D"l rowheader" scope=3Drow>Member Type</TH>
    <TD class=3D"l data">DATA</TD>
    <TH class=3D"l rowheader" scope=3Drow>Variables</TH>
    <TD class=3D"l data">7</TD></TR>
  <TR>
    <TH class=3D"l rowheader" scope=3Drow>Engine</TH>
    <TD class=3D"l data">V9</TD>
    <TH class=3D"l rowheader" scope=3Drow>Indexes</TH>
    <TD class=3D"l data">0</TD></TR>
  <TR>
    <TH class=3D"l rowheader" scope=3Drow>Created</TH>
    <TD class=3D"l data">09/27/2023 13:23:44</TD>
    <TH class=3D"l rowheader" scope=3Drow>Observation Length</TH>
    <TD class=3D"l data">56</TD></TR>
  <TR>
    <TH class=3D"l rowheader" scope=3Drow>Last Modified</TH>
    <TD class=3D"l data">09/27/2023 13:23:44</TD>
    <TH class=3D"l rowheader" scope=3Drow>Deleted Observations</TH>
    <TD class=3D"l data">0</TD></TR>
  <TR>
    <TH class=3D"l rowheader" scope=3Drow>Protection</TH>
    <TD class=3D"l data">&nbsp;</TD>
    <TH class=3D"l rowheader" scope=3Drow>Compressed</TH>
    <TD class=3D"l data">NO</TD></TR>
  <TR>
    <TH class=3D"l rowheader" scope=3Drow>Data Set Type</TH>
    <TD class=3D"l data">&nbsp;</TD>
    <TH class=3D"l rowheader" scope=3Drow>Sorted</TH>
    <TD class=3D"l data">NO</TD></TR>
  <TR>
    <TH class=3D"l rowheader" scope=3Drow>Label</TH>
    <TD class=3D"l data">&nbsp;</TD>
    <TH class=3D"l rowheader" scope=3Drow>&nbsp;</TH>
    <TD class=3D"l data">&nbsp;</TD></TR>
  <TR>
    <TH class=3D"l rowheader" scope=3Drow>Data Representation</TH>
    <TD class=3D"l data">WINDOWS_64</TD>
    <TH class=3D"l rowheader" scope=3Drow>&nbsp;</TH>
    <TD class=3D"l data">&nbsp;</TD></TR>
  <TR>
    <TH class=3D"l rowheader" scope=3Drow>Encoding</TH>
    <TD class=3D"l data">utf-8 Unicode (UTF-8)</TD>
    <TH class=3D"l rowheader" scope=3Drow>&nbsp;</TH>
    <TD class=3D"l =
data">&nbsp;</TD></TR></TBODY></TABLE></DIV></DIV><BR><A=20
name=3DIDX13></A>
<DIV>
<DIV align=3Dcenter>
<TABLE class=3Dtable borderColor=3D#c1c1c1 cellSpacing=3D0 =
cellPadding=3D5 rules=3Dall=20
summary=3D"Procedure Contents: Engine/Host Information" frame=3Dbox>
  <COLGROUP>
  <COL>
  <COL></COLGROUP>
  <THEAD>
  <TR>
    <TH class=3D"c b header" colSpan=3D2 scope=3Dcolgroup>Engine/Host =
Dependent=20
      Information</TH></TR></THEAD>
  <TBODY>
  <TR>
    <TH class=3D"l rowheader" scope=3Drow>Data Set Page Size</TH>
    <TD class=3D"l data">65536</TD></TR>
  <TR>
    <TH class=3D"l rowheader" scope=3Drow>Number of Data Set Pages</TH>
    <TD class=3D"l data">8</TD></TR>
  <TR>
    <TH class=3D"l rowheader" scope=3Drow>First Data Page</TH>
    <TD class=3D"l data">1</TD></TR>
  <TR>
    <TH class=3D"l rowheader" scope=3Drow>Max Obs per Page</TH>
    <TD class=3D"l data">1167</TD></TR>
  <TR>
    <TH class=3D"l rowheader" scope=3Drow>Obs in First Data Page</TH>
    <TD class=3D"l data">1125</TD></TR>
  <TR>
    <TH class=3D"l rowheader" scope=3Drow>Number of Data Set =
Repairs</TH>
    <TD class=3D"l data">0</TD></TR>
  <TR>
    <TH class=3D"l rowheader" scope=3Drow>ExtendObsCounter</TH>
    <TD class=3D"l data">YES</TD></TR>
  <TR>
    <TH class=3D"l rowheader" scope=3Drow>Filename</TH>
    <TD class=3D"l data">C:\Users\SROBIN~1\AppData\Local\Temp\1\SAS =
Temporary=20
      Files\_TD10424_MERM-20257_\table4.sas7bdat</TD></TR>
  <TR>
    <TH class=3D"l rowheader" scope=3Drow>Release Created</TH>
    <TD class=3D"l data">9.0401M7</TD></TR>
  <TR>
    <TH class=3D"l rowheader" scope=3Drow>Host Created</TH>
    <TD class=3D"l data">X64_10PRO</TD></TR>
  <TR>
    <TH class=3D"l rowheader" scope=3Drow>Owner Name</TH>
    <TD class=3D"l data">HS\srobinson6</TD></TR>
  <TR>
    <TH class=3D"l rowheader" scope=3Drow>File Size</TH>
    <TD class=3D"l data">576KB</TD></TR>
  <TR>
    <TH class=3D"l rowheader" scope=3Drow>File Size (bytes)</TH>
    <TD class=3D"l =
data">589824</TD></TR></TBODY></TABLE></DIV></DIV><BR><A=20
name=3DIDX14></A>
<DIV>
<DIV align=3Dcenter>
<TABLE class=3Dtable borderColor=3D#c1c1c1 cellSpacing=3D0 =
cellPadding=3D5 rules=3Dall=20
summary=3D"Procedure Contents: Varnum" frame=3Dbox>
  <COLGROUP>
  <COL></COLGROUP>
  <COLGROUP>
  <COL>
  <COL>
  <COL>
  <COL>
  <COL>
  <COL></COLGROUP>
  <THEAD>
  <TR>
    <TH class=3D"c b header" colSpan=3D7 scope=3Dcolgroup>Variables in =
Creation=20
    Order</TH></TR>
  <TR>
    <TH class=3D"r b header" scope=3Dcol>#</TH>
    <TH class=3D"l b header" scope=3Dcol>Variable</TH>
    <TH class=3D"l b header" scope=3Dcol>Type</TH>
    <TH class=3D"r b header" scope=3Dcol>Len</TH>
    <TH class=3D"l b header" scope=3Dcol>Format</TH>
    <TH class=3D"l b header" scope=3Dcol>Informat</TH>
    <TH class=3D"l b header" scope=3Dcol>Label</TH></TR></THEAD>
  <TBODY>
  <TR>
    <TH class=3D"r rowheader" scope=3Drow>1</TH>
    <TD class=3D"l data">genpop_wt</TD>
    <TD class=3D"l data">Num</TD>
    <TD class=3D"r data">8</TD>
    <TD class=3D"l data">BEST12.</TD>
    <TD class=3D"l data">BEST32.</TD>
    <TD class=3D"l data">genpop_wt =3D weight for the general population =
(no=20
      oversample)</TD></TR>
  <TR>
    <TH class=3D"r rowheader" scope=3Drow>2</TH>
    <TD class=3D"l data">MAGA_4cat</TD>
    <TD class=3D"l data">Num</TD>
    <TD class=3D"r data">8</TD>
    <TD class=3D"l data">MAGA_4CAT.</TD>
    <TD class=3D"l data">&nbsp;</TD>
    <TD class=3D"l data">3 =3D MAGA Republican, 2 =3D strong republican, =
1=3Dother=20
      republican, 0=3Ddem/undecided</TD></TR>
  <TR>
    <TH class=3D"r rowheader" scope=3Drow>3</TH>
    <TD class=3D"l data">Q4_a_3cat</TD>
    <TD class=3D"l data">Num</TD>
    <TD class=3D"r data">8</TD>
    <TD class=3D"l data">AGREE3C.</TD>
    <TD class=3D"l data">&nbsp;</TD>
    <TD class=3D"l data">Q4_a=3D[White people benefit from advantages in =
society=20
      that Black people do not have.]</TD></TR>
  <TR>
    <TH class=3D"r rowheader" scope=3Drow>4</TH>
    <TD class=3D"l data">Q4_b_3cat</TD>
    <TD class=3D"l data">Num</TD>
    <TD class=3D"r data">8</TD>
    <TD class=3D"l data">AGREE3C.</TD>
    <TD class=3D"l data">&nbsp;</TD>
    <TD class=3D"l data">Q4_b=3D[Discrimination against whites is as big =
a problem=20
      as discrimination against Bla</TD></TR>
  <TR>
    <TH class=3D"r rowheader" scope=3Drow>5</TH>
    <TD class=3D"l data">Q4_d_3cat</TD>
    <TD class=3D"l data">Num</TD>
    <TD class=3D"r data">8</TD>
    <TD class=3D"l data">AGREE3C.</TD>
    <TD class=3D"l data">&nbsp;</TD>
    <TD class=3D"l data">Q4_d=3D[In America, native-born white people =
are being=20
      replaced by immigrants.]How much</TD></TR>
  <TR>
    <TH class=3D"r rowheader" scope=3Drow>6</TH>
    <TD class=3D"l data">Q4_e_3cat</TD>
    <TD class=3D"l data">Num</TD>
    <TD class=3D"r data">8</TD>
    <TD class=3D"l data">AGREE3C.</TD>
    <TD class=3D"l data">&nbsp;</TD>
    <TD class=3D"l data">Q4_e=3D[Having more Black Americans, Latinos, =
and Asian=20
      Americans is good for the count</TD></TR>
  <TR>
    <TH class=3D"r rowheader" scope=3Drow>7</TH>
    <TD class=3D"l data">Q6_f_3cat</TD>
    <TD class=3D"l data">Num</TD>
    <TD class=3D"r data">8</TD>
    <TD class=3D"l data">AGREE3C.</TD>
    <TD class=3D"l data">&nbsp;</TD>
    <TD class=3D"l data">Q6_f=3D[Straight white men hold far too much =
power in=20
      America.]People have many=20
differe</TD></TR></TBODY></TABLE></DIV></DIV><BR></DIV>
<DIV class=3Dbranch>
<P style=3D"PAGE-BREAK-AFTER: always"><BR></P>
<HR SIZE=3D3>
<A name=3DIDX15></A>
<TABLE class=3Dsystitleandfootercontainer cellSpacing=3D1 =
cellPadding=3D1 rules=3Dnone=20
width=3D"100%" summary=3D"Page Layout" border=3D0 frame=3Dvoid>
  <TBODY>
  <TR>
    <TD class=3D"c systemtitle">table 5, =
contents</TD></TR></TBODY></TABLE><BR>
<DIV class=3D"c proctitle">The CONTENTS Procedure</DIV>
<P>
<DIV>
<DIV align=3Dcenter>
<TABLE class=3Dtable borderColor=3D#c1c1c1 cellSpacing=3D0 =
cellPadding=3D5 rules=3Dall=20
summary=3D"Procedure Contents: Attributes" frame=3Dbox>
  <COLGROUP>
  <COL>
  <COL>
  <COL>
  <COL></COLGROUP>
  <TBODY>
  <TR>
    <TH class=3D"l rowheader" scope=3Drow>Data Set Name</TH>
    <TD class=3D"l data">WORK.TABLE5</TD>
    <TH class=3D"l rowheader" scope=3Drow>Observations</TH>
    <TD class=3D"l data">8620</TD></TR>
  <TR>
    <TH class=3D"l rowheader" scope=3Drow>Member Type</TH>
    <TD class=3D"l data">DATA</TD>
    <TH class=3D"l rowheader" scope=3Drow>Variables</TH>
    <TD class=3D"l data">5</TD></TR>
  <TR>
    <TH class=3D"l rowheader" scope=3Drow>Engine</TH>
    <TD class=3D"l data">V9</TD>
    <TH class=3D"l rowheader" scope=3Drow>Indexes</TH>
    <TD class=3D"l data">0</TD></TR>
  <TR>
    <TH class=3D"l rowheader" scope=3Drow>Created</TH>
    <TD class=3D"l data">09/27/2023 13:23:44</TD>
    <TH class=3D"l rowheader" scope=3Drow>Observation Length</TH>
    <TD class=3D"l data">40</TD></TR>
  <TR>
    <TH class=3D"l rowheader" scope=3Drow>Last Modified</TH>
    <TD class=3D"l data">09/27/2023 13:23:44</TD>
    <TH class=3D"l rowheader" scope=3Drow>Deleted Observations</TH>
    <TD class=3D"l data">0</TD></TR>
  <TR>
    <TH class=3D"l rowheader" scope=3Drow>Protection</TH>
    <TD class=3D"l data">&nbsp;</TD>
    <TH class=3D"l rowheader" scope=3Drow>Compressed</TH>
    <TD class=3D"l data">NO</TD></TR>
  <TR>
    <TH class=3D"l rowheader" scope=3Drow>Data Set Type</TH>
    <TD class=3D"l data">&nbsp;</TD>
    <TH class=3D"l rowheader" scope=3Drow>Sorted</TH>
    <TD class=3D"l data">NO</TD></TR>
  <TR>
    <TH class=3D"l rowheader" scope=3Drow>Label</TH>
    <TD class=3D"l data">&nbsp;</TD>
    <TH class=3D"l rowheader" scope=3Drow>&nbsp;</TH>
    <TD class=3D"l data">&nbsp;</TD></TR>
  <TR>
    <TH class=3D"l rowheader" scope=3Drow>Data Representation</TH>
    <TD class=3D"l data">WINDOWS_64</TD>
    <TH class=3D"l rowheader" scope=3Drow>&nbsp;</TH>
    <TD class=3D"l data">&nbsp;</TD></TR>
  <TR>
    <TH class=3D"l rowheader" scope=3Drow>Encoding</TH>
    <TD class=3D"l data">utf-8 Unicode (UTF-8)</TD>
    <TH class=3D"l rowheader" scope=3Drow>&nbsp;</TH>
    <TD class=3D"l =
data">&nbsp;</TD></TR></TBODY></TABLE></DIV></DIV><BR><A=20
name=3DIDX16></A>
<DIV>
<DIV align=3Dcenter>
<TABLE class=3Dtable borderColor=3D#c1c1c1 cellSpacing=3D0 =
cellPadding=3D5 rules=3Dall=20
summary=3D"Procedure Contents: Engine/Host Information" frame=3Dbox>
  <COLGROUP>
  <COL>
  <COL></COLGROUP>
  <THEAD>
  <TR>
    <TH class=3D"c b header" colSpan=3D2 scope=3Dcolgroup>Engine/Host =
Dependent=20
      Information</TH></TR></THEAD>
  <TBODY>
  <TR>
    <TH class=3D"l rowheader" scope=3Drow>Data Set Page Size</TH>
    <TD class=3D"l data">65536</TD></TR>
  <TR>
    <TH class=3D"l rowheader" scope=3Drow>Number of Data Set Pages</TH>
    <TD class=3D"l data">6</TD></TR>
  <TR>
    <TH class=3D"l rowheader" scope=3Drow>First Data Page</TH>
    <TD class=3D"l data">1</TD></TR>
  <TR>
    <TH class=3D"l rowheader" scope=3Drow>Max Obs per Page</TH>
    <TD class=3D"l data">1632</TD></TR>
  <TR>
    <TH class=3D"l rowheader" scope=3Drow>Obs in First Data Page</TH>
    <TD class=3D"l data">1583</TD></TR>
  <TR>
    <TH class=3D"l rowheader" scope=3Drow>Number of Data Set =
Repairs</TH>
    <TD class=3D"l data">0</TD></TR>
  <TR>
    <TH class=3D"l rowheader" scope=3Drow>ExtendObsCounter</TH>
    <TD class=3D"l data">YES</TD></TR>
  <TR>
    <TH class=3D"l rowheader" scope=3Drow>Filename</TH>
    <TD class=3D"l data">C:\Users\SROBIN~1\AppData\Local\Temp\1\SAS =
Temporary=20
      Files\_TD10424_MERM-20257_\table5.sas7bdat</TD></TR>
  <TR>
    <TH class=3D"l rowheader" scope=3Drow>Release Created</TH>
    <TD class=3D"l data">9.0401M7</TD></TR>
  <TR>
    <TH class=3D"l rowheader" scope=3Drow>Host Created</TH>
    <TD class=3D"l data">X64_10PRO</TD></TR>
  <TR>
    <TH class=3D"l rowheader" scope=3Drow>Owner Name</TH>
    <TD class=3D"l data">HS\srobinson6</TD></TR>
  <TR>
    <TH class=3D"l rowheader" scope=3Drow>File Size</TH>
    <TD class=3D"l data">448KB</TD></TR>
  <TR>
    <TH class=3D"l rowheader" scope=3Drow>File Size (bytes)</TH>
    <TD class=3D"l =
data">458752</TD></TR></TBODY></TABLE></DIV></DIV><BR><A=20
name=3DIDX17></A>
<DIV>
<DIV align=3Dcenter>
<TABLE class=3Dtable borderColor=3D#c1c1c1 cellSpacing=3D0 =
cellPadding=3D5 rules=3Dall=20
summary=3D"Procedure Contents: Varnum" frame=3Dbox>
  <COLGROUP>
  <COL></COLGROUP>
  <COLGROUP>
  <COL>
  <COL>
  <COL>
  <COL>
  <COL>
  <COL></COLGROUP>
  <THEAD>
  <TR>
    <TH class=3D"c b header" colSpan=3D7 scope=3Dcolgroup>Variables in =
Creation=20
    Order</TH></TR>
  <TR>
    <TH class=3D"r b header" scope=3Dcol>#</TH>
    <TH class=3D"l b header" scope=3Dcol>Variable</TH>
    <TH class=3D"l b header" scope=3Dcol>Type</TH>
    <TH class=3D"r b header" scope=3Dcol>Len</TH>
    <TH class=3D"l b header" scope=3Dcol>Format</TH>
    <TH class=3D"l b header" scope=3Dcol>Informat</TH>
    <TH class=3D"l b header" scope=3Dcol>Label</TH></TR></THEAD>
  <TBODY>
  <TR>
    <TH class=3D"r rowheader" scope=3Drow>1</TH>
    <TD class=3D"l data">genpop_wt</TD>
    <TD class=3D"l data">Num</TD>
    <TD class=3D"r data">8</TD>
    <TD class=3D"l data">BEST12.</TD>
    <TD class=3D"l data">BEST32.</TD>
    <TD class=3D"l data">genpop_wt =3D weight for the general population =
(no=20
      oversample)</TD></TR>
  <TR>
    <TH class=3D"r rowheader" scope=3Drow>2</TH>
    <TD class=3D"l data">MAGA_4cat</TD>
    <TD class=3D"l data">Num</TD>
    <TD class=3D"r data">8</TD>
    <TD class=3D"l data">MAGA_4CAT.</TD>
    <TD class=3D"l data">&nbsp;</TD>
    <TD class=3D"l data">3 =3D MAGA Republican, 2 =3D strong republican, =
1=3Dother=20
      republican, 0=3Ddem/undecided</TD></TR>
  <TR>
    <TH class=3D"r rowheader" scope=3Drow>3</TH>
    <TD class=3D"l data">Q6_a_3cat</TD>
    <TD class=3D"l data">Num</TD>
    <TD class=3D"r data">8</TD>
    <TD class=3D"l data">AGREE3C.</TD>
    <TD class=3D"l data">&nbsp;</TD>
    <TD class=3D"l data">Q6_a=3D[The government, media, and financial =
worlds in=20
      the U.S. are controlled by a gro</TD></TR>
  <TR>
    <TH class=3D"r rowheader" scope=3Drow>4</TH>
    <TD class=3D"l data">Q6_b_3cat</TD>
    <TD class=3D"l data">Num</TD>
    <TD class=3D"r data">8</TD>
    <TD class=3D"l data">AGREE3C.</TD>
    <TD class=3D"l data">&nbsp;</TD>
    <TD class=3D"l data">Q6_b=3D[There is a storm coming soon that will =
sweep away=20
      the elites in power and resto</TD></TR>
  <TR>
    <TH class=3D"r rowheader" scope=3Drow>5</TH>
    <TD class=3D"l data">Q6_d_3cat</TD>
    <TD class=3D"l data">Num</TD>
    <TD class=3D"r data">8</TD>
    <TD class=3D"l data">AGREE3C.</TD>
    <TD class=3D"l data">&nbsp;</TD>
    <TD class=3D"l data">Q6_d=3D[The chaos in America today is evidence =
that we=20
      are living in what the Bible =
cal</TD></TR></TBODY></TABLE></DIV></DIV><BR></DIV>
<DIV class=3Dbranch>
<P style=3D"PAGE-BREAK-AFTER: always"><BR></P>
<HR SIZE=3D3>
<A name=3DIDX18></A>
<TABLE class=3Dsystitleandfootercontainer cellSpacing=3D1 =
cellPadding=3D1 rules=3Dnone=20
width=3D"100%" summary=3D"Page Layout" border=3D0 frame=3Dvoid>
  <TBODY>
  <TR>
    <TD class=3D"c systemtitle">table 6, =
contents</TD></TR></TBODY></TABLE><BR>
<DIV class=3D"c proctitle">The CONTENTS Procedure</DIV>
<P>
<DIV>
<DIV align=3Dcenter>
<TABLE class=3Dtable borderColor=3D#c1c1c1 cellSpacing=3D0 =
cellPadding=3D5 rules=3Dall=20
summary=3D"Procedure Contents: Attributes" frame=3Dbox>
  <COLGROUP>
  <COL>
  <COL>
  <COL>
  <COL></COLGROUP>
  <TBODY>
  <TR>
    <TH class=3D"l rowheader" scope=3Drow>Data Set Name</TH>
    <TD class=3D"l data">WORK.TABLE6</TD>
    <TH class=3D"l rowheader" scope=3Drow>Observations</TH>
    <TD class=3D"l data">8620</TD></TR>
  <TR>
    <TH class=3D"l rowheader" scope=3Drow>Member Type</TH>
    <TD class=3D"l data">DATA</TD>
    <TH class=3D"l rowheader" scope=3Drow>Variables</TH>
    <TD class=3D"l data">9</TD></TR>
  <TR>
    <TH class=3D"l rowheader" scope=3Drow>Engine</TH>
    <TD class=3D"l data">V9</TD>
    <TH class=3D"l rowheader" scope=3Drow>Indexes</TH>
    <TD class=3D"l data">0</TD></TR>
  <TR>
    <TH class=3D"l rowheader" scope=3Drow>Created</TH>
    <TD class=3D"l data">09/27/2023 13:23:44</TD>
    <TH class=3D"l rowheader" scope=3Drow>Observation Length</TH>
    <TD class=3D"l data">72</TD></TR>
  <TR>
    <TH class=3D"l rowheader" scope=3Drow>Last Modified</TH>
    <TD class=3D"l data">09/27/2023 13:23:44</TD>
    <TH class=3D"l rowheader" scope=3Drow>Deleted Observations</TH>
    <TD class=3D"l data">0</TD></TR>
  <TR>
    <TH class=3D"l rowheader" scope=3Drow>Protection</TH>
    <TD class=3D"l data">&nbsp;</TD>
    <TH class=3D"l rowheader" scope=3Drow>Compressed</TH>
    <TD class=3D"l data">NO</TD></TR>
  <TR>
    <TH class=3D"l rowheader" scope=3Drow>Data Set Type</TH>
    <TD class=3D"l data">&nbsp;</TD>
    <TH class=3D"l rowheader" scope=3Drow>Sorted</TH>
    <TD class=3D"l data">NO</TD></TR>
  <TR>
    <TH class=3D"l rowheader" scope=3Drow>Label</TH>
    <TD class=3D"l data">&nbsp;</TD>
    <TH class=3D"l rowheader" scope=3Drow>&nbsp;</TH>
    <TD class=3D"l data">&nbsp;</TD></TR>
  <TR>
    <TH class=3D"l rowheader" scope=3Drow>Data Representation</TH>
    <TD class=3D"l data">WINDOWS_64</TD>
    <TH class=3D"l rowheader" scope=3Drow>&nbsp;</TH>
    <TD class=3D"l data">&nbsp;</TD></TR>
  <TR>
    <TH class=3D"l rowheader" scope=3Drow>Encoding</TH>
    <TD class=3D"l data">utf-8 Unicode (UTF-8)</TD>
    <TH class=3D"l rowheader" scope=3Drow>&nbsp;</TH>
    <TD class=3D"l =
data">&nbsp;</TD></TR></TBODY></TABLE></DIV></DIV><BR><A=20
name=3DIDX19></A>
<DIV>
<DIV align=3Dcenter>
<TABLE class=3Dtable borderColor=3D#c1c1c1 cellSpacing=3D0 =
cellPadding=3D5 rules=3Dall=20
summary=3D"Procedure Contents: Engine/Host Information" frame=3Dbox>
  <COLGROUP>
  <COL>
  <COL></COLGROUP>
  <THEAD>
  <TR>
    <TH class=3D"c b header" colSpan=3D2 scope=3Dcolgroup>Engine/Host =
Dependent=20
      Information</TH></TR></THEAD>
  <TBODY>
  <TR>
    <TH class=3D"l rowheader" scope=3Drow>Data Set Page Size</TH>
    <TD class=3D"l data">65536</TD></TR>
  <TR>
    <TH class=3D"l rowheader" scope=3Drow>Number of Data Set Pages</TH>
    <TD class=3D"l data">10</TD></TR>
  <TR>
    <TH class=3D"l rowheader" scope=3Drow>First Data Page</TH>
    <TD class=3D"l data">1</TD></TR>
  <TR>
    <TH class=3D"l rowheader" scope=3Drow>Max Obs per Page</TH>
    <TD class=3D"l data">908</TD></TR>
  <TR>
    <TH class=3D"l rowheader" scope=3Drow>Obs in First Data Page</TH>
    <TD class=3D"l data">869</TD></TR>
  <TR>
    <TH class=3D"l rowheader" scope=3Drow>Number of Data Set =
Repairs</TH>
    <TD class=3D"l data">0</TD></TR>
  <TR>
    <TH class=3D"l rowheader" scope=3Drow>ExtendObsCounter</TH>
    <TD class=3D"l data">YES</TD></TR>
  <TR>
    <TH class=3D"l rowheader" scope=3Drow>Filename</TH>
    <TD class=3D"l data">C:\Users\SROBIN~1\AppData\Local\Temp\1\SAS =
Temporary=20
      Files\_TD10424_MERM-20257_\table6.sas7bdat</TD></TR>
  <TR>
    <TH class=3D"l rowheader" scope=3Drow>Release Created</TH>
    <TD class=3D"l data">9.0401M7</TD></TR>
  <TR>
    <TH class=3D"l rowheader" scope=3Drow>Host Created</TH>
    <TD class=3D"l data">X64_10PRO</TD></TR>
  <TR>
    <TH class=3D"l rowheader" scope=3Drow>Owner Name</TH>
    <TD class=3D"l data">HS\srobinson6</TD></TR>
  <TR>
    <TH class=3D"l rowheader" scope=3Drow>File Size</TH>
    <TD class=3D"l data">704KB</TD></TR>
  <TR>
    <TH class=3D"l rowheader" scope=3Drow>File Size (bytes)</TH>
    <TD class=3D"l =
data">720896</TD></TR></TBODY></TABLE></DIV></DIV><BR><A=20
name=3DIDX20></A>
<DIV>
<DIV align=3Dcenter>
<TABLE class=3Dtable borderColor=3D#c1c1c1 cellSpacing=3D0 =
cellPadding=3D5 rules=3Dall=20
summary=3D"Procedure Contents: Varnum" frame=3Dbox>
  <COLGROUP>
  <COL></COLGROUP>
  <COLGROUP>
  <COL>
  <COL>
  <COL>
  <COL>
  <COL>
  <COL></COLGROUP>
  <THEAD>
  <TR>
    <TH class=3D"c b header" colSpan=3D7 scope=3Dcolgroup>Variables in =
Creation=20
    Order</TH></TR>
  <TR>
    <TH class=3D"r b header" scope=3Dcol>#</TH>
    <TH class=3D"l b header" scope=3Dcol>Variable</TH>
    <TH class=3D"l b header" scope=3Dcol>Type</TH>
    <TH class=3D"r b header" scope=3Dcol>Len</TH>
    <TH class=3D"l b header" scope=3Dcol>Format</TH>
    <TH class=3D"l b header" scope=3Dcol>Informat</TH>
    <TH class=3D"l b header" scope=3Dcol>Label</TH></TR></THEAD>
  <TBODY>
  <TR>
    <TH class=3D"r rowheader" scope=3Drow>1</TH>
    <TD class=3D"l data">genpop_wt</TD>
    <TD class=3D"l data">Num</TD>
    <TD class=3D"r data">8</TD>
    <TD class=3D"l data">BEST12.</TD>
    <TD class=3D"l data">BEST32.</TD>
    <TD class=3D"l data">genpop_wt =3D weight for the general population =
(no=20
      oversample)</TD></TR>
  <TR>
    <TH class=3D"r rowheader" scope=3Drow>2</TH>
    <TD class=3D"l data">MAGA_4cat</TD>
    <TD class=3D"l data">Num</TD>
    <TD class=3D"r data">8</TD>
    <TD class=3D"l data">MAGA_4CAT.</TD>
    <TD class=3D"l data">&nbsp;</TD>
    <TD class=3D"l data">3 =3D MAGA Republican, 2 =3D strong republican, =
1=3Dother=20
      republican, 0=3Ddem/undecided</TD></TR>
  <TR>
    <TH class=3D"r rowheader" scope=3Drow>3</TH>
    <TD class=3D"l data">Q11_a_3cat</TD>
    <TD class=3D"l data">Num</TD>
    <TD class=3D"r data">8</TD>
    <TD class=3D"l data">JUSTIFIED3C.</TD>
    <TD class=3D"l data">&nbsp;</TD>
    <TD class=3D"l data">Q11_a=3D[In self defense]In general, what do =
you think=20
      about the use of force or violenc</TD></TR>
  <TR>
    <TH class=3D"r rowheader" scope=3Drow>4</TH>
    <TD class=3D"l data">Q11_b_3cat</TD>
    <TD class=3D"l data">Num</TD>
    <TD class=3D"r data">8</TD>
    <TD class=3D"l data">JUSTIFIED3C.</TD>
    <TD class=3D"l data">&nbsp;</TD>
    <TD class=3D"l data">Q11_b=3D[To prevent someone from injuring or =
killing=20
      another person]In general, what do</TD></TR>
  <TR>
    <TH class=3D"r rowheader" scope=3Drow>5</TH>
    <TD class=3D"l data">Q11_c_3cat</TD>
    <TD class=3D"l data">Num</TD>
    <TD class=3D"r data">8</TD>
    <TD class=3D"l data">JUSTIFIED3C.</TD>
    <TD class=3D"l data">&nbsp;</TD>
    <TD class=3D"l data">Q11_c=3D[To prevent someone from injuring or =
killing=20
      themselves]In general, what do you</TD></TR>
  <TR>
    <TH class=3D"r rowheader" scope=3Drow>6</TH>
    <TD class=3D"l data">Q11_d_3cat</TD>
    <TD class=3D"l data">Num</TD>
    <TD class=3D"r data">8</TD>
    <TD class=3D"l data">JUSTIFIED3C.</TD>
    <TD class=3D"l data">&nbsp;</TD>
    <TD class=3D"l data">Q11_d=3D[To prevent harm or damage to =
property]In=20
      general, what do you think about the u</TD></TR>
  <TR>
    <TH class=3D"r rowheader" scope=3Drow>7</TH>
    <TD class=3D"l data">Q11_e_3cat</TD>
    <TD class=3D"l data">Num</TD>
    <TD class=3D"r data">8</TD>
    <TD class=3D"l data">JUSTIFIED3C.</TD>
    <TD class=3D"l data">&nbsp;</TD>
    <TD class=3D"l data">Q11_e=3D[To win an argument]In general, what do =
you think=20
      about the use of force or viol</TD></TR>
  <TR>
    <TH class=3D"r rowheader" scope=3Drow>8</TH>
    <TD class=3D"l data">Q11_f_3cat</TD>
    <TD class=3D"l data">Num</TD>
    <TD class=3D"r data">8</TD>
    <TD class=3D"l data">JUSTIFIED3C.</TD>
    <TD class=3D"l data">&nbsp;</TD>
    <TD class=3D"l data">Q11_f=3D[In response to an insult]In general, =
what do you=20
      think about the use of force o</TD></TR>
  <TR>
    <TH class=3D"r rowheader" scope=3Drow>9</TH>
    <TD class=3D"l data">Q11_g_3cat</TD>
    <TD class=3D"l data">Num</TD>
    <TD class=3D"r data">8</TD>
    <TD class=3D"l data">JUSTIFIED3C.</TD>
    <TD class=3D"l data">&nbsp;</TD>
    <TD class=3D"l data">Q11_g=3D[To get respect]In general, what do you =
think=20
      about the use of force or=20
violence</TD></TR></TBODY></TABLE></DIV></DIV><BR></DIV>
<DIV class=3Dbranch>
<P style=3D"PAGE-BREAK-AFTER: always"><BR></P>
<HR SIZE=3D3>
<A name=3DIDX21></A>
<TABLE class=3Dsystitleandfootercontainer cellSpacing=3D1 =
cellPadding=3D1 rules=3Dnone=20
width=3D"100%" summary=3D"Page Layout" border=3D0 frame=3Dvoid>
  <TBODY>
  <TR>
    <TD class=3D"c systemtitle">table 7, =
contents</TD></TR></TBODY></TABLE><BR>
<DIV class=3D"c proctitle">The CONTENTS Procedure</DIV>
<P>
<DIV>
<DIV align=3Dcenter>
<TABLE class=3Dtable borderColor=3D#c1c1c1 cellSpacing=3D0 =
cellPadding=3D5 rules=3Dall=20
summary=3D"Procedure Contents: Attributes" frame=3Dbox>
  <COLGROUP>
  <COL>
  <COL>
  <COL>
  <COL></COLGROUP>
  <TBODY>
  <TR>
    <TH class=3D"l rowheader" scope=3Drow>Data Set Name</TH>
    <TD class=3D"l data">WORK.TABLE7</TD>
    <TH class=3D"l rowheader" scope=3Drow>Observations</TH>
    <TD class=3D"l data">8620</TD></TR>
  <TR>
    <TH class=3D"l rowheader" scope=3Drow>Member Type</TH>
    <TD class=3D"l data">DATA</TD>
    <TH class=3D"l rowheader" scope=3Drow>Variables</TH>
    <TD class=3D"l data">12</TD></TR>
  <TR>
    <TH class=3D"l rowheader" scope=3Drow>Engine</TH>
    <TD class=3D"l data">V9</TD>
    <TH class=3D"l rowheader" scope=3Drow>Indexes</TH>
    <TD class=3D"l data">0</TD></TR>
  <TR>
    <TH class=3D"l rowheader" scope=3Drow>Created</TH>
    <TD class=3D"l data">09/27/2023 13:23:45</TD>
    <TH class=3D"l rowheader" scope=3Drow>Observation Length</TH>
    <TD class=3D"l data">96</TD></TR>
  <TR>
    <TH class=3D"l rowheader" scope=3Drow>Last Modified</TH>
    <TD class=3D"l data">09/27/2023 13:23:45</TD>
    <TH class=3D"l rowheader" scope=3Drow>Deleted Observations</TH>
    <TD class=3D"l data">0</TD></TR>
  <TR>
    <TH class=3D"l rowheader" scope=3Drow>Protection</TH>
    <TD class=3D"l data">&nbsp;</TD>
    <TH class=3D"l rowheader" scope=3Drow>Compressed</TH>
    <TD class=3D"l data">NO</TD></TR>
  <TR>
    <TH class=3D"l rowheader" scope=3Drow>Data Set Type</TH>
    <TD class=3D"l data">&nbsp;</TD>
    <TH class=3D"l rowheader" scope=3Drow>Sorted</TH>
    <TD class=3D"l data">NO</TD></TR>
  <TR>
    <TH class=3D"l rowheader" scope=3Drow>Label</TH>
    <TD class=3D"l data">&nbsp;</TD>
    <TH class=3D"l rowheader" scope=3Drow>&nbsp;</TH>
    <TD class=3D"l data">&nbsp;</TD></TR>
  <TR>
    <TH class=3D"l rowheader" scope=3Drow>Data Representation</TH>
    <TD class=3D"l data">WINDOWS_64</TD>
    <TH class=3D"l rowheader" scope=3Drow>&nbsp;</TH>
    <TD class=3D"l data">&nbsp;</TD></TR>
  <TR>
    <TH class=3D"l rowheader" scope=3Drow>Encoding</TH>
    <TD class=3D"l data">utf-8 Unicode (UTF-8)</TD>
    <TH class=3D"l rowheader" scope=3Drow>&nbsp;</TH>
    <TD class=3D"l =
data">&nbsp;</TD></TR></TBODY></TABLE></DIV></DIV><BR><A=20
name=3DIDX22></A>
<DIV>
<DIV align=3Dcenter>
<TABLE class=3Dtable borderColor=3D#c1c1c1 cellSpacing=3D0 =
cellPadding=3D5 rules=3Dall=20
summary=3D"Procedure Contents: Engine/Host Information" frame=3Dbox>
  <COLGROUP>
  <COL>
  <COL></COLGROUP>
  <THEAD>
  <TR>
    <TH class=3D"c b header" colSpan=3D2 scope=3Dcolgroup>Engine/Host =
Dependent=20
      Information</TH></TR></THEAD>
  <TBODY>
  <TR>
    <TH class=3D"l rowheader" scope=3Drow>Data Set Page Size</TH>
    <TD class=3D"l data">65536</TD></TR>
  <TR>
    <TH class=3D"l rowheader" scope=3Drow>Number of Data Set Pages</TH>
    <TD class=3D"l data">13</TD></TR>
  <TR>
    <TH class=3D"l rowheader" scope=3Drow>First Data Page</TH>
    <TD class=3D"l data">1</TD></TR>
  <TR>
    <TH class=3D"l rowheader" scope=3Drow>Max Obs per Page</TH>
    <TD class=3D"l data">681</TD></TR>
  <TR>
    <TH class=3D"l rowheader" scope=3Drow>Obs in First Data Page</TH>
    <TD class=3D"l data">645</TD></TR>
  <TR>
    <TH class=3D"l rowheader" scope=3Drow>Number of Data Set =
Repairs</TH>
    <TD class=3D"l data">0</TD></TR>
  <TR>
    <TH class=3D"l rowheader" scope=3Drow>ExtendObsCounter</TH>
    <TD class=3D"l data">YES</TD></TR>
  <TR>
    <TH class=3D"l rowheader" scope=3Drow>Filename</TH>
    <TD class=3D"l data">C:\Users\SROBIN~1\AppData\Local\Temp\1\SAS =
Temporary=20
      Files\_TD10424_MERM-20257_\table7.sas7bdat</TD></TR>
  <TR>
    <TH class=3D"l rowheader" scope=3Drow>Release Created</TH>
    <TD class=3D"l data">9.0401M7</TD></TR>
  <TR>
    <TH class=3D"l rowheader" scope=3Drow>Host Created</TH>
    <TD class=3D"l data">X64_10PRO</TD></TR>
  <TR>
    <TH class=3D"l rowheader" scope=3Drow>Owner Name</TH>
    <TD class=3D"l data">HS\srobinson6</TD></TR>
  <TR>
    <TH class=3D"l rowheader" scope=3Drow>File Size</TH>
    <TD class=3D"l data">896KB</TD></TR>
  <TR>
    <TH class=3D"l rowheader" scope=3Drow>File Size (bytes)</TH>
    <TD class=3D"l =
data">917504</TD></TR></TBODY></TABLE></DIV></DIV><BR><A=20
name=3DIDX23></A>
<DIV>
<DIV align=3Dcenter>
<TABLE class=3Dtable borderColor=3D#c1c1c1 cellSpacing=3D0 =
cellPadding=3D5 rules=3Dall=20
summary=3D"Procedure Contents: Varnum" frame=3Dbox>
  <COLGROUP>
  <COL></COLGROUP>
  <COLGROUP>
  <COL>
  <COL>
  <COL>
  <COL>
  <COL>
  <COL></COLGROUP>
  <THEAD>
  <TR>
    <TH class=3D"c b header" colSpan=3D7 scope=3Dcolgroup>Variables in =
Creation=20
    Order</TH></TR>
  <TR>
    <TH class=3D"r b header" scope=3Dcol>#</TH>
    <TH class=3D"l b header" scope=3Dcol>Variable</TH>
    <TH class=3D"l b header" scope=3Dcol>Type</TH>
    <TH class=3D"r b header" scope=3Dcol>Len</TH>
    <TH class=3D"l b header" scope=3Dcol>Format</TH>
    <TH class=3D"l b header" scope=3Dcol>Informat</TH>
    <TH class=3D"l b header" scope=3Dcol>Label</TH></TR></THEAD>
  <TBODY>
  <TR>
    <TH class=3D"r rowheader" scope=3Drow>1</TH>
    <TD class=3D"l data">genpop_wt</TD>
    <TD class=3D"l data">Num</TD>
    <TD class=3D"r data">8</TD>
    <TD class=3D"l data">BEST12.</TD>
    <TD class=3D"l data">BEST32.</TD>
    <TD class=3D"l data">genpop_wt =3D weight for the general population =
(no=20
      oversample)</TD></TR>
  <TR>
    <TH class=3D"r rowheader" scope=3Drow>2</TH>
    <TD class=3D"l data">MAGA_4cat</TD>
    <TD class=3D"l data">Num</TD>
    <TD class=3D"r data">8</TD>
    <TD class=3D"l data">MAGA_4CAT.</TD>
    <TD class=3D"l data">&nbsp;</TD>
    <TD class=3D"l data">3 =3D MAGA Republican, 2 =3D strong republican, =
1=3Dother=20
      republican, 0=3Ddem/undecided</TD></TR>
  <TR>
    <TH class=3D"r rowheader" scope=3Drow>3</TH>
    <TD class=3D"l data">Q12_3cat</TD>
    <TD class=3D"l data">Num</TD>
    <TD class=3D"r data">8</TD>
    <TD class=3D"l data">JUSTIFIED3C.</TD>
    <TD class=3D"l data">&nbsp;</TD>
    <TD class=3D"l data">Q12=3DPeople sometimes talk about using force =
or violence=20
      to achieve political objecti</TD></TR>
  <TR>
    <TH class=3D"r rowheader" scope=3Drow>4</TH>
    <TD class=3D"l data">Q13_AC_a_3cat</TD>
    <TD class=3D"l data">Num</TD>
    <TD class=3D"r data">8</TD>
    <TD class=3D"l data">JUSTIFIED3C.</TD>
    <TD class=3D"l data">&nbsp;</TD>
    <TD class=3D"l data">To return Donald Trump to the presidency this =
year,=20
      DERIVED, combined</TD></TR>
  <TR>
    <TH class=3D"r rowheader" scope=3Drow>5</TH>
    <TD class=3D"l data">Q13_AC_b_3cat</TD>
    <TD class=3D"l data">Num</TD>
    <TD class=3D"r data">8</TD>
    <TD class=3D"l data">JUSTIFIED3C.</TD>
    <TD class=3D"l data">&nbsp;</TD>
    <TD class=3D"l data">To stop an election from being stolen, DERIVED, =

    combined</TD></TR>
  <TR>
    <TH class=3D"r rowheader" scope=3Drow>6</TH>
    <TD class=3D"l data">Q13_AC_c_3cat</TD>
    <TD class=3D"l data">Num</TD>
    <TD class=3D"r data">8</TD>
    <TD class=3D"l data">JUSTIFIED3C.</TD>
    <TD class=3D"l data">&nbsp;</TD>
    <TD class=3D"l data">To stop people who do not share my beliefs from =
voting,=20
      DERIVED, combined</TD></TR>
  <TR>
    <TH class=3D"r rowheader" scope=3Drow>7</TH>
    <TD class=3D"l data">Q13_AC_d_3cat</TD>
    <TD class=3D"l data">Num</TD>
    <TD class=3D"r data">8</TD>
    <TD class=3D"l data">JUSTIFIED3C.</TD>
    <TD class=3D"l data">&nbsp;</TD>
    <TD class=3D"l data">To prevent discrimination based on race or =
ethnicity,=20
      DERIVED, combined</TD></TR>
  <TR>
    <TH class=3D"r rowheader" scope=3Drow>8</TH>
    <TD class=3D"l data">Q13_AC_e_3cat</TD>
    <TD class=3D"l data">Num</TD>
    <TD class=3D"r data">8</TD>
    <TD class=3D"l data">JUSTIFIED3C.</TD>
    <TD class=3D"l data">&nbsp;</TD>
    <TD class=3D"l data">To preserve an American way of life based on =
Western=20
      European traditions, DERIVED, combined</TD></TR>
  <TR>
    <TH class=3D"r rowheader" scope=3Drow>9</TH>
    <TD class=3D"l data">Q13_AC_f_3cat</TD>
    <TD class=3D"l data">Num</TD>
    <TD class=3D"r data">8</TD>
    <TD class=3D"l data">JUSTIFIED3C.</TD>
    <TD class=3D"l data">&nbsp;</TD>
    <TD class=3D"l data">To oppose the government when it does not share =
my=20
      beliefs, DERIVED, combined</TD></TR>
  <TR>
    <TH class=3D"r rowheader" scope=3Drow>10</TH>
    <TD class=3D"l data">Q13_AC_g_3cat</TD>
    <TD class=3D"l data">Num</TD>
    <TD class=3D"r data">8</TD>
    <TD class=3D"l data">JUSTIFIED3C.</TD>
    <TD class=3D"l data">&nbsp;</TD>
    <TD class=3D"l data">To oppose the government when it tries to take =
private=20
      land for public purposes, DERIVED, combined</TD></TR>
  <TR>
    <TH class=3D"r rowheader" scope=3Drow>11</TH>
    <TD class=3D"l data">Q13_AB_5_3cat</TD>
    <TD class=3D"l data">Num</TD>
    <TD class=3D"r data">8</TD>
    <TD class=3D"l data">JUSTIFIED3C.</TD>
    <TD class=3D"l data">&nbsp;</TD>
    <TD class=3D"l data">[To preserve the American way of life l believe =
in ]=20
      DERIVED, Combined: What do you think about the use of force or =
violence in=20
      the following situations?</TD></TR>
  <TR>
    <TH class=3D"r rowheader" scope=3Drow>12</TH>
    <TD class=3D"l data">Q13_AB_6_3cat</TD>
    <TD class=3D"l data">Num</TD>
    <TD class=3D"r data">8</TD>
    <TD class=3D"l data">JUSTIFIED3C.</TD>
    <TD class=3D"l data">&nbsp;</TD>
    <TD class=3D"l data">[To oppose Americans who do not share my =
beliefs ]=20
      DERIVED, Combined: What do you think about the use of force or =
violence in=20
      the following =
situations?</TD></TR></TBODY></TABLE></DIV></DIV><BR></DIV>
<DIV class=3Dbranch>
<P style=3D"PAGE-BREAK-AFTER: always"><BR></P>
<HR SIZE=3D3>
<A name=3DIDX24></A>
<TABLE class=3Dsystitleandfootercontainer cellSpacing=3D1 =
cellPadding=3D1 rules=3Dnone=20
width=3D"100%" summary=3D"Page Layout" border=3D0 frame=3Dvoid>
  <TBODY>
  <TR>
    <TD class=3D"c systemtitle">table 8, =
contents</TD></TR></TBODY></TABLE><BR>
<DIV class=3D"c proctitle">The CONTENTS Procedure</DIV>
<P>
<DIV>
<DIV align=3Dcenter>
<TABLE class=3Dtable borderColor=3D#c1c1c1 cellSpacing=3D0 =
cellPadding=3D5 rules=3Dall=20
summary=3D"Procedure Contents: Attributes" frame=3Dbox>
  <COLGROUP>
  <COL>
  <COL>
  <COL>
  <COL></COLGROUP>
  <TBODY>
  <TR>
    <TH class=3D"l rowheader" scope=3Drow>Data Set Name</TH>
    <TD class=3D"l data">WORK.TABLE8</TD>
    <TH class=3D"l rowheader" scope=3Drow>Observations</TH>
    <TD class=3D"l data">8620</TD></TR>
  <TR>
    <TH class=3D"l rowheader" scope=3Drow>Member Type</TH>
    <TD class=3D"l data">DATA</TD>
    <TH class=3D"l rowheader" scope=3Drow>Variables</TH>
    <TD class=3D"l data">10</TD></TR>
  <TR>
    <TH class=3D"l rowheader" scope=3Drow>Engine</TH>
    <TD class=3D"l data">V9</TD>
    <TH class=3D"l rowheader" scope=3Drow>Indexes</TH>
    <TD class=3D"l data">0</TD></TR>
  <TR>
    <TH class=3D"l rowheader" scope=3Drow>Created</TH>
    <TD class=3D"l data">09/27/2023 13:23:45</TD>
    <TH class=3D"l rowheader" scope=3Drow>Observation Length</TH>
    <TD class=3D"l data">80</TD></TR>
  <TR>
    <TH class=3D"l rowheader" scope=3Drow>Last Modified</TH>
    <TD class=3D"l data">09/27/2023 13:23:45</TD>
    <TH class=3D"l rowheader" scope=3Drow>Deleted Observations</TH>
    <TD class=3D"l data">0</TD></TR>
  <TR>
    <TH class=3D"l rowheader" scope=3Drow>Protection</TH>
    <TD class=3D"l data">&nbsp;</TD>
    <TH class=3D"l rowheader" scope=3Drow>Compressed</TH>
    <TD class=3D"l data">NO</TD></TR>
  <TR>
    <TH class=3D"l rowheader" scope=3Drow>Data Set Type</TH>
    <TD class=3D"l data">&nbsp;</TD>
    <TH class=3D"l rowheader" scope=3Drow>Sorted</TH>
    <TD class=3D"l data">NO</TD></TR>
  <TR>
    <TH class=3D"l rowheader" scope=3Drow>Label</TH>
    <TD class=3D"l data">&nbsp;</TD>
    <TH class=3D"l rowheader" scope=3Drow>&nbsp;</TH>
    <TD class=3D"l data">&nbsp;</TD></TR>
  <TR>
    <TH class=3D"l rowheader" scope=3Drow>Data Representation</TH>
    <TD class=3D"l data">WINDOWS_64</TD>
    <TH class=3D"l rowheader" scope=3Drow>&nbsp;</TH>
    <TD class=3D"l data">&nbsp;</TD></TR>
  <TR>
    <TH class=3D"l rowheader" scope=3Drow>Encoding</TH>
    <TD class=3D"l data">utf-8 Unicode (UTF-8)</TD>
    <TH class=3D"l rowheader" scope=3Drow>&nbsp;</TH>
    <TD class=3D"l =
data">&nbsp;</TD></TR></TBODY></TABLE></DIV></DIV><BR><A=20
name=3DIDX25></A>
<DIV>
<DIV align=3Dcenter>
<TABLE class=3Dtable borderColor=3D#c1c1c1 cellSpacing=3D0 =
cellPadding=3D5 rules=3Dall=20
summary=3D"Procedure Contents: Engine/Host Information" frame=3Dbox>
  <COLGROUP>
  <COL>
  <COL></COLGROUP>
  <THEAD>
  <TR>
    <TH class=3D"c b header" colSpan=3D2 scope=3Dcolgroup>Engine/Host =
Dependent=20
      Information</TH></TR></THEAD>
  <TBODY>
  <TR>
    <TH class=3D"l rowheader" scope=3Drow>Data Set Page Size</TH>
    <TD class=3D"l data">65536</TD></TR>
  <TR>
    <TH class=3D"l rowheader" scope=3Drow>Number of Data Set Pages</TH>
    <TD class=3D"l data">11</TD></TR>
  <TR>
    <TH class=3D"l rowheader" scope=3Drow>First Data Page</TH>
    <TD class=3D"l data">1</TD></TR>
  <TR>
    <TH class=3D"l rowheader" scope=3Drow>Max Obs per Page</TH>
    <TD class=3D"l data">817</TD></TR>
  <TR>
    <TH class=3D"l rowheader" scope=3Drow>Obs in First Data Page</TH>
    <TD class=3D"l data">776</TD></TR>
  <TR>
    <TH class=3D"l rowheader" scope=3Drow>Number of Data Set =
Repairs</TH>
    <TD class=3D"l data">0</TD></TR>
  <TR>
    <TH class=3D"l rowheader" scope=3Drow>ExtendObsCounter</TH>
    <TD class=3D"l data">YES</TD></TR>
  <TR>
    <TH class=3D"l rowheader" scope=3Drow>Filename</TH>
    <TD class=3D"l data">C:\Users\SROBIN~1\AppData\Local\Temp\1\SAS =
Temporary=20
      Files\_TD10424_MERM-20257_\table8.sas7bdat</TD></TR>
  <TR>
    <TH class=3D"l rowheader" scope=3Drow>Release Created</TH>
    <TD class=3D"l data">9.0401M7</TD></TR>
  <TR>
    <TH class=3D"l rowheader" scope=3Drow>Host Created</TH>
    <TD class=3D"l data">X64_10PRO</TD></TR>
  <TR>
    <TH class=3D"l rowheader" scope=3Drow>Owner Name</TH>
    <TD class=3D"l data">HS\srobinson6</TD></TR>
  <TR>
    <TH class=3D"l rowheader" scope=3Drow>File Size</TH>
    <TD class=3D"l data">768KB</TD></TR>
  <TR>
    <TH class=3D"l rowheader" scope=3Drow>File Size (bytes)</TH>
    <TD class=3D"l =
data">786432</TD></TR></TBODY></TABLE></DIV></DIV><BR><A=20
name=3DIDX26></A>
<DIV>
<DIV align=3Dcenter>
<TABLE class=3Dtable borderColor=3D#c1c1c1 cellSpacing=3D0 =
cellPadding=3D5 rules=3Dall=20
summary=3D"Procedure Contents: Varnum" frame=3Dbox>
  <COLGROUP>
  <COL></COLGROUP>
  <COLGROUP>
  <COL>
  <COL>
  <COL>
  <COL>
  <COL>
  <COL></COLGROUP>
  <THEAD>
  <TR>
    <TH class=3D"c b header" colSpan=3D7 scope=3Dcolgroup>Variables in =
Creation=20
    Order</TH></TR>
  <TR>
    <TH class=3D"r b header" scope=3Dcol>#</TH>
    <TH class=3D"l b header" scope=3Dcol>Variable</TH>
    <TH class=3D"l b header" scope=3Dcol>Type</TH>
    <TH class=3D"r b header" scope=3Dcol>Len</TH>
    <TH class=3D"l b header" scope=3Dcol>Format</TH>
    <TH class=3D"l b header" scope=3Dcol>Informat</TH>
    <TH class=3D"l b header" scope=3Dcol>Label</TH></TR></THEAD>
  <TBODY>
  <TR>
    <TH class=3D"r rowheader" scope=3Drow>1</TH>
    <TD class=3D"l data">genpop_wt</TD>
    <TD class=3D"l data">Num</TD>
    <TD class=3D"r data">8</TD>
    <TD class=3D"l data">BEST12.</TD>
    <TD class=3D"l data">BEST32.</TD>
    <TD class=3D"l data">genpop_wt =3D weight for the general population =
(no=20
      oversample)</TD></TR>
  <TR>
    <TH class=3D"r rowheader" scope=3Drow>2</TH>
    <TD class=3D"l data">MAGA_4cat</TD>
    <TD class=3D"l data">Num</TD>
    <TD class=3D"r data">8</TD>
    <TD class=3D"l data">MAGA_4CAT.</TD>
    <TD class=3D"l data">&nbsp;</TD>
    <TD class=3D"l data">3 =3D MAGA Republican, 2 =3D strong republican, =
1=3Dother=20
      republican, 0=3Ddem/undecided</TD></TR>
  <TR>
    <TH class=3D"r rowheader" scope=3Drow>3</TH>
    <TD class=3D"l data">Q13_AB_1a_3cat</TD>
    <TD class=3D"l data">Num</TD>
    <TD class=3D"r data">8</TD>
    <TD class=3D"l data">JUSTIFIED3C.</TD>
    <TD class=3D"l data">&nbsp;</TD>
    <TD class=3D"l data">[Stop voter fraud] DERIVED, Combined: What do =
you think=20
      about the use of force or violence in the following =
situations?</TD></TR>
  <TR>
    <TH class=3D"r rowheader" scope=3Drow>4</TH>
    <TD class=3D"l data">Q13_AB_1b_3cat</TD>
    <TD class=3D"l data">Num</TD>
    <TD class=3D"r data">8</TD>
    <TD class=3D"l data">JUSTIFIED3C.</TD>
    <TD class=3D"l data">&nbsp;</TD>
    <TD class=3D"l data">[Stop voter intimidation] DERIVED, Combined: =
What do=20
      you think about the use of force or violence in the following=20
    situations?</TD></TR>
  <TR>
    <TH class=3D"r rowheader" scope=3Drow>5</TH>
    <TD class=3D"l data">Q13_AB_2a_3cat</TD>
    <TD class=3D"l data">Num</TD>
    <TD class=3D"r data">8</TD>
    <TD class=3D"l data">JUSTIFIED3C.</TD>
    <TD class=3D"l data">&nbsp;</TD>
    <TD class=3D"l data">[Stop police violence] DERIVED, Combined: What =
do you=20
      think about the use of force or violence in the following=20
situations?</TD></TR>
  <TR>
    <TH class=3D"r rowheader" scope=3Drow>6</TH>
    <TD class=3D"l data">Q13_AB_2b_3cat</TD>
    <TD class=3D"l data">Num</TD>
    <TD class=3D"r data">8</TD>
    <TD class=3D"l data">JUSTIFIED3C.</TD>
    <TD class=3D"l data">&nbsp;</TD>
    <TD class=3D"l data">[Reinforce the police] DERIVED, Combined: What =
do you=20
      think about the use of force or violence in the following=20
situations?</TD></TR>
  <TR>
    <TH class=3D"r rowheader" scope=3Drow>7</TH>
    <TD class=3D"l data">Q13_AB_3a_3cat</TD>
    <TD class=3D"l data">Num</TD>
    <TD class=3D"r data">8</TD>
    <TD class=3D"l data">JUSTIFIED3C.</TD>
    <TD class=3D"l data">&nbsp;</TD>
    <TD class=3D"l data">[Stop illegal immigration] DERIVED, Combined: =
What do=20
      you think about the use of force or violence in the following=20
    situations?</TD></TR>
  <TR>
    <TH class=3D"r rowheader" scope=3Drow>8</TH>
    <TD class=3D"l data">Q13_AB_3b_3cat</TD>
    <TD class=3D"l data">Num</TD>
    <TD class=3D"r data">8</TD>
    <TD class=3D"l data">JUSTIFIED3C.</TD>
    <TD class=3D"l data">&nbsp;</TD>
    <TD class=3D"l data">[Keep borders open] DERIVED, Combined: What do =
you=20
      think about the use of force or violence in the following=20
situations?</TD></TR>
  <TR>
    <TH class=3D"r rowheader" scope=3Drow>9</TH>
    <TD class=3D"l data">Q13_AB_4a_3cat</TD>
    <TD class=3D"l data">Num</TD>
    <TD class=3D"r data">8</TD>
    <TD class=3D"l data">JUSTIFIED3C.</TD>
    <TD class=3D"l data">&nbsp;</TD>
    <TD class=3D"l data">[Stop a protest] DERIVED, Combined: What do you =
think=20
      about the use of force or violence in the following =
situations?</TD></TR>
  <TR>
    <TH class=3D"r rowheader" scope=3Drow>10</TH>
    <TD class=3D"l data">Q13_AB_4b_3cat</TD>
    <TD class=3D"l data">Num</TD>
    <TD class=3D"r data">8</TD>
    <TD class=3D"l data">JUSTIFIED3C.</TD>
    <TD class=3D"l data">&nbsp;</TD>
    <TD class=3D"l data">[Support a protest] DERIVED, Combined: What do =
you=20
      think about the use of force or violence in the following=20
  situations?</TD></TR></TBODY></TABLE></DIV></DIV><BR></DIV>
<DIV class=3Dbranch>
<P style=3D"PAGE-BREAK-AFTER: always"><BR></P>
<HR SIZE=3D3>
<A name=3DIDX27></A>
<TABLE class=3Dsystitleandfootercontainer cellSpacing=3D1 =
cellPadding=3D1 rules=3Dnone=20
width=3D"100%" summary=3D"Page Layout" border=3D0 frame=3Dvoid>
  <TBODY>
  <TR>
    <TD class=3D"c systemtitle">table 9, =
contents</TD></TR></TBODY></TABLE><BR>
<DIV class=3D"c proctitle">The CONTENTS Procedure</DIV>
<P>
<DIV>
<DIV align=3Dcenter>
<TABLE class=3Dtable borderColor=3D#c1c1c1 cellSpacing=3D0 =
cellPadding=3D5 rules=3Dall=20
summary=3D"Procedure Contents: Attributes" frame=3Dbox>
  <COLGROUP>
  <COL>
  <COL>
  <COL>
  <COL></COLGROUP>
  <TBODY>
  <TR>
    <TH class=3D"l rowheader" scope=3Drow>Data Set Name</TH>
    <TD class=3D"l data">WORK.TABLE9</TD>
    <TH class=3D"l rowheader" scope=3Drow>Observations</TH>
    <TD class=3D"l data">8620</TD></TR>
  <TR>
    <TH class=3D"l rowheader" scope=3Drow>Member Type</TH>
    <TD class=3D"l data">DATA</TD>
    <TH class=3D"l rowheader" scope=3Drow>Variables</TH>
    <TD class=3D"l data">6</TD></TR>
  <TR>
    <TH class=3D"l rowheader" scope=3Drow>Engine</TH>
    <TD class=3D"l data">V9</TD>
    <TH class=3D"l rowheader" scope=3Drow>Indexes</TH>
    <TD class=3D"l data">0</TD></TR>
  <TR>
    <TH class=3D"l rowheader" scope=3Drow>Created</TH>
    <TD class=3D"l data">09/27/2023 13:23:45</TD>
    <TH class=3D"l rowheader" scope=3Drow>Observation Length</TH>
    <TD class=3D"l data">48</TD></TR>
  <TR>
    <TH class=3D"l rowheader" scope=3Drow>Last Modified</TH>
    <TD class=3D"l data">09/27/2023 13:23:45</TD>
    <TH class=3D"l rowheader" scope=3Drow>Deleted Observations</TH>
    <TD class=3D"l data">0</TD></TR>
  <TR>
    <TH class=3D"l rowheader" scope=3Drow>Protection</TH>
    <TD class=3D"l data">&nbsp;</TD>
    <TH class=3D"l rowheader" scope=3Drow>Compressed</TH>
    <TD class=3D"l data">NO</TD></TR>
  <TR>
    <TH class=3D"l rowheader" scope=3Drow>Data Set Type</TH>
    <TD class=3D"l data">&nbsp;</TD>
    <TH class=3D"l rowheader" scope=3Drow>Sorted</TH>
    <TD class=3D"l data">NO</TD></TR>
  <TR>
    <TH class=3D"l rowheader" scope=3Drow>Label</TH>
    <TD class=3D"l data">&nbsp;</TD>
    <TH class=3D"l rowheader" scope=3Drow>&nbsp;</TH>
    <TD class=3D"l data">&nbsp;</TD></TR>
  <TR>
    <TH class=3D"l rowheader" scope=3Drow>Data Representation</TH>
    <TD class=3D"l data">WINDOWS_64</TD>
    <TH class=3D"l rowheader" scope=3Drow>&nbsp;</TH>
    <TD class=3D"l data">&nbsp;</TD></TR>
  <TR>
    <TH class=3D"l rowheader" scope=3Drow>Encoding</TH>
    <TD class=3D"l data">utf-8 Unicode (UTF-8)</TD>
    <TH class=3D"l rowheader" scope=3Drow>&nbsp;</TH>
    <TD class=3D"l =
data">&nbsp;</TD></TR></TBODY></TABLE></DIV></DIV><BR><A=20
name=3DIDX28></A>
<DIV>
<DIV align=3Dcenter>
<TABLE class=3Dtable borderColor=3D#c1c1c1 cellSpacing=3D0 =
cellPadding=3D5 rules=3Dall=20
summary=3D"Procedure Contents: Engine/Host Information" frame=3Dbox>
  <COLGROUP>
  <COL>
  <COL></COLGROUP>
  <THEAD>
  <TR>
    <TH class=3D"c b header" colSpan=3D2 scope=3Dcolgroup>Engine/Host =
Dependent=20
      Information</TH></TR></THEAD>
  <TBODY>
  <TR>
    <TH class=3D"l rowheader" scope=3Drow>Data Set Page Size</TH>
    <TD class=3D"l data">65536</TD></TR>
  <TR>
    <TH class=3D"l rowheader" scope=3Drow>Number of Data Set Pages</TH>
    <TD class=3D"l data">7</TD></TR>
  <TR>
    <TH class=3D"l rowheader" scope=3Drow>First Data Page</TH>
    <TD class=3D"l data">1</TD></TR>
  <TR>
    <TH class=3D"l rowheader" scope=3Drow>Max Obs per Page</TH>
    <TD class=3D"l data">1361</TD></TR>
  <TR>
    <TH class=3D"l rowheader" scope=3Drow>Obs in First Data Page</TH>
    <TD class=3D"l data">1314</TD></TR>
  <TR>
    <TH class=3D"l rowheader" scope=3Drow>Number of Data Set =
Repairs</TH>
    <TD class=3D"l data">0</TD></TR>
  <TR>
    <TH class=3D"l rowheader" scope=3Drow>ExtendObsCounter</TH>
    <TD class=3D"l data">YES</TD></TR>
  <TR>
    <TH class=3D"l rowheader" scope=3Drow>Filename</TH>
    <TD class=3D"l data">C:\Users\SROBIN~1\AppData\Local\Temp\1\SAS =
Temporary=20
      Files\_TD10424_MERM-20257_\table9.sas7bdat</TD></TR>
  <TR>
    <TH class=3D"l rowheader" scope=3Drow>Release Created</TH>
    <TD class=3D"l data">9.0401M7</TD></TR>
  <TR>
    <TH class=3D"l rowheader" scope=3Drow>Host Created</TH>
    <TD class=3D"l data">X64_10PRO</TD></TR>
  <TR>
    <TH class=3D"l rowheader" scope=3Drow>Owner Name</TH>
    <TD class=3D"l data">HS\srobinson6</TD></TR>
  <TR>
    <TH class=3D"l rowheader" scope=3Drow>File Size</TH>
    <TD class=3D"l data">512KB</TD></TR>
  <TR>
    <TH class=3D"l rowheader" scope=3Drow>File Size (bytes)</TH>
    <TD class=3D"l =
data">524288</TD></TR></TBODY></TABLE></DIV></DIV><BR><A=20
name=3DIDX29></A>
<DIV>
<DIV align=3Dcenter>
<TABLE class=3Dtable borderColor=3D#c1c1c1 cellSpacing=3D0 =
cellPadding=3D5 rules=3Dall=20
summary=3D"Procedure Contents: Varnum" frame=3Dbox>
  <COLGROUP>
  <COL></COLGROUP>
  <COLGROUP>
  <COL>
  <COL>
  <COL>
  <COL>
  <COL>
  <COL></COLGROUP>
  <THEAD>
  <TR>
    <TH class=3D"c b header" colSpan=3D7 scope=3Dcolgroup>Variables in =
Creation=20
    Order</TH></TR>
  <TR>
    <TH class=3D"r b header" scope=3Dcol>#</TH>
    <TH class=3D"l b header" scope=3Dcol>Variable</TH>
    <TH class=3D"l b header" scope=3Dcol>Type</TH>
    <TH class=3D"r b header" scope=3Dcol>Len</TH>
    <TH class=3D"l b header" scope=3Dcol>Format</TH>
    <TH class=3D"l b header" scope=3Dcol>Informat</TH>
    <TH class=3D"l b header" scope=3Dcol>Label</TH></TR></THEAD>
  <TBODY>
  <TR>
    <TH class=3D"r rowheader" scope=3Drow>1</TH>
    <TD class=3D"l data">genpop_wt</TD>
    <TD class=3D"l data">Num</TD>
    <TD class=3D"r data">8</TD>
    <TD class=3D"l data">BEST12.</TD>
    <TD class=3D"l data">BEST32.</TD>
    <TD class=3D"l data">genpop_wt =3D weight for the general population =
(no=20
      oversample)</TD></TR>
  <TR>
    <TH class=3D"r rowheader" scope=3Drow>2</TH>
    <TD class=3D"l data">MAGA_4cat</TD>
    <TD class=3D"l data">Num</TD>
    <TD class=3D"r data">8</TD>
    <TD class=3D"l data">MAGA_4CAT.</TD>
    <TD class=3D"l data">&nbsp;</TD>
    <TD class=3D"l data">3 =3D MAGA Republican, 2 =3D strong republican, =
1=3Dother=20
      republican, 0=3Ddem/undecided</TD></TR>
  <TR>
    <TH class=3D"r rowheader" scope=3Drow>3</TH>
    <TD class=3D"l data">Q15_a_3cat_6768</TD>
    <TD class=3D"l data">Num</TD>
    <TD class=3D"r data">8</TD>
    <TD class=3D"l data">WILLING3C.</TD>
    <TD class=3D"l data">&nbsp;</TD>
    <TD class=3D"l data">Q15_a=3D[To damage property]In a situation =
where you=20
      think force or violence is justified; sometimes+ subset</TD></TR>
  <TR>
    <TH class=3D"r rowheader" scope=3Drow>4</TH>
    <TD class=3D"l data">Q15_b_3cat_6768</TD>
    <TD class=3D"l data">Num</TD>
    <TD class=3D"r data">8</TD>
    <TD class=3D"l data">WILLING3C.</TD>
    <TD class=3D"l data">&nbsp;</TD>
    <TD class=3D"l data">Q15_b=3D[To threaten or intimidate a person]In =
a=20
      situation where you think force or viol; sometimes+ =
subset</TD></TR>
  <TR>
    <TH class=3D"r rowheader" scope=3Drow>5</TH>
    <TD class=3D"l data">Q15_c_3cat_6768</TD>
    <TD class=3D"l data">Num</TD>
    <TD class=3D"r data">8</TD>
    <TD class=3D"l data">WILLING3C.</TD>
    <TD class=3D"l data">&nbsp;</TD>
    <TD class=3D"l data">Q15_c=3D[To injure a person]In a situation =
where you=20
      think force or violence is justifie; sometimes+ subset</TD></TR>
  <TR>
    <TH class=3D"r rowheader" scope=3Drow>6</TH>
    <TD class=3D"l data">Q15_d_3cat_6768</TD>
    <TD class=3D"l data">Num</TD>
    <TD class=3D"r data">8</TD>
    <TD class=3D"l data">WILLING3C.</TD>
    <TD class=3D"l data">&nbsp;</TD>
    <TD class=3D"l data">Q15_d=3D[To kill a person]In a situation where =
you think=20
      force or violence is justified; sometimes+=20
subset</TD></TR></TBODY></TABLE></DIV></DIV><BR></DIV>
<DIV class=3Dbranch>
<P style=3D"PAGE-BREAK-AFTER: always"><BR></P>
<HR SIZE=3D3>
<A name=3DIDX30></A>
<TABLE class=3Dsystitleandfootercontainer cellSpacing=3D1 =
cellPadding=3D1 rules=3Dnone=20
width=3D"100%" summary=3D"Page Layout" border=3D0 frame=3Dvoid>
  <TBODY>
  <TR>
    <TD class=3D"c systemtitle">table 10, =
contents</TD></TR></TBODY></TABLE><BR>
<DIV class=3D"c proctitle">The CONTENTS Procedure</DIV>
<P>
<DIV>
<DIV align=3Dcenter>
<TABLE class=3Dtable borderColor=3D#c1c1c1 cellSpacing=3D0 =
cellPadding=3D5 rules=3Dall=20
summary=3D"Procedure Contents: Attributes" frame=3Dbox>
  <COLGROUP>
  <COL>
  <COL>
  <COL>
  <COL></COLGROUP>
  <TBODY>
  <TR>
    <TH class=3D"l rowheader" scope=3Drow>Data Set Name</TH>
    <TD class=3D"l data">WORK.TABLE10</TD>
    <TH class=3D"l rowheader" scope=3Drow>Observations</TH>
    <TD class=3D"l data">8620</TD></TR>
  <TR>
    <TH class=3D"l rowheader" scope=3Drow>Member Type</TH>
    <TD class=3D"l data">DATA</TD>
    <TH class=3D"l rowheader" scope=3Drow>Variables</TH>
    <TD class=3D"l data">11</TD></TR>
  <TR>
    <TH class=3D"l rowheader" scope=3Drow>Engine</TH>
    <TD class=3D"l data">V9</TD>
    <TH class=3D"l rowheader" scope=3Drow>Indexes</TH>
    <TD class=3D"l data">0</TD></TR>
  <TR>
    <TH class=3D"l rowheader" scope=3Drow>Created</TH>
    <TD class=3D"l data">09/27/2023 13:23:45</TD>
    <TH class=3D"l rowheader" scope=3Drow>Observation Length</TH>
    <TD class=3D"l data">88</TD></TR>
  <TR>
    <TH class=3D"l rowheader" scope=3Drow>Last Modified</TH>
    <TD class=3D"l data">09/27/2023 13:23:45</TD>
    <TH class=3D"l rowheader" scope=3Drow>Deleted Observations</TH>
    <TD class=3D"l data">0</TD></TR>
  <TR>
    <TH class=3D"l rowheader" scope=3Drow>Protection</TH>
    <TD class=3D"l data">&nbsp;</TD>
    <TH class=3D"l rowheader" scope=3Drow>Compressed</TH>
    <TD class=3D"l data">NO</TD></TR>
  <TR>
    <TH class=3D"l rowheader" scope=3Drow>Data Set Type</TH>
    <TD class=3D"l data">&nbsp;</TD>
    <TH class=3D"l rowheader" scope=3Drow>Sorted</TH>
    <TD class=3D"l data">NO</TD></TR>
  <TR>
    <TH class=3D"l rowheader" scope=3Drow>Label</TH>
    <TD class=3D"l data">&nbsp;</TD>
    <TH class=3D"l rowheader" scope=3Drow>&nbsp;</TH>
    <TD class=3D"l data">&nbsp;</TD></TR>
  <TR>
    <TH class=3D"l rowheader" scope=3Drow>Data Representation</TH>
    <TD class=3D"l data">WINDOWS_64</TD>
    <TH class=3D"l rowheader" scope=3Drow>&nbsp;</TH>
    <TD class=3D"l data">&nbsp;</TD></TR>
  <TR>
    <TH class=3D"l rowheader" scope=3Drow>Encoding</TH>
    <TD class=3D"l data">utf-8 Unicode (UTF-8)</TD>
    <TH class=3D"l rowheader" scope=3Drow>&nbsp;</TH>
    <TD class=3D"l =
data">&nbsp;</TD></TR></TBODY></TABLE></DIV></DIV><BR><A=20
name=3DIDX31></A>
<DIV>
<DIV align=3Dcenter>
<TABLE class=3Dtable borderColor=3D#c1c1c1 cellSpacing=3D0 =
cellPadding=3D5 rules=3Dall=20
summary=3D"Procedure Contents: Engine/Host Information" frame=3Dbox>
  <COLGROUP>
  <COL>
  <COL></COLGROUP>
  <THEAD>
  <TR>
    <TH class=3D"c b header" colSpan=3D2 scope=3Dcolgroup>Engine/Host =
Dependent=20
      Information</TH></TR></THEAD>
  <TBODY>
  <TR>
    <TH class=3D"l rowheader" scope=3Drow>Data Set Page Size</TH>
    <TD class=3D"l data">65536</TD></TR>
  <TR>
    <TH class=3D"l rowheader" scope=3Drow>Number of Data Set Pages</TH>
    <TD class=3D"l data">12</TD></TR>
  <TR>
    <TH class=3D"l rowheader" scope=3Drow>First Data Page</TH>
    <TD class=3D"l data">1</TD></TR>
  <TR>
    <TH class=3D"l rowheader" scope=3Drow>Max Obs per Page</TH>
    <TD class=3D"l data">743</TD></TR>
  <TR>
    <TH class=3D"l rowheader" scope=3Drow>Obs in First Data Page</TH>
    <TD class=3D"l data">705</TD></TR>
  <TR>
    <TH class=3D"l rowheader" scope=3Drow>Number of Data Set =
Repairs</TH>
    <TD class=3D"l data">0</TD></TR>
  <TR>
    <TH class=3D"l rowheader" scope=3Drow>ExtendObsCounter</TH>
    <TD class=3D"l data">YES</TD></TR>
  <TR>
    <TH class=3D"l rowheader" scope=3Drow>Filename</TH>
    <TD class=3D"l data">C:\Users\SROBIN~1\AppData\Local\Temp\1\SAS =
Temporary=20
      Files\_TD10424_MERM-20257_\table10.sas7bdat</TD></TR>
  <TR>
    <TH class=3D"l rowheader" scope=3Drow>Release Created</TH>
    <TD class=3D"l data">9.0401M7</TD></TR>
  <TR>
    <TH class=3D"l rowheader" scope=3Drow>Host Created</TH>
    <TD class=3D"l data">X64_10PRO</TD></TR>
  <TR>
    <TH class=3D"l rowheader" scope=3Drow>Owner Name</TH>
    <TD class=3D"l data">HS\srobinson6</TD></TR>
  <TR>
    <TH class=3D"l rowheader" scope=3Drow>File Size</TH>
    <TD class=3D"l data">832KB</TD></TR>
  <TR>
    <TH class=3D"l rowheader" scope=3Drow>File Size (bytes)</TH>
    <TD class=3D"l =
data">851968</TD></TR></TBODY></TABLE></DIV></DIV><BR><A=20
name=3DIDX32></A>
<DIV>
<DIV align=3Dcenter>
<TABLE class=3Dtable borderColor=3D#c1c1c1 cellSpacing=3D0 =
cellPadding=3D5 rules=3Dall=20
summary=3D"Procedure Contents: Varnum" frame=3Dbox>
  <COLGROUP>
  <COL></COLGROUP>
  <COLGROUP>
  <COL>
  <COL>
  <COL>
  <COL>
  <COL>
  <COL></COLGROUP>
  <THEAD>
  <TR>
    <TH class=3D"c b header" colSpan=3D7 scope=3Dcolgroup>Variables in =
Creation=20
    Order</TH></TR>
  <TR>
    <TH class=3D"r b header" scope=3Dcol>#</TH>
    <TH class=3D"l b header" scope=3Dcol>Variable</TH>
    <TH class=3D"l b header" scope=3Dcol>Type</TH>
    <TH class=3D"r b header" scope=3Dcol>Len</TH>
    <TH class=3D"l b header" scope=3Dcol>Format</TH>
    <TH class=3D"l b header" scope=3Dcol>Informat</TH>
    <TH class=3D"l b header" scope=3Dcol>Label</TH></TR></THEAD>
  <TBODY>
  <TR>
    <TH class=3D"r rowheader" scope=3Drow>1</TH>
    <TD class=3D"l data">genpop_wt</TD>
    <TD class=3D"l data">Num</TD>
    <TD class=3D"r data">8</TD>
    <TD class=3D"l data">BEST12.</TD>
    <TD class=3D"l data">BEST32.</TD>
    <TD class=3D"l data">genpop_wt =3D weight for the general population =
(no=20
      oversample)</TD></TR>
  <TR>
    <TH class=3D"r rowheader" scope=3Drow>2</TH>
    <TD class=3D"l data">MAGA_4cat</TD>
    <TD class=3D"l data">Num</TD>
    <TD class=3D"r data">8</TD>
    <TD class=3D"l data">MAGA_4CAT.</TD>
    <TD class=3D"l data">&nbsp;</TD>
    <TD class=3D"l data">3 =3D MAGA Republican, 2 =3D strong republican, =
1=3Dother=20
      republican, 0=3Ddem/undecided</TD></TR>
  <TR>
    <TH class=3D"r rowheader" scope=3Drow>3</TH>
    <TD class=3D"l data">Q16_a_3cat_6768</TD>
    <TD class=3D"l data">Num</TD>
    <TD class=3D"r data">8</TD>
    <TD class=3D"l data">WILLING3C.</TD>
    <TD class=3D"l data">&nbsp;</TD>
    <TD class=3D"l data">Q16_a=3D[An elected federal or state government =

      official]In a situation where you think; sometimes+ =
subset</TD></TR>
  <TR>
    <TH class=3D"r rowheader" scope=3Drow>4</TH>
    <TD class=3D"l data">Q16_b_3cat_6768</TD>
    <TD class=3D"l data">Num</TD>
    <TD class=3D"r data">8</TD>
    <TD class=3D"l data">WILLING3C.</TD>
    <TD class=3D"l data">&nbsp;</TD>
    <TD class=3D"l data">Q16_b=3D[An elected local government =
official]In a=20
      situation where you think force or vi; sometimes+ subset</TD></TR>
  <TR>
    <TH class=3D"r rowheader" scope=3Drow>5</TH>
    <TD class=3D"l data">Q16_c_3cat_6768</TD>
    <TD class=3D"l data">Num</TD>
    <TD class=3D"r data">8</TD>
    <TD class=3D"l data">WILLING3C.</TD>
    <TD class=3D"l data">&nbsp;</TD>
    <TD class=3D"l data">Q16_c=3D[A public health official]In a =
situation where=20
      you think force or violence is ju; sometimes+ subset</TD></TR>
  <TR>
    <TH class=3D"r rowheader" scope=3Drow>6</TH>
    <TD class=3D"l data">Q16_d_3cat_6768</TD>
    <TD class=3D"l data">Num</TD>
    <TD class=3D"r data">8</TD>
    <TD class=3D"l data">WILLING3C.</TD>
    <TD class=3D"l data">&nbsp;</TD>
    <TD class=3D"l data">Q16_d=3D[A member of the military or National =
Guard]In a=20
      situation where you think force; sometimes+ subset</TD></TR>
  <TR>
    <TH class=3D"r rowheader" scope=3Drow>7</TH>
    <TD class=3D"l data">Q16_e_3cat_6768</TD>
    <TD class=3D"l data">Num</TD>
    <TD class=3D"r data">8</TD>
    <TD class=3D"l data">WILLING3C.</TD>
    <TD class=3D"l data">&nbsp;</TD>
    <TD class=3D"l data">Q16_e=3D[A police officer]In a situation where =
you think=20
      force or violence is justified; sometimes+ subset</TD></TR>
  <TR>
    <TH class=3D"r rowheader" scope=3Drow>8</TH>
    <TD class=3D"l data">Q16_f_3cat_6768</TD>
    <TD class=3D"l data">Num</TD>
    <TD class=3D"r data">8</TD>
    <TD class=3D"l data">WILLING3C.</TD>
    <TD class=3D"l data">&nbsp;</TD>
    <TD class=3D"l data">Q16_f=3D[A person who does not share your race =
or=20
      ethnicity]In a situation where you thi; sometimes+ =
subset</TD></TR>
  <TR>
    <TH class=3D"r rowheader" scope=3Drow>9</TH>
    <TD class=3D"l data">Q16_g_3cat_6768</TD>
    <TD class=3D"l data">Num</TD>
    <TD class=3D"r data">8</TD>
    <TD class=3D"l data">WILLING3C.</TD>
    <TD class=3D"l data">&nbsp;</TD>
    <TD class=3D"l data">Q16_g=3D[A person who does not share your =
religion]In a=20
      situation where you think force; sometimes+ subset</TD></TR>
  <TR>
    <TH class=3D"r rowheader" scope=3Drow>10</TH>
    <TD class=3D"l data">Q16_h_3cat_6768</TD>
    <TD class=3D"l data">Num</TD>
    <TD class=3D"r data">8</TD>
    <TD class=3D"l data">WILLING3C.</TD>
    <TD class=3D"l data">&nbsp;</TD>
    <TD class=3D"l data">Q16_h=3D[An election worker, such as a poll =
worker or=20
      vote counter]In a situation where; sometimes+ subset</TD></TR>
  <TR>
    <TH class=3D"r rowheader" scope=3Drow>11</TH>
    <TD class=3D"l data">Q16_i_3cat_6768</TD>
    <TD class=3D"l data">Num</TD>
    <TD class=3D"r data">8</TD>
    <TD class=3D"l data">WILLING3C.</TD>
    <TD class=3D"l data">&nbsp;</TD>
    <TD class=3D"l data">Q16_i=3D[A person who does not share your =
political=20
      beliefs]In a situation where you thi; sometimes+=20
subset</TD></TR></TBODY></TABLE></DIV></DIV><BR></DIV>
<DIV class=3Dbranch>
<P style=3D"PAGE-BREAK-AFTER: always"><BR></P>
<HR SIZE=3D3>
<A name=3DIDX33></A>
<TABLE class=3Dsystitleandfootercontainer cellSpacing=3D1 =
cellPadding=3D1 rules=3Dnone=20
width=3D"100%" summary=3D"Page Layout" border=3D0 frame=3Dvoid>
  <TBODY>
  <TR>
    <TD class=3D"c systemtitle">table 11, =
contents</TD></TR></TBODY></TABLE><BR>
<DIV class=3D"c proctitle">The CONTENTS Procedure</DIV>
<P>
<DIV>
<DIV align=3Dcenter>
<TABLE class=3Dtable borderColor=3D#c1c1c1 cellSpacing=3D0 =
cellPadding=3D5 rules=3Dall=20
summary=3D"Procedure Contents: Attributes" frame=3Dbox>
  <COLGROUP>
  <COL>
  <COL>
  <COL>
  <COL></COLGROUP>
  <TBODY>
  <TR>
    <TH class=3D"l rowheader" scope=3Drow>Data Set Name</TH>
    <TD class=3D"l data">WORK.TABLE11</TD>
    <TH class=3D"l rowheader" scope=3Drow>Observations</TH>
    <TD class=3D"l data">8620</TD></TR>
  <TR>
    <TH class=3D"l rowheader" scope=3Drow>Member Type</TH>
    <TD class=3D"l data">DATA</TD>
    <TH class=3D"l rowheader" scope=3Drow>Variables</TH>
    <TD class=3D"l data">6</TD></TR>
  <TR>
    <TH class=3D"l rowheader" scope=3Drow>Engine</TH>
    <TD class=3D"l data">V9</TD>
    <TH class=3D"l rowheader" scope=3Drow>Indexes</TH>
    <TD class=3D"l data">0</TD></TR>
  <TR>
    <TH class=3D"l rowheader" scope=3Drow>Created</TH>
    <TD class=3D"l data">09/27/2023 13:23:45</TD>
    <TH class=3D"l rowheader" scope=3Drow>Observation Length</TH>
    <TD class=3D"l data">48</TD></TR>
  <TR>
    <TH class=3D"l rowheader" scope=3Drow>Last Modified</TH>
    <TD class=3D"l data">09/27/2023 13:23:45</TD>
    <TH class=3D"l rowheader" scope=3Drow>Deleted Observations</TH>
    <TD class=3D"l data">0</TD></TR>
  <TR>
    <TH class=3D"l rowheader" scope=3Drow>Protection</TH>
    <TD class=3D"l data">&nbsp;</TD>
    <TH class=3D"l rowheader" scope=3Drow>Compressed</TH>
    <TD class=3D"l data">NO</TD></TR>
  <TR>
    <TH class=3D"l rowheader" scope=3Drow>Data Set Type</TH>
    <TD class=3D"l data">&nbsp;</TD>
    <TH class=3D"l rowheader" scope=3Drow>Sorted</TH>
    <TD class=3D"l data">NO</TD></TR>
  <TR>
    <TH class=3D"l rowheader" scope=3Drow>Label</TH>
    <TD class=3D"l data">&nbsp;</TD>
    <TH class=3D"l rowheader" scope=3Drow>&nbsp;</TH>
    <TD class=3D"l data">&nbsp;</TD></TR>
  <TR>
    <TH class=3D"l rowheader" scope=3Drow>Data Representation</TH>
    <TD class=3D"l data">WINDOWS_64</TD>
    <TH class=3D"l rowheader" scope=3Drow>&nbsp;</TH>
    <TD class=3D"l data">&nbsp;</TD></TR>
  <TR>
    <TH class=3D"l rowheader" scope=3Drow>Encoding</TH>
    <TD class=3D"l data">utf-8 Unicode (UTF-8)</TD>
    <TH class=3D"l rowheader" scope=3Drow>&nbsp;</TH>
    <TD class=3D"l =
data">&nbsp;</TD></TR></TBODY></TABLE></DIV></DIV><BR><A=20
name=3DIDX34></A>
<DIV>
<DIV align=3Dcenter>
<TABLE class=3Dtable borderColor=3D#c1c1c1 cellSpacing=3D0 =
cellPadding=3D5 rules=3Dall=20
summary=3D"Procedure Contents: Engine/Host Information" frame=3Dbox>
  <COLGROUP>
  <COL>
  <COL></COLGROUP>
  <THEAD>
  <TR>
    <TH class=3D"c b header" colSpan=3D2 scope=3Dcolgroup>Engine/Host =
Dependent=20
      Information</TH></TR></THEAD>
  <TBODY>
  <TR>
    <TH class=3D"l rowheader" scope=3Drow>Data Set Page Size</TH>
    <TD class=3D"l data">65536</TD></TR>
  <TR>
    <TH class=3D"l rowheader" scope=3Drow>Number of Data Set Pages</TH>
    <TD class=3D"l data">7</TD></TR>
  <TR>
    <TH class=3D"l rowheader" scope=3Drow>First Data Page</TH>
    <TD class=3D"l data">1</TD></TR>
  <TR>
    <TH class=3D"l rowheader" scope=3Drow>Max Obs per Page</TH>
    <TD class=3D"l data">1361</TD></TR>
  <TR>
    <TH class=3D"l rowheader" scope=3Drow>Obs in First Data Page</TH>
    <TD class=3D"l data">1316</TD></TR>
  <TR>
    <TH class=3D"l rowheader" scope=3Drow>Number of Data Set =
Repairs</TH>
    <TD class=3D"l data">0</TD></TR>
  <TR>
    <TH class=3D"l rowheader" scope=3Drow>ExtendObsCounter</TH>
    <TD class=3D"l data">YES</TD></TR>
  <TR>
    <TH class=3D"l rowheader" scope=3Drow>Filename</TH>
    <TD class=3D"l data">C:\Users\SROBIN~1\AppData\Local\Temp\1\SAS =
Temporary=20
      Files\_TD10424_MERM-20257_\table11.sas7bdat</TD></TR>
  <TR>
    <TH class=3D"l rowheader" scope=3Drow>Release Created</TH>
    <TD class=3D"l data">9.0401M7</TD></TR>
  <TR>
    <TH class=3D"l rowheader" scope=3Drow>Host Created</TH>
    <TD class=3D"l data">X64_10PRO</TD></TR>
  <TR>
    <TH class=3D"l rowheader" scope=3Drow>Owner Name</TH>
    <TD class=3D"l data">HS\srobinson6</TD></TR>
  <TR>
    <TH class=3D"l rowheader" scope=3Drow>File Size</TH>
    <TD class=3D"l data">512KB</TD></TR>
  <TR>
    <TH class=3D"l rowheader" scope=3Drow>File Size (bytes)</TH>
    <TD class=3D"l =
data">524288</TD></TR></TBODY></TABLE></DIV></DIV><BR><A=20
name=3DIDX35></A>
<DIV>
<DIV align=3Dcenter>
<TABLE class=3Dtable borderColor=3D#c1c1c1 cellSpacing=3D0 =
cellPadding=3D5 rules=3Dall=20
summary=3D"Procedure Contents: Varnum" frame=3Dbox>
  <COLGROUP>
  <COL></COLGROUP>
  <COLGROUP>
  <COL>
  <COL>
  <COL>
  <COL>
  <COL>
  <COL></COLGROUP>
  <THEAD>
  <TR>
    <TH class=3D"c b header" colSpan=3D7 scope=3Dcolgroup>Variables in =
Creation=20
    Order</TH></TR>
  <TR>
    <TH class=3D"r b header" scope=3Dcol>#</TH>
    <TH class=3D"l b header" scope=3Dcol>Variable</TH>
    <TH class=3D"l b header" scope=3Dcol>Type</TH>
    <TH class=3D"r b header" scope=3Dcol>Len</TH>
    <TH class=3D"l b header" scope=3Dcol>Format</TH>
    <TH class=3D"l b header" scope=3Dcol>Informat</TH>
    <TH class=3D"l b header" scope=3Dcol>Label</TH></TR></THEAD>
  <TBODY>
  <TR>
    <TH class=3D"r rowheader" scope=3Drow>1</TH>
    <TD class=3D"l data">genpop_wt</TD>
    <TD class=3D"l data">Num</TD>
    <TD class=3D"r data">8</TD>
    <TD class=3D"l data">BEST12.</TD>
    <TD class=3D"l data">BEST32.</TD>
    <TD class=3D"l data">genpop_wt =3D weight for the general population =
(no=20
      oversample)</TD></TR>
  <TR>
    <TH class=3D"r rowheader" scope=3Drow>2</TH>
    <TD class=3D"l data">MAGA_4cat</TD>
    <TD class=3D"l data">Num</TD>
    <TD class=3D"r data">8</TD>
    <TD class=3D"l data">MAGA_4CAT.</TD>
    <TD class=3D"l data">&nbsp;</TD>
    <TD class=3D"l data">3 =3D MAGA Republican, 2 =3D strong republican, =
1=3Dother=20
      republican, 0=3Ddem/undecided</TD></TR>
  <TR>
    <TH class=3D"r rowheader" scope=3Drow>3</TH>
    <TD class=3D"l data">Q48_a_3cat</TD>
    <TD class=3D"l data">Num</TD>
    <TD class=3D"r data">8</TD>
    <TD class=3D"l data">LIKELY3C.</TD>
    <TD class=3D"l data">&nbsp;</TD>
    <TD class=3D"l data">Q48_a=3D[I will be armed with a gun.]Thinking =
now about=20
      the future and all the changes i</TD></TR>
  <TR>
    <TH class=3D"r rowheader" scope=3Drow>4</TH>
    <TD class=3D"l data">Q48_b_3cat</TD>
    <TD class=3D"l data">Num</TD>
    <TD class=3D"r data">8</TD>
    <TD class=3D"l data">LIKELY3C.</TD>
    <TD class=3D"l data">&nbsp;</TD>
    <TD class=3D"l data">Q48_b=3D[I will carry a gun openly, so that =
people know I=20
      am armed.]Thinking now about t</TD></TR>
  <TR>
    <TH class=3D"r rowheader" scope=3Drow>5</TH>
    <TD class=3D"l data">Q48_c_3cat</TD>
    <TD class=3D"l data">Num</TD>
    <TD class=3D"r data">8</TD>
    <TD class=3D"l data">LIKELY3C.</TD>
    <TD class=3D"l data">&nbsp;</TD>
    <TD class=3D"l data">Q48_c=3D[I will threaten someone with a =
gun.]Thinking now=20
      about the future and all the c</TD></TR>
  <TR>
    <TH class=3D"r rowheader" scope=3Drow>6</TH>
    <TD class=3D"l data">Q48_d_3cat</TD>
    <TD class=3D"l data">Num</TD>
    <TD class=3D"r data">8</TD>
    <TD class=3D"l data">LIKELY3C.</TD>
    <TD class=3D"l data">&nbsp;</TD>
    <TD class=3D"l data">Q48_d=3D[I will shoot someone with a =
gun.]Thinking now=20
      about the future and all the=20
chan</TD></TR></TBODY></TABLE></DIV></DIV><BR></DIV>
<DIV class=3Dbranch>
<P style=3D"PAGE-BREAK-AFTER: always"><BR></P>
<HR SIZE=3D3>
<A name=3DIDX36></A>
<TABLE class=3Dsystitleandfootercontainer cellSpacing=3D1 =
cellPadding=3D1 rules=3Dnone=20
width=3D"100%" summary=3D"Page Layout" border=3D0 frame=3Dvoid>
  <TBODY>
  <TR>
    <TD class=3D"c systemtitle">supplemental table 1,=20
contents</TD></TR></TBODY></TABLE><BR>
<DIV class=3D"c proctitle">The CONTENTS Procedure</DIV>
<P>
<DIV>
<DIV align=3Dcenter>
<TABLE class=3Dtable borderColor=3D#c1c1c1 cellSpacing=3D0 =
cellPadding=3D5 rules=3Dall=20
summary=3D"Procedure Contents: Attributes" frame=3Dbox>
  <COLGROUP>
  <COL>
  <COL>
  <COL>
  <COL></COLGROUP>
  <TBODY>
  <TR>
    <TH class=3D"l rowheader" scope=3Drow>Data Set Name</TH>
    <TD class=3D"l data">WORK.SUPTABLE1</TD>
    <TH class=3D"l rowheader" scope=3Drow>Observations</TH>
    <TD class=3D"l data">8620</TD></TR>
  <TR>
    <TH class=3D"l rowheader" scope=3Drow>Member Type</TH>
    <TD class=3D"l data">DATA</TD>
    <TH class=3D"l rowheader" scope=3Drow>Variables</TH>
    <TD class=3D"l data">16</TD></TR>
  <TR>
    <TH class=3D"l rowheader" scope=3Drow>Engine</TH>
    <TD class=3D"l data">V9</TD>
    <TH class=3D"l rowheader" scope=3Drow>Indexes</TH>
    <TD class=3D"l data">0</TD></TR>
  <TR>
    <TH class=3D"l rowheader" scope=3Drow>Created</TH>
    <TD class=3D"l data">09/27/2023 13:23:45</TD>
    <TH class=3D"l rowheader" scope=3Drow>Observation Length</TH>
    <TD class=3D"l data">128</TD></TR>
  <TR>
    <TH class=3D"l rowheader" scope=3Drow>Last Modified</TH>
    <TD class=3D"l data">09/27/2023 13:23:45</TD>
    <TH class=3D"l rowheader" scope=3Drow>Deleted Observations</TH>
    <TD class=3D"l data">0</TD></TR>
  <TR>
    <TH class=3D"l rowheader" scope=3Drow>Protection</TH>
    <TD class=3D"l data">&nbsp;</TD>
    <TH class=3D"l rowheader" scope=3Drow>Compressed</TH>
    <TD class=3D"l data">NO</TD></TR>
  <TR>
    <TH class=3D"l rowheader" scope=3Drow>Data Set Type</TH>
    <TD class=3D"l data">&nbsp;</TD>
    <TH class=3D"l rowheader" scope=3Drow>Sorted</TH>
    <TD class=3D"l data">NO</TD></TR>
  <TR>
    <TH class=3D"l rowheader" scope=3Drow>Label</TH>
    <TD class=3D"l data">&nbsp;</TD>
    <TH class=3D"l rowheader" scope=3Drow>&nbsp;</TH>
    <TD class=3D"l data">&nbsp;</TD></TR>
  <TR>
    <TH class=3D"l rowheader" scope=3Drow>Data Representation</TH>
    <TD class=3D"l data">WINDOWS_64</TD>
    <TH class=3D"l rowheader" scope=3Drow>&nbsp;</TH>
    <TD class=3D"l data">&nbsp;</TD></TR>
  <TR>
    <TH class=3D"l rowheader" scope=3Drow>Encoding</TH>
    <TD class=3D"l data">utf-8 Unicode (UTF-8)</TD>
    <TH class=3D"l rowheader" scope=3Drow>&nbsp;</TH>
    <TD class=3D"l =
data">&nbsp;</TD></TR></TBODY></TABLE></DIV></DIV><BR><A=20
name=3DIDX37></A>
<DIV>
<DIV align=3Dcenter>
<TABLE class=3Dtable borderColor=3D#c1c1c1 cellSpacing=3D0 =
cellPadding=3D5 rules=3Dall=20
summary=3D"Procedure Contents: Engine/Host Information" frame=3Dbox>
  <COLGROUP>
  <COL>
  <COL></COLGROUP>
  <THEAD>
  <TR>
    <TH class=3D"c b header" colSpan=3D2 scope=3Dcolgroup>Engine/Host =
Dependent=20
      Information</TH></TR></THEAD>
  <TBODY>
  <TR>
    <TH class=3D"l rowheader" scope=3Drow>Data Set Page Size</TH>
    <TD class=3D"l data">65536</TD></TR>
  <TR>
    <TH class=3D"l rowheader" scope=3Drow>Number of Data Set Pages</TH>
    <TD class=3D"l data">17</TD></TR>
  <TR>
    <TH class=3D"l rowheader" scope=3Drow>First Data Page</TH>
    <TD class=3D"l data">1</TD></TR>
  <TR>
    <TH class=3D"l rowheader" scope=3Drow>Max Obs per Page</TH>
    <TD class=3D"l data">511</TD></TR>
  <TR>
    <TH class=3D"l rowheader" scope=3Drow>Obs in First Data Page</TH>
    <TD class=3D"l data">481</TD></TR>
  <TR>
    <TH class=3D"l rowheader" scope=3Drow>Number of Data Set =
Repairs</TH>
    <TD class=3D"l data">0</TD></TR>
  <TR>
    <TH class=3D"l rowheader" scope=3Drow>ExtendObsCounter</TH>
    <TD class=3D"l data">YES</TD></TR>
  <TR>
    <TH class=3D"l rowheader" scope=3Drow>Filename</TH>
    <TD class=3D"l data">C:\Users\SROBIN~1\AppData\Local\Temp\1\SAS =
Temporary=20
      Files\_TD10424_MERM-20257_\suptable1.sas7bdat</TD></TR>
  <TR>
    <TH class=3D"l rowheader" scope=3Drow>Release Created</TH>
    <TD class=3D"l data">9.0401M7</TD></TR>
  <TR>
    <TH class=3D"l rowheader" scope=3Drow>Host Created</TH>
    <TD class=3D"l data">X64_10PRO</TD></TR>
  <TR>
    <TH class=3D"l rowheader" scope=3Drow>Owner Name</TH>
    <TD class=3D"l data">HS\srobinson6</TD></TR>
  <TR>
    <TH class=3D"l rowheader" scope=3Drow>File Size</TH>
    <TD class=3D"l data">1MB</TD></TR>
  <TR>
    <TH class=3D"l rowheader" scope=3Drow>File Size (bytes)</TH>
    <TD class=3D"l =
data">1179648</TD></TR></TBODY></TABLE></DIV></DIV><BR><A=20
name=3DIDX38></A>
<DIV>
<DIV align=3Dcenter>
<TABLE class=3Dtable borderColor=3D#c1c1c1 cellSpacing=3D0 =
cellPadding=3D5 rules=3Dall=20
summary=3D"Procedure Contents: Varnum" frame=3Dbox>
  <COLGROUP>
  <COL></COLGROUP>
  <COLGROUP>
  <COL>
  <COL>
  <COL>
  <COL>
  <COL>
  <COL></COLGROUP>
  <THEAD>
  <TR>
    <TH class=3D"c b header" colSpan=3D7 scope=3Dcolgroup>Variables in =
Creation=20
    Order</TH></TR>
  <TR>
    <TH class=3D"r b header" scope=3Dcol>#</TH>
    <TH class=3D"l b header" scope=3Dcol>Variable</TH>
    <TH class=3D"l b header" scope=3Dcol>Type</TH>
    <TH class=3D"r b header" scope=3Dcol>Len</TH>
    <TH class=3D"l b header" scope=3Dcol>Format</TH>
    <TH class=3D"l b header" scope=3Dcol>Informat</TH>
    <TH class=3D"l b header" scope=3Dcol>Label</TH></TR></THEAD>
  <TBODY>
  <TR>
    <TH class=3D"r rowheader" scope=3Drow>1</TH>
    <TD class=3D"l data">PPAGE</TD>
    <TD class=3D"l data">Num</TD>
    <TD class=3D"r data">8</TD>
    <TD class=3D"l data">BEST12.</TD>
    <TD class=3D"l data">BEST32.</TD>
    <TD class=3D"l data">PPAGE=3DProfile Age</TD></TR>
  <TR>
    <TH class=3D"r rowheader" scope=3Drow>2</TH>
    <TD class=3D"l data">PPEDUC5</TD>
    <TD class=3D"l data">Num</TD>
    <TD class=3D"r data">8</TD>
    <TD class=3D"l data">PPEDUC5_.</TD>
    <TD class=3D"l data">BEST32.</TD>
    <TD class=3D"l data">PPEDUC5=3DProfile Education (5 =
Categories)</TD></TR>
  <TR>
    <TH class=3D"r rowheader" scope=3Drow>3</TH>
    <TD class=3D"l data">PPINC7</TD>
    <TD class=3D"l data">Num</TD>
    <TD class=3D"r data">8</TD>
    <TD class=3D"l data">PPINC7_.</TD>
    <TD class=3D"l data">BEST32.</TD>
    <TD class=3D"l data">PPINC7=3DProfile Household Income</TD></TR>
  <TR>
    <TH class=3D"r rowheader" scope=3Drow>4</TH>
    <TD class=3D"l data">PPREG9</TD>
    <TD class=3D"l data">Num</TD>
    <TD class=3D"r data">8</TD>
    <TD class=3D"l data">PPREG9_.</TD>
    <TD class=3D"l data">BEST32.</TD>
    <TD class=3D"l data">Profile Region 9 - Based on State of =
Residence</TD></TR>
  <TR>
    <TH class=3D"r rowheader" scope=3Drow>5</TH>
    <TD class=3D"l data">genpop_wt</TD>
    <TD class=3D"l data">Num</TD>
    <TD class=3D"r data">8</TD>
    <TD class=3D"l data">BEST12.</TD>
    <TD class=3D"l data">BEST32.</TD>
    <TD class=3D"l data">genpop_wt =3D weight for the general population =
(no=20
      oversample)</TD></TR>
  <TR>
    <TH class=3D"r rowheader" scope=3Drow>6</TH>
    <TD class=3D"l data">MAGA_4cat</TD>
    <TD class=3D"l data">Num</TD>
    <TD class=3D"r data">8</TD>
    <TD class=3D"l data">MAGA_4CAT.</TD>
    <TD class=3D"l data">&nbsp;</TD>
    <TD class=3D"l data">3 =3D MAGA Republican, 2 =3D strong republican, =
1=3Dother=20
      republican, 0=3Ddem/undecided</TD></TR>
  <TR>
    <TH class=3D"r rowheader" scope=3Drow>7</TH>
    <TD class=3D"l data">genderid_3cat</TD>
    <TD class=3D"l data">Num</TD>
    <TD class=3D"r data">8</TD>
    <TD class=3D"l data">GENDERID_3C.</TD>
    <TD class=3D"l data">&nbsp;</TD>
    <TD class=3D"l data">genderid_3cat =3D gender identity, 3 =
categories</TD></TR>
  <TR>
    <TH class=3D"r rowheader" scope=3Drow>8</TH>
    <TD class=3D"l data">race_5cat</TD>
    <TD class=3D"l data">Num</TD>
    <TD class=3D"r data">8</TD>
    <TD class=3D"l data">RACE_5CAT.</TD>
    <TD class=3D"l data">&nbsp;</TD>
    <TD class=3D"l data">race_5cat =3D Race/Ethnicity, 5 =
categories</TD></TR>
  <TR>
    <TH class=3D"r rowheader" scope=3Drow>9</TH>
    <TD class=3D"l data">Q1_bin</TD>
    <TD class=3D"l data">Num</TD>
    <TD class=3D"r data">8</TD>
    <TD class=3D"l data">YNR2_.</TD>
    <TD class=3D"l data">&nbsp;</TD>
    <TD class=3D"l data">Q1=3DDo you believe that things in this country =
today=20
      are? - binary (0/1) for mv analysis</TD></TR>
  <TR>
    <TH class=3D"r rowheader" scope=3Drow>10</TH>
    <TD class=3D"l data">Q2_bin</TD>
    <TD class=3D"l data">Num</TD>
    <TD class=3D"r data">8</TD>
    <TD class=3D"l data">YNR2_.</TD>
    <TD class=3D"l data">&nbsp;</TD>
    <TD class=3D"l data">Q2=3DWhen thinking about democracy in the =
United States=20
      these days, do you believe? - binary (0/1) for mv =
analysis</TD></TR>
  <TR>
    <TH class=3D"r rowheader" scope=3Drow>11</TH>
    <TD class=3D"l data">Q2_B_a_bin</TD>
    <TD class=3D"l data">Num</TD>
    <TD class=3D"r data">8</TD>
    <TD class=3D"l data">YNR2_.</TD>
    <TD class=3D"l data">&nbsp;</TD>
    <TD class=3D"l data">Q2_B_a=3D[Democracy is the best form of =
government.]How=20
      much do you agree or disagree wit - binary (0/1) for mv =
analysis</TD></TR>
  <TR>
    <TH class=3D"r rowheader" scope=3Drow>12</TH>
    <TD class=3D"l data">Q2_B_b_bin</TD>
    <TD class=3D"l data">Num</TD>
    <TD class=3D"r data">8</TD>
    <TD class=3D"l data">YNR2_.</TD>
    <TD class=3D"l data">&nbsp;</TD>
    <TD class=3D"l data">Q2_B_b=3D[These days, American democracy only =
serves the=20
      interests of the wealthy and pow - binary (0/1) for mv =
analysis</TD></TR>
  <TR>
    <TH class=3D"r rowheader" scope=3Drow>13</TH>
    <TD class=3D"l data">Q2_B_c_bin</TD>
    <TD class=3D"l data">Num</TD>
    <TD class=3D"r data">8</TD>
    <TD class=3D"l data">YNR2_.</TD>
    <TD class=3D"l data">&nbsp;</TD>
    <TD class=3D"l data">Q2_B_c=3D[Having a strong leader for America is =
more=20
      important than having a democracy.]H - binary (0/1) for mv =
analysis</TD></TR>
  <TR>
    <TH class=3D"r rowheader" scope=3Drow>14</TH>
    <TD class=3D"l data">Q6_h_bin</TD>
    <TD class=3D"l data">Num</TD>
    <TD class=3D"r data">8</TD>
    <TD class=3D"l data">YNR2_.</TD>
    <TD class=3D"l data">&nbsp;</TD>
    <TD class=3D"l data">Q6_h=3D[Armed citizens should patrol polling =
places at=20
      election time.]People have many - binary (0/1) for mv =
analysis</TD></TR>
  <TR>
    <TH class=3D"r rowheader" scope=3Drow>15</TH>
    <TD class=3D"l data">Q2_A_bin</TD>
    <TD class=3D"l data">Num</TD>
    <TD class=3D"r data">8</TD>
    <TD class=3D"l data">YNR2_.</TD>
    <TD class=3D"l data">&nbsp;</TD>
    <TD class=3D"l data">Q2_A =3D How important do you think it is for =
the United=20
      States to remain a democracy</TD></TR>
  <TR>
    <TH class=3D"r rowheader" scope=3Drow>16</TH>
    <TD class=3D"l data">MAGAdomain</TD>
    <TD class=3D"l data">Num</TD>
    <TD class=3D"r data">8</TD>
    <TD class=3D"l data">&nbsp;</TD>
    <TD class=3D"l data">&nbsp;</TD>
    <TD class=3D"l =
data">&nbsp;</TD></TR></TBODY></TABLE></DIV></DIV><BR></DIV>
<DIV class=3Dbranch>
<P style=3D"PAGE-BREAK-AFTER: always"><BR></P>
<HR SIZE=3D3>
<A name=3DIDX39></A>
<TABLE class=3Dsystitleandfootercontainer cellSpacing=3D1 =
cellPadding=3D1 rules=3Dnone=20
width=3D"100%" summary=3D"Page Layout" border=3D0 frame=3Dvoid>
  <TBODY>
  <TR>
    <TD class=3D"c systemtitle">supplemental table 2,=20
contents</TD></TR></TBODY></TABLE><BR>
<DIV class=3D"c proctitle">The CONTENTS Procedure</DIV>
<P>
<DIV>
<DIV align=3Dcenter>
<TABLE class=3Dtable borderColor=3D#c1c1c1 cellSpacing=3D0 =
cellPadding=3D5 rules=3Dall=20
summary=3D"Procedure Contents: Attributes" frame=3Dbox>
  <COLGROUP>
  <COL>
  <COL>
  <COL>
  <COL></COLGROUP>
  <TBODY>
  <TR>
    <TH class=3D"l rowheader" scope=3Drow>Data Set Name</TH>
    <TD class=3D"l data">WORK.SUPTABLE2</TD>
    <TH class=3D"l rowheader" scope=3Drow>Observations</TH>
    <TD class=3D"l data">8620</TD></TR>
  <TR>
    <TH class=3D"l rowheader" scope=3Drow>Member Type</TH>
    <TD class=3D"l data">DATA</TD>
    <TH class=3D"l rowheader" scope=3Drow>Variables</TH>
    <TD class=3D"l data">13</TD></TR>
  <TR>
    <TH class=3D"l rowheader" scope=3Drow>Engine</TH>
    <TD class=3D"l data">V9</TD>
    <TH class=3D"l rowheader" scope=3Drow>Indexes</TH>
    <TD class=3D"l data">0</TD></TR>
  <TR>
    <TH class=3D"l rowheader" scope=3Drow>Created</TH>
    <TD class=3D"l data">09/27/2023 13:23:45</TD>
    <TH class=3D"l rowheader" scope=3Drow>Observation Length</TH>
    <TD class=3D"l data">104</TD></TR>
  <TR>
    <TH class=3D"l rowheader" scope=3Drow>Last Modified</TH>
    <TD class=3D"l data">09/27/2023 13:23:45</TD>
    <TH class=3D"l rowheader" scope=3Drow>Deleted Observations</TH>
    <TD class=3D"l data">0</TD></TR>
  <TR>
    <TH class=3D"l rowheader" scope=3Drow>Protection</TH>
    <TD class=3D"l data">&nbsp;</TD>
    <TH class=3D"l rowheader" scope=3Drow>Compressed</TH>
    <TD class=3D"l data">NO</TD></TR>
  <TR>
    <TH class=3D"l rowheader" scope=3Drow>Data Set Type</TH>
    <TD class=3D"l data">&nbsp;</TD>
    <TH class=3D"l rowheader" scope=3Drow>Sorted</TH>
    <TD class=3D"l data">NO</TD></TR>
  <TR>
    <TH class=3D"l rowheader" scope=3Drow>Label</TH>
    <TD class=3D"l data">&nbsp;</TD>
    <TH class=3D"l rowheader" scope=3Drow>&nbsp;</TH>
    <TD class=3D"l data">&nbsp;</TD></TR>
  <TR>
    <TH class=3D"l rowheader" scope=3Drow>Data Representation</TH>
    <TD class=3D"l data">WINDOWS_64</TD>
    <TH class=3D"l rowheader" scope=3Drow>&nbsp;</TH>
    <TD class=3D"l data">&nbsp;</TD></TR>
  <TR>
    <TH class=3D"l rowheader" scope=3Drow>Encoding</TH>
    <TD class=3D"l data">utf-8 Unicode (UTF-8)</TD>
    <TH class=3D"l rowheader" scope=3Drow>&nbsp;</TH>
    <TD class=3D"l =
data">&nbsp;</TD></TR></TBODY></TABLE></DIV></DIV><BR><A=20
name=3DIDX40></A>
<DIV>
<DIV align=3Dcenter>
<TABLE class=3Dtable borderColor=3D#c1c1c1 cellSpacing=3D0 =
cellPadding=3D5 rules=3Dall=20
summary=3D"Procedure Contents: Engine/Host Information" frame=3Dbox>
  <COLGROUP>
  <COL>
  <COL></COLGROUP>
  <THEAD>
  <TR>
    <TH class=3D"c b header" colSpan=3D2 scope=3Dcolgroup>Engine/Host =
Dependent=20
      Information</TH></TR></THEAD>
  <TBODY>
  <TR>
    <TH class=3D"l rowheader" scope=3Drow>Data Set Page Size</TH>
    <TD class=3D"l data">65536</TD></TR>
  <TR>
    <TH class=3D"l rowheader" scope=3Drow>Number of Data Set Pages</TH>
    <TD class=3D"l data">14</TD></TR>
  <TR>
    <TH class=3D"l rowheader" scope=3Drow>First Data Page</TH>
    <TD class=3D"l data">1</TD></TR>
  <TR>
    <TH class=3D"l rowheader" scope=3Drow>Max Obs per Page</TH>
    <TD class=3D"l data">629</TD></TR>
  <TR>
    <TH class=3D"l rowheader" scope=3Drow>Obs in First Data Page</TH>
    <TD class=3D"l data">597</TD></TR>
  <TR>
    <TH class=3D"l rowheader" scope=3Drow>Number of Data Set =
Repairs</TH>
    <TD class=3D"l data">0</TD></TR>
  <TR>
    <TH class=3D"l rowheader" scope=3Drow>ExtendObsCounter</TH>
    <TD class=3D"l data">YES</TD></TR>
  <TR>
    <TH class=3D"l rowheader" scope=3Drow>Filename</TH>
    <TD class=3D"l data">C:\Users\SROBIN~1\AppData\Local\Temp\1\SAS =
Temporary=20
      Files\_TD10424_MERM-20257_\suptable2.sas7bdat</TD></TR>
  <TR>
    <TH class=3D"l rowheader" scope=3Drow>Release Created</TH>
    <TD class=3D"l data">9.0401M7</TD></TR>
  <TR>
    <TH class=3D"l rowheader" scope=3Drow>Host Created</TH>
    <TD class=3D"l data">X64_10PRO</TD></TR>
  <TR>
    <TH class=3D"l rowheader" scope=3Drow>Owner Name</TH>
    <TD class=3D"l data">HS\srobinson6</TD></TR>
  <TR>
    <TH class=3D"l rowheader" scope=3Drow>File Size</TH>
    <TD class=3D"l data">960KB</TD></TR>
  <TR>
    <TH class=3D"l rowheader" scope=3Drow>File Size (bytes)</TH>
    <TD class=3D"l =
data">983040</TD></TR></TBODY></TABLE></DIV></DIV><BR><A=20
name=3DIDX41></A>
<DIV>
<DIV align=3Dcenter>
<TABLE class=3Dtable borderColor=3D#c1c1c1 cellSpacing=3D0 =
cellPadding=3D5 rules=3Dall=20
summary=3D"Procedure Contents: Varnum" frame=3Dbox>
  <COLGROUP>
  <COL></COLGROUP>
  <COLGROUP>
  <COL>
  <COL>
  <COL>
  <COL>
  <COL>
  <COL></COLGROUP>
  <THEAD>
  <TR>
    <TH class=3D"c b header" colSpan=3D7 scope=3Dcolgroup>Variables in =
Creation=20
    Order</TH></TR>
  <TR>
    <TH class=3D"r b header" scope=3Dcol>#</TH>
    <TH class=3D"l b header" scope=3Dcol>Variable</TH>
    <TH class=3D"l b header" scope=3Dcol>Type</TH>
    <TH class=3D"r b header" scope=3Dcol>Len</TH>
    <TH class=3D"l b header" scope=3Dcol>Format</TH>
    <TH class=3D"l b header" scope=3Dcol>Informat</TH>
    <TH class=3D"l b header" scope=3Dcol>Label</TH></TR></THEAD>
  <TBODY>
  <TR>
    <TH class=3D"r rowheader" scope=3Drow>1</TH>
    <TD class=3D"l data">PPAGE</TD>
    <TD class=3D"l data">Num</TD>
    <TD class=3D"r data">8</TD>
    <TD class=3D"l data">BEST12.</TD>
    <TD class=3D"l data">BEST32.</TD>
    <TD class=3D"l data">PPAGE=3DProfile Age</TD></TR>
  <TR>
    <TH class=3D"r rowheader" scope=3Drow>2</TH>
    <TD class=3D"l data">PPEDUC5</TD>
    <TD class=3D"l data">Num</TD>
    <TD class=3D"r data">8</TD>
    <TD class=3D"l data">PPEDUC5_.</TD>
    <TD class=3D"l data">BEST32.</TD>
    <TD class=3D"l data">PPEDUC5=3DProfile Education (5 =
Categories)</TD></TR>
  <TR>
    <TH class=3D"r rowheader" scope=3Drow>3</TH>
    <TD class=3D"l data">PPINC7</TD>
    <TD class=3D"l data">Num</TD>
    <TD class=3D"r data">8</TD>
    <TD class=3D"l data">PPINC7_.</TD>
    <TD class=3D"l data">BEST32.</TD>
    <TD class=3D"l data">PPINC7=3DProfile Household Income</TD></TR>
  <TR>
    <TH class=3D"r rowheader" scope=3Drow>4</TH>
    <TD class=3D"l data">PPREG9</TD>
    <TD class=3D"l data">Num</TD>
    <TD class=3D"r data">8</TD>
    <TD class=3D"l data">PPREG9_.</TD>
    <TD class=3D"l data">BEST32.</TD>
    <TD class=3D"l data">Profile Region 9 - Based on State of =
Residence</TD></TR>
  <TR>
    <TH class=3D"r rowheader" scope=3Drow>5</TH>
    <TD class=3D"l data">genpop_wt</TD>
    <TD class=3D"l data">Num</TD>
    <TD class=3D"r data">8</TD>
    <TD class=3D"l data">BEST12.</TD>
    <TD class=3D"l data">BEST32.</TD>
    <TD class=3D"l data">genpop_wt =3D weight for the general population =
(no=20
      oversample)</TD></TR>
  <TR>
    <TH class=3D"r rowheader" scope=3Drow>6</TH>
    <TD class=3D"l data">MAGA_4cat</TD>
    <TD class=3D"l data">Num</TD>
    <TD class=3D"r data">8</TD>
    <TD class=3D"l data">MAGA_4CAT.</TD>
    <TD class=3D"l data">&nbsp;</TD>
    <TD class=3D"l data">3 =3D MAGA Republican, 2 =3D strong republican, =
1=3Dother=20
      republican, 0=3Ddem/undecided</TD></TR>
  <TR>
    <TH class=3D"r rowheader" scope=3Drow>7</TH>
    <TD class=3D"l data">genderid_3cat</TD>
    <TD class=3D"l data">Num</TD>
    <TD class=3D"r data">8</TD>
    <TD class=3D"l data">GENDERID_3C.</TD>
    <TD class=3D"l data">&nbsp;</TD>
    <TD class=3D"l data">genderid_3cat =3D gender identity, 3 =
categories</TD></TR>
  <TR>
    <TH class=3D"r rowheader" scope=3Drow>8</TH>
    <TD class=3D"l data">race_5cat</TD>
    <TD class=3D"l data">Num</TD>
    <TD class=3D"r data">8</TD>
    <TD class=3D"l data">RACE_5CAT.</TD>
    <TD class=3D"l data">&nbsp;</TD>
    <TD class=3D"l data">race_5cat =3D Race/Ethnicity, 5 =
categories</TD></TR>
  <TR>
    <TH class=3D"r rowheader" scope=3Drow>9</TH>
    <TD class=3D"l data">Q2_B_d_bin</TD>
    <TD class=3D"l data">Num</TD>
    <TD class=3D"r data">8</TD>
    <TD class=3D"l data">YNR2_.</TD>
    <TD class=3D"l data">&nbsp;</TD>
    <TD class=3D"l data">Q2_B_d=3D[If elected leaders will not protect =
American=20
      democracy, the people must do it t - binary (0/1) for mv =
analysis</TD></TR>
  <TR>
    <TH class=3D"r rowheader" scope=3Drow>10</TH>
    <TD class=3D"l data">Q4_c_bin</TD>
    <TD class=3D"l data">Num</TD>
    <TD class=3D"r data">8</TD>
    <TD class=3D"l data">YNR2_.</TD>
    <TD class=3D"l data">&nbsp;</TD>
    <TD class=3D"l data">Q4_c=3D[Our American way of life is =
disappearing so fast=20
      that we may have to use force - binary (0/1) for mv =
analysis</TD></TR>
  <TR>
    <TH class=3D"r rowheader" scope=3Drow>11</TH>
    <TD class=3D"l data">Q6_c_bin</TD>
    <TD class=3D"l data">Num</TD>
    <TD class=3D"r data">8</TD>
    <TD class=3D"l data">YNR2_.</TD>
    <TD class=3D"l data">&nbsp;</TD>
    <TD class=3D"l data">Q6_c=3D[Because things have gotten so far off =
track, true=20
      American patriots may have to - binary (0/1) for mv =
analysis</TD></TR>
  <TR>
    <TH class=3D"r rowheader" scope=3Drow>12</TH>
    <TD class=3D"l data">Q2_B_e_bin</TD>
    <TD class=3D"l data">Num</TD>
    <TD class=3D"r data">8</TD>
    <TD class=3D"l data">YNR2_.</TD>
    <TD class=3D"l data">&nbsp;</TD>
    <TD class=3D"l data">Q2_B_e=3D[In the next few years, there will be =
civil war=20
      in the United States.]How much d - binary (0/1) for mv =
analysis</TD></TR>
  <TR>
    <TH class=3D"r rowheader" scope=3Drow>13</TH>
    <TD class=3D"l data">MAGAdomain</TD>
    <TD class=3D"l data">Num</TD>
    <TD class=3D"r data">8</TD>
    <TD class=3D"l data">&nbsp;</TD>
    <TD class=3D"l data">&nbsp;</TD>
    <TD class=3D"l =
data">&nbsp;</TD></TR></TBODY></TABLE></DIV></DIV><BR></DIV>
<DIV class=3Dbranch>
<P style=3D"PAGE-BREAK-AFTER: always"><BR></P>
<HR SIZE=3D3>
<A name=3DIDX42></A>
<TABLE class=3Dsystitleandfootercontainer cellSpacing=3D1 =
cellPadding=3D1 rules=3Dnone=20
width=3D"100%" summary=3D"Page Layout" border=3D0 frame=3Dvoid>
  <TBODY>
  <TR>
    <TD class=3D"c systemtitle">supplemental table 3,=20
contents</TD></TR></TBODY></TABLE><BR>
<DIV class=3D"c proctitle">The CONTENTS Procedure</DIV>
<P>
<DIV>
<DIV align=3Dcenter>
<TABLE class=3Dtable borderColor=3D#c1c1c1 cellSpacing=3D0 =
cellPadding=3D5 rules=3Dall=20
summary=3D"Procedure Contents: Attributes" frame=3Dbox>
  <COLGROUP>
  <COL>
  <COL>
  <COL>
  <COL></COLGROUP>
  <TBODY>
  <TR>
    <TH class=3D"l rowheader" scope=3Drow>Data Set Name</TH>
    <TD class=3D"l data">WORK.SUPTABLE3</TD>
    <TH class=3D"l rowheader" scope=3Drow>Observations</TH>
    <TD class=3D"l data">8620</TD></TR>
  <TR>
    <TH class=3D"l rowheader" scope=3Drow>Member Type</TH>
    <TD class=3D"l data">DATA</TD>
    <TH class=3D"l rowheader" scope=3Drow>Variables</TH>
    <TD class=3D"l data">14</TD></TR>
  <TR>
    <TH class=3D"l rowheader" scope=3Drow>Engine</TH>
    <TD class=3D"l data">V9</TD>
    <TH class=3D"l rowheader" scope=3Drow>Indexes</TH>
    <TD class=3D"l data">0</TD></TR>
  <TR>
    <TH class=3D"l rowheader" scope=3Drow>Created</TH>
    <TD class=3D"l data">09/27/2023 13:23:46</TD>
    <TH class=3D"l rowheader" scope=3Drow>Observation Length</TH>
    <TD class=3D"l data">112</TD></TR>
  <TR>
    <TH class=3D"l rowheader" scope=3Drow>Last Modified</TH>
    <TD class=3D"l data">09/27/2023 13:23:46</TD>
    <TH class=3D"l rowheader" scope=3Drow>Deleted Observations</TH>
    <TD class=3D"l data">0</TD></TR>
  <TR>
    <TH class=3D"l rowheader" scope=3Drow>Protection</TH>
    <TD class=3D"l data">&nbsp;</TD>
    <TH class=3D"l rowheader" scope=3Drow>Compressed</TH>
    <TD class=3D"l data">NO</TD></TR>
  <TR>
    <TH class=3D"l rowheader" scope=3Drow>Data Set Type</TH>
    <TD class=3D"l data">&nbsp;</TD>
    <TH class=3D"l rowheader" scope=3Drow>Sorted</TH>
    <TD class=3D"l data">NO</TD></TR>
  <TR>
    <TH class=3D"l rowheader" scope=3Drow>Label</TH>
    <TD class=3D"l data">&nbsp;</TD>
    <TH class=3D"l rowheader" scope=3Drow>&nbsp;</TH>
    <TD class=3D"l data">&nbsp;</TD></TR>
  <TR>
    <TH class=3D"l rowheader" scope=3Drow>Data Representation</TH>
    <TD class=3D"l data">WINDOWS_64</TD>
    <TH class=3D"l rowheader" scope=3Drow>&nbsp;</TH>
    <TD class=3D"l data">&nbsp;</TD></TR>
  <TR>
    <TH class=3D"l rowheader" scope=3Drow>Encoding</TH>
    <TD class=3D"l data">utf-8 Unicode (UTF-8)</TD>
    <TH class=3D"l rowheader" scope=3Drow>&nbsp;</TH>
    <TD class=3D"l =
data">&nbsp;</TD></TR></TBODY></TABLE></DIV></DIV><BR><A=20
name=3DIDX43></A>
<DIV>
<DIV align=3Dcenter>
<TABLE class=3Dtable borderColor=3D#c1c1c1 cellSpacing=3D0 =
cellPadding=3D5 rules=3Dall=20
summary=3D"Procedure Contents: Engine/Host Information" frame=3Dbox>
  <COLGROUP>
  <COL>
  <COL></COLGROUP>
  <THEAD>
  <TR>
    <TH class=3D"c b header" colSpan=3D2 scope=3Dcolgroup>Engine/Host =
Dependent=20
      Information</TH></TR></THEAD>
  <TBODY>
  <TR>
    <TH class=3D"l rowheader" scope=3Drow>Data Set Page Size</TH>
    <TD class=3D"l data">65536</TD></TR>
  <TR>
    <TH class=3D"l rowheader" scope=3Drow>Number of Data Set Pages</TH>
    <TD class=3D"l data">15</TD></TR>
  <TR>
    <TH class=3D"l rowheader" scope=3Drow>First Data Page</TH>
    <TD class=3D"l data">1</TD></TR>
  <TR>
    <TH class=3D"l rowheader" scope=3Drow>Max Obs per Page</TH>
    <TD class=3D"l data">584</TD></TR>
  <TR>
    <TH class=3D"l rowheader" scope=3Drow>Obs in First Data Page</TH>
    <TD class=3D"l data">553</TD></TR>
  <TR>
    <TH class=3D"l rowheader" scope=3Drow>Number of Data Set =
Repairs</TH>
    <TD class=3D"l data">0</TD></TR>
  <TR>
    <TH class=3D"l rowheader" scope=3Drow>ExtendObsCounter</TH>
    <TD class=3D"l data">YES</TD></TR>
  <TR>
    <TH class=3D"l rowheader" scope=3Drow>Filename</TH>
    <TD class=3D"l data">C:\Users\SROBIN~1\AppData\Local\Temp\1\SAS =
Temporary=20
      Files\_TD10424_MERM-20257_\suptable3.sas7bdat</TD></TR>
  <TR>
    <TH class=3D"l rowheader" scope=3Drow>Release Created</TH>
    <TD class=3D"l data">9.0401M7</TD></TR>
  <TR>
    <TH class=3D"l rowheader" scope=3Drow>Host Created</TH>
    <TD class=3D"l data">X64_10PRO</TD></TR>
  <TR>
    <TH class=3D"l rowheader" scope=3Drow>Owner Name</TH>
    <TD class=3D"l data">HS\srobinson6</TD></TR>
  <TR>
    <TH class=3D"l rowheader" scope=3Drow>File Size</TH>
    <TD class=3D"l data">1MB</TD></TR>
  <TR>
    <TH class=3D"l rowheader" scope=3Drow>File Size (bytes)</TH>
    <TD class=3D"l =
data">1048576</TD></TR></TBODY></TABLE></DIV></DIV><BR><A=20
name=3DIDX44></A>
<DIV>
<DIV align=3Dcenter>
<TABLE class=3Dtable borderColor=3D#c1c1c1 cellSpacing=3D0 =
cellPadding=3D5 rules=3Dall=20
summary=3D"Procedure Contents: Varnum" frame=3Dbox>
  <COLGROUP>
  <COL></COLGROUP>
  <COLGROUP>
  <COL>
  <COL>
  <COL>
  <COL>
  <COL>
  <COL></COLGROUP>
  <THEAD>
  <TR>
    <TH class=3D"c b header" colSpan=3D7 scope=3Dcolgroup>Variables in =
Creation=20
    Order</TH></TR>
  <TR>
    <TH class=3D"r b header" scope=3Dcol>#</TH>
    <TH class=3D"l b header" scope=3Dcol>Variable</TH>
    <TH class=3D"l b header" scope=3Dcol>Type</TH>
    <TH class=3D"r b header" scope=3Dcol>Len</TH>
    <TH class=3D"l b header" scope=3Dcol>Format</TH>
    <TH class=3D"l b header" scope=3Dcol>Informat</TH>
    <TH class=3D"l b header" scope=3Dcol>Label</TH></TR></THEAD>
  <TBODY>
  <TR>
    <TH class=3D"r rowheader" scope=3Drow>1</TH>
    <TD class=3D"l data">PPAGE</TD>
    <TD class=3D"l data">Num</TD>
    <TD class=3D"r data">8</TD>
    <TD class=3D"l data">BEST12.</TD>
    <TD class=3D"l data">BEST32.</TD>
    <TD class=3D"l data">PPAGE=3DProfile Age</TD></TR>
  <TR>
    <TH class=3D"r rowheader" scope=3Drow>2</TH>
    <TD class=3D"l data">PPEDUC5</TD>
    <TD class=3D"l data">Num</TD>
    <TD class=3D"r data">8</TD>
    <TD class=3D"l data">PPEDUC5_.</TD>
    <TD class=3D"l data">BEST32.</TD>
    <TD class=3D"l data">PPEDUC5=3DProfile Education (5 =
Categories)</TD></TR>
  <TR>
    <TH class=3D"r rowheader" scope=3Drow>3</TH>
    <TD class=3D"l data">PPINC7</TD>
    <TD class=3D"l data">Num</TD>
    <TD class=3D"r data">8</TD>
    <TD class=3D"l data">PPINC7_.</TD>
    <TD class=3D"l data">BEST32.</TD>
    <TD class=3D"l data">PPINC7=3DProfile Household Income</TD></TR>
  <TR>
    <TH class=3D"r rowheader" scope=3Drow>4</TH>
    <TD class=3D"l data">PPREG9</TD>
    <TD class=3D"l data">Num</TD>
    <TD class=3D"r data">8</TD>
    <TD class=3D"l data">PPREG9_.</TD>
    <TD class=3D"l data">BEST32.</TD>
    <TD class=3D"l data">Profile Region 9 - Based on State of =
Residence</TD></TR>
  <TR>
    <TH class=3D"r rowheader" scope=3Drow>5</TH>
    <TD class=3D"l data">genpop_wt</TD>
    <TD class=3D"l data">Num</TD>
    <TD class=3D"r data">8</TD>
    <TD class=3D"l data">BEST12.</TD>
    <TD class=3D"l data">BEST32.</TD>
    <TD class=3D"l data">genpop_wt =3D weight for the general population =
(no=20
      oversample)</TD></TR>
  <TR>
    <TH class=3D"r rowheader" scope=3Drow>6</TH>
    <TD class=3D"l data">MAGA_4cat</TD>
    <TD class=3D"l data">Num</TD>
    <TD class=3D"r data">8</TD>
    <TD class=3D"l data">MAGA_4CAT.</TD>
    <TD class=3D"l data">&nbsp;</TD>
    <TD class=3D"l data">3 =3D MAGA Republican, 2 =3D strong republican, =
1=3Dother=20
      republican, 0=3Ddem/undecided</TD></TR>
  <TR>
    <TH class=3D"r rowheader" scope=3Drow>7</TH>
    <TD class=3D"l data">genderid_3cat</TD>
    <TD class=3D"l data">Num</TD>
    <TD class=3D"r data">8</TD>
    <TD class=3D"l data">GENDERID_3C.</TD>
    <TD class=3D"l data">&nbsp;</TD>
    <TD class=3D"l data">genderid_3cat =3D gender identity, 3 =
categories</TD></TR>
  <TR>
    <TH class=3D"r rowheader" scope=3Drow>8</TH>
    <TD class=3D"l data">race_5cat</TD>
    <TD class=3D"l data">Num</TD>
    <TD class=3D"r data">8</TD>
    <TD class=3D"l data">RACE_5CAT.</TD>
    <TD class=3D"l data">&nbsp;</TD>
    <TD class=3D"l data">race_5cat =3D Race/Ethnicity, 5 =
categories</TD></TR>
  <TR>
    <TH class=3D"r rowheader" scope=3Drow>9</TH>
    <TD class=3D"l data">Q4_a_bin</TD>
    <TD class=3D"l data">Num</TD>
    <TD class=3D"r data">8</TD>
    <TD class=3D"l data">YNR2_.</TD>
    <TD class=3D"l data">&nbsp;</TD>
    <TD class=3D"l data">Q4_a=3D[White people benefit from advantages in =
society=20
      that Black people do not have.] - binary (0/1) for mv =
analysis</TD></TR>
  <TR>
    <TH class=3D"r rowheader" scope=3Drow>10</TH>
    <TD class=3D"l data">Q6_f_bin</TD>
    <TD class=3D"l data">Num</TD>
    <TD class=3D"r data">8</TD>
    <TD class=3D"l data">YNR2_.</TD>
    <TD class=3D"l data">&nbsp;</TD>
    <TD class=3D"l data">Q6_f=3D[Straight white men hold far too much =
power in=20
      America.]People have many differe - binary (0/1) for mv =
analysis</TD></TR>
  <TR>
    <TH class=3D"r rowheader" scope=3Drow>11</TH>
    <TD class=3D"l data">Q4_b_bin</TD>
    <TD class=3D"l data">Num</TD>
    <TD class=3D"r data">8</TD>
    <TD class=3D"l data">YNR2_.</TD>
    <TD class=3D"l data">&nbsp;</TD>
    <TD class=3D"l data">Q4_b=3D[Discrimination against whites is as big =
a problem=20
      as discrimination against Bla - binary (0/1) for mv =
analysis</TD></TR>
  <TR>
    <TH class=3D"r rowheader" scope=3Drow>12</TH>
    <TD class=3D"l data">Q4_e_bin</TD>
    <TD class=3D"l data">Num</TD>
    <TD class=3D"r data">8</TD>
    <TD class=3D"l data">YNR2_.</TD>
    <TD class=3D"l data">&nbsp;</TD>
    <TD class=3D"l data">Q4_e=3D[Having more Black Americans, Latinos, =
and Asian=20
      Americans is good for the count - binary (0/1) for mv =
analysis</TD></TR>
  <TR>
    <TH class=3D"r rowheader" scope=3Drow>13</TH>
    <TD class=3D"l data">Q4_d_bin</TD>
    <TD class=3D"l data">Num</TD>
    <TD class=3D"r data">8</TD>
    <TD class=3D"l data">YNR2_.</TD>
    <TD class=3D"l data">&nbsp;</TD>
    <TD class=3D"l data">Q4_d=3D[In America, native-born white people =
are being=20
      replaced by immigrants.]How much - binary (0/1) for mv =
analysis</TD></TR>
  <TR>
    <TH class=3D"r rowheader" scope=3Drow>14</TH>
    <TD class=3D"l data">MAGAdomain</TD>
    <TD class=3D"l data">Num</TD>
    <TD class=3D"r data">8</TD>
    <TD class=3D"l data">&nbsp;</TD>
    <TD class=3D"l data">&nbsp;</TD>
    <TD class=3D"l =
data">&nbsp;</TD></TR></TBODY></TABLE></DIV></DIV><BR></DIV>
<DIV class=3Dbranch>
<P style=3D"PAGE-BREAK-AFTER: always"><BR></P>
<HR SIZE=3D3>
<A name=3DIDX45></A>
<TABLE class=3Dsystitleandfootercontainer cellSpacing=3D1 =
cellPadding=3D1 rules=3Dnone=20
width=3D"100%" summary=3D"Page Layout" border=3D0 frame=3Dvoid>
  <TBODY>
  <TR>
    <TD class=3D"c systemtitle">supplemental table 4,=20
contents</TD></TR></TBODY></TABLE><BR>
<DIV class=3D"c proctitle">The CONTENTS Procedure</DIV>
<P>
<DIV>
<DIV align=3Dcenter>
<TABLE class=3Dtable borderColor=3D#c1c1c1 cellSpacing=3D0 =
cellPadding=3D5 rules=3Dall=20
summary=3D"Procedure Contents: Attributes" frame=3Dbox>
  <COLGROUP>
  <COL>
  <COL>
  <COL>
  <COL></COLGROUP>
  <TBODY>
  <TR>
    <TH class=3D"l rowheader" scope=3Drow>Data Set Name</TH>
    <TD class=3D"l data">WORK.SUPTABLE4</TD>
    <TH class=3D"l rowheader" scope=3Drow>Observations</TH>
    <TD class=3D"l data">8620</TD></TR>
  <TR>
    <TH class=3D"l rowheader" scope=3Drow>Member Type</TH>
    <TD class=3D"l data">DATA</TD>
    <TH class=3D"l rowheader" scope=3Drow>Variables</TH>
    <TD class=3D"l data">12</TD></TR>
  <TR>
    <TH class=3D"l rowheader" scope=3Drow>Engine</TH>
    <TD class=3D"l data">V9</TD>
    <TH class=3D"l rowheader" scope=3Drow>Indexes</TH>
    <TD class=3D"l data">0</TD></TR>
  <TR>
    <TH class=3D"l rowheader" scope=3Drow>Created</TH>
    <TD class=3D"l data">09/27/2023 13:23:46</TD>
    <TH class=3D"l rowheader" scope=3Drow>Observation Length</TH>
    <TD class=3D"l data">96</TD></TR>
  <TR>
    <TH class=3D"l rowheader" scope=3Drow>Last Modified</TH>
    <TD class=3D"l data">09/27/2023 13:23:46</TD>
    <TH class=3D"l rowheader" scope=3Drow>Deleted Observations</TH>
    <TD class=3D"l data">0</TD></TR>
  <TR>
    <TH class=3D"l rowheader" scope=3Drow>Protection</TH>
    <TD class=3D"l data">&nbsp;</TD>
    <TH class=3D"l rowheader" scope=3Drow>Compressed</TH>
    <TD class=3D"l data">NO</TD></TR>
  <TR>
    <TH class=3D"l rowheader" scope=3Drow>Data Set Type</TH>
    <TD class=3D"l data">&nbsp;</TD>
    <TH class=3D"l rowheader" scope=3Drow>Sorted</TH>
    <TD class=3D"l data">NO</TD></TR>
  <TR>
    <TH class=3D"l rowheader" scope=3Drow>Label</TH>
    <TD class=3D"l data">&nbsp;</TD>
    <TH class=3D"l rowheader" scope=3Drow>&nbsp;</TH>
    <TD class=3D"l data">&nbsp;</TD></TR>
  <TR>
    <TH class=3D"l rowheader" scope=3Drow>Data Representation</TH>
    <TD class=3D"l data">WINDOWS_64</TD>
    <TH class=3D"l rowheader" scope=3Drow>&nbsp;</TH>
    <TD class=3D"l data">&nbsp;</TD></TR>
  <TR>
    <TH class=3D"l rowheader" scope=3Drow>Encoding</TH>
    <TD class=3D"l data">utf-8 Unicode (UTF-8)</TD>
    <TH class=3D"l rowheader" scope=3Drow>&nbsp;</TH>
    <TD class=3D"l =
data">&nbsp;</TD></TR></TBODY></TABLE></DIV></DIV><BR><A=20
name=3DIDX46></A>
<DIV>
<DIV align=3Dcenter>
<TABLE class=3Dtable borderColor=3D#c1c1c1 cellSpacing=3D0 =
cellPadding=3D5 rules=3Dall=20
summary=3D"Procedure Contents: Engine/Host Information" frame=3Dbox>
  <COLGROUP>
  <COL>
  <COL></COLGROUP>
  <THEAD>
  <TR>
    <TH class=3D"c b header" colSpan=3D2 scope=3Dcolgroup>Engine/Host =
Dependent=20
      Information</TH></TR></THEAD>
  <TBODY>
  <TR>
    <TH class=3D"l rowheader" scope=3Drow>Data Set Page Size</TH>
    <TD class=3D"l data">65536</TD></TR>
  <TR>
    <TH class=3D"l rowheader" scope=3Drow>Number of Data Set Pages</TH>
    <TD class=3D"l data">13</TD></TR>
  <TR>
    <TH class=3D"l rowheader" scope=3Drow>First Data Page</TH>
    <TD class=3D"l data">1</TD></TR>
  <TR>
    <TH class=3D"l rowheader" scope=3Drow>Max Obs per Page</TH>
    <TD class=3D"l data">681</TD></TR>
  <TR>
    <TH class=3D"l rowheader" scope=3Drow>Obs in First Data Page</TH>
    <TD class=3D"l data">650</TD></TR>
  <TR>
    <TH class=3D"l rowheader" scope=3Drow>Number of Data Set =
Repairs</TH>
    <TD class=3D"l data">0</TD></TR>
  <TR>
    <TH class=3D"l rowheader" scope=3Drow>ExtendObsCounter</TH>
    <TD class=3D"l data">YES</TD></TR>
  <TR>
    <TH class=3D"l rowheader" scope=3Drow>Filename</TH>
    <TD class=3D"l data">C:\Users\SROBIN~1\AppData\Local\Temp\1\SAS =
Temporary=20
      Files\_TD10424_MERM-20257_\suptable4.sas7bdat</TD></TR>
  <TR>
    <TH class=3D"l rowheader" scope=3Drow>Release Created</TH>
    <TD class=3D"l data">9.0401M7</TD></TR>
  <TR>
    <TH class=3D"l rowheader" scope=3Drow>Host Created</TH>
    <TD class=3D"l data">X64_10PRO</TD></TR>
  <TR>
    <TH class=3D"l rowheader" scope=3Drow>Owner Name</TH>
    <TD class=3D"l data">HS\srobinson6</TD></TR>
  <TR>
    <TH class=3D"l rowheader" scope=3Drow>File Size</TH>
    <TD class=3D"l data">896KB</TD></TR>
  <TR>
    <TH class=3D"l rowheader" scope=3Drow>File Size (bytes)</TH>
    <TD class=3D"l =
data">917504</TD></TR></TBODY></TABLE></DIV></DIV><BR><A=20
name=3DIDX47></A>
<DIV>
<DIV align=3Dcenter>
<TABLE class=3Dtable borderColor=3D#c1c1c1 cellSpacing=3D0 =
cellPadding=3D5 rules=3Dall=20
summary=3D"Procedure Contents: Varnum" frame=3Dbox>
  <COLGROUP>
  <COL></COLGROUP>
  <COLGROUP>
  <COL>
  <COL>
  <COL>
  <COL>
  <COL>
  <COL></COLGROUP>
  <THEAD>
  <TR>
    <TH class=3D"c b header" colSpan=3D7 scope=3Dcolgroup>Variables in =
Creation=20
    Order</TH></TR>
  <TR>
    <TH class=3D"r b header" scope=3Dcol>#</TH>
    <TH class=3D"l b header" scope=3Dcol>Variable</TH>
    <TH class=3D"l b header" scope=3Dcol>Type</TH>
    <TH class=3D"r b header" scope=3Dcol>Len</TH>
    <TH class=3D"l b header" scope=3Dcol>Format</TH>
    <TH class=3D"l b header" scope=3Dcol>Informat</TH>
    <TH class=3D"l b header" scope=3Dcol>Label</TH></TR></THEAD>
  <TBODY>
  <TR>
    <TH class=3D"r rowheader" scope=3Drow>1</TH>
    <TD class=3D"l data">PPAGE</TD>
    <TD class=3D"l data">Num</TD>
    <TD class=3D"r data">8</TD>
    <TD class=3D"l data">BEST12.</TD>
    <TD class=3D"l data">BEST32.</TD>
    <TD class=3D"l data">PPAGE=3DProfile Age</TD></TR>
  <TR>
    <TH class=3D"r rowheader" scope=3Drow>2</TH>
    <TD class=3D"l data">PPEDUC5</TD>
    <TD class=3D"l data">Num</TD>
    <TD class=3D"r data">8</TD>
    <TD class=3D"l data">PPEDUC5_.</TD>
    <TD class=3D"l data">BEST32.</TD>
    <TD class=3D"l data">PPEDUC5=3DProfile Education (5 =
Categories)</TD></TR>
  <TR>
    <TH class=3D"r rowheader" scope=3Drow>3</TH>
    <TD class=3D"l data">PPINC7</TD>
    <TD class=3D"l data">Num</TD>
    <TD class=3D"r data">8</TD>
    <TD class=3D"l data">PPINC7_.</TD>
    <TD class=3D"l data">BEST32.</TD>
    <TD class=3D"l data">PPINC7=3DProfile Household Income</TD></TR>
  <TR>
    <TH class=3D"r rowheader" scope=3Drow>4</TH>
    <TD class=3D"l data">PPREG9</TD>
    <TD class=3D"l data">Num</TD>
    <TD class=3D"r data">8</TD>
    <TD class=3D"l data">PPREG9_.</TD>
    <TD class=3D"l data">BEST32.</TD>
    <TD class=3D"l data">Profile Region 9 - Based on State of =
Residence</TD></TR>
  <TR>
    <TH class=3D"r rowheader" scope=3Drow>5</TH>
    <TD class=3D"l data">genpop_wt</TD>
    <TD class=3D"l data">Num</TD>
    <TD class=3D"r data">8</TD>
    <TD class=3D"l data">BEST12.</TD>
    <TD class=3D"l data">BEST32.</TD>
    <TD class=3D"l data">genpop_wt =3D weight for the general population =
(no=20
      oversample)</TD></TR>
  <TR>
    <TH class=3D"r rowheader" scope=3Drow>6</TH>
    <TD class=3D"l data">MAGA_4cat</TD>
    <TD class=3D"l data">Num</TD>
    <TD class=3D"r data">8</TD>
    <TD class=3D"l data">MAGA_4CAT.</TD>
    <TD class=3D"l data">&nbsp;</TD>
    <TD class=3D"l data">3 =3D MAGA Republican, 2 =3D strong republican, =
1=3Dother=20
      republican, 0=3Ddem/undecided</TD></TR>
  <TR>
    <TH class=3D"r rowheader" scope=3Drow>7</TH>
    <TD class=3D"l data">genderid_3cat</TD>
    <TD class=3D"l data">Num</TD>
    <TD class=3D"r data">8</TD>
    <TD class=3D"l data">GENDERID_3C.</TD>
    <TD class=3D"l data">&nbsp;</TD>
    <TD class=3D"l data">genderid_3cat =3D gender identity, 3 =
categories</TD></TR>
  <TR>
    <TH class=3D"r rowheader" scope=3Drow>8</TH>
    <TD class=3D"l data">race_5cat</TD>
    <TD class=3D"l data">Num</TD>
    <TD class=3D"r data">8</TD>
    <TD class=3D"l data">RACE_5CAT.</TD>
    <TD class=3D"l data">&nbsp;</TD>
    <TD class=3D"l data">race_5cat =3D Race/Ethnicity, 5 =
categories</TD></TR>
  <TR>
    <TH class=3D"r rowheader" scope=3Drow>9</TH>
    <TD class=3D"l data">Q6_a_bin</TD>
    <TD class=3D"l data">Num</TD>
    <TD class=3D"r data">8</TD>
    <TD class=3D"l data">YNR2_.</TD>
    <TD class=3D"l data">&nbsp;</TD>
    <TD class=3D"l data">Q6_a=3D[The government, media, and financial =
worlds in=20
      the U.S. are controlled by a gro - binary (0/1) for mv =
analysis</TD></TR>
  <TR>
    <TH class=3D"r rowheader" scope=3Drow>10</TH>
    <TD class=3D"l data">Q6_b_bin</TD>
    <TD class=3D"l data">Num</TD>
    <TD class=3D"r data">8</TD>
    <TD class=3D"l data">YNR2_.</TD>
    <TD class=3D"l data">&nbsp;</TD>
    <TD class=3D"l data">Q6_b=3D[There is a storm coming soon that will =
sweep away=20
      the elites in power and resto - binary (0/1) for mv =
analysis</TD></TR>
  <TR>
    <TH class=3D"r rowheader" scope=3Drow>11</TH>
    <TD class=3D"l data">Q6_d_bin</TD>
    <TD class=3D"l data">Num</TD>
    <TD class=3D"r data">8</TD>
    <TD class=3D"l data">YNR2_.</TD>
    <TD class=3D"l data">&nbsp;</TD>
    <TD class=3D"l data">Q6_d=3D[The chaos in America today is evidence =
that we=20
      are living in what the Bible cal - binary (0/1) for mv =
analysis</TD></TR>
  <TR>
    <TH class=3D"r rowheader" scope=3Drow>12</TH>
    <TD class=3D"l data">MAGAdomain</TD>
    <TD class=3D"l data">Num</TD>
    <TD class=3D"r data">8</TD>
    <TD class=3D"l data">&nbsp;</TD>
    <TD class=3D"l data">&nbsp;</TD>
    <TD class=3D"l =
data">&nbsp;</TD></TR></TBODY></TABLE></DIV></DIV><BR></DIV>
<DIV class=3Dbranch>
<P style=3D"PAGE-BREAK-AFTER: always"><BR></P>
<HR SIZE=3D3>
<A name=3DIDX48></A>
<TABLE class=3Dsystitleandfootercontainer cellSpacing=3D1 =
cellPadding=3D1 rules=3Dnone=20
width=3D"100%" summary=3D"Page Layout" border=3D0 frame=3Dvoid>
  <TBODY>
  <TR>
    <TD class=3D"c systemtitle">supplemental table 5,=20
contents</TD></TR></TBODY></TABLE><BR>
<DIV class=3D"c proctitle">The CONTENTS Procedure</DIV>
<P>
<DIV>
<DIV align=3Dcenter>
<TABLE class=3Dtable borderColor=3D#c1c1c1 cellSpacing=3D0 =
cellPadding=3D5 rules=3Dall=20
summary=3D"Procedure Contents: Attributes" frame=3Dbox>
  <COLGROUP>
  <COL>
  <COL>
  <COL>
  <COL></COLGROUP>
  <TBODY>
  <TR>
    <TH class=3D"l rowheader" scope=3Drow>Data Set Name</TH>
    <TD class=3D"l data">WORK.SUPTABLE5</TD>
    <TH class=3D"l rowheader" scope=3Drow>Observations</TH>
    <TD class=3D"l data">8620</TD></TR>
  <TR>
    <TH class=3D"l rowheader" scope=3Drow>Member Type</TH>
    <TD class=3D"l data">DATA</TD>
    <TH class=3D"l rowheader" scope=3Drow>Variables</TH>
    <TD class=3D"l data">16</TD></TR>
  <TR>
    <TH class=3D"l rowheader" scope=3Drow>Engine</TH>
    <TD class=3D"l data">V9</TD>
    <TH class=3D"l rowheader" scope=3Drow>Indexes</TH>
    <TD class=3D"l data">0</TD></TR>
  <TR>
    <TH class=3D"l rowheader" scope=3Drow>Created</TH>
    <TD class=3D"l data">09/27/2023 13:23:46</TD>
    <TH class=3D"l rowheader" scope=3Drow>Observation Length</TH>
    <TD class=3D"l data">128</TD></TR>
  <TR>
    <TH class=3D"l rowheader" scope=3Drow>Last Modified</TH>
    <TD class=3D"l data">09/27/2023 13:23:46</TD>
    <TH class=3D"l rowheader" scope=3Drow>Deleted Observations</TH>
    <TD class=3D"l data">0</TD></TR>
  <TR>
    <TH class=3D"l rowheader" scope=3Drow>Protection</TH>
    <TD class=3D"l data">&nbsp;</TD>
    <TH class=3D"l rowheader" scope=3Drow>Compressed</TH>
    <TD class=3D"l data">NO</TD></TR>
  <TR>
    <TH class=3D"l rowheader" scope=3Drow>Data Set Type</TH>
    <TD class=3D"l data">&nbsp;</TD>
    <TH class=3D"l rowheader" scope=3Drow>Sorted</TH>
    <TD class=3D"l data">NO</TD></TR>
  <TR>
    <TH class=3D"l rowheader" scope=3Drow>Label</TH>
    <TD class=3D"l data">&nbsp;</TD>
    <TH class=3D"l rowheader" scope=3Drow>&nbsp;</TH>
    <TD class=3D"l data">&nbsp;</TD></TR>
  <TR>
    <TH class=3D"l rowheader" scope=3Drow>Data Representation</TH>
    <TD class=3D"l data">WINDOWS_64</TD>
    <TH class=3D"l rowheader" scope=3Drow>&nbsp;</TH>
    <TD class=3D"l data">&nbsp;</TD></TR>
  <TR>
    <TH class=3D"l rowheader" scope=3Drow>Encoding</TH>
    <TD class=3D"l data">utf-8 Unicode (UTF-8)</TD>
    <TH class=3D"l rowheader" scope=3Drow>&nbsp;</TH>
    <TD class=3D"l =
data">&nbsp;</TD></TR></TBODY></TABLE></DIV></DIV><BR><A=20
name=3DIDX49></A>
<DIV>
<DIV align=3Dcenter>
<TABLE class=3Dtable borderColor=3D#c1c1c1 cellSpacing=3D0 =
cellPadding=3D5 rules=3Dall=20
summary=3D"Procedure Contents: Engine/Host Information" frame=3Dbox>
  <COLGROUP>
  <COL>
  <COL></COLGROUP>
  <THEAD>
  <TR>
    <TH class=3D"c b header" colSpan=3D2 scope=3Dcolgroup>Engine/Host =
Dependent=20
      Information</TH></TR></THEAD>
  <TBODY>
  <TR>
    <TH class=3D"l rowheader" scope=3Drow>Data Set Page Size</TH>
    <TD class=3D"l data">65536</TD></TR>
  <TR>
    <TH class=3D"l rowheader" scope=3Drow>Number of Data Set Pages</TH>
    <TD class=3D"l data">17</TD></TR>
  <TR>
    <TH class=3D"l rowheader" scope=3Drow>First Data Page</TH>
    <TD class=3D"l data">1</TD></TR>
  <TR>
    <TH class=3D"l rowheader" scope=3Drow>Max Obs per Page</TH>
    <TD class=3D"l data">511</TD></TR>
  <TR>
    <TH class=3D"l rowheader" scope=3Drow>Obs in First Data Page</TH>
    <TD class=3D"l data">480</TD></TR>
  <TR>
    <TH class=3D"l rowheader" scope=3Drow>Number of Data Set =
Repairs</TH>
    <TD class=3D"l data">0</TD></TR>
  <TR>
    <TH class=3D"l rowheader" scope=3Drow>ExtendObsCounter</TH>
    <TD class=3D"l data">YES</TD></TR>
  <TR>
    <TH class=3D"l rowheader" scope=3Drow>Filename</TH>
    <TD class=3D"l data">C:\Users\SROBIN~1\AppData\Local\Temp\1\SAS =
Temporary=20
      Files\_TD10424_MERM-20257_\suptable5.sas7bdat</TD></TR>
  <TR>
    <TH class=3D"l rowheader" scope=3Drow>Release Created</TH>
    <TD class=3D"l data">9.0401M7</TD></TR>
  <TR>
    <TH class=3D"l rowheader" scope=3Drow>Host Created</TH>
    <TD class=3D"l data">X64_10PRO</TD></TR>
  <TR>
    <TH class=3D"l rowheader" scope=3Drow>Owner Name</TH>
    <TD class=3D"l data">HS\srobinson6</TD></TR>
  <TR>
    <TH class=3D"l rowheader" scope=3Drow>File Size</TH>
    <TD class=3D"l data">1MB</TD></TR>
  <TR>
    <TH class=3D"l rowheader" scope=3Drow>File Size (bytes)</TH>
    <TD class=3D"l =
data">1179648</TD></TR></TBODY></TABLE></DIV></DIV><BR><A=20
name=3DIDX50></A>
<DIV>
<DIV align=3Dcenter>
<TABLE class=3Dtable borderColor=3D#c1c1c1 cellSpacing=3D0 =
cellPadding=3D5 rules=3Dall=20
summary=3D"Procedure Contents: Varnum" frame=3Dbox>
  <COLGROUP>
  <COL></COLGROUP>
  <COLGROUP>
  <COL>
  <COL>
  <COL>
  <COL>
  <COL>
  <COL></COLGROUP>
  <THEAD>
  <TR>
    <TH class=3D"c b header" colSpan=3D7 scope=3Dcolgroup>Variables in =
Creation=20
    Order</TH></TR>
  <TR>
    <TH class=3D"r b header" scope=3Dcol>#</TH>
    <TH class=3D"l b header" scope=3Dcol>Variable</TH>
    <TH class=3D"l b header" scope=3Dcol>Type</TH>
    <TH class=3D"r b header" scope=3Dcol>Len</TH>
    <TH class=3D"l b header" scope=3Dcol>Format</TH>
    <TH class=3D"l b header" scope=3Dcol>Informat</TH>
    <TH class=3D"l b header" scope=3Dcol>Label</TH></TR></THEAD>
  <TBODY>
  <TR>
    <TH class=3D"r rowheader" scope=3Drow>1</TH>
    <TD class=3D"l data">PPAGE</TD>
    <TD class=3D"l data">Num</TD>
    <TD class=3D"r data">8</TD>
    <TD class=3D"l data">BEST12.</TD>
    <TD class=3D"l data">BEST32.</TD>
    <TD class=3D"l data">PPAGE=3DProfile Age</TD></TR>
  <TR>
    <TH class=3D"r rowheader" scope=3Drow>2</TH>
    <TD class=3D"l data">PPEDUC5</TD>
    <TD class=3D"l data">Num</TD>
    <TD class=3D"r data">8</TD>
    <TD class=3D"l data">PPEDUC5_.</TD>
    <TD class=3D"l data">BEST32.</TD>
    <TD class=3D"l data">PPEDUC5=3DProfile Education (5 =
Categories)</TD></TR>
  <TR>
    <TH class=3D"r rowheader" scope=3Drow>3</TH>
    <TD class=3D"l data">PPINC7</TD>
    <TD class=3D"l data">Num</TD>
    <TD class=3D"r data">8</TD>
    <TD class=3D"l data">PPINC7_.</TD>
    <TD class=3D"l data">BEST32.</TD>
    <TD class=3D"l data">PPINC7=3DProfile Household Income</TD></TR>
  <TR>
    <TH class=3D"r rowheader" scope=3Drow>4</TH>
    <TD class=3D"l data">PPREG9</TD>
    <TD class=3D"l data">Num</TD>
    <TD class=3D"r data">8</TD>
    <TD class=3D"l data">PPREG9_.</TD>
    <TD class=3D"l data">BEST32.</TD>
    <TD class=3D"l data">Profile Region 9 - Based on State of =
Residence</TD></TR>
  <TR>
    <TH class=3D"r rowheader" scope=3Drow>5</TH>
    <TD class=3D"l data">genpop_wt</TD>
    <TD class=3D"l data">Num</TD>
    <TD class=3D"r data">8</TD>
    <TD class=3D"l data">BEST12.</TD>
    <TD class=3D"l data">BEST32.</TD>
    <TD class=3D"l data">genpop_wt =3D weight for the general population =
(no=20
      oversample)</TD></TR>
  <TR>
    <TH class=3D"r rowheader" scope=3Drow>6</TH>
    <TD class=3D"l data">MAGA_4cat</TD>
    <TD class=3D"l data">Num</TD>
    <TD class=3D"r data">8</TD>
    <TD class=3D"l data">MAGA_4CAT.</TD>
    <TD class=3D"l data">&nbsp;</TD>
    <TD class=3D"l data">3 =3D MAGA Republican, 2 =3D strong republican, =
1=3Dother=20
      republican, 0=3Ddem/undecided</TD></TR>
  <TR>
    <TH class=3D"r rowheader" scope=3Drow>7</TH>
    <TD class=3D"l data">genderid_3cat</TD>
    <TD class=3D"l data">Num</TD>
    <TD class=3D"r data">8</TD>
    <TD class=3D"l data">GENDERID_3C.</TD>
    <TD class=3D"l data">&nbsp;</TD>
    <TD class=3D"l data">genderid_3cat =3D gender identity, 3 =
categories</TD></TR>
  <TR>
    <TH class=3D"r rowheader" scope=3Drow>8</TH>
    <TD class=3D"l data">race_5cat</TD>
    <TD class=3D"l data">Num</TD>
    <TD class=3D"r data">8</TD>
    <TD class=3D"l data">RACE_5CAT.</TD>
    <TD class=3D"l data">&nbsp;</TD>
    <TD class=3D"l data">race_5cat =3D Race/Ethnicity, 5 =
categories</TD></TR>
  <TR>
    <TH class=3D"r rowheader" scope=3Drow>9</TH>
    <TD class=3D"l data">Q11_a_bin</TD>
    <TD class=3D"l data">Num</TD>
    <TD class=3D"r data">8</TD>
    <TD class=3D"l data">YNR2_.</TD>
    <TD class=3D"l data">&nbsp;</TD>
    <TD class=3D"l data">Q11_a=3D[In self defense]In general, what do =
you think=20
      about the use of force or violenc - binary (0/1) for mv =
analysis</TD></TR>
  <TR>
    <TH class=3D"r rowheader" scope=3Drow>10</TH>
    <TD class=3D"l data">Q11_b_bin</TD>
    <TD class=3D"l data">Num</TD>
    <TD class=3D"r data">8</TD>
    <TD class=3D"l data">YNR2_.</TD>
    <TD class=3D"l data">&nbsp;</TD>
    <TD class=3D"l data">Q11_b=3D[To prevent someone from injuring or =
killing=20
      another person]In general, what do - binary (0/1) for mv =
analysis</TD></TR>
  <TR>
    <TH class=3D"r rowheader" scope=3Drow>11</TH>
    <TD class=3D"l data">Q11_c_bin</TD>
    <TD class=3D"l data">Num</TD>
    <TD class=3D"r data">8</TD>
    <TD class=3D"l data">YNR2_.</TD>
    <TD class=3D"l data">&nbsp;</TD>
    <TD class=3D"l data">Q11_c=3D[To prevent someone from injuring or =
killing=20
      themselves]In general, what do you - binary (0/1) for mv =
analysis</TD></TR>
  <TR>
    <TH class=3D"r rowheader" scope=3Drow>12</TH>
    <TD class=3D"l data">Q11_d_bin</TD>
    <TD class=3D"l data">Num</TD>
    <TD class=3D"r data">8</TD>
    <TD class=3D"l data">YNR2_.</TD>
    <TD class=3D"l data">&nbsp;</TD>
    <TD class=3D"l data">Q11_d=3D[To prevent harm or damage to =
property]In=20
      general, what do you think about the u - binary (0/1) for mv=20
analysis</TD></TR>
  <TR>
    <TH class=3D"r rowheader" scope=3Drow>13</TH>
    <TD class=3D"l data">Q11_e_bin</TD>
    <TD class=3D"l data">Num</TD>
    <TD class=3D"r data">8</TD>
    <TD class=3D"l data">YNR2_.</TD>
    <TD class=3D"l data">&nbsp;</TD>
    <TD class=3D"l data">Q11_e=3D[To win an argument]In general, what do =
you think=20
      about the use of force or viol - binary (0/1) for mv =
analysis</TD></TR>
  <TR>
    <TH class=3D"r rowheader" scope=3Drow>14</TH>
    <TD class=3D"l data">Q11_f_bin</TD>
    <TD class=3D"l data">Num</TD>
    <TD class=3D"r data">8</TD>
    <TD class=3D"l data">YNR2_.</TD>
    <TD class=3D"l data">&nbsp;</TD>
    <TD class=3D"l data">Q11_f=3D[In response to an insult]In general, =
what do you=20
      think about the use of force o - binary (0/1) for mv =
analysis</TD></TR>
  <TR>
    <TH class=3D"r rowheader" scope=3Drow>15</TH>
    <TD class=3D"l data">Q11_g_bin</TD>
    <TD class=3D"l data">Num</TD>
    <TD class=3D"r data">8</TD>
    <TD class=3D"l data">YNR2_.</TD>
    <TD class=3D"l data">&nbsp;</TD>
    <TD class=3D"l data">Q11_g=3D[To get respect]In general, what do you =
think=20
      about the use of force or violence - binary (0/1) for mv =
analysis</TD></TR>
  <TR>
    <TH class=3D"r rowheader" scope=3Drow>16</TH>
    <TD class=3D"l data">MAGAdomain</TD>
    <TD class=3D"l data">Num</TD>
    <TD class=3D"r data">8</TD>
    <TD class=3D"l data">&nbsp;</TD>
    <TD class=3D"l data">&nbsp;</TD>
    <TD class=3D"l =
data">&nbsp;</TD></TR></TBODY></TABLE></DIV></DIV><BR></DIV>
<DIV class=3Dbranch>
<P style=3D"PAGE-BREAK-AFTER: always"><BR></P>
<HR SIZE=3D3>
<A name=3DIDX51></A>
<TABLE class=3Dsystitleandfootercontainer cellSpacing=3D1 =
cellPadding=3D1 rules=3Dnone=20
width=3D"100%" summary=3D"Page Layout" border=3D0 frame=3Dvoid>
  <TBODY>
  <TR>
    <TD class=3D"c systemtitle">supplemental table 6,=20
contents</TD></TR></TBODY></TABLE><BR>
<DIV class=3D"c proctitle">The CONTENTS Procedure</DIV>
<P>
<DIV>
<DIV align=3Dcenter>
<TABLE class=3Dtable borderColor=3D#c1c1c1 cellSpacing=3D0 =
cellPadding=3D5 rules=3Dall=20
summary=3D"Procedure Contents: Attributes" frame=3Dbox>
  <COLGROUP>
  <COL>
  <COL>
  <COL>
  <COL></COLGROUP>
  <TBODY>
  <TR>
    <TH class=3D"l rowheader" scope=3Drow>Data Set Name</TH>
    <TD class=3D"l data">WORK.SUPTABLE6</TD>
    <TH class=3D"l rowheader" scope=3Drow>Observations</TH>
    <TD class=3D"l data">8620</TD></TR>
  <TR>
    <TH class=3D"l rowheader" scope=3Drow>Member Type</TH>
    <TD class=3D"l data">DATA</TD>
    <TH class=3D"l rowheader" scope=3Drow>Variables</TH>
    <TD class=3D"l data">20</TD></TR>
  <TR>
    <TH class=3D"l rowheader" scope=3Drow>Engine</TH>
    <TD class=3D"l data">V9</TD>
    <TH class=3D"l rowheader" scope=3Drow>Indexes</TH>
    <TD class=3D"l data">0</TD></TR>
  <TR>
    <TH class=3D"l rowheader" scope=3Drow>Created</TH>
    <TD class=3D"l data">09/27/2023 13:23:46</TD>
    <TH class=3D"l rowheader" scope=3Drow>Observation Length</TH>
    <TD class=3D"l data">160</TD></TR>
  <TR>
    <TH class=3D"l rowheader" scope=3Drow>Last Modified</TH>
    <TD class=3D"l data">09/27/2023 13:23:46</TD>
    <TH class=3D"l rowheader" scope=3Drow>Deleted Observations</TH>
    <TD class=3D"l data">0</TD></TR>
  <TR>
    <TH class=3D"l rowheader" scope=3Drow>Protection</TH>
    <TD class=3D"l data">&nbsp;</TD>
    <TH class=3D"l rowheader" scope=3Drow>Compressed</TH>
    <TD class=3D"l data">NO</TD></TR>
  <TR>
    <TH class=3D"l rowheader" scope=3Drow>Data Set Type</TH>
    <TD class=3D"l data">&nbsp;</TD>
    <TH class=3D"l rowheader" scope=3Drow>Sorted</TH>
    <TD class=3D"l data">NO</TD></TR>
  <TR>
    <TH class=3D"l rowheader" scope=3Drow>Label</TH>
    <TD class=3D"l data">&nbsp;</TD>
    <TH class=3D"l rowheader" scope=3Drow>&nbsp;</TH>
    <TD class=3D"l data">&nbsp;</TD></TR>
  <TR>
    <TH class=3D"l rowheader" scope=3Drow>Data Representation</TH>
    <TD class=3D"l data">WINDOWS_64</TD>
    <TH class=3D"l rowheader" scope=3Drow>&nbsp;</TH>
    <TD class=3D"l data">&nbsp;</TD></TR>
  <TR>
    <TH class=3D"l rowheader" scope=3Drow>Encoding</TH>
    <TD class=3D"l data">utf-8 Unicode (UTF-8)</TD>
    <TH class=3D"l rowheader" scope=3Drow>&nbsp;</TH>
    <TD class=3D"l =
data">&nbsp;</TD></TR></TBODY></TABLE></DIV></DIV><BR><A=20
name=3DIDX52></A>
<DIV>
<DIV align=3Dcenter>
<TABLE class=3Dtable borderColor=3D#c1c1c1 cellSpacing=3D0 =
cellPadding=3D5 rules=3Dall=20
summary=3D"Procedure Contents: Engine/Host Information" frame=3Dbox>
  <COLGROUP>
  <COL>
  <COL></COLGROUP>
  <THEAD>
  <TR>
    <TH class=3D"c b header" colSpan=3D2 scope=3Dcolgroup>Engine/Host =
Dependent=20
      Information</TH></TR></THEAD>
  <TBODY>
  <TR>
    <TH class=3D"l rowheader" scope=3Drow>Data Set Page Size</TH>
    <TD class=3D"l data">65536</TD></TR>
  <TR>
    <TH class=3D"l rowheader" scope=3Drow>Number of Data Set Pages</TH>
    <TD class=3D"l data">22</TD></TR>
  <TR>
    <TH class=3D"l rowheader" scope=3Drow>First Data Page</TH>
    <TD class=3D"l data">1</TD></TR>
  <TR>
    <TH class=3D"l rowheader" scope=3Drow>Max Obs per Page</TH>
    <TD class=3D"l data">409</TD></TR>
  <TR>
    <TH class=3D"l rowheader" scope=3Drow>Obs in First Data Page</TH>
    <TD class=3D"l data">378</TD></TR>
  <TR>
    <TH class=3D"l rowheader" scope=3Drow>Number of Data Set =
Repairs</TH>
    <TD class=3D"l data">0</TD></TR>
  <TR>
    <TH class=3D"l rowheader" scope=3Drow>ExtendObsCounter</TH>
    <TD class=3D"l data">YES</TD></TR>
  <TR>
    <TH class=3D"l rowheader" scope=3Drow>Filename</TH>
    <TD class=3D"l data">C:\Users\SROBIN~1\AppData\Local\Temp\1\SAS =
Temporary=20
      Files\_TD10424_MERM-20257_\suptable6.sas7bdat</TD></TR>
  <TR>
    <TH class=3D"l rowheader" scope=3Drow>Release Created</TH>
    <TD class=3D"l data">9.0401M7</TD></TR>
  <TR>
    <TH class=3D"l rowheader" scope=3Drow>Host Created</TH>
    <TD class=3D"l data">X64_10PRO</TD></TR>
  <TR>
    <TH class=3D"l rowheader" scope=3Drow>Owner Name</TH>
    <TD class=3D"l data">HS\srobinson6</TD></TR>
  <TR>
    <TH class=3D"l rowheader" scope=3Drow>File Size</TH>
    <TD class=3D"l data">1MB</TD></TR>
  <TR>
    <TH class=3D"l rowheader" scope=3Drow>File Size (bytes)</TH>
    <TD class=3D"l =
data">1507328</TD></TR></TBODY></TABLE></DIV></DIV><BR><A=20
name=3DIDX53></A>
<DIV>
<DIV align=3Dcenter>
<TABLE class=3Dtable borderColor=3D#c1c1c1 cellSpacing=3D0 =
cellPadding=3D5 rules=3Dall=20
summary=3D"Procedure Contents: Varnum" frame=3Dbox>
  <COLGROUP>
  <COL></COLGROUP>
  <COLGROUP>
  <COL>
  <COL>
  <COL>
  <COL>
  <COL>
  <COL></COLGROUP>
  <THEAD>
  <TR>
    <TH class=3D"c b header" colSpan=3D7 scope=3Dcolgroup>Variables in =
Creation=20
    Order</TH></TR>
  <TR>
    <TH class=3D"r b header" scope=3Dcol>#</TH>
    <TH class=3D"l b header" scope=3Dcol>Variable</TH>
    <TH class=3D"l b header" scope=3Dcol>Type</TH>
    <TH class=3D"r b header" scope=3Dcol>Len</TH>
    <TH class=3D"l b header" scope=3Dcol>Format</TH>
    <TH class=3D"l b header" scope=3Dcol>Informat</TH>
    <TH class=3D"l b header" scope=3Dcol>Label</TH></TR></THEAD>
  <TBODY>
  <TR>
    <TH class=3D"r rowheader" scope=3Drow>1</TH>
    <TD class=3D"l data">PPAGE</TD>
    <TD class=3D"l data">Num</TD>
    <TD class=3D"r data">8</TD>
    <TD class=3D"l data">BEST12.</TD>
    <TD class=3D"l data">BEST32.</TD>
    <TD class=3D"l data">PPAGE=3DProfile Age</TD></TR>
  <TR>
    <TH class=3D"r rowheader" scope=3Drow>2</TH>
    <TD class=3D"l data">PPEDUC5</TD>
    <TD class=3D"l data">Num</TD>
    <TD class=3D"r data">8</TD>
    <TD class=3D"l data">PPEDUC5_.</TD>
    <TD class=3D"l data">BEST32.</TD>
    <TD class=3D"l data">PPEDUC5=3DProfile Education (5 =
Categories)</TD></TR>
  <TR>
    <TH class=3D"r rowheader" scope=3Drow>3</TH>
    <TD class=3D"l data">PPINC7</TD>
    <TD class=3D"l data">Num</TD>
    <TD class=3D"r data">8</TD>
    <TD class=3D"l data">PPINC7_.</TD>
    <TD class=3D"l data">BEST32.</TD>
    <TD class=3D"l data">PPINC7=3DProfile Household Income</TD></TR>
  <TR>
    <TH class=3D"r rowheader" scope=3Drow>4</TH>
    <TD class=3D"l data">PPREG9</TD>
    <TD class=3D"l data">Num</TD>
    <TD class=3D"r data">8</TD>
    <TD class=3D"l data">PPREG9_.</TD>
    <TD class=3D"l data">BEST32.</TD>
    <TD class=3D"l data">Profile Region 9 - Based on State of =
Residence</TD></TR>
  <TR>
    <TH class=3D"r rowheader" scope=3Drow>5</TH>
    <TD class=3D"l data">genpop_wt</TD>
    <TD class=3D"l data">Num</TD>
    <TD class=3D"r data">8</TD>
    <TD class=3D"l data">BEST12.</TD>
    <TD class=3D"l data">BEST32.</TD>
    <TD class=3D"l data">genpop_wt =3D weight for the general population =
(no=20
      oversample)</TD></TR>
  <TR>
    <TH class=3D"r rowheader" scope=3Drow>6</TH>
    <TD class=3D"l data">MAGA_4cat</TD>
    <TD class=3D"l data">Num</TD>
    <TD class=3D"r data">8</TD>
    <TD class=3D"l data">MAGA_4CAT.</TD>
    <TD class=3D"l data">&nbsp;</TD>
    <TD class=3D"l data">3 =3D MAGA Republican, 2 =3D strong republican, =
1=3Dother=20
      republican, 0=3Ddem/undecided</TD></TR>
  <TR>
    <TH class=3D"r rowheader" scope=3Drow>7</TH>
    <TD class=3D"l data">genderid_3cat</TD>
    <TD class=3D"l data">Num</TD>
    <TD class=3D"r data">8</TD>
    <TD class=3D"l data">GENDERID_3C.</TD>
    <TD class=3D"l data">&nbsp;</TD>
    <TD class=3D"l data">genderid_3cat =3D gender identity, 3 =
categories</TD></TR>
  <TR>
    <TH class=3D"r rowheader" scope=3Drow>8</TH>
    <TD class=3D"l data">race_5cat</TD>
    <TD class=3D"l data">Num</TD>
    <TD class=3D"r data">8</TD>
    <TD class=3D"l data">RACE_5CAT.</TD>
    <TD class=3D"l data">&nbsp;</TD>
    <TD class=3D"l data">race_5cat =3D Race/Ethnicity, 5 =
categories</TD></TR>
  <TR>
    <TH class=3D"r rowheader" scope=3Drow>9</TH>
    <TD class=3D"l data">JustifiedSubset</TD>
    <TD class=3D"l data">Num</TD>
    <TD class=3D"r data">8</TD>
    <TD class=3D"l data">YNR2_.</TD>
    <TD class=3D"l data">&nbsp;</TD>
    <TD class=3D"l data">Group that justified political violence at =
least=20
      usually or always on one or more specific political =
objectives</TD></TR>
  <TR>
    <TH class=3D"r rowheader" scope=3Drow>10</TH>
    <TD class=3D"l data">Q12_bin</TD>
    <TD class=3D"l data">Num</TD>
    <TD class=3D"r data">8</TD>
    <TD class=3D"l data">YNR2_.</TD>
    <TD class=3D"l data">&nbsp;</TD>
    <TD class=3D"l data">Q12=3DPeople sometimes talk about using force =
or violence=20
      to achieve political objecti - binary (0/1) for mv =
analysis</TD></TR>
  <TR>
    <TH class=3D"r rowheader" scope=3Drow>11</TH>
    <TD class=3D"l data">Q13_AC_a_bin</TD>
    <TD class=3D"l data">Num</TD>
    <TD class=3D"r data">8</TD>
    <TD class=3D"l data">YNR2_.</TD>
    <TD class=3D"l data">&nbsp;</TD>
    <TD class=3D"l data">To return Donald Trump to the presidency this =
year,=20
      DERIVED, combined - binary (0/1) for mv analysis</TD></TR>
  <TR>
    <TH class=3D"r rowheader" scope=3Drow>12</TH>
    <TD class=3D"l data">Q13_AC_b_bin</TD>
    <TD class=3D"l data">Num</TD>
    <TD class=3D"r data">8</TD>
    <TD class=3D"l data">YNR2_.</TD>
    <TD class=3D"l data">&nbsp;</TD>
    <TD class=3D"l data">To stop an election from being stolen, DERIVED, =

      combined - binary (0/1) for mv analysis</TD></TR>
  <TR>
    <TH class=3D"r rowheader" scope=3Drow>13</TH>
    <TD class=3D"l data">Q13_AC_c_bin</TD>
    <TD class=3D"l data">Num</TD>
    <TD class=3D"r data">8</TD>
    <TD class=3D"l data">YNR2_.</TD>
    <TD class=3D"l data">&nbsp;</TD>
    <TD class=3D"l data">To stop people who do not share my beliefs from =
voting,=20
      DERIVED, combined - binary (0/1) for mv analysis</TD></TR>
  <TR>
    <TH class=3D"r rowheader" scope=3Drow>14</TH>
    <TD class=3D"l data">Q13_AC_d_bin</TD>
    <TD class=3D"l data">Num</TD>
    <TD class=3D"r data">8</TD>
    <TD class=3D"l data">YNR2_.</TD>
    <TD class=3D"l data">&nbsp;</TD>
    <TD class=3D"l data">To prevent discrimination based on race or =
ethnicity,=20
      DERIVED, combined - binary (0/1) for mv analysis</TD></TR>
  <TR>
    <TH class=3D"r rowheader" scope=3Drow>15</TH>
    <TD class=3D"l data">Q13_AC_e_bin</TD>
    <TD class=3D"l data">Num</TD>
    <TD class=3D"r data">8</TD>
    <TD class=3D"l data">YNR2_.</TD>
    <TD class=3D"l data">&nbsp;</TD>
    <TD class=3D"l data">To preserve an American way of life based on =
Western=20
      European traditions, DERIVED, combined - binary (0/1) for mv=20
analysis</TD></TR>
  <TR>
    <TH class=3D"r rowheader" scope=3Drow>16</TH>
    <TD class=3D"l data">Q13_AC_f_bin</TD>
    <TD class=3D"l data">Num</TD>
    <TD class=3D"r data">8</TD>
    <TD class=3D"l data">YNR2_.</TD>
    <TD class=3D"l data">&nbsp;</TD>
    <TD class=3D"l data">To oppose the government when it does not share =
my=20
      beliefs, DERIVED, combined - binary (0/1) for mv =
analysis</TD></TR>
  <TR>
    <TH class=3D"r rowheader" scope=3Drow>17</TH>
    <TD class=3D"l data">Q13_AC_g_bin</TD>
    <TD class=3D"l data">Num</TD>
    <TD class=3D"r data">8</TD>
    <TD class=3D"l data">YNR2_.</TD>
    <TD class=3D"l data">&nbsp;</TD>
    <TD class=3D"l data">To oppose the government when it tries to take =
private=20
      land for public purposes, DERIVED, combined - binary (0/1) for mv=20
    analysis</TD></TR>
  <TR>
    <TH class=3D"r rowheader" scope=3Drow>18</TH>
    <TD class=3D"l data">Q13_AB_5_bin</TD>
    <TD class=3D"l data">Num</TD>
    <TD class=3D"r data">8</TD>
    <TD class=3D"l data">YNR2_.</TD>
    <TD class=3D"l data">&nbsp;</TD>
    <TD class=3D"l data">[To preserve the American way of life l believe =
in ]=20
      DERIVED, Combined: What do you think about the use of force or =
violence in=20
      the following situations?</TD></TR>
  <TR>
    <TH class=3D"r rowheader" scope=3Drow>19</TH>
    <TD class=3D"l data">Q13_AB_6_bin</TD>
    <TD class=3D"l data">Num</TD>
    <TD class=3D"r data">8</TD>
    <TD class=3D"l data">YNR2_.</TD>
    <TD class=3D"l data">&nbsp;</TD>
    <TD class=3D"l data">[To oppose Americans who do not share my =
beliefs ]=20
      DERIVED, Combined: What do you think about the use of force or =
violence in=20
      the following situations?</TD></TR>
  <TR>
    <TH class=3D"r rowheader" scope=3Drow>20</TH>
    <TD class=3D"l data">MAGAdomain</TD>
    <TD class=3D"l data">Num</TD>
    <TD class=3D"r data">8</TD>
    <TD class=3D"l data">&nbsp;</TD>
    <TD class=3D"l data">&nbsp;</TD>
    <TD class=3D"l =
data">&nbsp;</TD></TR></TBODY></TABLE></DIV></DIV><BR></DIV>
<DIV class=3Dbranch>
<P style=3D"PAGE-BREAK-AFTER: always"><BR></P>
<HR SIZE=3D3>
<A name=3DIDX54></A>
<TABLE class=3Dsystitleandfootercontainer cellSpacing=3D1 =
cellPadding=3D1 rules=3Dnone=20
width=3D"100%" summary=3D"Page Layout" border=3D0 frame=3Dvoid>
  <TBODY>
  <TR>
    <TD class=3D"c systemtitle">supplemental table 7,=20
contents</TD></TR></TBODY></TABLE><BR>
<DIV class=3D"c proctitle">The CONTENTS Procedure</DIV>
<P>
<DIV>
<DIV align=3Dcenter>
<TABLE class=3Dtable borderColor=3D#c1c1c1 cellSpacing=3D0 =
cellPadding=3D5 rules=3Dall=20
summary=3D"Procedure Contents: Attributes" frame=3Dbox>
  <COLGROUP>
  <COL>
  <COL>
  <COL>
  <COL></COLGROUP>
  <TBODY>
  <TR>
    <TH class=3D"l rowheader" scope=3Drow>Data Set Name</TH>
    <TD class=3D"l data">WORK.SUPTABLE7</TD>
    <TH class=3D"l rowheader" scope=3Drow>Observations</TH>
    <TD class=3D"l data">8620</TD></TR>
  <TR>
    <TH class=3D"l rowheader" scope=3Drow>Member Type</TH>
    <TD class=3D"l data">DATA</TD>
    <TH class=3D"l rowheader" scope=3Drow>Variables</TH>
    <TD class=3D"l data">17</TD></TR>
  <TR>
    <TH class=3D"l rowheader" scope=3Drow>Engine</TH>
    <TD class=3D"l data">V9</TD>
    <TH class=3D"l rowheader" scope=3Drow>Indexes</TH>
    <TD class=3D"l data">0</TD></TR>
  <TR>
    <TH class=3D"l rowheader" scope=3Drow>Created</TH>
    <TD class=3D"l data">09/27/2023 13:23:46</TD>
    <TH class=3D"l rowheader" scope=3Drow>Observation Length</TH>
    <TD class=3D"l data">136</TD></TR>
  <TR>
    <TH class=3D"l rowheader" scope=3Drow>Last Modified</TH>
    <TD class=3D"l data">09/27/2023 13:23:46</TD>
    <TH class=3D"l rowheader" scope=3Drow>Deleted Observations</TH>
    <TD class=3D"l data">0</TD></TR>
  <TR>
    <TH class=3D"l rowheader" scope=3Drow>Protection</TH>
    <TD class=3D"l data">&nbsp;</TD>
    <TH class=3D"l rowheader" scope=3Drow>Compressed</TH>
    <TD class=3D"l data">NO</TD></TR>
  <TR>
    <TH class=3D"l rowheader" scope=3Drow>Data Set Type</TH>
    <TD class=3D"l data">&nbsp;</TD>
    <TH class=3D"l rowheader" scope=3Drow>Sorted</TH>
    <TD class=3D"l data">NO</TD></TR>
  <TR>
    <TH class=3D"l rowheader" scope=3Drow>Label</TH>
    <TD class=3D"l data">&nbsp;</TD>
    <TH class=3D"l rowheader" scope=3Drow>&nbsp;</TH>
    <TD class=3D"l data">&nbsp;</TD></TR>
  <TR>
    <TH class=3D"l rowheader" scope=3Drow>Data Representation</TH>
    <TD class=3D"l data">WINDOWS_64</TD>
    <TH class=3D"l rowheader" scope=3Drow>&nbsp;</TH>
    <TD class=3D"l data">&nbsp;</TD></TR>
  <TR>
    <TH class=3D"l rowheader" scope=3Drow>Encoding</TH>
    <TD class=3D"l data">utf-8 Unicode (UTF-8)</TD>
    <TH class=3D"l rowheader" scope=3Drow>&nbsp;</TH>
    <TD class=3D"l =
data">&nbsp;</TD></TR></TBODY></TABLE></DIV></DIV><BR><A=20
name=3DIDX55></A>
<DIV>
<DIV align=3Dcenter>
<TABLE class=3Dtable borderColor=3D#c1c1c1 cellSpacing=3D0 =
cellPadding=3D5 rules=3Dall=20
summary=3D"Procedure Contents: Engine/Host Information" frame=3Dbox>
  <COLGROUP>
  <COL>
  <COL></COLGROUP>
  <THEAD>
  <TR>
    <TH class=3D"c b header" colSpan=3D2 scope=3Dcolgroup>Engine/Host =
Dependent=20
      Information</TH></TR></THEAD>
  <TBODY>
  <TR>
    <TH class=3D"l rowheader" scope=3Drow>Data Set Page Size</TH>
    <TD class=3D"l data">65536</TD></TR>
  <TR>
    <TH class=3D"l rowheader" scope=3Drow>Number of Data Set Pages</TH>
    <TD class=3D"l data">18</TD></TR>
  <TR>
    <TH class=3D"l rowheader" scope=3Drow>First Data Page</TH>
    <TD class=3D"l data">1</TD></TR>
  <TR>
    <TH class=3D"l rowheader" scope=3Drow>Max Obs per Page</TH>
    <TD class=3D"l data">481</TD></TR>
  <TR>
    <TH class=3D"l rowheader" scope=3Drow>Obs in First Data Page</TH>
    <TD class=3D"l data">448</TD></TR>
  <TR>
    <TH class=3D"l rowheader" scope=3Drow>Number of Data Set =
Repairs</TH>
    <TD class=3D"l data">0</TD></TR>
  <TR>
    <TH class=3D"l rowheader" scope=3Drow>ExtendObsCounter</TH>
    <TD class=3D"l data">YES</TD></TR>
  <TR>
    <TH class=3D"l rowheader" scope=3Drow>Filename</TH>
    <TD class=3D"l data">C:\Users\SROBIN~1\AppData\Local\Temp\1\SAS =
Temporary=20
      Files\_TD10424_MERM-20257_\suptable7.sas7bdat</TD></TR>
  <TR>
    <TH class=3D"l rowheader" scope=3Drow>Release Created</TH>
    <TD class=3D"l data">9.0401M7</TD></TR>
  <TR>
    <TH class=3D"l rowheader" scope=3Drow>Host Created</TH>
    <TD class=3D"l data">X64_10PRO</TD></TR>
  <TR>
    <TH class=3D"l rowheader" scope=3Drow>Owner Name</TH>
    <TD class=3D"l data">HS\srobinson6</TD></TR>
  <TR>
    <TH class=3D"l rowheader" scope=3Drow>File Size</TH>
    <TD class=3D"l data">1MB</TD></TR>
  <TR>
    <TH class=3D"l rowheader" scope=3Drow>File Size (bytes)</TH>
    <TD class=3D"l =
data">1245184</TD></TR></TBODY></TABLE></DIV></DIV><BR><A=20
name=3DIDX56></A>
<DIV>
<DIV align=3Dcenter>
<TABLE class=3Dtable borderColor=3D#c1c1c1 cellSpacing=3D0 =
cellPadding=3D5 rules=3Dall=20
summary=3D"Procedure Contents: Varnum" frame=3Dbox>
  <COLGROUP>
  <COL></COLGROUP>
  <COLGROUP>
  <COL>
  <COL>
  <COL>
  <COL>
  <COL>
  <COL></COLGROUP>
  <THEAD>
  <TR>
    <TH class=3D"c b header" colSpan=3D7 scope=3Dcolgroup>Variables in =
Creation=20
    Order</TH></TR>
  <TR>
    <TH class=3D"r b header" scope=3Dcol>#</TH>
    <TH class=3D"l b header" scope=3Dcol>Variable</TH>
    <TH class=3D"l b header" scope=3Dcol>Type</TH>
    <TH class=3D"r b header" scope=3Dcol>Len</TH>
    <TH class=3D"l b header" scope=3Dcol>Format</TH>
    <TH class=3D"l b header" scope=3Dcol>Informat</TH>
    <TH class=3D"l b header" scope=3Dcol>Label</TH></TR></THEAD>
  <TBODY>
  <TR>
    <TH class=3D"r rowheader" scope=3Drow>1</TH>
    <TD class=3D"l data">PPAGE</TD>
    <TD class=3D"l data">Num</TD>
    <TD class=3D"r data">8</TD>
    <TD class=3D"l data">BEST12.</TD>
    <TD class=3D"l data">BEST32.</TD>
    <TD class=3D"l data">PPAGE=3DProfile Age</TD></TR>
  <TR>
    <TH class=3D"r rowheader" scope=3Drow>2</TH>
    <TD class=3D"l data">PPEDUC5</TD>
    <TD class=3D"l data">Num</TD>
    <TD class=3D"r data">8</TD>
    <TD class=3D"l data">PPEDUC5_.</TD>
    <TD class=3D"l data">BEST32.</TD>
    <TD class=3D"l data">PPEDUC5=3DProfile Education (5 =
Categories)</TD></TR>
  <TR>
    <TH class=3D"r rowheader" scope=3Drow>3</TH>
    <TD class=3D"l data">PPINC7</TD>
    <TD class=3D"l data">Num</TD>
    <TD class=3D"r data">8</TD>
    <TD class=3D"l data">PPINC7_.</TD>
    <TD class=3D"l data">BEST32.</TD>
    <TD class=3D"l data">PPINC7=3DProfile Household Income</TD></TR>
  <TR>
    <TH class=3D"r rowheader" scope=3Drow>4</TH>
    <TD class=3D"l data">PPREG9</TD>
    <TD class=3D"l data">Num</TD>
    <TD class=3D"r data">8</TD>
    <TD class=3D"l data">PPREG9_.</TD>
    <TD class=3D"l data">BEST32.</TD>
    <TD class=3D"l data">Profile Region 9 - Based on State of =
Residence</TD></TR>
  <TR>
    <TH class=3D"r rowheader" scope=3Drow>5</TH>
    <TD class=3D"l data">genpop_wt</TD>
    <TD class=3D"l data">Num</TD>
    <TD class=3D"r data">8</TD>
    <TD class=3D"l data">BEST12.</TD>
    <TD class=3D"l data">BEST32.</TD>
    <TD class=3D"l data">genpop_wt =3D weight for the general population =
(no=20
      oversample)</TD></TR>
  <TR>
    <TH class=3D"r rowheader" scope=3Drow>6</TH>
    <TD class=3D"l data">MAGA_4cat</TD>
    <TD class=3D"l data">Num</TD>
    <TD class=3D"r data">8</TD>
    <TD class=3D"l data">MAGA_4CAT.</TD>
    <TD class=3D"l data">&nbsp;</TD>
    <TD class=3D"l data">3 =3D MAGA Republican, 2 =3D strong republican, =
1=3Dother=20
      republican, 0=3Ddem/undecided</TD></TR>
  <TR>
    <TH class=3D"r rowheader" scope=3Drow>7</TH>
    <TD class=3D"l data">genderid_3cat</TD>
    <TD class=3D"l data">Num</TD>
    <TD class=3D"r data">8</TD>
    <TD class=3D"l data">GENDERID_3C.</TD>
    <TD class=3D"l data">&nbsp;</TD>
    <TD class=3D"l data">genderid_3cat =3D gender identity, 3 =
categories</TD></TR>
  <TR>
    <TH class=3D"r rowheader" scope=3Drow>8</TH>
    <TD class=3D"l data">race_5cat</TD>
    <TD class=3D"l data">Num</TD>
    <TD class=3D"r data">8</TD>
    <TD class=3D"l data">RACE_5CAT.</TD>
    <TD class=3D"l data">&nbsp;</TD>
    <TD class=3D"l data">race_5cat =3D Race/Ethnicity, 5 =
categories</TD></TR>
  <TR>
    <TH class=3D"r rowheader" scope=3Drow>9</TH>
    <TD class=3D"l data">Q13_AB_1a_bin</TD>
    <TD class=3D"l data">Num</TD>
    <TD class=3D"r data">8</TD>
    <TD class=3D"l data">YNR2_.</TD>
    <TD class=3D"l data">&nbsp;</TD>
    <TD class=3D"l data">[Stop voter fraud] DERIVED, Combined: What do =
you think=20
      about the use of force or violence in the following situations? - =
binary=20
      (0/1) for mv analysis</TD></TR>
  <TR>
    <TH class=3D"r rowheader" scope=3Drow>10</TH>
    <TD class=3D"l data">Q13_AB_1b_bin</TD>
    <TD class=3D"l data">Num</TD>
    <TD class=3D"r data">8</TD>
    <TD class=3D"l data">YNR2_.</TD>
    <TD class=3D"l data">&nbsp;</TD>
    <TD class=3D"l data">[Stop voter intimidation] DERIVED, Combined: =
What do=20
      you think about the use of force or violence in the following =
situations?=20
      - binary (0/1) for mv analysis</TD></TR>
  <TR>
    <TH class=3D"r rowheader" scope=3Drow>11</TH>
    <TD class=3D"l data">Q13_AB_2b_bin</TD>
    <TD class=3D"l data">Num</TD>
    <TD class=3D"r data">8</TD>
    <TD class=3D"l data">YNR2_.</TD>
    <TD class=3D"l data">&nbsp;</TD>
    <TD class=3D"l data">[Reinforce the police] DERIVED, Combined: What =
do you=20
      think about the use of force or violence in the following =
situations? -=20
      binary (0/1) for mv analysis</TD></TR>
  <TR>
    <TH class=3D"r rowheader" scope=3Drow>12</TH>
    <TD class=3D"l data">Q13_AB_2a_bin</TD>
    <TD class=3D"l data">Num</TD>
    <TD class=3D"r data">8</TD>
    <TD class=3D"l data">YNR2_.</TD>
    <TD class=3D"l data">&nbsp;</TD>
    <TD class=3D"l data">[Stop police violence] DERIVED, Combined: What =
do you=20
      think about the use of force or violence in the following =
situations? -=20
      binary (0/1) for mv analysis</TD></TR>
  <TR>
    <TH class=3D"r rowheader" scope=3Drow>13</TH>
    <TD class=3D"l data">Q13_AB_3a_bin</TD>
    <TD class=3D"l data">Num</TD>
    <TD class=3D"r data">8</TD>
    <TD class=3D"l data">YNR2_.</TD>
    <TD class=3D"l data">&nbsp;</TD>
    <TD class=3D"l data">[Stop illegal immigration] DERIVED, Combined: =
What do=20
      you think about the use of force or violence in the following =
situations?=20
      - binary (0/1) for mv analysis</TD></TR>
  <TR>
    <TH class=3D"r rowheader" scope=3Drow>14</TH>
    <TD class=3D"l data">Q13_AB_3b_bin</TD>
    <TD class=3D"l data">Num</TD>
    <TD class=3D"r data">8</TD>
    <TD class=3D"l data">YNR2_.</TD>
    <TD class=3D"l data">&nbsp;</TD>
    <TD class=3D"l data">[Keep borders open] DERIVED, Combined: What do =
you=20
      think about the use of force or violence in the following =
situations? -=20
      binary (0/1) for mv analysis</TD></TR>
  <TR>
    <TH class=3D"r rowheader" scope=3Drow>15</TH>
    <TD class=3D"l data">Q13_AB_4a_bin</TD>
    <TD class=3D"l data">Num</TD>
    <TD class=3D"r data">8</TD>
    <TD class=3D"l data">YNR2_.</TD>
    <TD class=3D"l data">&nbsp;</TD>
    <TD class=3D"l data">[Stop a protest] DERIVED, Combined: What do you =
think=20
      about the use of force or violence in the following situations? - =
binary=20
      (0/1) for mv analysis</TD></TR>
  <TR>
    <TH class=3D"r rowheader" scope=3Drow>16</TH>
    <TD class=3D"l data">Q13_AB_4b_bin</TD>
    <TD class=3D"l data">Num</TD>
    <TD class=3D"r data">8</TD>
    <TD class=3D"l data">YNR2_.</TD>
    <TD class=3D"l data">&nbsp;</TD>
    <TD class=3D"l data">[Support a protest] DERIVED, Combined: What do =
you=20
      think about the use of force or violence in the following =
situations? -=20
      binary (0/1) for mv analysis</TD></TR>
  <TR>
    <TH class=3D"r rowheader" scope=3Drow>17</TH>
    <TD class=3D"l data">MAGAdomain</TD>
    <TD class=3D"l data">Num</TD>
    <TD class=3D"r data">8</TD>
    <TD class=3D"l data">&nbsp;</TD>
    <TD class=3D"l data">&nbsp;</TD>
    <TD class=3D"l =
data">&nbsp;</TD></TR></TBODY></TABLE></DIV></DIV><BR></DIV>
<DIV class=3Dbranch>
<P style=3D"PAGE-BREAK-AFTER: always"><BR></P>
<HR SIZE=3D3>
<A name=3DIDX57></A>
<TABLE class=3Dsystitleandfootercontainer cellSpacing=3D1 =
cellPadding=3D1 rules=3Dnone=20
width=3D"100%" summary=3D"Page Layout" border=3D0 frame=3Dvoid>
  <TBODY>
  <TR>
    <TD class=3D"c systemtitle">supplemental table 8,=20
contents</TD></TR></TBODY></TABLE><BR>
<DIV class=3D"c proctitle">The CONTENTS Procedure</DIV>
<P>
<DIV>
<DIV align=3Dcenter>
<TABLE class=3Dtable borderColor=3D#c1c1c1 cellSpacing=3D0 =
cellPadding=3D5 rules=3Dall=20
summary=3D"Procedure Contents: Attributes" frame=3Dbox>
  <COLGROUP>
  <COL>
  <COL>
  <COL>
  <COL></COLGROUP>
  <TBODY>
  <TR>
    <TH class=3D"l rowheader" scope=3Drow>Data Set Name</TH>
    <TD class=3D"l data">WORK.SUPTABLE8</TD>
    <TH class=3D"l rowheader" scope=3Drow>Observations</TH>
    <TD class=3D"l data">8620</TD></TR>
  <TR>
    <TH class=3D"l rowheader" scope=3Drow>Member Type</TH>
    <TD class=3D"l data">DATA</TD>
    <TH class=3D"l rowheader" scope=3Drow>Variables</TH>
    <TD class=3D"l data">13</TD></TR>
  <TR>
    <TH class=3D"l rowheader" scope=3Drow>Engine</TH>
    <TD class=3D"l data">V9</TD>
    <TH class=3D"l rowheader" scope=3Drow>Indexes</TH>
    <TD class=3D"l data">0</TD></TR>
  <TR>
    <TH class=3D"l rowheader" scope=3Drow>Created</TH>
    <TD class=3D"l data">09/27/2023 13:23:46</TD>
    <TH class=3D"l rowheader" scope=3Drow>Observation Length</TH>
    <TD class=3D"l data">104</TD></TR>
  <TR>
    <TH class=3D"l rowheader" scope=3Drow>Last Modified</TH>
    <TD class=3D"l data">09/27/2023 13:23:46</TD>
    <TH class=3D"l rowheader" scope=3Drow>Deleted Observations</TH>
    <TD class=3D"l data">0</TD></TR>
  <TR>
    <TH class=3D"l rowheader" scope=3Drow>Protection</TH>
    <TD class=3D"l data">&nbsp;</TD>
    <TH class=3D"l rowheader" scope=3Drow>Compressed</TH>
    <TD class=3D"l data">NO</TD></TR>
  <TR>
    <TH class=3D"l rowheader" scope=3Drow>Data Set Type</TH>
    <TD class=3D"l data">&nbsp;</TD>
    <TH class=3D"l rowheader" scope=3Drow>Sorted</TH>
    <TD class=3D"l data">NO</TD></TR>
  <TR>
    <TH class=3D"l rowheader" scope=3Drow>Label</TH>
    <TD class=3D"l data">&nbsp;</TD>
    <TH class=3D"l rowheader" scope=3Drow>&nbsp;</TH>
    <TD class=3D"l data">&nbsp;</TD></TR>
  <TR>
    <TH class=3D"l rowheader" scope=3Drow>Data Representation</TH>
    <TD class=3D"l data">WINDOWS_64</TD>
    <TH class=3D"l rowheader" scope=3Drow>&nbsp;</TH>
    <TD class=3D"l data">&nbsp;</TD></TR>
  <TR>
    <TH class=3D"l rowheader" scope=3Drow>Encoding</TH>
    <TD class=3D"l data">utf-8 Unicode (UTF-8)</TD>
    <TH class=3D"l rowheader" scope=3Drow>&nbsp;</TH>
    <TD class=3D"l =
data">&nbsp;</TD></TR></TBODY></TABLE></DIV></DIV><BR><A=20
name=3DIDX58></A>
<DIV>
<DIV align=3Dcenter>
<TABLE class=3Dtable borderColor=3D#c1c1c1 cellSpacing=3D0 =
cellPadding=3D5 rules=3Dall=20
summary=3D"Procedure Contents: Engine/Host Information" frame=3Dbox>
  <COLGROUP>
  <COL>
  <COL></COLGROUP>
  <THEAD>
  <TR>
    <TH class=3D"c b header" colSpan=3D2 scope=3Dcolgroup>Engine/Host =
Dependent=20
      Information</TH></TR></THEAD>
  <TBODY>
  <TR>
    <TH class=3D"l rowheader" scope=3Drow>Data Set Page Size</TH>
    <TD class=3D"l data">65536</TD></TR>
  <TR>
    <TH class=3D"l rowheader" scope=3Drow>Number of Data Set Pages</TH>
    <TD class=3D"l data">14</TD></TR>
  <TR>
    <TH class=3D"l rowheader" scope=3Drow>First Data Page</TH>
    <TD class=3D"l data">1</TD></TR>
  <TR>
    <TH class=3D"l rowheader" scope=3Drow>Max Obs per Page</TH>
    <TD class=3D"l data">629</TD></TR>
  <TR>
    <TH class=3D"l rowheader" scope=3Drow>Obs in First Data Page</TH>
    <TD class=3D"l data">602</TD></TR>
  <TR>
    <TH class=3D"l rowheader" scope=3Drow>Number of Data Set =
Repairs</TH>
    <TD class=3D"l data">0</TD></TR>
  <TR>
    <TH class=3D"l rowheader" scope=3Drow>ExtendObsCounter</TH>
    <TD class=3D"l data">YES</TD></TR>
  <TR>
    <TH class=3D"l rowheader" scope=3Drow>Filename</TH>
    <TD class=3D"l data">C:\Users\SROBIN~1\AppData\Local\Temp\1\SAS =
Temporary=20
      Files\_TD10424_MERM-20257_\suptable8.sas7bdat</TD></TR>
  <TR>
    <TH class=3D"l rowheader" scope=3Drow>Release Created</TH>
    <TD class=3D"l data">9.0401M7</TD></TR>
  <TR>
    <TH class=3D"l rowheader" scope=3Drow>Host Created</TH>
    <TD class=3D"l data">X64_10PRO</TD></TR>
  <TR>
    <TH class=3D"l rowheader" scope=3Drow>Owner Name</TH>
    <TD class=3D"l data">HS\srobinson6</TD></TR>
  <TR>
    <TH class=3D"l rowheader" scope=3Drow>File Size</TH>
    <TD class=3D"l data">960KB</TD></TR>
  <TR>
    <TH class=3D"l rowheader" scope=3Drow>File Size (bytes)</TH>
    <TD class=3D"l =
data">983040</TD></TR></TBODY></TABLE></DIV></DIV><BR><A=20
name=3DIDX59></A>
<DIV>
<DIV align=3Dcenter>
<TABLE class=3Dtable borderColor=3D#c1c1c1 cellSpacing=3D0 =
cellPadding=3D5 rules=3Dall=20
summary=3D"Procedure Contents: Varnum" frame=3Dbox>
  <COLGROUP>
  <COL></COLGROUP>
  <COLGROUP>
  <COL>
  <COL>
  <COL>
  <COL>
  <COL>
  <COL></COLGROUP>
  <THEAD>
  <TR>
    <TH class=3D"c b header" colSpan=3D7 scope=3Dcolgroup>Variables in =
Creation=20
    Order</TH></TR>
  <TR>
    <TH class=3D"r b header" scope=3Dcol>#</TH>
    <TH class=3D"l b header" scope=3Dcol>Variable</TH>
    <TH class=3D"l b header" scope=3Dcol>Type</TH>
    <TH class=3D"r b header" scope=3Dcol>Len</TH>
    <TH class=3D"l b header" scope=3Dcol>Format</TH>
    <TH class=3D"l b header" scope=3Dcol>Informat</TH>
    <TH class=3D"l b header" scope=3Dcol>Label</TH></TR></THEAD>
  <TBODY>
  <TR>
    <TH class=3D"r rowheader" scope=3Drow>1</TH>
    <TD class=3D"l data">PPAGE</TD>
    <TD class=3D"l data">Num</TD>
    <TD class=3D"r data">8</TD>
    <TD class=3D"l data">BEST12.</TD>
    <TD class=3D"l data">BEST32.</TD>
    <TD class=3D"l data">PPAGE=3DProfile Age</TD></TR>
  <TR>
    <TH class=3D"r rowheader" scope=3Drow>2</TH>
    <TD class=3D"l data">PPEDUC5</TD>
    <TD class=3D"l data">Num</TD>
    <TD class=3D"r data">8</TD>
    <TD class=3D"l data">PPEDUC5_.</TD>
    <TD class=3D"l data">BEST32.</TD>
    <TD class=3D"l data">PPEDUC5=3DProfile Education (5 =
Categories)</TD></TR>
  <TR>
    <TH class=3D"r rowheader" scope=3Drow>3</TH>
    <TD class=3D"l data">PPINC7</TD>
    <TD class=3D"l data">Num</TD>
    <TD class=3D"r data">8</TD>
    <TD class=3D"l data">PPINC7_.</TD>
    <TD class=3D"l data">BEST32.</TD>
    <TD class=3D"l data">PPINC7=3DProfile Household Income</TD></TR>
  <TR>
    <TH class=3D"r rowheader" scope=3Drow>4</TH>
    <TD class=3D"l data">PPREG9</TD>
    <TD class=3D"l data">Num</TD>
    <TD class=3D"r data">8</TD>
    <TD class=3D"l data">PPREG9_.</TD>
    <TD class=3D"l data">BEST32.</TD>
    <TD class=3D"l data">Profile Region 9 - Based on State of =
Residence</TD></TR>
  <TR>
    <TH class=3D"r rowheader" scope=3Drow>5</TH>
    <TD class=3D"l data">genpop_wt</TD>
    <TD class=3D"l data">Num</TD>
    <TD class=3D"r data">8</TD>
    <TD class=3D"l data">BEST12.</TD>
    <TD class=3D"l data">BEST32.</TD>
    <TD class=3D"l data">genpop_wt =3D weight for the general population =
(no=20
      oversample)</TD></TR>
  <TR>
    <TH class=3D"r rowheader" scope=3Drow>6</TH>
    <TD class=3D"l data">MAGA_4cat</TD>
    <TD class=3D"l data">Num</TD>
    <TD class=3D"r data">8</TD>
    <TD class=3D"l data">MAGA_4CAT.</TD>
    <TD class=3D"l data">&nbsp;</TD>
    <TD class=3D"l data">3 =3D MAGA Republican, 2 =3D strong republican, =
1=3Dother=20
      republican, 0=3Ddem/undecided</TD></TR>
  <TR>
    <TH class=3D"r rowheader" scope=3Drow>7</TH>
    <TD class=3D"l data">genderid_3cat</TD>
    <TD class=3D"l data">Num</TD>
    <TD class=3D"r data">8</TD>
    <TD class=3D"l data">GENDERID_3C.</TD>
    <TD class=3D"l data">&nbsp;</TD>
    <TD class=3D"l data">genderid_3cat =3D gender identity, 3 =
categories</TD></TR>
  <TR>
    <TH class=3D"r rowheader" scope=3Drow>8</TH>
    <TD class=3D"l data">race_5cat</TD>
    <TD class=3D"l data">Num</TD>
    <TD class=3D"r data">8</TD>
    <TD class=3D"l data">RACE_5CAT.</TD>
    <TD class=3D"l data">&nbsp;</TD>
    <TD class=3D"l data">race_5cat =3D Race/Ethnicity, 5 =
categories</TD></TR>
  <TR>
    <TH class=3D"r rowheader" scope=3Drow>9</TH>
    <TD class=3D"l data">Q15_a_bin2</TD>
    <TD class=3D"l data">Num</TD>
    <TD class=3D"r data">8</TD>
    <TD class=3D"l data">&nbsp;</TD>
    <TD class=3D"l data">&nbsp;</TD>
    <TD class=3D"l data">&nbsp;</TD></TR>
  <TR>
    <TH class=3D"r rowheader" scope=3Drow>10</TH>
    <TD class=3D"l data">Q15_b_bin2</TD>
    <TD class=3D"l data">Num</TD>
    <TD class=3D"r data">8</TD>
    <TD class=3D"l data">&nbsp;</TD>
    <TD class=3D"l data">&nbsp;</TD>
    <TD class=3D"l data">&nbsp;</TD></TR>
  <TR>
    <TH class=3D"r rowheader" scope=3Drow>11</TH>
    <TD class=3D"l data">Q15_c_bin2</TD>
    <TD class=3D"l data">Num</TD>
    <TD class=3D"r data">8</TD>
    <TD class=3D"l data">&nbsp;</TD>
    <TD class=3D"l data">&nbsp;</TD>
    <TD class=3D"l data">&nbsp;</TD></TR>
  <TR>
    <TH class=3D"r rowheader" scope=3Drow>12</TH>
    <TD class=3D"l data">Q15_d_bin2</TD>
    <TD class=3D"l data">Num</TD>
    <TD class=3D"r data">8</TD>
    <TD class=3D"l data">&nbsp;</TD>
    <TD class=3D"l data">&nbsp;</TD>
    <TD class=3D"l data">&nbsp;</TD></TR>
  <TR>
    <TH class=3D"r rowheader" scope=3Drow>13</TH>
    <TD class=3D"l data">MAGAdomain</TD>
    <TD class=3D"l data">Num</TD>
    <TD class=3D"r data">8</TD>
    <TD class=3D"l data">&nbsp;</TD>
    <TD class=3D"l data">&nbsp;</TD>
    <TD class=3D"l =
data">&nbsp;</TD></TR></TBODY></TABLE></DIV></DIV><BR></DIV>
<DIV class=3Dbranch>
<P style=3D"PAGE-BREAK-AFTER: always"><BR></P>
<HR SIZE=3D3>
<A name=3DIDX60></A>
<TABLE class=3Dsystitleandfootercontainer cellSpacing=3D1 =
cellPadding=3D1 rules=3Dnone=20
width=3D"100%" summary=3D"Page Layout" border=3D0 frame=3Dvoid>
  <TBODY>
  <TR>
    <TD class=3D"c systemtitle">supplemental table 9,=20
contents</TD></TR></TBODY></TABLE><BR>
<DIV class=3D"c proctitle">The CONTENTS Procedure</DIV>
<P>
<DIV>
<DIV align=3Dcenter>
<TABLE class=3Dtable borderColor=3D#c1c1c1 cellSpacing=3D0 =
cellPadding=3D5 rules=3Dall=20
summary=3D"Procedure Contents: Attributes" frame=3Dbox>
  <COLGROUP>
  <COL>
  <COL>
  <COL>
  <COL></COLGROUP>
  <TBODY>
  <TR>
    <TH class=3D"l rowheader" scope=3Drow>Data Set Name</TH>
    <TD class=3D"l data">WORK.SUPTABLE9</TD>
    <TH class=3D"l rowheader" scope=3Drow>Observations</TH>
    <TD class=3D"l data">8620</TD></TR>
  <TR>
    <TH class=3D"l rowheader" scope=3Drow>Member Type</TH>
    <TD class=3D"l data">DATA</TD>
    <TH class=3D"l rowheader" scope=3Drow>Variables</TH>
    <TD class=3D"l data">18</TD></TR>
  <TR>
    <TH class=3D"l rowheader" scope=3Drow>Engine</TH>
    <TD class=3D"l data">V9</TD>
    <TH class=3D"l rowheader" scope=3Drow>Indexes</TH>
    <TD class=3D"l data">0</TD></TR>
  <TR>
    <TH class=3D"l rowheader" scope=3Drow>Created</TH>
    <TD class=3D"l data">09/27/2023 13:23:46</TD>
    <TH class=3D"l rowheader" scope=3Drow>Observation Length</TH>
    <TD class=3D"l data">144</TD></TR>
  <TR>
    <TH class=3D"l rowheader" scope=3Drow>Last Modified</TH>
    <TD class=3D"l data">09/27/2023 13:23:46</TD>
    <TH class=3D"l rowheader" scope=3Drow>Deleted Observations</TH>
    <TD class=3D"l data">0</TD></TR>
  <TR>
    <TH class=3D"l rowheader" scope=3Drow>Protection</TH>
    <TD class=3D"l data">&nbsp;</TD>
    <TH class=3D"l rowheader" scope=3Drow>Compressed</TH>
    <TD class=3D"l data">NO</TD></TR>
  <TR>
    <TH class=3D"l rowheader" scope=3Drow>Data Set Type</TH>
    <TD class=3D"l data">&nbsp;</TD>
    <TH class=3D"l rowheader" scope=3Drow>Sorted</TH>
    <TD class=3D"l data">NO</TD></TR>
  <TR>
    <TH class=3D"l rowheader" scope=3Drow>Label</TH>
    <TD class=3D"l data">&nbsp;</TD>
    <TH class=3D"l rowheader" scope=3Drow>&nbsp;</TH>
    <TD class=3D"l data">&nbsp;</TD></TR>
  <TR>
    <TH class=3D"l rowheader" scope=3Drow>Data Representation</TH>
    <TD class=3D"l data">WINDOWS_64</TD>
    <TH class=3D"l rowheader" scope=3Drow>&nbsp;</TH>
    <TD class=3D"l data">&nbsp;</TD></TR>
  <TR>
    <TH class=3D"l rowheader" scope=3Drow>Encoding</TH>
    <TD class=3D"l data">utf-8 Unicode (UTF-8)</TD>
    <TH class=3D"l rowheader" scope=3Drow>&nbsp;</TH>
    <TD class=3D"l =
data">&nbsp;</TD></TR></TBODY></TABLE></DIV></DIV><BR><A=20
name=3DIDX61></A>
<DIV>
<DIV align=3Dcenter>
<TABLE class=3Dtable borderColor=3D#c1c1c1 cellSpacing=3D0 =
cellPadding=3D5 rules=3Dall=20
summary=3D"Procedure Contents: Engine/Host Information" frame=3Dbox>
  <COLGROUP>
  <COL>
  <COL></COLGROUP>
  <THEAD>
  <TR>
    <TH class=3D"c b header" colSpan=3D2 scope=3Dcolgroup>Engine/Host =
Dependent=20
      Information</TH></TR></THEAD>
  <TBODY>
  <TR>
    <TH class=3D"l rowheader" scope=3Drow>Data Set Page Size</TH>
    <TD class=3D"l data">65536</TD></TR>
  <TR>
    <TH class=3D"l rowheader" scope=3Drow>Number of Data Set Pages</TH>
    <TD class=3D"l data">20</TD></TR>
  <TR>
    <TH class=3D"l rowheader" scope=3Drow>First Data Page</TH>
    <TD class=3D"l data">1</TD></TR>
  <TR>
    <TH class=3D"l rowheader" scope=3Drow>Max Obs per Page</TH>
    <TD class=3D"l data">454</TD></TR>
  <TR>
    <TH class=3D"l rowheader" scope=3Drow>Obs in First Data Page</TH>
    <TD class=3D"l data">432</TD></TR>
  <TR>
    <TH class=3D"l rowheader" scope=3Drow>Number of Data Set =
Repairs</TH>
    <TD class=3D"l data">0</TD></TR>
  <TR>
    <TH class=3D"l rowheader" scope=3Drow>ExtendObsCounter</TH>
    <TD class=3D"l data">YES</TD></TR>
  <TR>
    <TH class=3D"l rowheader" scope=3Drow>Filename</TH>
    <TD class=3D"l data">C:\Users\SROBIN~1\AppData\Local\Temp\1\SAS =
Temporary=20
      Files\_TD10424_MERM-20257_\suptable9.sas7bdat</TD></TR>
  <TR>
    <TH class=3D"l rowheader" scope=3Drow>Release Created</TH>
    <TD class=3D"l data">9.0401M7</TD></TR>
  <TR>
    <TH class=3D"l rowheader" scope=3Drow>Host Created</TH>
    <TD class=3D"l data">X64_10PRO</TD></TR>
  <TR>
    <TH class=3D"l rowheader" scope=3Drow>Owner Name</TH>
    <TD class=3D"l data">HS\srobinson6</TD></TR>
  <TR>
    <TH class=3D"l rowheader" scope=3Drow>File Size</TH>
    <TD class=3D"l data">1MB</TD></TR>
  <TR>
    <TH class=3D"l rowheader" scope=3Drow>File Size (bytes)</TH>
    <TD class=3D"l =
data">1376256</TD></TR></TBODY></TABLE></DIV></DIV><BR><A=20
name=3DIDX62></A>
<DIV>
<DIV align=3Dcenter>
<TABLE class=3Dtable borderColor=3D#c1c1c1 cellSpacing=3D0 =
cellPadding=3D5 rules=3Dall=20
summary=3D"Procedure Contents: Varnum" frame=3Dbox>
  <COLGROUP>
  <COL></COLGROUP>
  <COLGROUP>
  <COL>
  <COL>
  <COL>
  <COL>
  <COL>
  <COL></COLGROUP>
  <THEAD>
  <TR>
    <TH class=3D"c b header" colSpan=3D7 scope=3Dcolgroup>Variables in =
Creation=20
    Order</TH></TR>
  <TR>
    <TH class=3D"r b header" scope=3Dcol>#</TH>
    <TH class=3D"l b header" scope=3Dcol>Variable</TH>
    <TH class=3D"l b header" scope=3Dcol>Type</TH>
    <TH class=3D"r b header" scope=3Dcol>Len</TH>
    <TH class=3D"l b header" scope=3Dcol>Format</TH>
    <TH class=3D"l b header" scope=3Dcol>Informat</TH>
    <TH class=3D"l b header" scope=3Dcol>Label</TH></TR></THEAD>
  <TBODY>
  <TR>
    <TH class=3D"r rowheader" scope=3Drow>1</TH>
    <TD class=3D"l data">PPAGE</TD>
    <TD class=3D"l data">Num</TD>
    <TD class=3D"r data">8</TD>
    <TD class=3D"l data">BEST12.</TD>
    <TD class=3D"l data">BEST32.</TD>
    <TD class=3D"l data">PPAGE=3DProfile Age</TD></TR>
  <TR>
    <TH class=3D"r rowheader" scope=3Drow>2</TH>
    <TD class=3D"l data">PPEDUC5</TD>
    <TD class=3D"l data">Num</TD>
    <TD class=3D"r data">8</TD>
    <TD class=3D"l data">PPEDUC5_.</TD>
    <TD class=3D"l data">BEST32.</TD>
    <TD class=3D"l data">PPEDUC5=3DProfile Education (5 =
Categories)</TD></TR>
  <TR>
    <TH class=3D"r rowheader" scope=3Drow>3</TH>
    <TD class=3D"l data">PPINC7</TD>
    <TD class=3D"l data">Num</TD>
    <TD class=3D"r data">8</TD>
    <TD class=3D"l data">PPINC7_.</TD>
    <TD class=3D"l data">BEST32.</TD>
    <TD class=3D"l data">PPINC7=3DProfile Household Income</TD></TR>
  <TR>
    <TH class=3D"r rowheader" scope=3Drow>4</TH>
    <TD class=3D"l data">PPREG9</TD>
    <TD class=3D"l data">Num</TD>
    <TD class=3D"r data">8</TD>
    <TD class=3D"l data">PPREG9_.</TD>
    <TD class=3D"l data">BEST32.</TD>
    <TD class=3D"l data">Profile Region 9 - Based on State of =
Residence</TD></TR>
  <TR>
    <TH class=3D"r rowheader" scope=3Drow>5</TH>
    <TD class=3D"l data">genpop_wt</TD>
    <TD class=3D"l data">Num</TD>
    <TD class=3D"r data">8</TD>
    <TD class=3D"l data">BEST12.</TD>
    <TD class=3D"l data">BEST32.</TD>
    <TD class=3D"l data">genpop_wt =3D weight for the general population =
(no=20
      oversample)</TD></TR>
  <TR>
    <TH class=3D"r rowheader" scope=3Drow>6</TH>
    <TD class=3D"l data">MAGA_4cat</TD>
    <TD class=3D"l data">Num</TD>
    <TD class=3D"r data">8</TD>
    <TD class=3D"l data">MAGA_4CAT.</TD>
    <TD class=3D"l data">&nbsp;</TD>
    <TD class=3D"l data">3 =3D MAGA Republican, 2 =3D strong republican, =
1=3Dother=20
      republican, 0=3Ddem/undecided</TD></TR>
  <TR>
    <TH class=3D"r rowheader" scope=3Drow>7</TH>
    <TD class=3D"l data">genderid_3cat</TD>
    <TD class=3D"l data">Num</TD>
    <TD class=3D"r data">8</TD>
    <TD class=3D"l data">GENDERID_3C.</TD>
    <TD class=3D"l data">&nbsp;</TD>
    <TD class=3D"l data">genderid_3cat =3D gender identity, 3 =
categories</TD></TR>
  <TR>
    <TH class=3D"r rowheader" scope=3Drow>8</TH>
    <TD class=3D"l data">race_5cat</TD>
    <TD class=3D"l data">Num</TD>
    <TD class=3D"r data">8</TD>
    <TD class=3D"l data">RACE_5CAT.</TD>
    <TD class=3D"l data">&nbsp;</TD>
    <TD class=3D"l data">race_5cat =3D Race/Ethnicity, 5 =
categories</TD></TR>
  <TR>
    <TH class=3D"r rowheader" scope=3Drow>9</TH>
    <TD class=3D"l data">Q16_a_bin2</TD>
    <TD class=3D"l data">Num</TD>
    <TD class=3D"r data">8</TD>
    <TD class=3D"l data">&nbsp;</TD>
    <TD class=3D"l data">&nbsp;</TD>
    <TD class=3D"l data">&nbsp;</TD></TR>
  <TR>
    <TH class=3D"r rowheader" scope=3Drow>10</TH>
    <TD class=3D"l data">Q16_b_bin2</TD>
    <TD class=3D"l data">Num</TD>
    <TD class=3D"r data">8</TD>
    <TD class=3D"l data">&nbsp;</TD>
    <TD class=3D"l data">&nbsp;</TD>
    <TD class=3D"l data">&nbsp;</TD></TR>
  <TR>
    <TH class=3D"r rowheader" scope=3Drow>11</TH>
    <TD class=3D"l data">Q16_h_bin2</TD>
    <TD class=3D"l data">Num</TD>
    <TD class=3D"r data">8</TD>
    <TD class=3D"l data">&nbsp;</TD>
    <TD class=3D"l data">&nbsp;</TD>
    <TD class=3D"l data">&nbsp;</TD></TR>
  <TR>
    <TH class=3D"r rowheader" scope=3Drow>12</TH>
    <TD class=3D"l data">Q16_c_bin2</TD>
    <TD class=3D"l data">Num</TD>
    <TD class=3D"r data">8</TD>
    <TD class=3D"l data">&nbsp;</TD>
    <TD class=3D"l data">&nbsp;</TD>
    <TD class=3D"l data">&nbsp;</TD></TR>
  <TR>
    <TH class=3D"r rowheader" scope=3Drow>13</TH>
    <TD class=3D"l data">Q16_d_bin2</TD>
    <TD class=3D"l data">Num</TD>
    <TD class=3D"r data">8</TD>
    <TD class=3D"l data">&nbsp;</TD>
    <TD class=3D"l data">&nbsp;</TD>
    <TD class=3D"l data">&nbsp;</TD></TR>
  <TR>
    <TH class=3D"r rowheader" scope=3Drow>14</TH>
    <TD class=3D"l data">Q16_e_bin2</TD>
    <TD class=3D"l data">Num</TD>
    <TD class=3D"r data">8</TD>
    <TD class=3D"l data">&nbsp;</TD>
    <TD class=3D"l data">&nbsp;</TD>
    <TD class=3D"l data">&nbsp;</TD></TR>
  <TR>
    <TH class=3D"r rowheader" scope=3Drow>15</TH>
    <TD class=3D"l data">Q16_f_bin2</TD>
    <TD class=3D"l data">Num</TD>
    <TD class=3D"r data">8</TD>
    <TD class=3D"l data">&nbsp;</TD>
    <TD class=3D"l data">&nbsp;</TD>
    <TD class=3D"l data">&nbsp;</TD></TR>
  <TR>
    <TH class=3D"r rowheader" scope=3Drow>16</TH>
    <TD class=3D"l data">Q16_g_bin2</TD>
    <TD class=3D"l data">Num</TD>
    <TD class=3D"r data">8</TD>
    <TD class=3D"l data">&nbsp;</TD>
    <TD class=3D"l data">&nbsp;</TD>
    <TD class=3D"l data">&nbsp;</TD></TR>
  <TR>
    <TH class=3D"r rowheader" scope=3Drow>17</TH>
    <TD class=3D"l data">Q16_i_bin2</TD>
    <TD class=3D"l data">Num</TD>
    <TD class=3D"r data">8</TD>
    <TD class=3D"l data">&nbsp;</TD>
    <TD class=3D"l data">&nbsp;</TD>
    <TD class=3D"l data">&nbsp;</TD></TR>
  <TR>
    <TH class=3D"r rowheader" scope=3Drow>18</TH>
    <TD class=3D"l data">MAGAdomain</TD>
    <TD class=3D"l data">Num</TD>
    <TD class=3D"r data">8</TD>
    <TD class=3D"l data">&nbsp;</TD>
    <TD class=3D"l data">&nbsp;</TD>
    <TD class=3D"l =
data">&nbsp;</TD></TR></TBODY></TABLE></DIV></DIV><BR></DIV>
<DIV class=3Dbranch>
<P style=3D"PAGE-BREAK-AFTER: always"><BR></P>
<HR SIZE=3D3>
<A name=3DIDX63></A>
<TABLE class=3Dsystitleandfootercontainer cellSpacing=3D1 =
cellPadding=3D1 rules=3Dnone=20
width=3D"100%" summary=3D"Page Layout" border=3D0 frame=3Dvoid>
  <TBODY>
  <TR>
    <TD class=3D"c systemtitle">supplemental table 10,=20
contents</TD></TR></TBODY></TABLE><BR>
<DIV class=3D"c proctitle">The CONTENTS Procedure</DIV>
<P>
<DIV>
<DIV align=3Dcenter>
<TABLE class=3Dtable borderColor=3D#c1c1c1 cellSpacing=3D0 =
cellPadding=3D5 rules=3Dall=20
summary=3D"Procedure Contents: Attributes" frame=3Dbox>
  <COLGROUP>
  <COL>
  <COL>
  <COL>
  <COL></COLGROUP>
  <TBODY>
  <TR>
    <TH class=3D"l rowheader" scope=3Drow>Data Set Name</TH>
    <TD class=3D"l data">WORK.SUPTABLE10</TD>
    <TH class=3D"l rowheader" scope=3Drow>Observations</TH>
    <TD class=3D"l data">8620</TD></TR>
  <TR>
    <TH class=3D"l rowheader" scope=3Drow>Member Type</TH>
    <TD class=3D"l data">DATA</TD>
    <TH class=3D"l rowheader" scope=3Drow>Variables</TH>
    <TD class=3D"l data">13</TD></TR>
  <TR>
    <TH class=3D"l rowheader" scope=3Drow>Engine</TH>
    <TD class=3D"l data">V9</TD>
    <TH class=3D"l rowheader" scope=3Drow>Indexes</TH>
    <TD class=3D"l data">0</TD></TR>
  <TR>
    <TH class=3D"l rowheader" scope=3Drow>Created</TH>
    <TD class=3D"l data">09/27/2023 13:23:47</TD>
    <TH class=3D"l rowheader" scope=3Drow>Observation Length</TH>
    <TD class=3D"l data">104</TD></TR>
  <TR>
    <TH class=3D"l rowheader" scope=3Drow>Last Modified</TH>
    <TD class=3D"l data">09/27/2023 13:23:47</TD>
    <TH class=3D"l rowheader" scope=3Drow>Deleted Observations</TH>
    <TD class=3D"l data">0</TD></TR>
  <TR>
    <TH class=3D"l rowheader" scope=3Drow>Protection</TH>
    <TD class=3D"l data">&nbsp;</TD>
    <TH class=3D"l rowheader" scope=3Drow>Compressed</TH>
    <TD class=3D"l data">NO</TD></TR>
  <TR>
    <TH class=3D"l rowheader" scope=3Drow>Data Set Type</TH>
    <TD class=3D"l data">&nbsp;</TD>
    <TH class=3D"l rowheader" scope=3Drow>Sorted</TH>
    <TD class=3D"l data">NO</TD></TR>
  <TR>
    <TH class=3D"l rowheader" scope=3Drow>Label</TH>
    <TD class=3D"l data">&nbsp;</TD>
    <TH class=3D"l rowheader" scope=3Drow>&nbsp;</TH>
    <TD class=3D"l data">&nbsp;</TD></TR>
  <TR>
    <TH class=3D"l rowheader" scope=3Drow>Data Representation</TH>
    <TD class=3D"l data">WINDOWS_64</TD>
    <TH class=3D"l rowheader" scope=3Drow>&nbsp;</TH>
    <TD class=3D"l data">&nbsp;</TD></TR>
  <TR>
    <TH class=3D"l rowheader" scope=3Drow>Encoding</TH>
    <TD class=3D"l data">utf-8 Unicode (UTF-8)</TD>
    <TH class=3D"l rowheader" scope=3Drow>&nbsp;</TH>
    <TD class=3D"l =
data">&nbsp;</TD></TR></TBODY></TABLE></DIV></DIV><BR><A=20
name=3DIDX64></A>
<DIV>
<DIV align=3Dcenter>
<TABLE class=3Dtable borderColor=3D#c1c1c1 cellSpacing=3D0 =
cellPadding=3D5 rules=3Dall=20
summary=3D"Procedure Contents: Engine/Host Information" frame=3Dbox>
  <COLGROUP>
  <COL>
  <COL></COLGROUP>
  <THEAD>
  <TR>
    <TH class=3D"c b header" colSpan=3D2 scope=3Dcolgroup>Engine/Host =
Dependent=20
      Information</TH></TR></THEAD>
  <TBODY>
  <TR>
    <TH class=3D"l rowheader" scope=3Drow>Data Set Page Size</TH>
    <TD class=3D"l data">65536</TD></TR>
  <TR>
    <TH class=3D"l rowheader" scope=3Drow>Number of Data Set Pages</TH>
    <TD class=3D"l data">14</TD></TR>
  <TR>
    <TH class=3D"l rowheader" scope=3Drow>First Data Page</TH>
    <TD class=3D"l data">1</TD></TR>
  <TR>
    <TH class=3D"l rowheader" scope=3Drow>Max Obs per Page</TH>
    <TD class=3D"l data">629</TD></TR>
  <TR>
    <TH class=3D"l rowheader" scope=3Drow>Obs in First Data Page</TH>
    <TD class=3D"l data">597</TD></TR>
  <TR>
    <TH class=3D"l rowheader" scope=3Drow>Number of Data Set =
Repairs</TH>
    <TD class=3D"l data">0</TD></TR>
  <TR>
    <TH class=3D"l rowheader" scope=3Drow>ExtendObsCounter</TH>
    <TD class=3D"l data">YES</TD></TR>
  <TR>
    <TH class=3D"l rowheader" scope=3Drow>Filename</TH>
    <TD class=3D"l data">C:\Users\SROBIN~1\AppData\Local\Temp\1\SAS =
Temporary=20
      Files\_TD10424_MERM-20257_\suptable10.sas7bdat</TD></TR>
  <TR>
    <TH class=3D"l rowheader" scope=3Drow>Release Created</TH>
    <TD class=3D"l data">9.0401M7</TD></TR>
  <TR>
    <TH class=3D"l rowheader" scope=3Drow>Host Created</TH>
    <TD class=3D"l data">X64_10PRO</TD></TR>
  <TR>
    <TH class=3D"l rowheader" scope=3Drow>Owner Name</TH>
    <TD class=3D"l data">HS\srobinson6</TD></TR>
  <TR>
    <TH class=3D"l rowheader" scope=3Drow>File Size</TH>
    <TD class=3D"l data">960KB</TD></TR>
  <TR>
    <TH class=3D"l rowheader" scope=3Drow>File Size (bytes)</TH>
    <TD class=3D"l =
data">983040</TD></TR></TBODY></TABLE></DIV></DIV><BR><A=20
name=3DIDX65></A>
<DIV>
<DIV align=3Dcenter>
<TABLE class=3Dtable borderColor=3D#c1c1c1 cellSpacing=3D0 =
cellPadding=3D5 rules=3Dall=20
summary=3D"Procedure Contents: Varnum" frame=3Dbox>
  <COLGROUP>
  <COL></COLGROUP>
  <COLGROUP>
  <COL>
  <COL>
  <COL>
  <COL>
  <COL>
  <COL></COLGROUP>
  <THEAD>
  <TR>
    <TH class=3D"c b header" colSpan=3D7 scope=3Dcolgroup>Variables in =
Creation=20
    Order</TH></TR>
  <TR>
    <TH class=3D"r b header" scope=3Dcol>#</TH>
    <TH class=3D"l b header" scope=3Dcol>Variable</TH>
    <TH class=3D"l b header" scope=3Dcol>Type</TH>
    <TH class=3D"r b header" scope=3Dcol>Len</TH>
    <TH class=3D"l b header" scope=3Dcol>Format</TH>
    <TH class=3D"l b header" scope=3Dcol>Informat</TH>
    <TH class=3D"l b header" scope=3Dcol>Label</TH></TR></THEAD>
  <TBODY>
  <TR>
    <TH class=3D"r rowheader" scope=3Drow>1</TH>
    <TD class=3D"l data">PPAGE</TD>
    <TD class=3D"l data">Num</TD>
    <TD class=3D"r data">8</TD>
    <TD class=3D"l data">BEST12.</TD>
    <TD class=3D"l data">BEST32.</TD>
    <TD class=3D"l data">PPAGE=3DProfile Age</TD></TR>
  <TR>
    <TH class=3D"r rowheader" scope=3Drow>2</TH>
    <TD class=3D"l data">PPEDUC5</TD>
    <TD class=3D"l data">Num</TD>
    <TD class=3D"r data">8</TD>
    <TD class=3D"l data">PPEDUC5_.</TD>
    <TD class=3D"l data">BEST32.</TD>
    <TD class=3D"l data">PPEDUC5=3DProfile Education (5 =
Categories)</TD></TR>
  <TR>
    <TH class=3D"r rowheader" scope=3Drow>3</TH>
    <TD class=3D"l data">PPINC7</TD>
    <TD class=3D"l data">Num</TD>
    <TD class=3D"r data">8</TD>
    <TD class=3D"l data">PPINC7_.</TD>
    <TD class=3D"l data">BEST32.</TD>
    <TD class=3D"l data">PPINC7=3DProfile Household Income</TD></TR>
  <TR>
    <TH class=3D"r rowheader" scope=3Drow>4</TH>
    <TD class=3D"l data">PPREG9</TD>
    <TD class=3D"l data">Num</TD>
    <TD class=3D"r data">8</TD>
    <TD class=3D"l data">PPREG9_.</TD>
    <TD class=3D"l data">BEST32.</TD>
    <TD class=3D"l data">Profile Region 9 - Based on State of =
Residence</TD></TR>
  <TR>
    <TH class=3D"r rowheader" scope=3Drow>5</TH>
    <TD class=3D"l data">genpop_wt</TD>
    <TD class=3D"l data">Num</TD>
    <TD class=3D"r data">8</TD>
    <TD class=3D"l data">BEST12.</TD>
    <TD class=3D"l data">BEST32.</TD>
    <TD class=3D"l data">genpop_wt =3D weight for the general population =
(no=20
      oversample)</TD></TR>
  <TR>
    <TH class=3D"r rowheader" scope=3Drow>6</TH>
    <TD class=3D"l data">MAGA_4cat</TD>
    <TD class=3D"l data">Num</TD>
    <TD class=3D"r data">8</TD>
    <TD class=3D"l data">MAGA_4CAT.</TD>
    <TD class=3D"l data">&nbsp;</TD>
    <TD class=3D"l data">3 =3D MAGA Republican, 2 =3D strong republican, =
1=3Dother=20
      republican, 0=3Ddem/undecided</TD></TR>
  <TR>
    <TH class=3D"r rowheader" scope=3Drow>7</TH>
    <TD class=3D"l data">genderid_3cat</TD>
    <TD class=3D"l data">Num</TD>
    <TD class=3D"r data">8</TD>
    <TD class=3D"l data">GENDERID_3C.</TD>
    <TD class=3D"l data">&nbsp;</TD>
    <TD class=3D"l data">genderid_3cat =3D gender identity, 3 =
categories</TD></TR>
  <TR>
    <TH class=3D"r rowheader" scope=3Drow>8</TH>
    <TD class=3D"l data">race_5cat</TD>
    <TD class=3D"l data">Num</TD>
    <TD class=3D"r data">8</TD>
    <TD class=3D"l data">RACE_5CAT.</TD>
    <TD class=3D"l data">&nbsp;</TD>
    <TD class=3D"l data">race_5cat =3D Race/Ethnicity, 5 =
categories</TD></TR>
  <TR>
    <TH class=3D"r rowheader" scope=3Drow>9</TH>
    <TD class=3D"l data">Q48_a_bin</TD>
    <TD class=3D"l data">Num</TD>
    <TD class=3D"r data">8</TD>
    <TD class=3D"l data">YNR2_.</TD>
    <TD class=3D"l data">&nbsp;</TD>
    <TD class=3D"l data">Q48_a=3D[I will be armed with a gun.]Thinking =
now about=20
      the future and all the changes i - binary (0/1) for mv =
analysis</TD></TR>
  <TR>
    <TH class=3D"r rowheader" scope=3Drow>10</TH>
    <TD class=3D"l data">Q48_b_bin</TD>
    <TD class=3D"l data">Num</TD>
    <TD class=3D"r data">8</TD>
    <TD class=3D"l data">YNR2_.</TD>
    <TD class=3D"l data">&nbsp;</TD>
    <TD class=3D"l data">Q48_b=3D[I will carry a gun openly, so that =
people know I=20
      am armed.]Thinking now about t - binary (0/1) for mv =
analysis</TD></TR>
  <TR>
    <TH class=3D"r rowheader" scope=3Drow>11</TH>
    <TD class=3D"l data">Q48_c_bin</TD>
    <TD class=3D"l data">Num</TD>
    <TD class=3D"r data">8</TD>
    <TD class=3D"l data">YNR2_.</TD>
    <TD class=3D"l data">&nbsp;</TD>
    <TD class=3D"l data">Q48_c=3D[I will threaten someone with a =
gun.]Thinking now=20
      about the future and all the c - binary (0/1) for mv =
analysis</TD></TR>
  <TR>
    <TH class=3D"r rowheader" scope=3Drow>12</TH>
    <TD class=3D"l data">Q48_d_bin</TD>
    <TD class=3D"l data">Num</TD>
    <TD class=3D"r data">8</TD>
    <TD class=3D"l data">YNR2_.</TD>
    <TD class=3D"l data">&nbsp;</TD>
    <TD class=3D"l data">Q48_d=3D[I will shoot someone with a =
gun.]Thinking now=20
      about the future and all the chan - binary (0/1) for mv =
analysis</TD></TR>
  <TR>
    <TH class=3D"r rowheader" scope=3Drow>13</TH>
    <TD class=3D"l data">MAGAdomain</TD>
    <TD class=3D"l data">Num</TD>
    <TD class=3D"r data">8</TD>
    <TD class=3D"l data">&nbsp;</TD>
    <TD class=3D"l data">&nbsp;</TD>
    <TD=20
class=3D"l =
data">&nbsp;</TD></TR></TBODY></TABLE></DIV></DIV><BR></DIV></BODY></HTML=
>
