# Supplementary material for: MAGA Republicans’ views of American democracy and society and support for political violence in the United States: Findings from a nationwide population-representative survey
Source: PLoS One. 2024 Jan 3;19(1):e0295747. doi: 10.1371/journal.pone.0295747 (PMC10763974; doi:10.1371/journal.pone.0295747)
Supplement: S1 Data — (ZIP) [file pone.0295747.s002.zip › MAGA_datafiles/MAGA_PV_suptable6.csv]

PPAGE	PPEDUC5	PPINC7	PPREG9	genpop_wt	MAGA_4cat	genderid_3cat	race_5cat	JustifiedSubset	Q12_bin	Q13_AC_a_bin	Q13_AC_b_bin	Q13_AC_c_bin	Q13_AC_d_bin	Q13_AC_e_bin	Q13_AC_f_bin	Q13_AC_g_bin	Q13_AB_5_bin	Q13_AB_6_bin	MAGAdomain
79	3=Some college or Associates degree	3=$25,000 to $49,999	1 = New England	0.7176	0 = Democrat / undecided	1 = Female	1=White, non-Hispanic	0=No	0=No	0=No	0=No	0=No	0=No	0=No	0=No	0=No	0=No	0=No	1
67	2=High school graduate (high school diploma or the equivalent GED)	4=$50,000 to $74,999	5 = South Atlantic	0.8285	3 = MAGA Republican	2 = Male	1=White, non-Hispanic	1=Yes	0=No	1=Yes	1=Yes	0=No	0=No	0=No	0=No	1=Yes	0=No	0=No	1
54	4=Bachelors degree	7=$150,000 or more	2 = Mid-Atlantic	0.8859	0 = Democrat / undecided	2 = Male	1=White, non-Hispanic	0=No	0=No	0=No	0=No	0=No	0=No	0=No	0=No	0=No	0=No	0=No	1
63	4=Bachelors degree	7=$150,000 or more	9 = Pacific	0.5125	2 = Strong Republican	2 = Male	1=White, non-Hispanic	1=Yes	1=Yes	1=Yes	1=Yes	1=Yes	1=Yes	1=Yes	1=Yes	1=Yes	1=Yes	1=Yes	1
83	2=High school graduate (high school diploma or the equivalent GED)	6=$100,000 to $149,999	5 = South Atlantic	0.5998		2 = Male	1=White, non-Hispanic	0=No	0=No	0=No	0=No	0=No	0=No	0=No	0=No	0=No	0=No	0=No	0
62	2=High school graduate (high school diploma or the equivalent GED)	6=$100,000 to $149,999	1 = New England	0.5675		1 = Female	1=White, non-Hispanic	0=No	0=No	0=No	0=No	0=No	0=No	0=No	0=No	0=No	0=No	0=No	0
90	3=Some college or Associates degree	2=$10,000 to $24,999	8 = Mountain	0.5602	0 = Democrat / undecided	1 = Female	1=White, non-Hispanic	0=No	0=No	0=No	0=No	0=No	0=No	0=No	0=No	0=No	0=No	0=No	1
82	2=High school graduate (high school diploma or the equivalent GED)	6=$100,000 to $149,999	2 = Mid-Atlantic	0.9594	3 = MAGA Republican	1 = Female	1=White, non-Hispanic	1=Yes	0=No	0=No	1=Yes	0=No	0=No	0=No	0=No	1=Yes	0=No	0=No	1
69	4=Bachelors degree	5=$75,000 to $99,999	7 = West-South Central	0.4977	2 = Strong Republican	1 = Female	1=White, non-Hispanic	1=Yes	0=No	0=No	0=No	0=No	0=No	0=No	0=No	0=No	0=No	0=No	1
64	4=Bachelors degree	4=$50,000 to $74,999	1 = New England	0.8043	0 = Democrat / undecided	2 = Male	1=White, non-Hispanic	0=No	0=No	0=No	0=No	0=No	0=No	0=No	0=No	0=No	0=No	0=No	1
70	2=High school graduate (high school diploma or the equivalent GED)	5=$75,000 to $99,999	5 = South Atlantic	0.546		2 = Male	1=White, non-Hispanic	0=No	0=No	0=No	0=No	0=No	0=No	0=No	0=No	0=No	0=No	0=No	0
53	3=Some college or Associates degree	7=$150,000 or more	8 = Mountain	0.9207	1 = Other Republican	2 = Male	1=White, non-Hispanic	0=No	0=No	0=No	0=No	0=No	0=No	0=No	0=No	0=No	0=No	0=No	1
82	2=High school graduate (high school diploma or the equivalent GED)	4=$50,000 to $74,999	2 = Mid-Atlantic	0.8989	1 = Other Republican	1 = Female	1=White, non-Hispanic	1=Yes	0=No	0=No	0=No	0=No	1=Yes	0=No	0=No	0=No	1=Yes	0=No	1
83	4=Bachelors degree	4=$50,000 to $74,999	3 = East-North Central	0.4271		2 = Male	1=White, non-Hispanic	1=Yes	0=No	0=No	0=No	0=No	0=No	0=No	0=No	0=No	0=No	0=No	0
67	3=Some college or Associates degree	5=$75,000 to $99,999	9 = Pacific	0.4595	1 = Other Republican	2 = Male	2=Black, non-Hispanic	0=No	0=No	0=No	0=No	0=No	0=No	0=No	0=No	0=No	0=No	0=No	1
62	1=No high school diploma or GED	7=$150,000 or more	7 = West-South Central	0.4676	3 = MAGA Republican	1 = Female	5=Other (American Indian/Alaskan, Other, 2+ races)	1=Yes	0=No	0=No	1=Yes	0=No	0=No	0=No	0=No	1=Yes	0=No	0=No	1
52	3=Some college or Associates degree	5=$75,000 to $99,999	8 = Mountain	0.5616	3 = MAGA Republican	2 = Male	1=White, non-Hispanic	0=No	0=No	0=No	0=No	0=No	0=No	0=No	0=No	0=No	0=No	0=No	1
75	3=Some college or Associates degree	6=$100,000 to $149,999	9 = Pacific	0.8465	0 = Democrat / undecided	1 = Female	1=White, non-Hispanic	0=No	0=No	0=No	0=No	0=No	0=No	0=No	0=No	0=No	0=No	0=No	1
54	2=High school graduate (high school diploma or the equivalent GED)	7=$150,000 or more	1 = New England	0.9129	0 = Democrat / undecided	2 = Male	1=White, non-Hispanic	0=No	0=No	0=No	0=No	0=No	0=No	0=No	0=No	0=No	0=No	0=No	1
75	5=Masters degree or higher	7=$150,000 or more	9 = Pacific	0.4994	2 = Strong Republican	2 = Male	1=White, non-Hispanic	0=No	0=No	0=No	0=No	0=No	0=No	0=No	0=No	0=No	0=No	0=No	1
60	2=High school graduate (high school diploma or the equivalent GED)	5=$75,000 to $99,999	6 = East-South Central	1.1709	3 = MAGA Republican	1 = Female	2=Black, non-Hispanic	1=Yes	0=No	0=No	0=No	0=No	0=No	1=Yes	0=No	0=No	0=No	0=No	1
64	3=Some college or Associates degree	6=$100,000 to $149,999	9 = Pacific	0.7489	1 = Other Republican	2 = Male	1=White, non-Hispanic	0=No	0=No	0=No	0=No	0=No	0=No	0=No	0=No	0=No	0=No	0=No	1
78	5=Masters degree or higher	6=$100,000 to $149,999	5 = South Atlantic	0.5063	1 = Other Republican	2 = Male	1=White, non-Hispanic	1=Yes	0=No	0=No	1=Yes	0=No	0=No	0=No	0=No	0=No	0=No	0=No	1
63	3=Some college or Associates degree	4=$50,000 to $74,999	5 = South Atlantic	0.8139	1 = Other Republican	2 = Male	1=White, non-Hispanic	1=Yes	0=No	0=No	0=No	0=No	0=No	0=No	0=No	0=No	1=Yes	0=No	1
63	4=Bachelors degree	6=$100,000 to $149,999	5 = South Atlantic	0.6717	0 = Democrat / undecided	1 = Female	2=Black, non-Hispanic	0=No	0=No	0=No	0=No	0=No	0=No	0=No	0=No	0=No	0=No	0=No	1
71	3=Some college or Associates degree	7=$150,000 or more	9 = Pacific	0.8229	1 = Other Republican	2 = Male	3=Hispanic, any race	1=Yes	0=No	0=No	0=No	0=No	0=No	0=No	0=No	0=No	0=No	0=No	1
77	4=Bachelors degree	3=$25,000 to $49,999	2 = Mid-Atlantic	0.6303	0 = Democrat / undecided	1 = Female	1=White, non-Hispanic	0=No	0=No	0=No	0=No	0=No	0=No	0=No	0=No	0=No	0=No	0=No	1
73	2=High school graduate (high school diploma or the equivalent GED)	3=$25,000 to $49,999	3 = East-North Central	0.7963	0 = Democrat / undecided	1 = Female	1=White, non-Hispanic	0=No	0=No	0=No	0=No	0=No	0=No	0=No	0=No	0=No	0=No	0=No	1
55	4=Bachelors degree	5=$75,000 to $99,999	3 = East-North Central	0.6756	2 = Strong Republican	2 = Male	1=White, non-Hispanic	1=Yes	0=No	0=No	0=No	0=No	0=No	0=No	0=No	1=Yes	0=No	0=No	1
57	3=Some college or Associates degree	6=$100,000 to $149,999	3 = East-North Central	0.9366	3 = MAGA Republican	1 = Female	1=White, non-Hispanic	1=Yes	0=No	0=No	0=No	0=No	0=No	0=No	0=No	0=No	1=Yes	0=No	1
85	5=Masters degree or higher	6=$100,000 to $149,999	3 = East-North Central	0.5622	1 = Other Republican	2 = Male	1=White, non-Hispanic	0=No	0=No	0=No	0=No	0=No	0=No	0=No	0=No	0=No	0=No	0=No	1
62	3=Some college or Associates degree	3=$25,000 to $49,999	3 = East-North Central	0.5923	0 = Democrat / undecided	1 = Female	1=White, non-Hispanic	1=Yes	0=No	0=No	0=No	1=Yes	1=Yes	0=No	1=Yes	0=No	1=Yes	0=No	1
60	3=Some college or Associates degree	5=$75,000 to $99,999	4 = West-North Central	0.583	3 = MAGA Republican	1 = Female	1=White, non-Hispanic	1=Yes	0=No	0=No	0=No	0=No	0=No	0=No	0=No	1=Yes	1=Yes	0=No	1
85	3=Some college or Associates degree	3=$25,000 to $49,999	3 = East-North Central	0.7153	1 = Other Republican		1=White, non-Hispanic	0=No	0=No	0=No	0=No	0=No	0=No	0=No	0=No	0=No	0=No	0=No	1
61	3=Some college or Associates degree	7=$150,000 or more	5 = South Atlantic	0.724	3 = MAGA Republican	2 = Male	1=White, non-Hispanic	0=No	0=No	0=No	0=No	0=No	0=No	0=No	0=No	0=No	0=No	0=No	1
64	2=High school graduate (high school diploma or the equivalent GED)	6=$100,000 to $149,999	1 = New England	1.0081	0 = Democrat / undecided	2 = Male	4=Asian American / Pacific Islander	1=Yes	1=Yes	1=Yes	1=Yes	1=Yes	1=Yes	1=Yes	1=Yes	0=No	1=Yes	1=Yes	1
39	3=Some college or Associates degree	3=$25,000 to $49,999	2 = Mid-Atlantic	0.9217	0 = Democrat / undecided	2 = Male	1=White, non-Hispanic	0=No	0=No	0=No	0=No	0=No	0=No	0=No	0=No	0=No	0=No	0=No	1
78	3=Some college or Associates degree	3=$25,000 to $49,999	3 = East-North Central	0.866		1 = Female	2=Black, non-Hispanic	1=Yes	0=No	1=Yes	0=No	0=No	0=No	0=No	0=No	0=No	0=No	0=No	0
62	4=Bachelors degree	7=$150,000 or more	3 = East-North Central	0.6567	0 = Democrat / undecided	1 = Female	1=White, non-Hispanic	0=No	0=No	0=No	0=No	0=No	0=No	0=No	0=No	0=No	0=No	0=No	1
60	3=Some college or Associates degree	6=$100,000 to $149,999	9 = Pacific	1.274	0 = Democrat / undecided	2 = Male	5=Other (American Indian/Alaskan, Other, 2+ races)	0=No	0=No	0=No	0=No	0=No	0=No	0=No	0=No	0=No	0=No	0=No	1
69	5=Masters degree or higher	7=$150,000 or more	2 = Mid-Atlantic	0.8728	3 = MAGA Republican	2 = Male	4=Asian American / Pacific Islander	1=Yes	0=No	0=No	0=No	0=No	0=No	0=No	0=No	0=No	0=No	0=No	1
39	2=High school graduate (high school diploma or the equivalent GED)	5=$75,000 to $99,999	6 = East-South Central	1.5249	2 = Strong Republican	1 = Female	1=White, non-Hispanic	0=No	0=No	0=No	0=No	0=No	0=No	0=No	0=No	0=No	0=No	0=No	1
66	3=Some college or Associates degree	7=$150,000 or more	9 = Pacific	1.3031	0 = Democrat / undecided	1 = Female	4=Asian American / Pacific Islander	0=No	0=No	0=No	0=No	0=No	0=No	0=No	0=No	0=No	0=No	0=No	1
53	4=Bachelors degree	6=$100,000 to $149,999	3 = East-North Central	0.3121	0 = Democrat / undecided	1 = Female	5=Other (American Indian/Alaskan, Other, 2+ races)	0=No	0=No	0=No	0=No	0=No	0=No	0=No	0=No	0=No	0=No	0=No	1
69	5=Masters degree or higher	3=$25,000 to $49,999	7 = West-South Central	0.5689		1 = Female	2=Black, non-Hispanic	0=No	0=No	0=No	0=No	0=No	0=No	0=No	0=No	0=No	0=No	0=No	0
58	2=High school graduate (high school diploma or the equivalent GED)	3=$25,000 to $49,999	8 = Mountain	1.2332	0 = Democrat / undecided	1 = Female	1=White, non-Hispanic	0=No	0=No	0=No	0=No	0=No	0=No	0=No	0=No	0=No	0=No	0=No	1
82	3=Some college or Associates degree	5=$75,000 to $99,999	8 = Mountain	0.3771	3 = MAGA Republican	2 = Male	1=White, non-Hispanic	1=Yes	0=No	0=No	1=Yes	0=No	1=Yes	0=No	0=No	0=No	0=No	0=No	1
56	2=High school graduate (high school diploma or the equivalent GED)	6=$100,000 to $149,999	7 = West-South Central	1.2463		2 = Male	1=White, non-Hispanic	0=No	0=No	0=No	0=No	0=No	0=No	0=No	0=No	0=No	0=No	0=No	0
48	2=High school graduate (high school diploma or the equivalent GED)	3=$25,000 to $49,999	5 = South Atlantic	1.0631	0 = Democrat / undecided	2 = Male	1=White, non-Hispanic	1=Yes	0=No	0=No	0=No	0=No	0=No	1=Yes	0=No	0=No	1=Yes	0=No	1
76	4=Bachelors degree	6=$100,000 to $149,999	2 = Mid-Atlantic	0.8423	2 = Strong Republican	1 = Female	1=White, non-Hispanic	1=Yes	0=No	0=No	0=No	0=No	0=No	0=No	0=No	0=No	0=No	0=No	1
60	2=High school graduate (high school diploma or the equivalent GED)	6=$100,000 to $149,999	4 = West-North Central	0.9567	1 = Other Republican	2 = Male	1=White, non-Hispanic	1=Yes	0=No	0=No	0=No	0=No	0=No	0=No	0=No	0=No	0=No	0=No	1
44	5=Masters degree or higher	7=$150,000 or more	1 = New England	1.7983	1 = Other Republican	1 = Female	1=White, non-Hispanic	0=No	0=No	0=No	0=No	0=No	0=No	0=No	0=No	0=No	0=No	0=No	1
71	5=Masters degree or higher	7=$150,000 or more	6 = East-South Central	0.6649	1 = Other Republican	2 = Male	1=White, non-Hispanic	0=No	0=No	0=No	0=No	0=No	0=No	0=No	0=No	0=No	0=No	0=No	1
60	3=Some college or Associates degree	6=$100,000 to $149,999	7 = West-South Central	0.8604	1 = Other Republican	2 = Male	1=White, non-Hispanic	0=No	0=No	0=No	0=No	0=No	0=No	0=No	0=No	0=No	0=No	0=No	1
75	3=Some college or Associates degree	3=$25,000 to $49,999	9 = Pacific	0.6508	3 = MAGA Republican	1 = Female	1=White, non-Hispanic	1=Yes	0=No	0=No	1=Yes	0=No	1=Yes	0=No	0=No	0=No	1=Yes	0=No	1
67	3=Some college or Associates degree	3=$25,000 to $49,999	5 = South Atlantic	0.6033	0 = Democrat / undecided	1 = Female	1=White, non-Hispanic	0=No	0=No	0=No	0=No	0=No	0=No	0=No	0=No	0=No	0=No	0=No	1
75	5=Masters degree or higher	3=$25,000 to $49,999	9 = Pacific	0.4172	0 = Democrat / undecided	2 = Male	1=White, non-Hispanic	0=No	0=No	0=No	0=No	0=No	0=No	0=No	0=No	0=No	0=No	0=No	1
52	3=Some college or Associates degree	7=$150,000 or more	9 = Pacific	1.793	0 = Democrat / undecided	2 = Male	4=Asian American / Pacific Islander	0=No	0=No	0=No	0=No	0=No	0=No	0=No	0=No	0=No	0=No	0=No	1
76	3=Some college or Associates degree	6=$100,000 to $149,999	8 = Mountain	0.5989	0 = Democrat / undecided	1 = Female	1=White, non-Hispanic	0=No	0=No	0=No	0=No	0=No	0=No	0=No	0=No	0=No	0=No	0=No	1
73	3=Some college or Associates degree	3=$25,000 to $49,999	9 = Pacific	0.5485	3 = MAGA Republican	2 = Male	1=White, non-Hispanic	1=Yes	0=No	0=No	0=No	0=No	0=No	1=Yes	0=No	0=No	0=No	0=No	1
56	4=Bachelors degree	6=$100,000 to $149,999	2 = Mid-Atlantic	0.8317	2 = Strong Republican	2 = Male	1=White, non-Hispanic	0=No	0=No	0=No	0=No	0=No	0=No	0=No	0=No	0=No	0=No	0=No	1
65	4=Bachelors degree	7=$150,000 or more	9 = Pacific	0.4378	0 = Democrat / undecided	1 = Female	1=White, non-Hispanic	0=No	0=No	0=No	0=No	0=No	0=No	0=No	0=No	0=No	0=No	0=No	1
81	5=Masters degree or higher	7=$150,000 or more	3 = East-North Central	0.6405	0 = Democrat / undecided	2 = Male	1=White, non-Hispanic	0=No	0=No	0=No	0=No	0=No	0=No	0=No	0=No	0=No	0=No	0=No	1
83	3=Some college or Associates degree	6=$100,000 to $149,999	7 = West-South Central	1.228	1 = Other Republican	1 = Female	1=White, non-Hispanic	0=No	0=No	0=No	0=No	0=No	0=No	0=No	0=No	0=No	0=No	0=No	1
65	5=Masters degree or higher	7=$150,000 or more	9 = Pacific	0.2116	0 = Democrat / undecided	1 = Female	5=Other (American Indian/Alaskan, Other, 2+ races)	0=No	0=No	0=No	0=No	0=No	0=No	0=No	0=No	0=No	0=No	0=No	1
58	2=High school graduate (high school diploma or the equivalent GED)	6=$100,000 to $149,999	5 = South Atlantic	1.1903	0 = Democrat / undecided	1 = Female	1=White, non-Hispanic	0=No	0=No	0=No	0=No	0=No	0=No	0=No	0=No	0=No	0=No	0=No	1
81	5=Masters degree or higher	6=$100,000 to $149,999	8 = Mountain	0.4233	1 = Other Republican	2 = Male	1=White, non-Hispanic	0=No	0=No	0=No	0=No	0=No	0=No	0=No	0=No	0=No	0=No	0=No	1
55	3=Some college or Associates degree	5=$75,000 to $99,999	7 = West-South Central	0.9232	0 = Democrat / undecided	1 = Female	1=White, non-Hispanic	0=No	0=No	0=No	0=No	0=No	0=No	0=No	0=No	0=No	0=No	0=No	1
30	2=High school graduate (high school diploma or the equivalent GED)	4=$50,000 to $74,999	5 = South Atlantic	1.5333	0 = Democrat / undecided	1 = Female	1=White, non-Hispanic	1=Yes	0=No	1=Yes	1=Yes	0=No	0=No	0=No	0=No	1=Yes	0=No	0=No	1
43	5=Masters degree or higher	6=$100,000 to $149,999	8 = Mountain	0.7642	1 = Other Republican	2 = Male	1=White, non-Hispanic	0=No	0=No	0=No	0=No	0=No	0=No	0=No	0=No	0=No	0=No	0=No	1
69	3=Some college or Associates degree	6=$100,000 to $149,999	9 = Pacific	0.7092	3 = MAGA Republican	2 = Male	1=White, non-Hispanic	1=Yes	0=No	0=No	1=Yes	0=No	0=No	1=Yes	0=No	1=Yes	0=No	0=No	1
65	4=Bachelors degree	7=$150,000 or more	2 = Mid-Atlantic	0.5906	0 = Democrat / undecided	1 = Female	1=White, non-Hispanic	0=No	0=No	0=No	0=No	0=No	0=No	0=No	0=No	0=No	0=No	0=No	1
76	5=Masters degree or higher	7=$150,000 or more	9 = Pacific	0.5926	0 = Democrat / undecided	1 = Female	1=White, non-Hispanic	0=No	0=No	0=No	0=No	0=No	0=No	0=No	0=No	0=No	0=No	0=No	1
62	3=Some college or Associates degree	4=$50,000 to $74,999	9 = Pacific	0.5705	1 = Other Republican	1 = Female	1=White, non-Hispanic	1=Yes	0=No	0=No	0=No	0=No	0=No	0=No	0=No	0=No	0=No	0=No	1
65	3=Some college or Associates degree	6=$100,000 to $149,999	7 = West-South Central	0.7122	0 = Democrat / undecided	1 = Female	1=White, non-Hispanic	0=No	0=No	0=No	0=No	0=No	0=No	0=No	0=No	0=No	0=No	0=No	1
35	5=Masters degree or higher	7=$150,000 or more	8 = Mountain	1.4455		1 = Female	5=Other (American Indian/Alaskan, Other, 2+ races)	0=No	1=Yes	0=No	0=No	0=No	0=No	0=No	0=No	0=No	0=No	0=No	0
79	5=Masters degree or higher	7=$150,000 or more	5 = South Atlantic	0.6094	0 = Democrat / undecided	1 = Female	1=White, non-Hispanic	0=No	0=No	0=No	0=No	0=No	0=No	0=No	0=No	0=No	0=No	0=No	1
64	4=Bachelors degree	7=$150,000 or more	9 = Pacific	0.4865	3 = MAGA Republican	1 = Female	1=White, non-Hispanic	0=No	0=No	0=No	0=No	0=No	0=No	0=No	0=No	0=No	0=No	0=No	1
82	2=High school graduate (high school diploma or the equivalent GED)	3=$25,000 to $49,999	2 = Mid-Atlantic	0.7961	3 = MAGA Republican	1 = Female	1=White, non-Hispanic	0=No	0=No	0=No	0=No	0=No	0=No	0=No	0=No	0=No	0=No	0=No	1
65	3=Some college or Associates degree	5=$75,000 to $99,999	5 = South Atlantic	0.6476	0 = Democrat / undecided	2 = Male	1=White, non-Hispanic	0=No	0=No	0=No	0=No	0=No	0=No	0=No	0=No	0=No	0=No	0=No	1
27	5=Masters degree or higher	7=$150,000 or more	2 = Mid-Atlantic	2.5435	0 = Democrat / undecided	2 = Male	4=Asian American / Pacific Islander	0=No	0=No	0=No	0=No	0=No	0=No	0=No	0=No	0=No	0=No	0=No	1
74	3=Some college or Associates degree	5=$75,000 to $99,999	9 = Pacific	0.8019	1 = Other Republican	1 = Female	1=White, non-Hispanic	1=Yes	0=No	0=No	0=No	0=No	0=No	0=No	0=No	0=No	0=No	0=No	1
58	4=Bachelors degree	7=$150,000 or more	2 = Mid-Atlantic	1.2017	0 = Democrat / undecided	1 = Female	5=Other (American Indian/Alaskan, Other, 2+ races)	0=No	0=No	0=No	0=No	0=No	0=No	0=No	0=No	0=No	0=No	0=No	1
66	2=High school graduate (high school diploma or the equivalent GED)	3=$25,000 to $49,999	4 = West-North Central	0.7855	0 = Democrat / undecided	1 = Female	1=White, non-Hispanic	0=No	0=No	0=No	0=No	0=No	0=No	0=No	0=No	0=No	0=No	0=No	1
56	3=Some college or Associates degree	7=$150,000 or more	2 = Mid-Atlantic	0.365	0 = Democrat / undecided	1 = Female	5=Other (American Indian/Alaskan, Other, 2+ races)	0=No	0=No	0=No	0=No	0=No	0=No	0=No	0=No	0=No	0=No	0=No	1
65	3=Some college or Associates degree	3=$25,000 to $49,999	1 = New England	0.7387	1 = Other Republican	2 = Male	1=White, non-Hispanic	1=Yes	0=No	0=No	0=No	0=No	0=No	0=No	0=No	1=Yes	0=No	0=No	1
57	2=High school graduate (high school diploma or the equivalent GED)	4=$50,000 to $74,999	4 = West-North Central	1.6019	0 = Democrat / undecided	2 = Male	2=Black, non-Hispanic	0=No	0=No	0=No	0=No	0=No	0=No	0=No	0=No	0=No	0=No	0=No	1
26	3=Some college or Associates degree	4=$50,000 to $74,999	7 = West-South Central	2.1958	1 = Other Republican	1 = Female	1=White, non-Hispanic	0=No	0=No	0=No	0=No	0=No	0=No	0=No	0=No	0=No	0=No	0=No	1
30	4=Bachelors degree	7=$150,000 or more	9 = Pacific	0.7233	0 = Democrat / undecided	2 = Male	1=White, non-Hispanic	0=No	0=No	0=No	0=No	0=No	0=No	0=No	0=No	0=No	0=No	0=No	1
51	5=Masters degree or higher	7=$150,000 or more	7 = West-South Central	1.1539	1 = Other Republican	2 = Male	4=Asian American / Pacific Islander	0=No	0=No	0=No	0=No	0=No	0=No	0=No	0=No	0=No	0=No	0=No	1
61	5=Masters degree or higher	7=$150,000 or more	6 = East-South Central	0.5677	0 = Democrat / undecided	2 = Male	2=Black, non-Hispanic	0=No	0=No	0=No	0=No	0=No	0=No	0=No	0=No	0=No	0=No	0=No	1
61	4=Bachelors degree	5=$75,000 to $99,999	5 = South Atlantic	0.6205	0 = Democrat / undecided	2 = Male	1=White, non-Hispanic	0=No	0=No	0=No	0=No	0=No	0=No	0=No	0=No	0=No	0=No	0=No	1
43	2=High school graduate (high school diploma or the equivalent GED)	5=$75,000 to $99,999	7 = West-South Central	0.9315			1=White, non-Hispanic	1=Yes	0=No	1=Yes	1=Yes	0=No	0=No	1=Yes	0=No	1=Yes	1=Yes	0=No	0
68	3=Some college or Associates degree	6=$100,000 to $149,999	8 = Mountain	0.5725	0 = Democrat / undecided	1 = Female	1=White, non-Hispanic	0=No	0=No	0=No	0=No	0=No	0=No	0=No	0=No	0=No	0=No	0=No	1
72	3=Some college or Associates degree	5=$75,000 to $99,999	5 = South Atlantic	0.6187	3 = MAGA Republican	1 = Female	1=White, non-Hispanic	0=No	0=No	0=No	0=No	0=No	0=No	0=No	0=No	0=No	0=No	0=No	1
64	2=High school graduate (high school diploma or the equivalent GED)	5=$75,000 to $99,999	8 = Mountain	0.6541	3 = MAGA Republican	1 = Female	3=Hispanic, any race	0=No	0=No	0=No	0=No	0=No	0=No	0=No	0=No	0=No	0=No	0=No	1
71	5=Masters degree or higher	5=$75,000 to $99,999	1 = New England	0.765	0 = Democrat / undecided	2 = Male	2=Black, non-Hispanic	1=Yes	0=No	0=No	1=Yes	0=No	0=No	0=No	0=No	0=No	0=No	0=No	1
30	4=Bachelors degree	6=$100,000 to $149,999	9 = Pacific	0.9417	0 = Democrat / undecided	2 = Male	1=White, non-Hispanic	0=No	0=No	0=No	0=No	0=No	0=No	0=No	0=No	0=No	0=No	0=No	1
60	5=Masters degree or higher	6=$100,000 to $149,999	7 = West-South Central	0.7084	3 = MAGA Republican	1 = Female	1=White, non-Hispanic	0=No	0=No	0=No	0=No	0=No	0=No	0=No	0=No	0=No	0=No	0=No	1
78	2=High school graduate (high school diploma or the equivalent GED)	5=$75,000 to $99,999	4 = West-North Central	0.7204	0 = Democrat / undecided	1 = Female	1=White, non-Hispanic	1=Yes	0=No	0=No	1=Yes	0=No	0=No	0=No	0=No	0=No	0=No	0=No	1
72	2=High school graduate (high school diploma or the equivalent GED)	3=$25,000 to $49,999	2 = Mid-Atlantic	0.6469	2 = Strong Republican	2 = Male	1=White, non-Hispanic	1=Yes	0=No	0=No	0=No	0=No	0=No	0=No	0=No	0=No	0=No	0=No	1
56	3=Some college or Associates degree	6=$100,000 to $149,999	7 = West-South Central	1.0753	3 = MAGA Republican	2 = Male	1=White, non-Hispanic	1=Yes	0=No	0=No	0=No	0=No	0=No	0=No	0=No	0=No	0=No	0=No	1
70	2=High school graduate (high school diploma or the equivalent GED)	4=$50,000 to $74,999	6 = East-South Central	0.6241	1 = Other Republican	2 = Male	3=Hispanic, any race	0=No	0=No	0=No	0=No	0=No	0=No	0=No	0=No	0=No	0=No	0=No	1
71	4=Bachelors degree	5=$75,000 to $99,999	9 = Pacific	0.5413	0 = Democrat / undecided	2 = Male	1=White, non-Hispanic	1=Yes	0=No	1=Yes	0=No	0=No	0=No	0=No	0=No	0=No	0=No	0=No	1
76	3=Some college or Associates degree	4=$50,000 to $74,999	9 = Pacific	0.5869	3 = MAGA Republican	2 = Male	1=White, non-Hispanic	1=Yes	0=No	0=No	0=No	0=No	0=No	0=No	0=No	0=No	1=Yes	0=No	1
60	5=Masters degree or higher	5=$75,000 to $99,999	3 = East-North Central	0.6708	1 = Other Republican	2 = Male	1=White, non-Hispanic	0=No	0=No	0=No	0=No	0=No	0=No	0=No	0=No	0=No	0=No	0=No	1
64	2=High school graduate (high school diploma or the equivalent GED)	2=$10,000 to $24,999	9 = Pacific	0.6351	0 = Democrat / undecided	1 = Female	1=White, non-Hispanic	0=No	0=No	0=No	0=No	0=No	0=No	0=No	0=No	0=No	0=No	0=No	1
80	5=Masters degree or higher	6=$100,000 to $149,999	3 = East-North Central	0.6778	2 = Strong Republican	1 = Female	1=White, non-Hispanic	0=No	0=No	0=No	0=No	0=No	0=No	0=No	0=No	0=No	0=No	0=No	1
52	5=Masters degree or higher	5=$75,000 to $99,999	3 = East-North Central	0.6756	0 = Democrat / undecided	2 = Male	1=White, non-Hispanic	0=No	0=No	0=No	0=No	0=No	0=No	0=No	0=No	0=No	0=No	0=No	1
70	4=Bachelors degree	7=$150,000 or more	3 = East-North Central	0.7913	3 = MAGA Republican	1 = Female	1=White, non-Hispanic	0=No	0=No	0=No	0=No	0=No	0=No	0=No	0=No	0=No	0=No	0=No	1
64	4=Bachelors degree	7=$150,000 or more	1 = New England	0.6681	0 = Democrat / undecided	2 = Male	4=Asian American / Pacific Islander	0=No	0=No	0=No	0=No	0=No	0=No	0=No	0=No	0=No	0=No	0=No	1
71	3=Some college or Associates degree	4=$50,000 to $74,999	3 = East-North Central	0.5919	3 = MAGA Republican	2 = Male	1=White, non-Hispanic	1=Yes	0=No	0=No	0=No	0=No	0=No	0=No	0=No	0=No	1=Yes	0=No	1
80	5=Masters degree or higher	7=$150,000 or more	9 = Pacific	0.4491	0 = Democrat / undecided	2 = Male	1=White, non-Hispanic	0=No	0=No	0=No	0=No	0=No	0=No	0=No	0=No	0=No	0=No	0=No	1
84	3=Some college or Associates degree	2=$10,000 to $24,999	2 = Mid-Atlantic	0.7047		1 = Female	2=Black, non-Hispanic	0=No	0=No	0=No	0=No	0=No	0=No	0=No	0=No	0=No	0=No	0=No	0
73	2=High school graduate (high school diploma or the equivalent GED)	3=$25,000 to $49,999	7 = West-South Central	0.9432	2 = Strong Republican	1 = Female	1=White, non-Hispanic	0=No	0=No	0=No	0=No	0=No	0=No	0=No	0=No	0=No	0=No	0=No	1
47	2=High school graduate (high school diploma or the equivalent GED)	6=$100,000 to $149,999	7 = West-South Central	1.0611		2 = Male	1=White, non-Hispanic	1=Yes	1=Yes	0=No	0=No	0=No	0=No	0=No	0=No	0=No	1=Yes	0=No	0
72	5=Masters degree or higher	7=$150,000 or more	6 = East-South Central	1.0727	0 = Democrat / undecided	1 = Female	2=Black, non-Hispanic	1=Yes	0=No	0=No	1=Yes	0=No	1=Yes	0=No	0=No	0=No	1=Yes	0=No	1
56	3=Some college or Associates degree	4=$50,000 to $74,999	2 = Mid-Atlantic	0.5296	0 = Democrat / undecided	1 = Female	1=White, non-Hispanic	0=No	0=No	0=No	0=No	0=No	0=No	0=No	0=No	0=No	0=No	0=No	1
53	3=Some college or Associates degree	7=$150,000 or more	3 = East-North Central	1.1539	0 = Democrat / undecided	1 = Female	1=White, non-Hispanic	0=No	0=No	0=No	0=No	0=No	0=No	0=No	0=No	0=No	0=No	0=No	1
41	2=High school graduate (high school diploma or the equivalent GED)	6=$100,000 to $149,999	1 = New England	1.4871	0 = Democrat / undecided	1 = Female	1=White, non-Hispanic	0=No	0=No	0=No	0=No	0=No	0=No	0=No	0=No	0=No	0=No	0=No	1
73	4=Bachelors degree	4=$50,000 to $74,999	5 = South Atlantic	0.5501	2 = Strong Republican	2 = Male	1=White, non-Hispanic	1=Yes	0=No	0=No	0=No	0=No	0=No	0=No	0=No	0=No	0=No	0=No	1
67	3=Some college or Associates degree	6=$100,000 to $149,999	8 = Mountain	0.7707	2 = Strong Republican	1 = Female	1=White, non-Hispanic	1=Yes	0=No	0=No	0=No	0=No	0=No	0=No	0=No	0=No	1=Yes	0=No	1
72	2=High school graduate (high school diploma or the equivalent GED)	3=$25,000 to $49,999	3 = East-North Central	0.7963	3 = MAGA Republican	1 = Female	1=White, non-Hispanic	0=No	0=No	0=No	0=No	0=No	0=No	0=No	0=No	0=No	0=No	0=No	1
43	2=High school graduate (high school diploma or the equivalent GED)	6=$100,000 to $149,999	4 = West-North Central	1.1456	2 = Strong Republican	1 = Female	1=White, non-Hispanic	0=No	0=No	0=No	0=No	0=No	0=No	0=No	0=No	0=No	0=No	0=No	1
64	2=High school graduate (high school diploma or the equivalent GED)	5=$75,000 to $99,999	6 = East-South Central	1.0014	2 = Strong Republican	2 = Male	1=White, non-Hispanic	0=No	0=No	0=No	0=No	0=No	0=No	0=No	0=No	0=No	0=No	0=No	1
71	4=Bachelors degree	5=$75,000 to $99,999	4 = West-North Central	0.4828	1 = Other Republican	2 = Male	1=White, non-Hispanic	1=Yes	0=No	0=No	0=No	0=No	0=No	0=No	0=No	0=No	1=Yes	0=No	1
64	3=Some college or Associates degree	4=$50,000 to $74,999	2 = Mid-Atlantic	0.6041	2 = Strong Republican	1 = Female	1=White, non-Hispanic	0=No	0=No	0=No	0=No	0=No	0=No	0=No	0=No	0=No	0=No	0=No	1
65	2=High school graduate (high school diploma or the equivalent GED)	6=$100,000 to $149,999	5 = South Atlantic	0.5807	0 = Democrat / undecided	1 = Female	1=White, non-Hispanic	1=Yes	0=No	0=No	0=No	0=No	0=No	0=No	0=No	0=No	0=No	0=No	1
58	2=High school graduate (high school diploma or the equivalent GED)	7=$150,000 or more	9 = Pacific	1.1084	0 = Democrat / undecided	2 = Male	2=Black, non-Hispanic	0=No	0=No	0=No	0=No	0=No	0=No	0=No	0=No	0=No	0=No	0=No	1
57	2=High school graduate (high school diploma or the equivalent GED)	6=$100,000 to $149,999	5 = South Atlantic	1.1903	1 = Other Republican	1 = Female	1=White, non-Hispanic	0=No	0=No	0=No	0=No	0=No	0=No	0=No	0=No	0=No	0=No	0=No	1
84	2=High school graduate (high school diploma or the equivalent GED)	7=$150,000 or more	2 = Mid-Atlantic	0.9648	2 = Strong Republican	1 = Female	1=White, non-Hispanic	0=No	0=No	0=No	0=No	0=No	0=No	0=No	0=No	0=No	0=No	0=No	1
58	4=Bachelors degree	1=Less than $10,000	9 = Pacific	1.1797	1 = Other Republican	2 = Male	4=Asian American / Pacific Islander	0=No	0=No	0=No	0=No	0=No	0=No	0=No	0=No	0=No	0=No	0=No	1
77	5=Masters degree or higher	6=$100,000 to $149,999	5 = South Atlantic	0.5063	0 = Democrat / undecided	2 = Male	1=White, non-Hispanic	0=No	0=No	0=No	0=No	0=No	0=No	0=No	0=No	0=No	0=No	0=No	1
64	3=Some college or Associates degree	6=$100,000 to $149,999	7 = West-South Central	0.906	0 = Democrat / undecided	2 = Male	1=White, non-Hispanic	0=No	0=No	0=No	0=No	0=No	0=No	0=No	0=No	0=No	0=No	0=No	1
53	5=Masters degree or higher	7=$150,000 or more	9 = Pacific	0.6871	1 = Other Republican	2 = Male	1=White, non-Hispanic	0=No	0=No	0=No	0=No	0=No	0=No	0=No	0=No	0=No	0=No	0=No	1
76	5=Masters degree or higher	3=$25,000 to $49,999	1 = New England	0.7122	0 = Democrat / undecided	1 = Female	1=White, non-Hispanic	0=No	0=No	0=No	0=No	0=No	0=No	0=No	0=No	0=No	0=No	0=No	1
74	2=High school graduate (high school diploma or the equivalent GED)	4=$50,000 to $74,999	5 = South Atlantic	0.7916	1 = Other Republican	1 = Female	1=White, non-Hispanic	1=Yes	0=No	0=No	0=No	0=No	0=No	0=No	0=No	0=No	0=No	0=No	1
41	4=Bachelors degree	2=$10,000 to $24,999	9 = Pacific	1.4916	0 = Democrat / undecided	1 = Female	4=Asian American / Pacific Islander	1=Yes	0=No	0=No	0=No	0=No	0=No	0=No	0=No	0=No	0=No	0=No	1
61	2=High school graduate (high school diploma or the equivalent GED)	6=$100,000 to $149,999	5 = South Atlantic	0.6128	1 = Other Republican	1 = Female	1=White, non-Hispanic	0=No	0=No	0=No	0=No	0=No	0=No	0=No	0=No	0=No	0=No	0=No	1
27	3=Some college or Associates degree	3=$25,000 to $49,999	8 = Mountain	1.2439	3 = MAGA Republican	1 = Female	1=White, non-Hispanic	0=No	0=No	0=No	0=No	0=No	0=No	0=No	0=No	0=No	0=No	0=No	1
53	3=Some college or Associates degree	4=$50,000 to $74,999	3 = East-North Central	0.7492	2 = Strong Republican	1 = Female	1=White, non-Hispanic	0=No	0=No	0=No	0=No	0=No	0=No	0=No	0=No	0=No	0=No	0=No	1
70	3=Some college or Associates degree	3=$25,000 to $49,999	8 = Mountain	0.6143	0 = Democrat / undecided	1 = Female	1=White, non-Hispanic	0=No	0=No	0=No	0=No	0=No	0=No	0=No	0=No	0=No	0=No	0=No	1
64	3=Some college or Associates degree	6=$100,000 to $149,999	5 = South Atlantic	0.5705	0 = Democrat / undecided	1 = Female	1=White, non-Hispanic	0=No	0=No	0=No	0=No	0=No	0=No	0=No	0=No	0=No	0=No	0=No	1
79	5=Masters degree or higher	3=$25,000 to $49,999	8 = Mountain	0.4123	0 = Democrat / undecided	2 = Male	1=White, non-Hispanic	0=No	0=No	0=No	0=No	0=No	0=No	0=No	0=No	0=No	0=No	0=No	1
72	3=Some college or Associates degree	5=$75,000 to $99,999	5 = South Atlantic	0.6515	2 = Strong Republican	1 = Female	1=White, non-Hispanic	0=No	0=No	0=No	0=No	0=No	0=No	0=No	0=No	0=No	0=No	0=No	1
59	2=High school graduate (high school diploma or the equivalent GED)	6=$100,000 to $149,999	3 = East-North Central	1.0893	1 = Other Republican	2 = Male	1=White, non-Hispanic	0=No	0=No	0=No	0=No	0=No	0=No	0=No	0=No	0=No	0=No	0=No	1
65	4=Bachelors degree	5=$75,000 to $99,999	5 = South Atlantic	0.4461	2 = Strong Republican	1 = Female	1=White, non-Hispanic	0=No	0=No	0=No	0=No	0=No	0=No	0=No	0=No	0=No	0=No	0=No	1
55	4=Bachelors degree	6=$100,000 to $149,999	7 = West-South Central	1.2605	2 = Strong Republican	1 = Female	1=White, non-Hispanic	0=No	0=No	0=No	0=No	0=No	0=No	0=No	0=No	0=No	0=No	0=No	1
62	5=Masters degree or higher	7=$150,000 or more	9 = Pacific	0.7585	0 = Democrat / undecided	2 = Male	4=Asian American / Pacific Islander	0=No	0=No	0=No	0=No	0=No	0=No	0=No	0=No	0=No	0=No	0=No	1
57	3=Some college or Associates degree	7=$150,000 or more	9 = Pacific	0.9196		1 = Female	1=White, non-Hispanic	0=No	0=No	0=No	0=No	0=No	0=No	0=No	0=No	0=No	0=No	0=No	0
67	3=Some college or Associates degree	5=$75,000 to $99,999	3 = East-North Central	0.8604	0 = Democrat / undecided	1 = Female	2=Black, non-Hispanic	0=No	0=No	0=No	0=No	0=No	0=No	0=No	0=No	0=No	0=No	0=No	1
50	2=High school graduate (high school diploma or the equivalent GED)	4=$50,000 to $74,999	3 = East-North Central	0.8257	3 = MAGA Republican	2 = Male	1=White, non-Hispanic	1=Yes	0=No	0=No	1=Yes	0=No	1=Yes	0=No	0=No	1=Yes	0=No	0=No	1
73	2=High school graduate (high school diploma or the equivalent GED)	3=$25,000 to $49,999	7 = West-South Central	0.7376	3 = MAGA Republican	2 = Male	1=White, non-Hispanic	1=Yes	0=No	1=Yes	1=Yes	1=Yes	1=Yes	0=No	1=Yes	1=Yes	1=Yes	1=Yes	1
63	2=High school graduate (high school diploma or the equivalent GED)	4=$50,000 to $74,999	2 = Mid-Atlantic	0.6599	1 = Other Republican	1 = Female	1=White, non-Hispanic	0=No	0=No	0=No	0=No	0=No	0=No	0=No	0=No	0=No	0=No	0=No	1
83	3=Some college or Associates degree	4=$50,000 to $74,999	5 = South Atlantic	0.94	0 = Democrat / undecided	1 = Female	2=Black, non-Hispanic	0=No	0=No	0=No	0=No	0=No	0=No	0=No	0=No	0=No	0=No	0=No	1
21	3=Some college or Associates degree	6=$100,000 to $149,999	4 = West-North Central	1.445	1 = Other Republican	2 = Male	1=White, non-Hispanic	1=Yes	0=No	0=No	0=No	0=No	0=No	0=No	0=No	0=No	0=No	0=No	1
34	3=Some college or Associates degree	5=$75,000 to $99,999	8 = Mountain	1.3064	3 = MAGA Republican	1 = Female	1=White, non-Hispanic	1=Yes	0=No	0=No	0=No	0=No	0=No	0=No	0=No	0=No	1=Yes	0=No	1
41	1=No high school diploma or GED	2=$10,000 to $24,999	4 = West-North Central	0.9996		2 = Male	1=White, non-Hispanic	0=No	0=No	0=No	0=No	0=No	0=No	0=No	0=No	0=No	0=No	0=No	0
65	3=Some college or Associates degree	3=$25,000 to $49,999	9 = Pacific	0.5347	0 = Democrat / undecided	1 = Female	1=White, non-Hispanic	1=Yes	0=No	0=No	0=No	0=No	0=No	0=No	0=No	0=No	0=No	0=No	1
47	5=Masters degree or higher	5=$75,000 to $99,999	5 = South Atlantic	0.9665	1 = Other Republican	1 = Female	1=White, non-Hispanic	0=No	0=No	0=No	0=No	0=No	0=No	0=No	0=No	0=No	0=No	0=No	1
55	3=Some college or Associates degree	7=$150,000 or more	3 = East-North Central	1.0976	1 = Other Republican	2 = Male	1=White, non-Hispanic	0=No	0=No	0=No	0=No	0=No	0=No	0=No	0=No	0=No	0=No	0=No	1
59	3=Some college or Associates degree	6=$100,000 to $149,999	9 = Pacific	0.9812	0 = Democrat / undecided	2 = Male	2=Black, non-Hispanic	0=No	0=No	0=No	0=No	0=No	0=No	0=No	0=No	0=No	0=No	0=No	1
82	3=Some college or Associates degree	5=$75,000 to $99,999	1 = New England	0.7145	1 = Other Republican	1 = Female	1=White, non-Hispanic	1=Yes	0=No	0=No	0=No	0=No	0=No	0=No	0=No	0=No	1=Yes	0=No	1
51	3=Some college or Associates degree	4=$50,000 to $74,999	4 = West-North Central	0.8381	2 = Strong Republican	1 = Female	1=White, non-Hispanic	0=No	0=No	0=No	0=No	0=No	0=No	0=No	0=No	0=No	0=No	0=No	1
26	3=Some college or Associates degree	5=$75,000 to $99,999	3 = East-North Central	1.7307	0 = Democrat / undecided	1 = Female	1=White, non-Hispanic	0=No	0=No	0=No	0=No	0=No	0=No	0=No	0=No	0=No	0=No	0=No	1
65	4=Bachelors degree	6=$100,000 to $149,999	2 = Mid-Atlantic	0.8571	1 = Other Republican	2 = Male	4=Asian American / Pacific Islander	0=No	0=No	0=No	0=No	0=No	0=No	0=No	0=No	0=No	0=No	0=No	1
44	2=High school graduate (high school diploma or the equivalent GED)	6=$100,000 to $149,999	6 = East-South Central	1.2366	0 = Democrat / undecided	2 = Male	1=White, non-Hispanic	0=No	0=No	0=No	0=No	0=No	0=No	0=No	0=No	0=No	0=No	0=No	1
87	5=Masters degree or higher	7=$150,000 or more	8 = Mountain	0.5402	0 = Democrat / undecided	2 = Male	1=White, non-Hispanic	0=No	0=No	0=No	0=No	0=No	0=No	0=No	0=No	0=No	0=No	0=No	1
65	2=High school graduate (high school diploma or the equivalent GED)	4=$50,000 to $74,999	8 = Mountain	0.7072	3 = MAGA Republican	2 = Male	1=White, non-Hispanic	0=No	0=No	0=No	0=No	0=No	0=No	0=No	0=No	0=No	0=No	0=No	1
70	2=High school graduate (high school diploma or the equivalent GED)	7=$150,000 or more	7 = West-South Central	0.8868	0 = Democrat / undecided	2 = Male	1=White, non-Hispanic	1=Yes	0=No	0=No	0=No	0=No	0=No	1=Yes	0=No	0=No	0=No	0=No	1
63	2=High school graduate (high school diploma or the equivalent GED)	2=$10,000 to $24,999	3 = East-North Central	1.0087	3 = MAGA Republican	2 = Male	1=White, non-Hispanic	1=Yes	0=No	0=No	0=No	0=No	0=No	0=No	0=No	0=No	1=Yes	0=No	1
66	3=Some college or Associates degree	5=$75,000 to $99,999	2 = Mid-Atlantic	0.5658	1 = Other Republican	1 = Female	1=White, non-Hispanic	0=No	0=No	0=No	0=No	0=No	0=No	0=No	0=No	0=No	0=No	0=No	1
74	3=Some college or Associates degree	4=$50,000 to $74,999	3 = East-North Central	0.7515		1 = Female	1=White, non-Hispanic	0=No	0=No	0=No	0=No	0=No	0=No	0=No	0=No	0=No	0=No	0=No	0
51	1=No high school diploma or GED	7=$150,000 or more	9 = Pacific	1.686		2 = Male	3=Hispanic, any race	0=No	0=No	0=No	0=No	0=No	0=No	0=No	0=No	0=No	0=No	0=No	0
32	4=Bachelors degree	2=$10,000 to $24,999	7 = West-South Central	0.9854	1 = Other Republican	2 = Male	1=White, non-Hispanic	0=No	0=No	0=No	0=No	0=No	0=No	0=No	0=No	0=No	0=No	0=No	1
69	3=Some college or Associates degree	4=$50,000 to $74,999	9 = Pacific	0.7215	1 = Other Republican	2 = Male	1=White, non-Hispanic	1=Yes	0=No	0=No	0=No	0=No	0=No	0=No	1=Yes	0=No	0=No	0=No	1
70	3=Some college or Associates degree	7=$150,000 or more	3 = East-North Central	1.0066	1 = Other Republican	2 = Male	1=White, non-Hispanic	0=No	0=No	0=No	0=No	0=No	0=No	0=No	0=No	0=No	0=No	0=No	1
55	2=High school graduate (high school diploma or the equivalent GED)	5=$75,000 to $99,999	8 = Mountain	0.7755		1 = Female	1=White, non-Hispanic	0=No	0=No	0=No	0=No	0=No	0=No	0=No	0=No	0=No	0=No	0=No	0
38	5=Masters degree or higher	5=$75,000 to $99,999	7 = West-South Central	1.0958	0 = Democrat / undecided	1 = Female	1=White, non-Hispanic	0=No	0=No	0=No	0=No	0=No	0=No	0=No	0=No	0=No	0=No	0=No	1
61	5=Masters degree or higher	7=$150,000 or more	4 = West-North Central	0.6515	1 = Other Republican	2 = Male	1=White, non-Hispanic	0=No	0=No	0=No	0=No	0=No	0=No	0=No	0=No	0=No	0=No	0=No	1
50	5=Masters degree or higher	6=$100,000 to $149,999	9 = Pacific	0.7754	3 = MAGA Republican	1 = Female	1=White, non-Hispanic	1=Yes	0=No	1=Yes	0=No	0=No	0=No	0=No	0=No	0=No	1=Yes	0=No	1
65	3=Some college or Associates degree	4=$50,000 to $74,999	1 = New England	0.651	0 = Democrat / undecided	1 = Female	1=White, non-Hispanic	0=No	0=No	0=No	0=No	0=No	0=No	0=No	0=No	0=No	0=No	0=No	1
47	5=Masters degree or higher	7=$150,000 or more	9 = Pacific	1.2783	0 = Democrat / undecided	1 = Female	5=Other (American Indian/Alaskan, Other, 2+ races)	1=Yes	0=No	0=No	0=No	0=No	0=No	0=No	0=No	0=No	0=No	0=No	1
50	3=Some college or Associates degree	5=$75,000 to $99,999	4 = West-North Central	0.9861	3 = MAGA Republican	1 = Female	1=White, non-Hispanic	0=No	0=No	0=No	0=No	0=No	0=No	0=No	0=No	0=No	0=No	0=No	1
41	3=Some college or Associates degree	7=$150,000 or more	8 = Mountain	1.1515	0 = Democrat / undecided	1 = Female	1=White, non-Hispanic	0=No	0=No	0=No	0=No	0=No	0=No	0=No	0=No	0=No	0=No	0=No	1
86	2=High school graduate (high school diploma or the equivalent GED)	3=$25,000 to $49,999	5 = South Atlantic	0.6933	1 = Other Republican	1 = Female	1=White, non-Hispanic	0=No	0=No	0=No	0=No	0=No	0=No	0=No	0=No	0=No	0=No	0=No	1
72	5=Masters degree or higher	3=$25,000 to $49,999	9 = Pacific	0.484	0 = Democrat / undecided	1 = Female	1=White, non-Hispanic	0=No	0=No	0=No	0=No	0=No	0=No	0=No	0=No	0=No	0=No	0=No	1
56	4=Bachelors degree	6=$100,000 to $149,999	3 = East-North Central	0.7521	2 = Strong Republican	2 = Male	1=White, non-Hispanic	0=No	0=No	0=No	0=No	0=No	0=No	0=No	0=No	0=No	0=No	0=No	1
64	4=Bachelors degree	7=$150,000 or more	9 = Pacific	0.4865		1 = Female	1=White, non-Hispanic	1=Yes	0=No	0=No	0=No	0=No	0=No	0=No	0=No	0=No	0=No	0=No	0
37	3=Some college or Associates degree	3=$25,000 to $49,999	3 = East-North Central	1.0798	0 = Democrat / undecided	1 = Female	1=White, non-Hispanic	0=No	0=No	0=No	0=No	0=No	0=No	0=No	0=No	0=No	0=No	0=No	1
67	3=Some college or Associates degree	2=$10,000 to $24,999	5 = South Atlantic	0.9138	3 = MAGA Republican	2 = Male	1=White, non-Hispanic	1=Yes	0=No	0=No	0=No	0=No	0=No	0=No	0=No	0=No	0=No	0=No	1
48	4=Bachelors degree	7=$150,000 or more	8 = Mountain	0.8974		2 = Male	1=White, non-Hispanic	0=No	0=No	0=No	0=No	0=No	0=No	0=No	0=No	0=No	0=No	0=No	0
59	3=Some college or Associates degree	6=$100,000 to $149,999	2 = Mid-Atlantic	0.9673	1 = Other Republican	2 = Male	1=White, non-Hispanic	0=No	0=No	0=No	0=No	0=No	0=No	0=No	0=No	0=No	0=No	0=No	1
69	3=Some college or Associates degree	2=$10,000 to $24,999	5 = South Atlantic	0.5953		1 = Female	1=White, non-Hispanic	1=Yes	0=No	0=No	0=No	0=No	0=No	0=No	0=No	0=No	0=No	0=No	0
31	3=Some college or Associates degree	4=$50,000 to $74,999	5 = South Atlantic	1.1944	3 = MAGA Republican	2 = Male	1=White, non-Hispanic	1=Yes	0=No	0=No	0=No	0=No	0=No	0=No	0=No	0=No	1=Yes	0=No	1
78	2=High school graduate (high school diploma or the equivalent GED)	1=Less than $10,000	3 = East-North Central	0.9775		1 = Female	1=White, non-Hispanic	1=Yes	0=No	0=No	0=No	0=No	0=No	0=No	0=No	0=No	0=No	0=No	0
67	3=Some college or Associates degree	4=$50,000 to $74,999	9 = Pacific	0.7861	0 = Democrat / undecided	2 = Male	1=White, non-Hispanic	0=No	0=No	0=No	0=No	0=No	0=No	0=No	0=No	0=No	0=No	0=No	1
60	3=Some college or Associates degree	5=$75,000 to $99,999	2 = Mid-Atlantic	0.5448	1 = Other Republican	1 = Female	3=Hispanic, any race	1=Yes	0=No	0=No	0=No	0=No	0=No	0=No	0=No	0=No	0=No	0=No	1
56	5=Masters degree or higher	7=$150,000 or more	9 = Pacific	0.7779	0 = Democrat / undecided	1 = Female	1=White, non-Hispanic	0=No	0=No	0=No	0=No	0=No	0=No	0=No	0=No	0=No	0=No	0=No	1
89	2=High school graduate (high school diploma or the equivalent GED)	4=$50,000 to $74,999	2 = Mid-Atlantic	0.8989		1 = Female	1=White, non-Hispanic	1=Yes	0=No	0=No	0=No	0=No	0=No	0=No	0=No	0=No	0=No	0=No	0
66	4=Bachelors degree	5=$75,000 to $99,999	3 = East-North Central	0.7008	1 = Other Republican	2 = Male	1=White, non-Hispanic	0=No	0=No	0=No	0=No	0=No	0=No	0=No	0=No	0=No	0=No	0=No	1
49	2=High school graduate (high school diploma or the equivalent GED)	4=$50,000 to $74,999	4 = West-North Central	0.9409	0 = Democrat / undecided	2 = Male	1=White, non-Hispanic	0=No	0=No	0=No	0=No	0=No	0=No	0=No	0=No	0=No	0=No	0=No	1
57	3=Some college or Associates degree	7=$150,000 or more	9 = Pacific	0.9712	1 = Other Republican	1 = Female	1=White, non-Hispanic	1=Yes	0=No	0=No	0=No	0=No	0=No	0=No	0=No	0=No	1=Yes	0=No	1
51	4=Bachelors degree	7=$150,000 or more	3 = East-North Central	0.8307	1 = Other Republican	1 = Female	1=White, non-Hispanic	0=No	0=No	0=No	0=No	0=No	0=No	0=No	0=No	0=No	0=No	0=No	1
72	2=High school graduate (high school diploma or the equivalent GED)	7=$150,000 or more	4 = West-North Central	0.7848	1 = Other Republican	1 = Female	1=White, non-Hispanic	0=No	0=No	0=No	0=No	0=No	0=No	0=No	0=No	0=No	0=No	0=No	1
65	2=High school graduate (high school diploma or the equivalent GED)	3=$25,000 to $49,999	9 = Pacific	0.5856		2 = Male	1=White, non-Hispanic	0=No	0=No	0=No	0=No	0=No	0=No	0=No	0=No	0=No	0=No	0=No	0
45	5=Masters degree or higher	7=$150,000 or more	9 = Pacific	0.7256	0 = Democrat / undecided	2 = Male	1=White, non-Hispanic	0=No	0=No	0=No	0=No	0=No	0=No	0=No	0=No	0=No	0=No	0=No	1
62	5=Masters degree or higher	7=$150,000 or more	4 = West-North Central	0.466	0 = Democrat / undecided	1 = Female	1=White, non-Hispanic	0=No	0=No	0=No	0=No	0=No	0=No	0=No	0=No	0=No	0=No	0=No	1
65	4=Bachelors degree	4=$50,000 to $74,999	3 = East-North Central	0.4264	3 = MAGA Republican	1 = Female	1=White, non-Hispanic	0=No	0=No	0=No	0=No	0=No	0=No	0=No	0=No	0=No	0=No	0=No	1
67	1=No high school diploma or GED	3=$25,000 to $49,999	2 = Mid-Atlantic	0.7608	3 = MAGA Republican	1 = Female	3=Hispanic, any race	1=Yes	0=No	0=No	1=Yes	0=No	1=Yes	0=No	0=No	1=Yes	1=Yes	0=No	1
63	2=High school graduate (high school diploma or the equivalent GED)	5=$75,000 to $99,999	9 = Pacific	0.6159	0 = Democrat / undecided	1 = Female	1=White, non-Hispanic	0=No	0=No	0=No	0=No	0=No	0=No	0=No	0=No	0=No	0=No	0=No	1
70	3=Some college or Associates degree	3=$25,000 to $49,999	7 = West-South Central	0.7099	3 = MAGA Republican	2 = Male	1=White, non-Hispanic	1=Yes	0=No	0=No	1=Yes	0=No	0=No	0=No	0=No	0=No	1=Yes	0=No	1
65	3=Some college or Associates degree	7=$150,000 or more	1 = New England	0.6199	1 = Other Republican	1 = Female	1=White, non-Hispanic	1=Yes	0=No	0=No	0=No	0=No	0=No	1=Yes	0=No	0=No	1=Yes	0=No	1
44	2=High school graduate (high school diploma or the equivalent GED)	5=$75,000 to $99,999	4 = West-North Central	1.1546	1 = Other Republican		1=White, non-Hispanic	1=Yes	0=No	0=No	1=Yes	0=No	1=Yes	0=No	0=No	0=No	0=No	0=No	1
72	2=High school graduate (high school diploma or the equivalent GED)	3=$25,000 to $49,999	3 = East-North Central	0.6272	1 = Other Republican	2 = Male	1=White, non-Hispanic	1=Yes	0=No	0=No	0=No	1=Yes	0=No	0=No	0=No	0=No	0=No	0=No	1
55	4=Bachelors degree	7=$150,000 or more	9 = Pacific	0.7256	1 = Other Republican	2 = Male	1=White, non-Hispanic	1=Yes	0=No	0=No	1=Yes	0=No	0=No	0=No	0=No	0=No	0=No	0=No	1
73	3=Some college or Associates degree	4=$50,000 to $74,999	5 = South Atlantic	0.94	0 = Democrat / undecided	1 = Female	2=Black, non-Hispanic	0=No	0=No	0=No	0=No	0=No	0=No	0=No	0=No	0=No	0=No	0=No	1
28	4=Bachelors degree	7=$150,000 or more	2 = Mid-Atlantic	1.5786	0 = Democrat / undecided	1 = Female	1=White, non-Hispanic	1=Yes	0=No	0=No	0=No	0=No	0=No	0=No	0=No	0=No	0=No	0=No	1
71	1=No high school diploma or GED	4=$50,000 to $74,999	5 = South Atlantic	0.8007	3 = MAGA Republican	2 = Male	1=White, non-Hispanic	0=No	0=No	0=No	0=No	0=No	0=No	0=No	0=No	0=No	0=No	0=No	1
65	3=Some college or Associates degree	7=$150,000 or more	4 = West-North Central	0.6351	3 = MAGA Republican	1 = Female	1=White, non-Hispanic	1=Yes	1=Yes	1=Yes	1=Yes	0=No	0=No	1=Yes	1=Yes	0=No	1=Yes	0=No	1
33	4=Bachelors degree	4=$50,000 to $74,999	2 = Mid-Atlantic	1.3738	0 = Democrat / undecided	1 = Female	2=Black, non-Hispanic	0=No	0=No	0=No	0=No	0=No	0=No	0=No	0=No	0=No	0=No	0=No	1
32	4=Bachelors degree	6=$100,000 to $149,999	5 = South Atlantic	1.3173	1 = Other Republican	1 = Female	1=White, non-Hispanic	0=No	0=No	0=No	0=No	0=No	0=No	0=No	0=No	0=No	0=No	0=No	1
69	1=No high school diploma or GED	5=$75,000 to $99,999	7 = West-South Central	0.6662		1 = Female	3=Hispanic, any race	0=No	0=No	0=No	0=No	0=No	0=No	0=No	0=No	0=No	0=No	0=No	0
87	2=High school graduate (high school diploma or the equivalent GED)	3=$25,000 to $49,999	8 = Mountain	0.6324	1 = Other Republican	1 = Female	1=White, non-Hispanic	1=Yes	0=No	0=No	0=No	0=No	0=No	0=No	0=No	0=No	1=Yes	0=No	1
45	4=Bachelors degree	7=$150,000 or more	7 = West-South Central	1.0792	0 = Democrat / undecided	1 = Female	1=White, non-Hispanic	0=No	0=No	0=No	0=No	0=No	0=No	0=No	0=No	0=No	0=No	0=No	1
76	4=Bachelors degree	3=$25,000 to $49,999	2 = Mid-Atlantic	0.7004		1 = Female	1=White, non-Hispanic	0=No	0=No	0=No	0=No	0=No	0=No	0=No	0=No	0=No	0=No	0=No	0
31	4=Bachelors degree	7=$150,000 or more	8 = Mountain	0.9753	0 = Democrat / undecided	2 = Male	1=White, non-Hispanic	1=Yes	0=No	0=No	0=No	0=No	0=No	0=No	0=No	0=No	0=No	0=No	1
48	1=No high school diploma or GED	5=$75,000 to $99,999	9 = Pacific	1.3915	0 = Democrat / undecided	2 = Male	3=Hispanic, any race	0=No	0=No	0=No	0=No	0=No	0=No	0=No	0=No	0=No	0=No	0=No	1
92	2=High school graduate (high school diploma or the equivalent GED)	3=$25,000 to $49,999	9 = Pacific	0.6107	1 = Other Republican	1 = Female	1=White, non-Hispanic	1=Yes	0=No	0=No	0=No	0=No	0=No	0=No	0=No	0=No	0=No	0=No	1
85	3=Some college or Associates degree	3=$25,000 to $49,999	4 = West-North Central	0.8225	0 = Democrat / undecided	1 = Female	1=White, non-Hispanic	1=Yes	0=No	0=No	1=Yes	1=Yes	1=Yes	1=Yes	1=Yes	1=Yes	1=Yes	0=No	1
85	5=Masters degree or higher	6=$100,000 to $149,999	3 = East-North Central	0.8717	0 = Democrat / undecided	1 = Female	2=Black, non-Hispanic	1=Yes	0=No	0=No	1=Yes	0=No	0=No	0=No	0=No	0=No	0=No	0=No	1
58	5=Masters degree or higher	4=$50,000 to $74,999	5 = South Atlantic	0.9729		2 = Male	1=White, non-Hispanic	0=No	0=No	0=No	0=No	0=No	0=No	0=No	0=No	0=No	0=No	0=No	0
77	2=High school graduate (high school diploma or the equivalent GED)	3=$25,000 to $49,999	7 = West-South Central	0.453	1 = Other Republican	1 = Female	5=Other (American Indian/Alaskan, Other, 2+ races)	1=Yes	0=No	0=No	0=No	0=No	0=No	0=No	0=No	1=Yes	1=Yes	0=No	1
73	5=Masters degree or higher	4=$50,000 to $74,999	1 = New England	0.6084	1 = Other Republican	2 = Male	1=White, non-Hispanic	0=No	0=No	0=No	0=No	0=No	0=No	0=No	0=No	0=No	0=No	0=No	1
75	4=Bachelors degree	3=$25,000 to $49,999	1 = New England	0.5546	0 = Democrat / undecided	2 = Male	1=White, non-Hispanic	0=No	0=No	0=No	0=No	0=No	0=No	0=No	0=No	0=No	0=No	0=No	1
68	2=High school graduate (high school diploma or the equivalent GED)	6=$100,000 to $149,999	4 = West-North Central	0.7128	0 = Democrat / undecided	1 = Female	1=White, non-Hispanic	0=No	0=No	0=No	0=No	0=No	0=No	0=No	0=No	0=No	0=No	0=No	1
39	4=Bachelors degree	4=$50,000 to $74,999	2 = Mid-Atlantic	1.3738	0 = Democrat / undecided	1 = Female	2=Black, non-Hispanic	0=No	0=No	0=No	0=No	0=No	0=No	0=No	0=No	0=No	0=No	0=No	1
66	5=Masters degree or higher	7=$150,000 or more	8 = Mountain	0.7412	3 = MAGA Republican	2 = Male	1=White, non-Hispanic	1=Yes	0=No	0=No	1=Yes	0=No	0=No	0=No	0=No	0=No	1=Yes	0=No	1
74	3=Some college or Associates degree	3=$25,000 to $49,999	3 = East-North Central	0.7532	2 = Strong Republican	1 = Female	1=White, non-Hispanic	0=No	0=No	0=No	0=No	0=No	0=No	0=No	0=No	0=No	0=No	0=No	1
30	2=High school graduate (high school diploma or the equivalent GED)	7=$150,000 or more	1 = New England	1.0138	0 = Democrat / undecided	2 = Male	1=White, non-Hispanic	0=No	0=No	0=No	0=No	0=No	0=No	0=No	0=No	0=No	0=No	0=No	1
80	5=Masters degree or higher	5=$75,000 to $99,999	2 = Mid-Atlantic	0.8051	0 = Democrat / undecided	1 = Female	3=Hispanic, any race	0=No	0=No	0=No	0=No	0=No	0=No	0=No	0=No	0=No	0=No	0=No	1
40	3=Some college or Associates degree	4=$50,000 to $74,999	3 = East-North Central	0.928		1 = Female	1=White, non-Hispanic	0=No	0=No	0=No	0=No	0=No	0=No	0=No	0=No	0=No	0=No	0=No	0
85	5=Masters degree or higher	5=$75,000 to $99,999	5 = South Atlantic	0.4608	1 = Other Republican	2 = Male	1=White, non-Hispanic	0=No	0=No	0=No	0=No	0=No	0=No	0=No	0=No	0=No	0=No	0=No	1
67	5=Masters degree or higher	5=$75,000 to $99,999	3 = East-North Central	0.6186	1 = Other Republican	1 = Female	1=White, non-Hispanic	0=No	0=No	0=No	0=No	0=No	0=No	0=No	0=No	0=No	0=No	0=No	1
24	2=High school graduate (high school diploma or the equivalent GED)	4=$50,000 to $74,999	2 = Mid-Atlantic	1.8575	0 = Democrat / undecided	1 = Female	1=White, non-Hispanic	0=No	0=No	0=No	0=No	0=No	0=No	0=No	0=No	0=No	0=No	0=No	1
61	5=Masters degree or higher	6=$100,000 to $149,999	7 = West-South Central	0.7209		1 = Female	1=White, non-Hispanic	0=No	0=No	0=No	0=No	0=No	0=No	0=No	0=No	0=No	0=No	0=No	0
51	3=Some college or Associates degree	6=$100,000 to $149,999	2 = Mid-Atlantic	0.5852	3 = MAGA Republican	1 = Female	1=White, non-Hispanic	0=No	0=No	0=No	0=No	0=No	0=No	0=No	0=No	0=No	0=No	0=No	1
68	1=No high school diploma or GED	3=$25,000 to $49,999	3 = East-North Central	0.8716	3 = MAGA Republican	2 = Male	1=White, non-Hispanic	1=Yes	0=No	0=No	0=No	0=No	0=No	0=No	0=No	0=No	0=No	0=No	1
65	2=High school graduate (high school diploma or the equivalent GED)	5=$75,000 to $99,999	2 = Mid-Atlantic	0.4078	2 = Strong Republican	1 = Female	1=White, non-Hispanic	1=Yes	0=No	0=No	1=Yes	0=No	0=No	0=No	0=No	0=No	1=Yes	0=No	1
32	2=High school graduate (high school diploma or the equivalent GED)	7=$150,000 or more	5 = South Atlantic	1.0531	0 = Democrat / undecided	2 = Male	1=White, non-Hispanic	0=No	0=No	0=No	0=No	0=No	0=No	0=No	0=No	0=No	0=No	0=No	1
85	4=Bachelors degree	5=$75,000 to $99,999	6 = East-South Central	0.5877	1 = Other Republican	2 = Male	1=White, non-Hispanic	1=Yes	0=No	0=No	0=No	0=No	1=Yes	1=Yes	0=No	0=No	1=Yes	0=No	1
24	2=High school graduate (high school diploma or the equivalent GED)	4=$50,000 to $74,999	9 = Pacific	1.173		1 = Female	1=White, non-Hispanic	0=No	0=No	0=No	0=No	0=No	0=No	0=No	0=No	0=No	0=No	0=No	0
91	5=Masters degree or higher	4=$50,000 to $74,999	6 = East-South Central	0.425	0 = Democrat / undecided	2 = Male	1=White, non-Hispanic	0=No	0=No	0=No	0=No	0=No	0=No	0=No	0=No	0=No	0=No	0=No	1
94	3=Some college or Associates degree	3=$25,000 to $49,999	5 = South Atlantic	0.5905	0 = Democrat / undecided	2 = Male	1=White, non-Hispanic	0=No	0=No	0=No	0=No	0=No	0=No	0=No	0=No	0=No	0=No	0=No	1
67	2=High school graduate (high school diploma or the equivalent GED)	4=$50,000 to $74,999	3 = East-North Central	0.5933	1 = Other Republican	1 = Female	1=White, non-Hispanic	0=No	0=No	0=No	0=No	0=No	0=No	0=No	0=No	0=No	0=No	0=No	1
72	4=Bachelors degree	5=$75,000 to $99,999	9 = Pacific	0.5748	2 = Strong Republican	1 = Female	4=Asian American / Pacific Islander	0=No	0=No	0=No	0=No	0=No	0=No	0=No	0=No	0=No	0=No	0=No	1
40	2=High school graduate (high school diploma or the equivalent GED)	6=$100,000 to $149,999	9 = Pacific	1.2056	0 = Democrat / undecided	2 = Male	2=Black, non-Hispanic	0=No	0=No	0=No	0=No	0=No	0=No	0=No	0=No	0=No	0=No	0=No	1
64	2=High school graduate (high school diploma or the equivalent GED)	7=$150,000 or more	6 = East-South Central	1.1706	3 = MAGA Republican	1 = Female	1=White, non-Hispanic	0=No	0=No	0=No	0=No	0=No	0=No	0=No	0=No	0=No	0=No	0=No	1
60	5=Masters degree or higher	7=$150,000 or more	2 = Mid-Atlantic	0.7269	1 = Other Republican	2 = Male	1=White, non-Hispanic	0=No	0=No	0=No	0=No	0=No	0=No	0=No	0=No	0=No	0=No	0=No	1
33	2=High school graduate (high school diploma or the equivalent GED)	7=$150,000 or more	7 = West-South Central	1.3482	0 = Democrat / undecided	1 = Female	1=White, non-Hispanic	1=Yes	0=No	0=No	0=No	0=No	0=No	1=Yes	0=No	0=No	0=No	0=No	1
57	3=Some college or Associates degree	7=$150,000 or more	3 = East-North Central	0.9345	0 = Democrat / undecided	2 = Male	1=White, non-Hispanic	0=No	0=No	0=No	0=No	0=No	0=No	0=No	0=No	0=No	0=No	0=No	1
84	3=Some college or Associates degree	3=$25,000 to $49,999	1 = New England	0.5307	1 = Other Republican	2 = Male	1=White, non-Hispanic	0=No	0=No	0=No	0=No	0=No	0=No	0=No	0=No	0=No	0=No	0=No	1
67	3=Some college or Associates degree	3=$25,000 to $49,999	5 = South Atlantic	0.6033	3 = MAGA Republican	1 = Female	1=White, non-Hispanic	0=No	0=No	0=No	0=No	0=No	0=No	0=No	0=No	0=No	0=No	0=No	1
61	4=Bachelors degree	7=$150,000 or more	4 = West-North Central	0.4917	2 = Strong Republican	1 = Female	1=White, non-Hispanic	1=Yes	0=No	0=No	1=Yes	1=Yes	1=Yes	0=No	0=No	0=No	0=No	0=No	1
52	5=Masters degree or higher	6=$100,000 to $149,999	9 = Pacific	1.2086	0 = Democrat / undecided	2 = Male	4=Asian American / Pacific Islander	0=No	0=No	0=No	0=No	0=No	0=No	0=No	0=No	0=No	0=No	0=No	1
64	4=Bachelors degree	7=$150,000 or more	5 = South Atlantic	0.6392	2 = Strong Republican	2 = Male	1=White, non-Hispanic	0=No	0=No	0=No	0=No	0=No	0=No	0=No	0=No	0=No	0=No	0=No	1
63	2=High school graduate (high school diploma or the equivalent GED)	6=$100,000 to $149,999	6 = East-South Central	0.8144	0 = Democrat / undecided	1 = Female	1=White, non-Hispanic	1=Yes	0=No	0=No	0=No	0=No	0=No	0=No	1=Yes	0=No	0=No	0=No	1
57	2=High school graduate (high school diploma or the equivalent GED)	7=$150,000 or more	9 = Pacific	0.9086	2 = Strong Republican	1 = Female	1=White, non-Hispanic	1=Yes	0=No	0=No	1=Yes	0=No	0=No	0=No	0=No	0=No	0=No	0=No	1
60	2=High school graduate (high school diploma or the equivalent GED)	7=$150,000 or more	4 = West-North Central	0.7042	2 = Strong Republican	1 = Female	1=White, non-Hispanic	0=No	0=No	0=No	0=No	0=No	0=No	0=No	0=No	0=No	0=No	0=No	1
85	4=Bachelors degree	4=$50,000 to $74,999	7 = West-South Central	1.0364	3 = MAGA Republican	1 = Female	1=White, non-Hispanic	1=Yes	0=No	0=No	0=No	0=No	0=No	1=Yes	0=No	0=No	1=Yes	0=No	1
72	2=High school graduate (high school diploma or the equivalent GED)	5=$75,000 to $99,999	1 = New England	0.535	0 = Democrat / undecided	2 = Male	1=White, non-Hispanic	0=No	0=No	0=No	0=No	0=No	0=No	0=No	0=No	0=No	0=No	0=No	1
66	3=Some college or Associates degree	3=$25,000 to $49,999	5 = South Atlantic	0.7004		1 = Female	2=Black, non-Hispanic	0=No	0=No	0=No	0=No	0=No	0=No	0=No	0=No	0=No	0=No	0=No	0
67	4=Bachelors degree	7=$150,000 or more	5 = South Atlantic	0.5657	1 = Other Republican	1 = Female	1=White, non-Hispanic	0=No	0=No	0=No	0=No	0=No	0=No	0=No	0=No	0=No	0=No	0=No	1
63	4=Bachelors degree	6=$100,000 to $149,999	2 = Mid-Atlantic	0.8032	2 = Strong Republican	2 = Male	1=White, non-Hispanic	0=No	0=No	0=No	0=No	0=No	0=No	0=No	0=No	0=No	0=No	0=No	1
74	5=Masters degree or higher	7=$150,000 or more	2 = Mid-Atlantic	0.6898	0 = Democrat / undecided	2 = Male	1=White, non-Hispanic	1=Yes	0=No	0=No	1=Yes	0=No	0=No	0=No	0=No	0=No	0=No	0=No	1
67	4=Bachelors degree	7=$150,000 or more	9 = Pacific	0.4378	0 = Democrat / undecided	1 = Female	1=White, non-Hispanic	0=No	0=No	0=No	0=No	0=No	0=No	0=No	0=No	0=No	0=No	0=No	1
77	4=Bachelors degree	5=$75,000 to $99,999	5 = South Atlantic	0.6594	0 = Democrat / undecided	1 = Female	2=Black, non-Hispanic	1=Yes	0=No	0=No	0=No	0=No	0=No	0=No	0=No	1=Yes	1=Yes	1=Yes	1
65	3=Some college or Associates degree	3=$25,000 to $49,999	5 = South Atlantic	0.6658	1 = Other Republican	1 = Female	1=White, non-Hispanic	0=No	0=No	0=No	0=No	0=No	0=No	0=No	0=No	0=No	0=No	0=No	1
73	5=Masters degree or higher	6=$100,000 to $149,999	9 = Pacific	0.5531	0 = Democrat / undecided	2 = Male	1=White, non-Hispanic	0=No	0=No	0=No	0=No	0=No	0=No	0=No	0=No	0=No	0=No	0=No	1
69	5=Masters degree or higher	6=$100,000 to $149,999	9 = Pacific	0.5681	1 = Other Republican	2 = Male	1=White, non-Hispanic	1=Yes	0=No	0=No	0=No	0=No	0=No	0=No	0=No	0=No	0=No	0=No	1
77	4=Bachelors degree	7=$150,000 or more	5 = South Atlantic	0.4765	0 = Democrat / undecided	2 = Male	1=White, non-Hispanic	0=No	0=No	0=No	0=No	0=No	0=No	0=No	0=No	0=No	0=No	0=No	1
52	5=Masters degree or higher	7=$150,000 or more	9 = Pacific	0.6871	0 = Democrat / undecided	2 = Male	1=White, non-Hispanic	0=No	0=No	0=No	0=No	0=No	0=No	0=No	0=No	0=No	0=No	0=No	1
65	5=Masters degree or higher	7=$150,000 or more	9 = Pacific	0.5699	0 = Democrat / undecided	2 = Male	1=White, non-Hispanic	0=No	0=No	0=No	0=No	0=No	0=No	0=No	0=No	0=No	0=No	0=No	1
75	4=Bachelors degree	5=$75,000 to $99,999	6 = East-South Central	0.5877	0 = Democrat / undecided	2 = Male	1=White, non-Hispanic	0=No	0=No	0=No	0=No	0=No	0=No	0=No	0=No	0=No	0=No	0=No	1
46	3=Some college or Associates degree	6=$100,000 to $149,999	8 = Mountain	1.1408	3 = MAGA Republican	2 = Male	1=White, non-Hispanic	1=Yes	0=No	0=No	0=No	0=No	0=No	1=Yes	0=No	0=No	1=Yes	0=No	1
71	5=Masters degree or higher	5=$75,000 to $99,999	7 = West-South Central	0.8132	0 = Democrat / undecided	1 = Female	1=White, non-Hispanic	0=No	0=No	0=No	0=No	0=No	0=No	0=No	0=No	0=No	0=No	0=No	1
64	2=High school graduate (high school diploma or the equivalent GED)	6=$100,000 to $149,999	8 = Mountain	0.6559		1 = Female	1=White, non-Hispanic	1=Yes	0=No	0=No	0=No	0=No	0=No	1=Yes	0=No	0=No	0=No	0=No	0
41	3=Some college or Associates degree	5=$75,000 to $99,999	4 = West-North Central	1.1006	0 = Democrat / undecided	1 = Female	1=White, non-Hispanic	0=No	0=No	0=No	0=No	0=No	0=No	0=No	0=No	0=No	0=No	0=No	1
63	5=Masters degree or higher	3=$25,000 to $49,999	5 = South Atlantic	0.6036	1 = Other Republican	1 = Female	1=White, non-Hispanic	0=No	0=No	0=No	0=No	0=No	0=No	0=No	0=No	0=No	0=No	0=No	1
60	4=Bachelors degree	7=$150,000 or more	6 = East-South Central	0.7057	1 = Other Republican	1 = Female	1=White, non-Hispanic	0=No	0=No	0=No	0=No	0=No	0=No	0=No	0=No	0=No	0=No	0=No	1
85	3=Some college or Associates degree	5=$75,000 to $99,999	9 = Pacific	1.3732	1 = Other Republican	2 = Male	4=Asian American / Pacific Islander	0=No	0=No	0=No	0=No	0=No	0=No	0=No	0=No	0=No	0=No	0=No	1
63	4=Bachelors degree	7=$150,000 or more	4 = West-North Central	0.6515	0 = Democrat / undecided	2 = Male	1=White, non-Hispanic	0=No	0=No	0=No	0=No	0=No	0=No	0=No	0=No	0=No	0=No	0=No	1
61	3=Some college or Associates degree	4=$50,000 to $74,999	7 = West-South Central	0.6729		1 = Female	1=White, non-Hispanic	0=No	0=No	0=No	0=No	0=No	0=No	0=No	0=No	0=No	0=No	0=No	0
73	5=Masters degree or higher	7=$150,000 or more	3 = East-North Central	0.9862	0 = Democrat / undecided	2 = Male	2=Black, non-Hispanic	0=No	0=No	0=No	0=No	0=No	0=No	0=No	0=No	0=No	0=No	0=No	1
76	5=Masters degree or higher	5=$75,000 to $99,999	3 = East-North Central	0.5633	1 = Other Republican	2 = Male	1=White, non-Hispanic	0=No	0=No	0=No	0=No	0=No	0=No	0=No	0=No	0=No	0=No	0=No	1
52	3=Some college or Associates degree	6=$100,000 to $149,999	3 = East-North Central	1.4501	0 = Democrat / undecided	1 = Female	3=Hispanic, any race	0=No	0=No	0=No	0=No	0=No	0=No	0=No	0=No	0=No	0=No	0=No	1
50	1=No high school diploma or GED	7=$150,000 or more	3 = East-North Central	2.1265	0 = Democrat / undecided	2 = Male	3=Hispanic, any race	0=No	0=No	0=No	0=No	0=No	0=No	0=No	0=No	0=No	0=No	0=No	1
52	4=Bachelors degree	7=$150,000 or more	3 = East-North Central	0.789	0 = Democrat / undecided	2 = Male	1=White, non-Hispanic	0=No	0=No	0=No	0=No	0=No	0=No	0=No	0=No	0=No	0=No	0=No	1
75	5=Masters degree or higher	7=$150,000 or more	3 = East-North Central	0.6233	1 = Other Republican	2 = Male	1=White, non-Hispanic	0=No	0=No	0=No	0=No	0=No	0=No	0=No	0=No	0=No	0=No	0=No	1
66	3=Some college or Associates degree	5=$75,000 to $99,999	2 = Mid-Atlantic	0.4934	0 = Democrat / undecided	2 = Male	3=Hispanic, any race	0=No	0=No	0=No	0=No	0=No	0=No	0=No	0=No	0=No	0=No	0=No	1
61	3=Some college or Associates degree	3=$25,000 to $49,999	5 = South Atlantic	0.6376	1 = Other Republican	1 = Female	1=White, non-Hispanic	0=No	0=No	0=No	0=No	0=No	0=No	0=No	0=No	0=No	0=No	0=No	1
54	2=High school graduate (high school diploma or the equivalent GED)	4=$50,000 to $74,999	2 = Mid-Atlantic	1.0623	0 = Democrat / undecided	1 = Female	1=White, non-Hispanic	0=No	0=No	0=No	0=No	0=No	0=No	0=No	0=No	0=No	0=No	0=No	1
58	4=Bachelors degree	2=$10,000 to $24,999	7 = West-South Central	0.8672	2 = Strong Republican	1 = Female	1=White, non-Hispanic	0=No	0=No	0=No	0=No	0=No	0=No	0=No	0=No	0=No	0=No	0=No	1
72	1=No high school diploma or GED	3=$25,000 to $49,999	9 = Pacific	0.7745	3 = MAGA Republican	1 = Female	1=White, non-Hispanic	1=Yes	0=No	0=No	0=No	0=No	0=No	0=No	0=No	0=No	0=No	0=No	1
54	4=Bachelors degree	6=$100,000 to $149,999	3 = East-North Central	0.7417	1 = Other Republican	2 = Male	1=White, non-Hispanic	0=No	0=No	0=No	0=No	0=No	0=No	0=No	0=No	0=No	0=No	0=No	1
67	3=Some college or Associates degree	4=$50,000 to $74,999	7 = West-South Central	0.8412	1 = Other Republican	2 = Male	1=White, non-Hispanic	0=No	0=No	0=No	0=No	0=No	0=No	0=No	0=No	0=No	0=No	0=No	1
79	3=Some college or Associates degree	5=$75,000 to $99,999	7 = West-South Central	0.7246	3 = MAGA Republican	2 = Male	1=White, non-Hispanic	1=Yes	0=No	0=No	0=No	0=No	0=No	0=No	0=No	0=No	1=Yes	0=No	1
23	4=Bachelors degree	3=$25,000 to $49,999	5 = South Atlantic	1.1699	1 = Other Republican	1 = Female	1=White, non-Hispanic	0=No	0=No	0=No	0=No	0=No	0=No	0=No	0=No	0=No	0=No	0=No	1
72	3=Some college or Associates degree	2=$10,000 to $24,999	8 = Mountain	0.6226	1 = Other Republican	1 = Female	1=White, non-Hispanic	0=No	0=No	0=No	0=No	0=No	0=No	0=No	0=No	0=No	0=No	0=No	1
59	3=Some college or Associates degree	7=$150,000 or more	4 = West-North Central	1.1192	1 = Other Republican	1 = Female	1=White, non-Hispanic	0=No	0=No	0=No	0=No	0=No	0=No	0=No	0=No	0=No	0=No	0=No	1
76	3=Some college or Associates degree	2=$10,000 to $24,999	1 = New England	0.8251		1 = Female	1=White, non-Hispanic	1=Yes	0=No	0=No	0=No	0=No	0=No	0=No	0=No	0=No	0=No	0=No	0
76	2=High school graduate (high school diploma or the equivalent GED)	4=$50,000 to $74,999	8 = Mountain	0.603	0 = Democrat / undecided	1 = Female	1=White, non-Hispanic	0=No	0=No	0=No	0=No	0=No	0=No	0=No	0=No	0=No	0=No	0=No	1
32	5=Masters degree or higher	7=$150,000 or more	5 = South Atlantic	1.0049	0 = Democrat / undecided	1 = Female	1=White, non-Hispanic	0=No	0=No	0=No	0=No	0=No	0=No	0=No	0=No	0=No	0=No	0=No	1
68	3=Some college or Associates degree	4=$50,000 to $74,999	4 = West-North Central	0.6651	2 = Strong Republican	2 = Male	1=White, non-Hispanic	1=Yes	0=No	0=No	1=Yes	0=No	0=No	0=No	0=No	0=No	0=No	0=No	1
66	3=Some college or Associates degree	6=$100,000 to $149,999	2 = Mid-Atlantic	0.6448	0 = Democrat / undecided	1 = Female	1=White, non-Hispanic	1=Yes	0=No	0=No	0=No	0=No	0=No	0=No	0=No	0=No	0=No	0=No	1
69	4=Bachelors degree	3=$25,000 to $49,999	2 = Mid-Atlantic	0.363	1 = Other Republican	1 = Female	1=White, non-Hispanic	0=No	0=No	0=No	0=No	0=No	0=No	0=No	0=No	0=No	0=No	0=No	1
63	3=Some college or Associates degree	7=$150,000 or more	8 = Mountain	0.8037	2 = Strong Republican	2 = Male	1=White, non-Hispanic	1=Yes	0=No	0=No	0=No	0=No	0=No	0=No	0=No	0=No	0=No	0=No	1
59	4=Bachelors degree	7=$150,000 or more	2 = Mid-Atlantic	0.9028	0 = Democrat / undecided	1 = Female	1=White, non-Hispanic	0=No	0=No	0=No	0=No	0=No	0=No	0=No	0=No	0=No	0=No	0=No	1
73	4=Bachelors degree	5=$75,000 to $99,999	5 = South Atlantic	0.5598	0 = Democrat / undecided	1 = Female	1=White, non-Hispanic	0=No	0=No	0=No	0=No	0=No	0=No	0=No	0=No	0=No	0=No	0=No	1
79	2=High school graduate (high school diploma or the equivalent GED)	5=$75,000 to $99,999	3 = East-North Central	1.0947	2 = Strong Republican	1 = Female	1=White, non-Hispanic	1=Yes	0=No	0=No	0=No	0=No	0=No	0=No	0=No	0=No	0=No	0=No	1
60	1=No high school diploma or GED	7=$150,000 or more	4 = West-North Central	1.1488	1 = Other Republican	2 = Male	1=White, non-Hispanic	1=Yes	0=No	0=No	1=Yes	0=No	0=No	0=No	0=No	0=No	0=No	0=No	1
33	4=Bachelors degree	6=$100,000 to $149,999	2 = Mid-Atlantic	1.285	1 = Other Republican	1 = Female	1=White, non-Hispanic	0=No	0=No	0=No	0=No	0=No	0=No	0=No	0=No	0=No	0=No	0=No	1
41	3=Some college or Associates degree	6=$100,000 to $149,999	7 = West-South Central	0.7607	0 = Democrat / undecided	1 = Female	5=Other (American Indian/Alaskan, Other, 2+ races)	0=No	0=No	0=No	0=No	0=No	0=No	0=No	0=No	0=No	0=No	0=No	1
67	3=Some college or Associates degree	6=$100,000 to $149,999	7 = West-South Central	0.906	3 = MAGA Republican	2 = Male	1=White, non-Hispanic	1=Yes	0=No	0=No	0=No	0=No	0=No	0=No	0=No	0=No	0=No	0=No	1
44	4=Bachelors degree	5=$75,000 to $99,999	4 = West-North Central	0.7179	1 = Other Republican	2 = Male	1=White, non-Hispanic	0=No	0=No	0=No	0=No	0=No	0=No	0=No	0=No	0=No	0=No	0=No	1
79	5=Masters degree or higher	7=$150,000 or more	2 = Mid-Atlantic	0.6536	0 = Democrat / undecided	2 = Male	1=White, non-Hispanic	0=No	0=No	0=No	0=No	0=No	0=No	0=No	0=No	0=No	0=No	0=No	1
45	4=Bachelors degree	6=$100,000 to $149,999	6 = East-South Central	0.8704	1 = Other Republican	2 = Male	1=White, non-Hispanic	0=No	0=No	0=No	0=No	0=No	0=No	0=No	0=No	0=No	0=No	0=No	1
63	3=Some college or Associates degree	4=$50,000 to $74,999	5 = South Atlantic	0.7642	0 = Democrat / undecided	1 = Female	2=Black, non-Hispanic	0=No	0=No	0=No	0=No	0=No	0=No	0=No	0=No	0=No	0=No	0=No	1
71	3=Some college or Associates degree	7=$150,000 or more	9 = Pacific	0.7232	1 = Other Republican	1 = Female	1=White, non-Hispanic	1=Yes	0=No	0=No	0=No	0=No	0=No	0=No	0=No	0=No	0=No	0=No	1
36	3=Some college or Associates degree	6=$100,000 to $149,999	1 = New England	1.0275	0 = Democrat / undecided	1 = Female	1=White, non-Hispanic	0=No	0=No	0=No	0=No	0=No	0=No	0=No	0=No	0=No	0=No	0=No	1
34	4=Bachelors degree	7=$150,000 or more	3 = East-North Central	1.0042	0 = Democrat / undecided	1 = Female	1=White, non-Hispanic	0=No	0=No	0=No	0=No	0=No	0=No	0=No	0=No	0=No	0=No	0=No	1
69	3=Some college or Associates degree	4=$50,000 to $74,999	2 = Mid-Atlantic	0.7436	1 = Other Republican	2 = Male	1=White, non-Hispanic	1=Yes	0=No	0=No	0=No	0=No	0=No	0=No	0=No	0=No	0=No	0=No	1
77	3=Some college or Associates degree	6=$100,000 to $149,999	9 = Pacific	0.8016	2 = Strong Republican	1 = Female	1=White, non-Hispanic	1=Yes	0=No	0=No	0=No	0=No	0=No	0=No	0=No	0=No	0=No	0=No	1
45	5=Masters degree or higher	7=$150,000 or more	4 = West-North Central	0.9661	1 = Other Republican	2 = Male	1=White, non-Hispanic	0=No	0=No	0=No	0=No	0=No	0=No	0=No	0=No	0=No	0=No	0=No	1
78	2=High school graduate (high school diploma or the equivalent GED)	5=$75,000 to $99,999	1 = New England	0.2411	1 = Other Republican	2 = Male	5=Other (American Indian/Alaskan, Other, 2+ races)	1=Yes	0=No	0=No	0=No	0=No	0=No	1=Yes	0=No	0=No	0=No	0=No	1
82	2=High school graduate (high school diploma or the equivalent GED)	4=$50,000 to $74,999	5 = South Atlantic	1.3058	0 = Democrat / undecided	1 = Female	2=Black, non-Hispanic	1=Yes	0=No	0=No	0=No	0=No	0=No	0=No	0=No	0=No	0=No	0=No	1
80	5=Masters degree or higher	4=$50,000 to $74,999	6 = East-South Central	0.4036	2 = Strong Republican	2 = Male	1=White, non-Hispanic	0=No	0=No	0=No	0=No	0=No	0=No	0=No	0=No	0=No	0=No	0=No	1
67	3=Some college or Associates degree	4=$50,000 to $74,999	2 = Mid-Atlantic	0.6739	0 = Democrat / undecided	1 = Female	1=White, non-Hispanic	1=Yes	0=No	0=No	0=No	0=No	0=No	0=No	0=No	0=No	0=No	0=No	1
58	2=High school graduate (high school diploma or the equivalent GED)	2=$10,000 to $24,999	3 = East-North Central	0.9235	3 = MAGA Republican	2 = Male	1=White, non-Hispanic	0=No	0=No	0=No	0=No	0=No	0=No	0=No	0=No	0=No	0=No	0=No	1
30	2=High school graduate (high school diploma or the equivalent GED)	5=$75,000 to $99,999	2 = Mid-Atlantic	1.0052		2 = Male	1=White, non-Hispanic	0=No	0=No	0=No	0=No	0=No	0=No	0=No	0=No	0=No	0=No	0=No	0
77	5=Masters degree or higher	6=$100,000 to $149,999	5 = South Atlantic	0.6149	0 = Democrat / undecided	1 = Female	1=White, non-Hispanic	0=No	0=No	0=No	0=No	0=No	0=No	0=No	0=No	0=No	0=No	0=No	1
75	4=Bachelors degree	7=$150,000 or more	4 = West-North Central	0.5697	2 = Strong Republican	1 = Female	1=White, non-Hispanic	1=Yes	0=No	0=No	0=No	0=No	0=No	0=No	0=No	0=No	1=Yes	0=No	1
66	5=Masters degree or higher	4=$50,000 to $74,999	3 = East-North Central	0.5356	0 = Democrat / undecided	2 = Male	1=White, non-Hispanic	0=No	0=No	0=No	0=No	0=No	0=No	0=No	0=No	0=No	0=No	0=No	1
57	2=High school graduate (high school diploma or the equivalent GED)	7=$150,000 or more	5 = South Atlantic	1.1178	3 = MAGA Republican	1 = Female	1=White, non-Hispanic	0=No	0=No	0=No	0=No	0=No	0=No	0=No	0=No	0=No	0=No	0=No	1
87	4=Bachelors degree	6=$100,000 to $149,999	2 = Mid-Atlantic	0.6844	0 = Democrat / undecided	2 = Male	1=White, non-Hispanic	1=Yes	0=No	0=No	1=Yes	0=No	0=No	0=No	0=No	0=No	1=Yes	0=No	1
59	5=Masters degree or higher	6=$100,000 to $149,999	5 = South Atlantic	0.904	0 = Democrat / undecided	1 = Female	1=White, non-Hispanic	0=No	0=No	0=No	0=No	0=No	0=No	0=No	0=No	0=No	0=No	0=No	1
68	2=High school graduate (high school diploma or the equivalent GED)	3=$25,000 to $49,999	9 = Pacific	0.507	0 = Democrat / undecided	1 = Female	2=Black, non-Hispanic	1=Yes	1=Yes	0=No	1=Yes	0=No	1=Yes	1=Yes	0=No	1=Yes	1=Yes	0=No	1
57	4=Bachelors degree	6=$100,000 to $149,999	1 = New England	0.9957	2 = Strong Republican	1 = Female	1=White, non-Hispanic	0=No	0=No	0=No	0=No	0=No	0=No	0=No	0=No	0=No	0=No	0=No	1
19	3=Some college or Associates degree	4=$50,000 to $74,999	5 = South Atlantic	1.691	0 = Democrat / undecided	1 = Female	1=White, non-Hispanic	0=No	0=No	0=No	0=No	0=No	0=No	0=No	0=No	0=No	0=No	0=No	1
27	3=Some college or Associates degree	5=$75,000 to $99,999	5 = South Atlantic	1.2986	1 = Other Republican	2 = Male	1=White, non-Hispanic	1=Yes	0=No	0=No	0=No	0=No	0=No	0=No	0=No	0=No	0=No	0=No	1
59	5=Masters degree or higher	7=$150,000 or more	7 = West-South Central	0.2582	1 = Other Republican	2 = Male	5=Other (American Indian/Alaskan, Other, 2+ races)	0=No	0=No	0=No	0=No	0=No	0=No	0=No	0=No	0=No	0=No	0=No	1
55	2=High school graduate (high school diploma or the equivalent GED)	7=$150,000 or more	2 = Mid-Atlantic	1.0627	2 = Strong Republican	2 = Male	1=White, non-Hispanic	0=No	0=No	0=No	0=No	0=No	0=No	0=No	0=No	0=No	0=No	0=No	1
78	3=Some college or Associates degree	4=$50,000 to $74,999	9 = Pacific	0.6669	1 = Other Republican	2 = Male	3=Hispanic, any race	1=Yes	0=No	0=No	0=No	0=No	0=No	0=No	0=No	0=No	1=Yes	0=No	1
60	3=Some college or Associates degree	5=$75,000 to $99,999	6 = East-South Central	1.1817	0 = Democrat / undecided	2 = Male	1=White, non-Hispanic	0=No	0=No	0=No	0=No	0=No	0=No	0=No	0=No	0=No	0=No	0=No	1
69	4=Bachelors degree	4=$50,000 to $74,999	7 = West-South Central	0.5608	2 = Strong Republican	1 = Female	1=White, non-Hispanic	1=Yes	0=No	0=No	0=No	0=No	0=No	1=Yes	0=No	0=No	0=No	0=No	1
32	4=Bachelors degree	4=$50,000 to $74,999	3 = East-North Central	0.7864	1 = Other Republican	1 = Female	5=Other (American Indian/Alaskan, Other, 2+ races)	0=No	0=No	0=No	0=No	0=No	0=No	0=No	0=No	0=No	0=No	0=No	1
51	2=High school graduate (high school diploma or the equivalent GED)	6=$100,000 to $149,999	9 = Pacific	1.0628	2 = Strong Republican	1 = Female	1=White, non-Hispanic	0=No	0=No	0=No	0=No	0=No	0=No	0=No	0=No	0=No	0=No	0=No	1
58	5=Masters degree or higher	7=$150,000 or more	2 = Mid-Atlantic	1.1412	0 = Democrat / undecided	1 = Female	4=Asian American / Pacific Islander	0=No	0=No	0=No	0=No	0=No	0=No	0=No	0=No	0=No	0=No	0=No	1
81	4=Bachelors degree	7=$150,000 or more	2 = Mid-Atlantic	0.8044		1 = Female	1=White, non-Hispanic	1=Yes	0=No	1=Yes	0=No	0=No	0=No	0=No	0=No	0=No	1=Yes	0=No	0
41	3=Some college or Associates degree	7=$150,000 or more	9 = Pacific	0.9508		2 = Male	1=White, non-Hispanic	0=No	0=No	0=No	0=No	0=No	0=No	0=No	0=No	0=No	0=No	0=No	0
37	3=Some college or Associates degree	3=$25,000 to $49,999	2 = Mid-Atlantic	0.9217	0 = Democrat / undecided	2 = Male	1=White, non-Hispanic	1=Yes	0=No	0=No	1=Yes	0=No	0=No	0=No	0=No	0=No	1=Yes	0=No	1
51	3=Some college or Associates degree	7=$150,000 or more	2 = Mid-Atlantic	1.258		3 = Other	2=Black, non-Hispanic	1=Yes	0=No	1=Yes	1=Yes	1=Yes	1=Yes	0=No	0=No	1=Yes	0=No	0=No	0
68	2=High school graduate (high school diploma or the equivalent GED)	6=$100,000 to $149,999	8 = Mountain	0.6827	0 = Democrat / undecided	2 = Male	1=White, non-Hispanic	0=No	0=No	0=No	0=No	0=No	0=No	0=No	0=No	0=No	0=No	0=No	1
65	3=Some college or Associates degree	3=$25,000 to $49,999	9 = Pacific	0.5059	0 = Democrat / undecided	1 = Female	1=White, non-Hispanic	1=Yes	0=No	0=No	0=No	0=No	0=No	0=No	0=No	0=No	0=No	0=No	1
80	4=Bachelors degree	6=$100,000 to $149,999	3 = East-North Central	0.5707	1 = Other Republican	2 = Male	1=White, non-Hispanic	0=No	0=No	0=No	0=No	0=No	0=No	0=No	0=No	0=No	0=No	0=No	1
84	2=High school graduate (high school diploma or the equivalent GED)	3=$25,000 to $49,999	5 = South Atlantic	0.7301		1 = Female	1=White, non-Hispanic	1=Yes	0=No	0=No	1=Yes	0=No	0=No	0=No	0=No	0=No	1=Yes	0=No	0
43	3=Some college or Associates degree	7=$150,000 or more	2 = Mid-Atlantic	1.1171	1 = Other Republican	2 = Male	1=White, non-Hispanic	0=No	0=No	0=No	0=No	0=No	0=No	0=No	0=No	0=No	0=No	0=No	1
58	3=Some college or Associates degree	4=$50,000 to $74,999	9 = Pacific	0.9656	0 = Democrat / undecided	1 = Female	1=White, non-Hispanic	0=No	0=No	0=No	0=No	0=No	0=No	0=No	0=No	0=No	0=No	0=No	1
74	3=Some college or Associates degree	3=$25,000 to $49,999	5 = South Atlantic	0.7172	2 = Strong Republican	1 = Female	1=White, non-Hispanic	0=No	0=No	0=No	0=No	0=No	0=No	0=No	0=No	0=No	0=No	0=No	1
62	5=Masters degree or higher	6=$100,000 to $149,999	2 = Mid-Atlantic	0.7611	1 = Other Republican	2 = Male	1=White, non-Hispanic	0=No	0=No	0=No	0=No	0=No	0=No	0=No	0=No	0=No	0=No	0=No	1
78	4=Bachelors degree	5=$75,000 to $99,999	8 = Mountain	0.5203	0 = Democrat / undecided	2 = Male	1=White, non-Hispanic	0=No	0=No	0=No	0=No	0=No	0=No	0=No	0=No	0=No	0=No	0=No	1
27	4=Bachelors degree	7=$150,000 or more	2 = Mid-Atlantic	2.3006	0 = Democrat / undecided	1 = Female	2=Black, non-Hispanic	1=Yes	0=No	0=No	0=No	0=No	0=No	0=No	0=No	0=No	0=No	0=No	1
59	5=Masters degree or higher	7=$150,000 or more	7 = West-South Central	0.932	0 = Democrat / undecided	2 = Male	1=White, non-Hispanic	0=No	0=No	0=No	0=No	0=No	0=No	0=No	0=No	0=No	0=No	0=No	1
75	5=Masters degree or higher	6=$100,000 to $149,999	1 = New England	0.5727	0 = Democrat / undecided	1 = Female	1=White, non-Hispanic	0=No	0=No	0=No	0=No	0=No	0=No	0=No	0=No	0=No	0=No	0=No	1
67	4=Bachelors degree	6=$100,000 to $149,999	2 = Mid-Atlantic	0.7611	3 = MAGA Republican	3 = Other	1=White, non-Hispanic	1=Yes	0=No	0=No	1=Yes	0=No	0=No	0=No	0=No	1=Yes	0=No	0=No	1
31	2=High school graduate (high school diploma or the equivalent GED)	5=$75,000 to $99,999	5 = South Atlantic	1.805	0 = Democrat / undecided	2 = Male	2=Black, non-Hispanic	0=No	0=No	0=No	0=No	0=No	0=No	0=No	0=No	0=No	0=No	0=No	1
84	5=Masters degree or higher	3=$25,000 to $49,999	7 = West-South Central	0.6691		2 = Male	1=White, non-Hispanic	0=No	0=No	0=No	0=No	0=No	0=No	0=No	0=No	0=No	0=No	0=No	0
74	2=High school graduate (high school diploma or the equivalent GED)	4=$50,000 to $74,999	2 = Mid-Atlantic	0.9465	2 = Strong Republican	1 = Female	1=White, non-Hispanic	0=No	0=No	0=No	0=No	0=No	0=No	0=No	0=No	0=No	0=No	0=No	1
74	3=Some college or Associates degree	3=$25,000 to $49,999	3 = East-North Central	0.4704	0 = Democrat / undecided	1 = Female	5=Other (American Indian/Alaskan, Other, 2+ races)	0=No	0=No	0=No	0=No	0=No	0=No	0=No	0=No	0=No	0=No	0=No	1
65	3=Some college or Associates degree	4=$50,000 to $74,999	9 = Pacific	0.7054	1 = Other Republican	2 = Male	1=White, non-Hispanic	0=No	0=No	0=No	0=No	0=No	0=No	0=No	0=No	0=No	0=No	0=No	1
52	4=Bachelors degree	7=$150,000 or more	4 = West-North Central	0.9141	1 = Other Republican	2 = Male	1=White, non-Hispanic	0=No	0=No	0=No	0=No	0=No	0=No	0=No	0=No	0=No	0=No	0=No	1
44	3=Some college or Associates degree	7=$150,000 or more	5 = South Atlantic	1.3047	2 = Strong Republican	1 = Female	1=White, non-Hispanic	0=No	0=No	0=No	0=No	0=No	0=No	0=No	0=No	0=No	0=No	0=No	1
75	5=Masters degree or higher	6=$100,000 to $149,999	2 = Mid-Atlantic	0.6844	0 = Democrat / undecided	2 = Male	1=White, non-Hispanic	0=No	0=No	0=No	0=No	0=No	0=No	0=No	0=No	0=No	0=No	0=No	1
29	4=Bachelors degree	5=$75,000 to $99,999	7 = West-South Central	1.9798	2 = Strong Republican	1 = Female	1=White, non-Hispanic	0=No	0=No	0=No	0=No	0=No	0=No	0=No	0=No	0=No	0=No	0=No	1
47	3=Some college or Associates degree	7=$150,000 or more	2 = Mid-Atlantic	0.9414	3 = MAGA Republican	1 = Female	1=White, non-Hispanic	0=No	0=No	0=No	0=No	0=No	0=No	0=No	0=No	0=No	0=No	0=No	1
80	4=Bachelors degree	5=$75,000 to $99,999	5 = South Atlantic	0.4608	1 = Other Republican	2 = Male	1=White, non-Hispanic	1=Yes	0=No	0=No	0=No	0=No	0=No	0=No	0=No	0=No	0=No	0=No	1
44	3=Some college or Associates degree	6=$100,000 to $149,999	3 = East-North Central	0.9817	3 = MAGA Republican	2 = Male	1=White, non-Hispanic	0=No	0=No	0=No	0=No	0=No	0=No	0=No	0=No	0=No	0=No	0=No	1
63	2=High school graduate (high school diploma or the equivalent GED)	3=$25,000 to $49,999	3 = East-North Central	0.6262	1 = Other Republican	1 = Female	1=White, non-Hispanic	0=No	0=No	0=No	0=No	0=No	0=No	0=No	0=No	0=No	0=No	0=No	1
79	3=Some college or Associates degree	5=$75,000 to $99,999	3 = East-North Central	0.7824	2 = Strong Republican	2 = Male	1=White, non-Hispanic	1=Yes	0=No	0=No	0=No	0=No	0=No	0=No	0=No	0=No	0=No	0=No	1
74	3=Some college or Associates degree	7=$150,000 or more	9 = Pacific	0.6377	3 = MAGA Republican	2 = Male	1=White, non-Hispanic	1=Yes	0=No	0=No	0=No	0=No	0=No	0=No	0=No	0=No	0=No	0=No	1
58	5=Masters degree or higher	7=$150,000 or more	8 = Mountain	0.8046	0 = Democrat / undecided	2 = Male	1=White, non-Hispanic	0=No	0=No	0=No	0=No	0=No	0=No	0=No	0=No	0=No	0=No	0=No	1
75	2=High school graduate (high school diploma or the equivalent GED)	3=$25,000 to $49,999	8 = Mountain	0.6659	1 = Other Republican	1 = Female	1=White, non-Hispanic	1=Yes	0=No	1=Yes	0=No	0=No	0=No	0=No	0=No	0=No	0=No	0=No	1
30	5=Masters degree or higher	7=$150,000 or more	5 = South Atlantic	1.2782	0 = Democrat / undecided	2 = Male	2=Black, non-Hispanic	0=No	0=No	0=No	0=No	0=No	0=No	0=No	0=No	0=No	0=No	0=No	1
83	2=High school graduate (high school diploma or the equivalent GED)	4=$50,000 to $74,999	2 = Mid-Atlantic	1.4932		1 = Female	3=Hispanic, any race	1=Yes	0=No	0=No	0=No	0=No	0=No	0=No	0=No	0=No	0=No	0=No	0
62	3=Some college or Associates degree	3=$25,000 to $49,999	5 = South Atlantic	0.5428	1 = Other Republican	1 = Female	1=White, non-Hispanic	1=Yes	0=No	1=Yes	0=No	0=No	0=No	0=No	0=No	0=No	0=No	0=No	1
64	2=High school graduate (high school diploma or the equivalent GED)	4=$50,000 to $74,999	6 = East-South Central	0.6325	1 = Other Republican	2 = Male	1=White, non-Hispanic	0=No	0=No	0=No	0=No	0=No	0=No	0=No	0=No	0=No	0=No	0=No	1
60	3=Some college or Associates degree	2=$10,000 to $24,999	2 = Mid-Atlantic	0.2747	1 = Other Republican	1 = Female	5=Other (American Indian/Alaskan, Other, 2+ races)	1=Yes	0=No	0=No	0=No	0=No	0=No	0=No	0=No	0=No	0=No	0=No	1
53	5=Masters degree or higher	7=$150,000 or more	1 = New England	1.0629	0 = Democrat / undecided	1 = Female	1=White, non-Hispanic	0=No	0=No	0=No	0=No	0=No	0=No	0=No	0=No	0=No	0=No	0=No	1
74	2=High school graduate (high school diploma or the equivalent GED)	3=$25,000 to $49,999	2 = Mid-Atlantic	0.756	1 = Other Republican	1 = Female	1=White, non-Hispanic	0=No	0=No	0=No	0=No	0=No	0=No	0=No	0=No	0=No	0=No	0=No	1
37	4=Bachelors degree	7=$150,000 or more	8 = Mountain	1.1845	0 = Democrat / undecided	1 = Female	1=White, non-Hispanic	0=No	0=No	0=No	0=No	0=No	0=No	0=No	0=No	0=No	0=No	0=No	1
45	5=Masters degree or higher	7=$150,000 or more	5 = South Atlantic	0.9956	1 = Other Republican	1 = Female	1=White, non-Hispanic	0=No	0=No	0=No	0=No	0=No	0=No	0=No	0=No	0=No	0=No	0=No	1
71	3=Some college or Associates degree	2=$10,000 to $24,999	9 = Pacific	0.767	3 = MAGA Republican	1 = Female	1=White, non-Hispanic	1=Yes	0=No	0=No	1=Yes	0=No	0=No	0=No	0=No	0=No	0=No	0=No	1
53	3=Some college or Associates degree	7=$150,000 or more	5 = South Atlantic	1.203	2 = Strong Republican	2 = Male	1=White, non-Hispanic	1=Yes	0=No	0=No	0=No	0=No	0=No	0=No	0=No	0=No	0=No	0=No	1
53	5=Masters degree or higher	7=$150,000 or more	1 = New England	0.7647	0 = Democrat / undecided	2 = Male	1=White, non-Hispanic	0=No	0=No	0=No	0=No	0=No	0=No	0=No	0=No	0=No	0=No	0=No	1
29	5=Masters degree or higher	6=$100,000 to $149,999	5 = South Atlantic	1.1675	0 = Democrat / undecided	1 = Female	1=White, non-Hispanic	1=Yes	0=No	0=No	0=No	0=No	1=Yes	0=No	0=No	0=No	0=No	0=No	1
69	2=High school graduate (high school diploma or the equivalent GED)	3=$25,000 to $49,999	5 = South Atlantic	0.8821	1 = Other Republican	2 = Male	2=Black, non-Hispanic	0=No	0=No	0=No	0=No	0=No	0=No	0=No	0=No	0=No	0=No	0=No	1
83	4=Bachelors degree	4=$50,000 to $74,999	5 = South Atlantic	0.5792	2 = Strong Republican	2 = Male	1=White, non-Hispanic	1=Yes	0=No	0=No	0=No	0=No	0=No	0=No	0=No	0=No	0=No	0=No	1
78	3=Some college or Associates degree	5=$75,000 to $99,999	7 = West-South Central	0.9266	3 = MAGA Republican	1 = Female	1=White, non-Hispanic	0=No	0=No	0=No	0=No	0=No	0=No	0=No	0=No	0=No	0=No	0=No	1
53	4=Bachelors degree	5=$75,000 to $99,999	7 = West-South Central	0.7515	1 = Other Republican	2 = Male	1=White, non-Hispanic	1=Yes	0=No	0=No	0=No	0=No	0=No	0=No	0=No	0=No	1=Yes	0=No	1
84	1=No high school diploma or GED	2=$10,000 to $24,999	7 = West-South Central	1.1	0 = Democrat / undecided	2 = Male	1=White, non-Hispanic	0=No	0=No	0=No	0=No	0=No	0=No	0=No	0=No	0=No	0=No	0=No	1
49	2=High school graduate (high school diploma or the equivalent GED)	6=$100,000 to $149,999	3 = East-North Central	1.0427	3 = MAGA Republican	1 = Female	1=White, non-Hispanic	0=No	0=No	0=No	0=No	0=No	0=No	0=No	0=No	0=No	0=No	0=No	1
67	2=High school graduate (high school diploma or the equivalent GED)	5=$75,000 to $99,999	3 = East-North Central	0.8608	0 = Democrat / undecided	1 = Female	1=White, non-Hispanic	0=No	0=No	0=No	0=No	0=No	0=No	0=No	0=No	0=No	0=No	0=No	1
75	2=High school graduate (high school diploma or the equivalent GED)	3=$25,000 to $49,999	9 = Pacific	0.5131	3 = MAGA Republican	2 = Male	1=White, non-Hispanic	1=Yes	0=No	0=No	0=No	0=No	0=No	0=No	0=No	0=No	0=No	0=No	1
75	5=Masters degree or higher	7=$150,000 or more	2 = Mid-Atlantic	0.6536	0 = Democrat / undecided	2 = Male	1=White, non-Hispanic	0=No	0=No	0=No	0=No	0=No	0=No	0=No	0=No	0=No	0=No	0=No	1
37	2=High school graduate (high school diploma or the equivalent GED)	4=$50,000 to $74,999	1 = New England	2.1363	3 = MAGA Republican	1 = Female	1=White, non-Hispanic	1=Yes	0=No	0=No	0=No	0=No	0=No	0=No	0=No	1=Yes	0=No	0=No	1
67	4=Bachelors degree	4=$50,000 to $74,999	6 = East-South Central	0.4158	2 = Strong Republican	1 = Female	1=White, non-Hispanic	1=Yes	0=No	0=No	0=No	0=No	0=No	1=Yes	0=No	0=No	1=Yes	0=No	1
71	5=Masters degree or higher	7=$150,000 or more	5 = South Atlantic	0.5295	0 = Democrat / undecided	2 = Male	1=White, non-Hispanic	0=No	0=No	0=No	0=No	0=No	0=No	0=No	0=No	0=No	0=No	0=No	1
60	2=High school graduate (high school diploma or the equivalent GED)	4=$50,000 to $74,999	7 = West-South Central	0.6183		1 = Female	1=White, non-Hispanic	0=No	0=No	0=No	0=No	0=No	0=No	0=No	0=No	0=No	0=No	0=No	0
57	4=Bachelors degree	5=$75,000 to $99,999	9 = Pacific	0.7448		2 = Male	1=White, non-Hispanic	0=No	0=No	0=No	0=No	0=No	0=No	0=No	0=No	0=No	0=No	0=No	0
26	4=Bachelors degree	6=$100,000 to $149,999	8 = Mountain	1.059	3 = MAGA Republican	1 = Female	1=White, non-Hispanic	1=Yes	0=No	1=Yes	1=Yes	1=Yes	1=Yes	1=Yes	1=Yes	1=Yes	0=No	0=No	1
34	4=Bachelors degree	3=$25,000 to $49,999	6 = East-South Central	0.6877	2 = Strong Republican	2 = Male	1=White, non-Hispanic	1=Yes	0=No	0=No	0=No	0=No	0=No	0=No	0=No	0=No	0=No	0=No	1
85	4=Bachelors degree	4=$50,000 to $74,999	3 = East-North Central	0.5422	1 = Other Republican	1 = Female	1=White, non-Hispanic	0=No	0=No	0=No	0=No	0=No	0=No	0=No	0=No	0=No	0=No	0=No	1
66	2=High school graduate (high school diploma or the equivalent GED)	4=$50,000 to $74,999	3 = East-North Central	0.7866	1 = Other Republican	2 = Male	1=White, non-Hispanic	0=No	0=No	0=No	0=No	0=No	0=No	0=No	0=No	0=No	0=No	0=No	1
75	1=No high school diploma or GED	4=$50,000 to $74,999	3 = East-North Central	2.1259		1 = Female	4=Asian American / Pacific Islander	1=Yes	0=No	1=Yes	1=Yes	0=No	0=No	0=No	0=No	0=No	1=Yes	0=No	0
36	4=Bachelors degree	7=$150,000 or more	9 = Pacific	0.3611	0 = Democrat / undecided	1 = Female	5=Other (American Indian/Alaskan, Other, 2+ races)	0=No	0=No	0=No	0=No	0=No	0=No	0=No	0=No	0=No	0=No	0=No	1
73	5=Masters degree or higher	6=$100,000 to $149,999	3 = East-North Central	0.5933	0 = Democrat / undecided	2 = Male	1=White, non-Hispanic	0=No	0=No	0=No	0=No	0=No	0=No	0=No	0=No	0=No	0=No	0=No	1
78	5=Masters degree or higher	7=$150,000 or more	7 = West-South Central	0.8044	1 = Other Republican	2 = Male	1=White, non-Hispanic	0=No	0=No	0=No	0=No	0=No	0=No	0=No	0=No	0=No	0=No	0=No	1
66	5=Masters degree or higher	4=$50,000 to $74,999	2 = Mid-Atlantic	0.5502	0 = Democrat / undecided	1 = Female	1=White, non-Hispanic	0=No	0=No	0=No	0=No	0=No	0=No	0=No	0=No	0=No	0=No	0=No	1
66	3=Some college or Associates degree	2=$10,000 to $24,999	3 = East-North Central	0.8237	1 = Other Republican	2 = Male	1=White, non-Hispanic	0=No	0=No	0=No	0=No	0=No	0=No	0=No	0=No	0=No	0=No	0=No	1
56	2=High school graduate (high school diploma or the equivalent GED)	3=$25,000 to $49,999	6 = East-South Central	1.1341	3 = MAGA Republican	2 = Male	1=White, non-Hispanic	1=Yes	0=No	1=Yes	1=Yes	0=No	1=Yes	1=Yes	0=No	1=Yes	1=Yes	0=No	1
70	4=Bachelors degree	5=$75,000 to $99,999	3 = East-North Central	0.6196	0 = Democrat / undecided	2 = Male	1=White, non-Hispanic	0=No	0=No	0=No	0=No	0=No	0=No	0=No	0=No	0=No	0=No	0=No	1
75	2=High school graduate (high school diploma or the equivalent GED)	4=$50,000 to $74,999	5 = South Atlantic	0.8336	1 = Other Republican	1 = Female	1=White, non-Hispanic	0=No	0=No	0=No	0=No	0=No	0=No	0=No	0=No	0=No	0=No	0=No	1
55	2=High school graduate (high school diploma or the equivalent GED)	3=$25,000 to $49,999	3 = East-North Central	1.1148	0 = Democrat / undecided	1 = Female	2=Black, non-Hispanic	1=Yes	0=No	0=No	0=No	0=No	0=No	0=No	0=No	0=No	1=Yes	0=No	1
44	5=Masters degree or higher	6=$100,000 to $149,999	5 = South Atlantic	1.2479		2 = Male	2=Black, non-Hispanic	0=No	0=No	0=No	0=No	0=No	0=No	0=No	0=No	0=No	0=No	0=No	0
69	2=High school graduate (high school diploma or the equivalent GED)	4=$50,000 to $74,999	1 = New England	0.9921	0 = Democrat / undecided	1 = Female	1=White, non-Hispanic	0=No	0=No	0=No	0=No	0=No	0=No	0=No	0=No	0=No	0=No	0=No	1
79	3=Some college or Associates degree	3=$25,000 to $49,999	3 = East-North Central	0.5933	1 = Other Republican	2 = Male	1=White, non-Hispanic	1=Yes	0=No	0=No	0=No	0=No	0=No	0=No	0=No	0=No	1=Yes	0=No	1
84	4=Bachelors degree	5=$75,000 to $99,999	9 = Pacific	0.6632	2 = Strong Republican	1 = Female	1=White, non-Hispanic	0=No	0=No	0=No	0=No	0=No	0=No	0=No	0=No	0=No	0=No	0=No	1
78	5=Masters degree or higher	4=$50,000 to $74,999	9 = Pacific	0.6405	0 = Democrat / undecided	1 = Female	1=White, non-Hispanic	1=Yes	0=No	0=No	0=No	0=No	0=No	0=No	0=No	0=No	0=No	1=Yes	1
78	1=No high school diploma or GED	3=$25,000 to $49,999	2 = Mid-Atlantic	0.5819	3 = MAGA Republican	1 = Female	1=White, non-Hispanic	1=Yes	0=No	1=Yes	1=Yes	0=No	0=No	0=No	0=No	1=Yes	0=No	0=No	1
75	2=High school graduate (high school diploma or the equivalent GED)	4=$50,000 to $74,999	4 = West-North Central	0.564	3 = MAGA Republican	2 = Male	1=White, non-Hispanic	0=No	0=No	0=No	0=No	0=No	0=No	0=No	0=No	0=No	0=No	0=No	1
57	3=Some college or Associates degree	7=$150,000 or more	9 = Pacific	1.04	0 = Democrat / undecided	1 = Female	3=Hispanic, any race	1=Yes	0=No	0=No	0=No	0=No	0=No	1=Yes	0=No	1=Yes	0=No	0=No	1
66	2=High school graduate (high school diploma or the equivalent GED)	3=$25,000 to $49,999	2 = Mid-Atlantic	0.5551	3 = MAGA Republican	1 = Female	1=White, non-Hispanic	1=Yes	0=No	0=No	0=No	0=No	0=No	0=No	0=No	0=No	0=No	0=No	1
72	4=Bachelors degree	5=$75,000 to $99,999	2 = Mid-Atlantic	0.7391	0 = Democrat / undecided	1 = Female	1=White, non-Hispanic	0=No	0=No	0=No	0=No	0=No	0=No	0=No	0=No	0=No	0=No	0=No	1
58	2=High school graduate (high school diploma or the equivalent GED)	4=$50,000 to $74,999	3 = East-North Central	1.0615	0 = Democrat / undecided	2 = Male	3=Hispanic, any race	0=No	0=No	0=No	0=No	0=No	0=No	0=No	0=No	0=No	0=No	0=No	1
61	2=High school graduate (high school diploma or the equivalent GED)	4=$50,000 to $74,999	4 = West-North Central	0.535		1 = Female	1=White, non-Hispanic	1=Yes	0=No	0=No	0=No	0=No	0=No	0=No	0=No	1=Yes	0=No	0=No	0
58	3=Some college or Associates degree	6=$100,000 to $149,999	9 = Pacific	2.1455	1 = Other Republican	1 = Female	5=Other (American Indian/Alaskan, Other, 2+ races)	0=No	0=No	0=No	0=No	0=No	0=No	0=No	0=No	0=No	0=No	0=No	1
77	3=Some college or Associates degree	4=$50,000 to $74,999	2 = Mid-Atlantic	0.7814		2 = Male	1=White, non-Hispanic	1=Yes	1=Yes	0=No	1=Yes	0=No	1=Yes	0=No	1=Yes	1=Yes	0=No	1=Yes	0
64	4=Bachelors degree	6=$100,000 to $149,999	3 = East-North Central	0.5612	1 = Other Republican	1 = Female	1=White, non-Hispanic	0=No	0=No	0=No	0=No	0=No	0=No	0=No	0=No	0=No	0=No	0=No	1
65	2=High school graduate (high school diploma or the equivalent GED)	3=$25,000 to $49,999	2 = Mid-Atlantic	0.6519	3 = MAGA Republican	1 = Female	1=White, non-Hispanic	0=No	0=No	0=No	0=No	0=No	0=No	0=No	0=No	0=No	0=No	0=No	1
51	3=Some college or Associates degree	6=$100,000 to $149,999	9 = Pacific	1.137	0 = Democrat / undecided	1 = Female	1=White, non-Hispanic	0=No	0=No	0=No	0=No	0=No	0=No	0=No	0=No	0=No	0=No	0=No	1
61	4=Bachelors degree	6=$100,000 to $149,999	2 = Mid-Atlantic	0.728	0 = Democrat / undecided	2 = Male	2=Black, non-Hispanic	0=No	0=No	0=No	0=No	0=No	0=No	0=No	0=No	0=No	0=No	0=No	1
74	3=Some college or Associates degree	7=$150,000 or more	9 = Pacific	0.7232	0 = Democrat / undecided	1 = Female	1=White, non-Hispanic	1=Yes	0=No	0=No	0=No	0=No	0=No	0=No	0=No	0=No	0=No	0=No	1
56	4=Bachelors degree	7=$150,000 or more	5 = South Atlantic	0.9956	0 = Democrat / undecided	1 = Female	1=White, non-Hispanic	0=No	0=No	0=No	0=No	0=No	0=No	0=No	0=No	0=No	0=No	0=No	1
66	2=High school graduate (high school diploma or the equivalent GED)	6=$100,000 to $149,999	7 = West-South Central	0.9972	3 = MAGA Republican	2 = Male	1=White, non-Hispanic	1=Yes	0=No	1=Yes	0=No	0=No	0=No	0=No	0=No	0=No	1=Yes	1=Yes	1
66	5=Masters degree or higher	7=$150,000 or more	8 = Mountain	0.6384	1 = Other Republican	1 = Female	1=White, non-Hispanic	0=No	0=No	0=No	0=No	0=No	0=No	0=No	0=No	0=No	0=No	0=No	1
84	4=Bachelors degree	3=$25,000 to $49,999	5 = South Atlantic	0.5073	3 = MAGA Republican	2 = Male	1=White, non-Hispanic	1=Yes	0=No	0=No	0=No	0=No	0=No	0=No	0=No	0=No	0=No	0=No	1
87	2=High school graduate (high school diploma or the equivalent GED)	2=$10,000 to $24,999	2 = Mid-Atlantic	0.9637	0 = Democrat / undecided	1 = Female	1=White, non-Hispanic	0=No	0=No	0=No	0=No	0=No	0=No	0=No	0=No	0=No	0=No	0=No	1
82	4=Bachelors degree	7=$150,000 or more	2 = Mid-Atlantic	0.7291	0 = Democrat / undecided	2 = Male	1=White, non-Hispanic	1=Yes	0=No	0=No	0=No	0=No	0=No	0=No	0=No	0=No	0=No	0=No	1
68	4=Bachelors degree	7=$150,000 or more	2 = Mid-Atlantic	0.7269	1 = Other Republican	2 = Male	1=White, non-Hispanic	1=Yes	0=No	0=No	0=No	0=No	0=No	1=Yes	0=No	0=No	1=Yes	0=No	1
65	4=Bachelors degree	7=$150,000 or more	9 = Pacific	0.461	0 = Democrat / undecided	1 = Female	1=White, non-Hispanic	0=No	0=No	0=No	0=No	0=No	0=No	0=No	0=No	0=No	0=No	0=No	1
81	1=No high school diploma or GED	2=$10,000 to $24,999	5 = South Atlantic	0.7654	1 = Other Republican	2 = Male	1=White, non-Hispanic	1=Yes	0=No	1=Yes	0=No	0=No	0=No	1=Yes	0=No	0=No	1=Yes	0=No	1
58	5=Masters degree or higher	7=$150,000 or more	2 = Mid-Atlantic	0.8555	1 = Other Republican	1 = Female	1=White, non-Hispanic	0=No	0=No	0=No	0=No	0=No	0=No	0=No	0=No	0=No	0=No	0=No	1
49	5=Masters degree or higher	7=$150,000 or more	7 = West-South Central	0.9814	3 = MAGA Republican	2 = Male	1=White, non-Hispanic	0=No	0=No	0=No	0=No	0=No	0=No	0=No	0=No	0=No	0=No	0=No	1
82	5=Masters degree or higher	3=$25,000 to $49,999	3 = East-North Central	0.4507	1 = Other Republican	2 = Male	1=White, non-Hispanic	0=No	0=No	0=No	0=No	0=No	0=No	0=No	0=No	0=No	0=No	0=No	1
67	2=High school graduate (high school diploma or the equivalent GED)	5=$75,000 to $99,999	7 = West-South Central	0.5596	3 = MAGA Republican	1 = Female	1=White, non-Hispanic	1=Yes	0=No	0=No	0=No	0=No	0=No	0=No	0=No	0=No	0=No	0=No	1
79	2=High school graduate (high school diploma or the equivalent GED)	7=$150,000 or more	9 = Pacific	0.7145	2 = Strong Republican	1 = Female	1=White, non-Hispanic	0=No	0=No	0=No	0=No	0=No	0=No	0=No	0=No	0=No	0=No	0=No	1
77	5=Masters degree or higher	6=$100,000 to $149,999	2 = Mid-Atlantic	0.6844	0 = Democrat / undecided	2 = Male	1=White, non-Hispanic	0=No	0=No	0=No	0=No	0=No	0=No	0=No	0=No	0=No	0=No	0=No	1
87	5=Masters degree or higher	7=$150,000 or more	9 = Pacific	0.4994	0 = Democrat / undecided	2 = Male	1=White, non-Hispanic	1=Yes	0=No	0=No	0=No	0=No	0=No	0=No	0=No	0=No	0=No	0=No	1
61	4=Bachelors degree	7=$150,000 or more	6 = East-South Central	0.7047	0 = Democrat / undecided	1 = Female	2=Black, non-Hispanic	1=Yes	0=No	0=No	0=No	0=No	0=No	0=No	0=No	0=No	0=No	0=No	1
48	4=Bachelors degree	5=$75,000 to $99,999	9 = Pacific	0.8659	0 = Democrat / undecided	1 = Female	4=Asian American / Pacific Islander	0=No	0=No	0=No	0=No	0=No	0=No	0=No	0=No	0=No	0=No	0=No	1
80	2=High school graduate (high school diploma or the equivalent GED)	3=$25,000 to $49,999	9 = Pacific	0.6638	1 = Other Republican	1 = Female	1=White, non-Hispanic	0=No	0=No	0=No	0=No	0=No	0=No	0=No	0=No	0=No	0=No	0=No	1
71	3=Some college or Associates degree	3=$25,000 to $49,999	9 = Pacific	0.5208	1 = Other Republican	2 = Male	1=White, non-Hispanic	1=Yes	0=No	0=No	0=No	0=No	0=No	0=No	0=No	0=No	0=No	0=No	1
62	2=High school graduate (high school diploma or the equivalent GED)	5=$75,000 to $99,999	1 = New England	0.7057	0 = Democrat / undecided	2 = Male	1=White, non-Hispanic	0=No	0=No	0=No	0=No	0=No	0=No	0=No	0=No	0=No	0=No	0=No	1
67	3=Some college or Associates degree	2=$10,000 to $24,999	5 = South Atlantic	0.5042		1 = Female	2=Black, non-Hispanic	0=No	0=No	0=No	0=No	0=No	0=No	0=No	0=No	0=No	0=No	0=No	0
87	3=Some college or Associates degree	7=$150,000 or more	2 = Mid-Atlantic	0.6816	0 = Democrat / undecided	2 = Male	1=White, non-Hispanic	0=No	0=No	0=No	0=No	0=No	0=No	0=No	0=No	0=No	0=No	0=No	1
42	3=Some college or Associates degree	2=$10,000 to $24,999	4 = West-North Central	0.7347	1 = Other Republican	1 = Female	2=Black, non-Hispanic	0=No	0=No	0=No	0=No	0=No	0=No	0=No	0=No	0=No	0=No	0=No	1
74	2=High school graduate (high school diploma or the equivalent GED)	2=$10,000 to $24,999	8 = Mountain	0.4902	1 = Other Republican	2 = Male	1=White, non-Hispanic	0=No	0=No	0=No	0=No	0=No	0=No	0=No	0=No	0=No	0=No	0=No	1
68	4=Bachelors degree	7=$150,000 or more	1 = New England	0.6892	0 = Democrat / undecided	2 = Male	1=White, non-Hispanic	0=No	0=No	0=No	0=No	0=No	0=No	0=No	0=No	0=No	0=No	0=No	1
73	3=Some college or Associates degree	4=$50,000 to $74,999	5 = South Atlantic	0.8189	2 = Strong Republican	1 = Female	1=White, non-Hispanic	0=No	0=No	0=No	0=No	0=No	0=No	0=No	0=No	0=No	0=No	0=No	1
75	3=Some college or Associates degree	3=$25,000 to $49,999	5 = South Atlantic	0.5607	0 = Democrat / undecided	2 = Male	1=White, non-Hispanic	0=No	0=No	0=No	0=No	0=No	0=No	0=No	0=No	0=No	0=No	0=No	1
66	2=High school graduate (high school diploma or the equivalent GED)	3=$25,000 to $49,999	7 = West-South Central	0.5104	0 = Democrat / undecided	1 = Female	1=White, non-Hispanic	0=No	0=No	0=No	0=No	0=No	0=No	0=No	0=No	0=No	0=No	0=No	1
46	2=High school graduate (high school diploma or the equivalent GED)	4=$50,000 to $74,999	9 = Pacific	1.2589		1 = Female	3=Hispanic, any race	0=No	0=No	0=No	0=No	0=No	0=No	0=No	0=No	0=No	0=No	0=No	0
67	1=No high school diploma or GED	4=$50,000 to $74,999	1 = New England	0.8999	1 = Other Republican	1 = Female	1=White, non-Hispanic	0=No	0=No	0=No	0=No	0=No	0=No	0=No	0=No	0=No	0=No	0=No	1
68	1=No high school diploma or GED	3=$25,000 to $49,999	9 = Pacific	0.5653	3 = MAGA Republican	1 = Female	1=White, non-Hispanic	1=Yes	0=No	0=No	1=Yes	0=No	0=No	0=No	0=No	1=Yes	0=No	0=No	1
70	4=Bachelors degree	5=$75,000 to $99,999	2 = Mid-Atlantic	0.7019	0 = Democrat / undecided	1 = Female	1=White, non-Hispanic	0=No	0=No	0=No	0=No	0=No	0=No	0=No	0=No	0=No	0=No	0=No	1
77	1=No high school diploma or GED	5=$75,000 to $99,999	3 = East-North Central	2.4451	1 = Other Republican	1 = Female	4=Asian American / Pacific Islander	1=Yes	0=No	0=No	0=No	0=No	0=No	0=No	0=No	0=No	0=No	0=No	1
40	4=Bachelors degree	6=$100,000 to $149,999	8 = Mountain	0.7642	1 = Other Republican	2 = Male	1=White, non-Hispanic	0=No	0=No	0=No	0=No	0=No	0=No	0=No	0=No	0=No	0=No	0=No	1
60	5=Masters degree or higher	6=$100,000 to $149,999	3 = East-North Central	0.6696	0 = Democrat / undecided	2 = Male	1=White, non-Hispanic	0=No	0=No	0=No	0=No	0=No	0=No	0=No	0=No	0=No	0=No	0=No	1
67	2=High school graduate (high school diploma or the equivalent GED)	6=$100,000 to $149,999	3 = East-North Central	0.781	0 = Democrat / undecided	1 = Female	1=White, non-Hispanic	0=No	0=No	0=No	0=No	0=No	0=No	0=No	0=No	0=No	0=No	0=No	1
33	4=Bachelors degree	6=$100,000 to $149,999	9 = Pacific	0.8909		2 = Male	1=White, non-Hispanic	0=No	0=No	0=No	0=No	0=No	0=No	0=No	0=No	0=No	0=No	0=No	0
65	4=Bachelors degree	7=$150,000 or more	2 = Mid-Atlantic	0.6233	1 = Other Republican	1 = Female	1=White, non-Hispanic	0=No	0=No	0=No	0=No	0=No	0=No	0=No	0=No	0=No	0=No	0=No	1
78	3=Some college or Associates degree	5=$75,000 to $99,999	2 = Mid-Atlantic	0.7319	0 = Democrat / undecided	1 = Female	1=White, non-Hispanic	0=No	0=No	0=No	0=No	0=No	0=No	0=No	0=No	0=No	0=No	0=No	1
71	3=Some college or Associates degree	6=$100,000 to $149,999	8 = Mountain	0.5989	0 = Democrat / undecided	1 = Female	1=White, non-Hispanic	1=Yes	0=No	0=No	0=No	0=No	1=Yes	0=No	0=No	0=No	0=No	0=No	1
70	2=High school graduate (high school diploma or the equivalent GED)	3=$25,000 to $49,999	2 = Mid-Atlantic	0.7961	2 = Strong Republican	1 = Female	1=White, non-Hispanic	0=No	0=No	0=No	0=No	0=No	0=No	0=No	0=No	0=No	0=No	0=No	1
74	5=Masters degree or higher	3=$25,000 to $49,999	7 = West-South Central	0.9917	3 = MAGA Republican		5=Other (American Indian/Alaskan, Other, 2+ races)	0=No	0=No	0=No	0=No	0=No	0=No	0=No	0=No	0=No	0=No	0=No	1
37	1=No high school diploma or GED	2=$10,000 to $24,999	1 = New England	1.3739	0 = Democrat / undecided	2 = Male	1=White, non-Hispanic	0=No	0=No	0=No	0=No	0=No	0=No	0=No	0=No	0=No	0=No	0=No	1
82	3=Some college or Associates degree	1=Less than $10,000	8 = Mountain	0.5899	3 = MAGA Republican	1 = Female	1=White, non-Hispanic	0=No	0=No	0=No	0=No	0=No	0=No	0=No	0=No	0=No	0=No	0=No	1
69	1=No high school diploma or GED	2=$10,000 to $24,999	3 = East-North Central	0.8188	0 = Democrat / undecided	2 = Male	2=Black, non-Hispanic	1=Yes	1=Yes	1=Yes	0=No	1=Yes	1=Yes	0=No	1=Yes	1=Yes	1=Yes	1=Yes	1
87	2=High school graduate (high school diploma or the equivalent GED)	4=$50,000 to $74,999	2 = Mid-Atlantic	0.9465	1 = Other Republican	1 = Female	1=White, non-Hispanic	0=No	0=No	0=No	0=No	0=No	0=No	0=No	0=No	0=No	0=No	0=No	1
75	4=Bachelors degree	4=$50,000 to $74,999	2 = Mid-Atlantic	0.7494	0 = Democrat / undecided	1 = Female	1=White, non-Hispanic	0=No	0=No	0=No	0=No	0=No	0=No	0=No	0=No	0=No	0=No	0=No	1
56	3=Some college or Associates degree	6=$100,000 to $149,999	5 = South Atlantic	1.2255	0 = Democrat / undecided	1 = Female	1=White, non-Hispanic	0=No	0=No	0=No	0=No	0=No	0=No	0=No	0=No	0=No	0=No	0=No	1
74	3=Some college or Associates degree	3=$25,000 to $49,999	5 = South Atlantic	0.7172	1 = Other Republican	1 = Female	1=White, non-Hispanic	0=No	0=No	0=No	0=No	0=No	0=No	0=No	0=No	0=No	0=No	0=No	1
79	5=Masters degree or higher	7=$150,000 or more	9 = Pacific	0.527	1 = Other Republican	2 = Male	1=White, non-Hispanic	0=No	0=No	0=No	0=No	0=No	0=No	0=No	0=No	0=No	0=No	0=No	1
66	2=High school graduate (high school diploma or the equivalent GED)	5=$75,000 to $99,999	4 = West-North Central	0.9039		2 = Male	1=White, non-Hispanic	0=No	0=No	0=No	0=No	0=No	0=No	0=No	0=No	0=No	0=No	0=No	0
69	3=Some college or Associates degree	4=$50,000 to $74,999	2 = Mid-Atlantic	0.7436	3 = MAGA Republican	2 = Male	1=White, non-Hispanic	1=Yes	0=No	0=No	0=No	0=No	0=No	0=No	0=No	0=No	1=Yes	0=No	1
44	4=Bachelors degree	7=$150,000 or more	9 = Pacific	0.9166	0 = Democrat / undecided	1 = Female	1=White, non-Hispanic	0=No	0=No	0=No	0=No	0=No	0=No	0=No	0=No	0=No	0=No	0=No	1
68	4=Bachelors degree	6=$100,000 to $149,999	9 = Pacific	0.4838	3 = MAGA Republican	1 = Female	1=White, non-Hispanic	0=No	0=No	0=No	0=No	0=No	0=No	0=No	0=No	0=No	0=No	0=No	1
69	4=Bachelors degree	6=$100,000 to $149,999	5 = South Atlantic	0.6112	0 = Democrat / undecided	2 = Male	1=White, non-Hispanic	0=No	0=No	0=No	0=No	0=No	0=No	0=No	0=No	0=No	0=No	0=No	1
66	2=High school graduate (high school diploma or the equivalent GED)	6=$100,000 to $149,999	3 = East-North Central	0.8591	3 = MAGA Republican	1 = Female	1=White, non-Hispanic	0=No	0=No	0=No	0=No	0=No	0=No	0=No	0=No	0=No	0=No	0=No	1
67	3=Some college or Associates degree	5=$75,000 to $99,999	8 = Mountain	0.774	0 = Democrat / undecided	2 = Male	1=White, non-Hispanic	0=No	0=No	0=No	0=No	0=No	0=No	0=No	0=No	0=No	0=No	0=No	1
47	4=Bachelors degree	5=$75,000 to $99,999	3 = East-North Central	1.0408		1 = Female	4=Asian American / Pacific Islander	0=No	0=No	0=No	0=No	0=No	0=No	0=No	0=No	0=No	0=No	0=No	0
51	3=Some college or Associates degree	3=$25,000 to $49,999	3 = East-North Central	0.7116	2 = Strong Republican	2 = Male	1=White, non-Hispanic	0=No	0=No	0=No	0=No	0=No	0=No	0=No	0=No	0=No	0=No	0=No	1
32	2=High school graduate (high school diploma or the equivalent GED)	4=$50,000 to $74,999	5 = South Atlantic	1.3561	1 = Other Republican	2 = Male	1=White, non-Hispanic	0=No	0=No	0=No	0=No	0=No	0=No	0=No	0=No	0=No	0=No	0=No	1
54	2=High school graduate (high school diploma or the equivalent GED)	6=$100,000 to $149,999	6 = East-South Central	1.7272	3 = MAGA Republican	1 = Female	1=White, non-Hispanic	0=No	0=No	0=No	0=No	0=No	0=No	0=No	0=No	0=No	0=No	0=No	1
51	4=Bachelors degree	7=$150,000 or more	5 = South Atlantic	0.8874	1 = Other Republican	2 = Male	1=White, non-Hispanic	0=No	0=No	0=No	0=No	0=No	0=No	0=No	0=No	0=No	0=No	0=No	1
46	4=Bachelors degree	5=$75,000 to $99,999	7 = West-South Central	0.6752	3 = MAGA Republican	1 = Female	3=Hispanic, any race	1=Yes	1=Yes	1=Yes	0=No	0=No	0=No	0=No	0=No	1=Yes	0=No	0=No	1
86	5=Masters degree or higher	7=$150,000 or more	3 = East-North Central	0.6233	0 = Democrat / undecided	2 = Male	1=White, non-Hispanic	1=Yes	0=No	0=No	0=No	0=No	0=No	0=No	0=No	0=No	0=No	0=No	1
69	3=Some college or Associates degree	3=$25,000 to $49,999	5 = South Atlantic	0.5716	2 = Strong Republican	1 = Female	1=White, non-Hispanic	1=Yes	0=No	0=No	0=No	0=No	0=No	0=No	0=No	0=No	0=No	0=No	1
69	4=Bachelors degree	7=$150,000 or more	9 = Pacific	0.5397	2 = Strong Republican	2 = Male	1=White, non-Hispanic	0=No	0=No	0=No	0=No	0=No	0=No	0=No	0=No	0=No	0=No	0=No	1
69	3=Some college or Associates degree	4=$50,000 to $74,999	8 = Mountain	0.5744	0 = Democrat / undecided	2 = Male	2=Black, non-Hispanic	0=No	0=No	0=No	0=No	0=No	0=No	0=No	0=No	0=No	0=No	0=No	1
62	2=High school graduate (high school diploma or the equivalent GED)	4=$50,000 to $74,999	3 = East-North Central	0.6248	0 = Democrat / undecided	1 = Female	1=White, non-Hispanic	1=Yes	0=No	0=No	0=No	0=No	0=No	0=No	0=No	0=No	0=No	0=No	1
42	4=Bachelors degree	4=$50,000 to $74,999	9 = Pacific	1.0143	1 = Other Republican	1 = Female	1=White, non-Hispanic	0=No	0=No	0=No	0=No	0=No	0=No	0=No	0=No	0=No	0=No	0=No	1
83	4=Bachelors degree	4=$50,000 to $74,999	1 = New England	0.6084	3 = MAGA Republican	2 = Male	1=White, non-Hispanic	1=Yes	0=No	0=No	0=No	0=No	0=No	0=No	0=No	1=Yes	1=Yes	0=No	1
70	2=High school graduate (high school diploma or the equivalent GED)	4=$50,000 to $74,999	3 = East-North Central	0.7945	2 = Strong Republican	1 = Female	1=White, non-Hispanic	1=Yes	0=No	0=No	0=No	0=No	0=No	0=No	0=No	1=Yes	0=No	0=No	1
71	3=Some college or Associates degree	6=$100,000 to $149,999	9 = Pacific	0.6693	3 = MAGA Republican	2 = Male	1=White, non-Hispanic	0=No	0=No	0=No	0=No	0=No	0=No	0=No	0=No	0=No	0=No	0=No	1
62	5=Masters degree or higher	4=$50,000 to $74,999	5 = South Atlantic	0.5608	1 = Other Republican	1 = Female	1=White, non-Hispanic	0=No	0=No	0=No	0=No	0=No	0=No	0=No	0=No	0=No	0=No	0=No	1
47	4=Bachelors degree	6=$100,000 to $149,999	5 = South Atlantic	0.9988	3 = MAGA Republican	2 = Male	1=White, non-Hispanic	1=Yes	0=No	0=No	1=Yes	0=No	0=No	0=No	0=No	1=Yes	0=No	0=No	1
76	2=High school graduate (high school diploma or the equivalent GED)	2=$10,000 to $24,999	2 = Mid-Atlantic	0.8265	3 = MAGA Republican	2 = Male	1=White, non-Hispanic	1=Yes	0=No	0=No	1=Yes	0=No	0=No	0=No	0=No	0=No	1=Yes	0=No	1
55	3=Some college or Associates degree	5=$75,000 to $99,999	8 = Mountain	0.1835	0 = Democrat / undecided	1 = Female	5=Other (American Indian/Alaskan, Other, 2+ races)	0=No	0=No	0=No	0=No	0=No	0=No	0=No	0=No	0=No	0=No	0=No	1
55	3=Some college or Associates degree	7=$150,000 or more	2 = Mid-Atlantic	0.8741	0 = Democrat / undecided	2 = Male	1=White, non-Hispanic	0=No	0=No	0=No	0=No	0=No	0=No	0=No	0=No	0=No	0=No	0=No	1
42	5=Masters degree or higher	5=$75,000 to $99,999	7 = West-South Central	0.1932	3 = MAGA Republican	2 = Male	5=Other (American Indian/Alaskan, Other, 2+ races)	0=No	0=No	0=No	0=No	0=No	0=No	0=No	0=No	0=No	0=No	0=No	1
64	3=Some college or Associates degree	4=$50,000 to $74,999	4 = West-North Central	0.6302	0 = Democrat / undecided	2 = Male	1=White, non-Hispanic	0=No	0=No	0=No	0=No	0=No	0=No	0=No	0=No	0=No	0=No	0=No	1
75	4=Bachelors degree	2=$10,000 to $24,999	3 = East-North Central	0.6171	0 = Democrat / undecided	2 = Male	1=White, non-Hispanic	0=No	0=No	0=No	0=No	0=No	0=No	0=No	0=No	0=No	0=No	0=No	1
76	3=Some college or Associates degree	7=$150,000 or more	8 = Mountain	0.5858	3 = MAGA Republican	2 = Male	1=White, non-Hispanic	0=No	0=No	0=No	0=No	0=No	0=No	0=No	0=No	0=No	0=No	0=No	1
63	1=No high school diploma or GED	1=Less than $10,000	2 = Mid-Atlantic	0.4911	3 = MAGA Republican	1 = Female	1=White, non-Hispanic	1=Yes	0=No	0=No	0=No	0=No	0=No	0=No	0=No	1=Yes	0=No	0=No	1
42	2=High school graduate (high school diploma or the equivalent GED)	4=$50,000 to $74,999	8 = Mountain	1.516	3 = MAGA Republican	1 = Female	1=White, non-Hispanic	0=No	0=No	0=No	0=No	0=No	0=No	0=No	0=No	0=No	0=No	0=No	1
70	1=No high school diploma or GED	5=$75,000 to $99,999	9 = Pacific	0.9063	0 = Democrat / undecided	1 = Female	1=White, non-Hispanic	0=No	0=No	0=No	0=No	0=No	0=No	0=No	0=No	0=No	0=No	0=No	1
82	2=High school graduate (high school diploma or the equivalent GED)	2=$10,000 to $24,999	5 = South Atlantic	0.6842	2 = Strong Republican	1 = Female	1=White, non-Hispanic	0=No	0=No	0=No	0=No	0=No	0=No	0=No	0=No	0=No	0=No	0=No	1
61	2=High school graduate (high school diploma or the equivalent GED)	6=$100,000 to $149,999	2 = Mid-Atlantic	0.8274	1 = Other Republican	1 = Female	1=White, non-Hispanic	0=No	0=No	0=No	0=No	0=No	0=No	0=No	0=No	0=No	0=No	0=No	1
66	3=Some college or Associates degree	4=$50,000 to $74,999	3 = East-North Central	0.705	0 = Democrat / undecided	2 = Male	1=White, non-Hispanic	0=No	0=No	0=No	0=No	0=No	0=No	0=No	0=No	0=No	0=No	0=No	1
65	5=Masters degree or higher	5=$75,000 to $99,999	5 = South Atlantic	0.5283	1 = Other Republican	2 = Male	1=White, non-Hispanic	0=No	0=No	0=No	0=No	0=No	0=No	0=No	0=No	0=No	0=No	0=No	1
64	2=High school graduate (high school diploma or the equivalent GED)	3=$25,000 to $49,999	5 = South Atlantic	0.973		1 = Female	2=Black, non-Hispanic	0=No	0=No	0=No	0=No	0=No	0=No	0=No	0=No	0=No	0=No	0=No	0
75	5=Masters degree or higher	6=$100,000 to $149,999	5 = South Atlantic	0.5343	3 = MAGA Republican	2 = Male	1=White, non-Hispanic	0=No	0=No	0=No	0=No	0=No	0=No	0=No	0=No	0=No	0=No	0=No	1
47	2=High school graduate (high school diploma or the equivalent GED)	3=$25,000 to $49,999	5 = South Atlantic	1.1758	1 = Other Republican	2 = Male	1=White, non-Hispanic	0=No	0=No	0=No	0=No	0=No	0=No	0=No	0=No	0=No	0=No	0=No	1
65	2=High school graduate (high school diploma or the equivalent GED)	5=$75,000 to $99,999	9 = Pacific	0.6164	3 = MAGA Republican	1 = Female	1=White, non-Hispanic	0=No	0=No	0=No	0=No	0=No	0=No	0=No	0=No	0=No	0=No	0=No	1
56	5=Masters degree or higher	7=$150,000 or more	3 = East-North Central	0.7889	0 = Democrat / undecided	1 = Female	1=White, non-Hispanic	0=No	0=No	0=No	0=No	0=No	0=No	0=No	0=No	0=No	0=No	0=No	1
80	4=Bachelors degree	7=$150,000 or more	5 = South Atlantic	0.6431	1 = Other Republican	1 = Female	1=White, non-Hispanic	1=Yes	0=No	0=No	0=No	0=No	0=No	0=No	0=No	0=No	0=No	0=No	1
75	2=High school graduate (high school diploma or the equivalent GED)	1=Less than $10,000	8 = Mountain	0.4655	1 = Other Republican	2 = Male	1=White, non-Hispanic	0=No	0=No	0=No	0=No	0=No	0=No	0=No	0=No	0=No	0=No	0=No	1
75	5=Masters degree or higher	6=$100,000 to $149,999	7 = West-South Central	0.8748	3 = MAGA Republican	2 = Male	1=White, non-Hispanic	0=No	0=No	0=No	0=No	0=No	0=No	0=No	0=No	0=No	0=No	0=No	1
57	3=Some college or Associates degree	5=$75,000 to $99,999	2 = Mid-Atlantic	0.8196	0 = Democrat / undecided	1 = Female	1=White, non-Hispanic	0=No	0=No	0=No	0=No	0=No	0=No	0=No	0=No	0=No	0=No	0=No	1
64	2=High school graduate (high school diploma or the equivalent GED)	7=$150,000 or more	4 = West-North Central	0.9847	3 = MAGA Republican	2 = Male	1=White, non-Hispanic	1=Yes	0=No	0=No	0=No	0=No	0=No	0=No	0=No	0=No	0=No	0=No	1
43	2=High school graduate (high school diploma or the equivalent GED)	5=$75,000 to $99,999	4 = West-North Central	1.2203	0 = Democrat / undecided	1 = Female	1=White, non-Hispanic	0=No	0=No	0=No	0=No	0=No	0=No	0=No	0=No	0=No	0=No	0=No	1
29	5=Masters degree or higher	7=$150,000 or more	3 = East-North Central	1.455	0 = Democrat / undecided	1 = Female	1=White, non-Hispanic	0=No	0=No	0=No	0=No	0=No	0=No	0=No	0=No	0=No	0=No	0=No	1
64	3=Some college or Associates degree	4=$50,000 to $74,999	9 = Pacific	0.6025	3 = MAGA Republican	1 = Female	1=White, non-Hispanic	0=No	0=No	0=No	0=No	0=No	0=No	0=No	0=No	0=No	0=No	0=No	1
66	3=Some college or Associates degree	5=$75,000 to $99,999	3 = East-North Central	0.883	3 = MAGA Republican	2 = Male	1=White, non-Hispanic	0=No	0=No	0=No	0=No	0=No	0=No	0=No	0=No	0=No	0=No	0=No	1
50	4=Bachelors degree	7=$150,000 or more	7 = West-South Central	1.2285		1 = Female	4=Asian American / Pacific Islander	0=No	0=No	0=No	0=No	0=No	0=No	0=No	0=No	0=No	0=No	0=No	0
64	3=Some college or Associates degree	2=$10,000 to $24,999	5 = South Atlantic	0.668	3 = MAGA Republican	2 = Male	1=White, non-Hispanic	0=No	0=No	0=No	0=No	0=No	0=No	0=No	0=No	0=No	0=No	0=No	1
60	2=High school graduate (high school diploma or the equivalent GED)	5=$75,000 to $99,999	2 = Mid-Atlantic	0.6509	3 = MAGA Republican	1 = Female	1=White, non-Hispanic	1=Yes	0=No	1=Yes	1=Yes	0=No	1=Yes	0=No	0=No	1=Yes	0=No	0=No	1
34	3=Some college or Associates degree	4=$50,000 to $74,999	5 = South Atlantic	1.3504	0 = Democrat / undecided	1 = Female	1=White, non-Hispanic	0=No	0=No	0=No	0=No	0=No	0=No	0=No	0=No	0=No	0=No	0=No	1
78	5=Masters degree or higher	6=$100,000 to $149,999	8 = Mountain	0.5523		1 = Female	1=White, non-Hispanic	1=Yes	0=No	0=No	0=No	0=No	0=No	0=No	0=No	0=No	0=No	0=No	0
57	2=High school graduate (high school diploma or the equivalent GED)	6=$100,000 to $149,999	3 = East-North Central	0.9384	1 = Other Republican	2 = Male	1=White, non-Hispanic	0=No	0=No	0=No	0=No	0=No	0=No	0=No	0=No	0=No	0=No	0=No	1
44	4=Bachelors degree	4=$50,000 to $74,999	2 = Mid-Atlantic	1.2039	0 = Democrat / undecided	1 = Female	1=White, non-Hispanic	0=No	0=No	0=No	0=No	0=No	0=No	0=No	0=No	0=No	0=No	0=No	1
62	3=Some college or Associates degree	6=$100,000 to $149,999	7 = West-South Central	0.7122	3 = MAGA Republican	1 = Female	1=White, non-Hispanic	1=Yes	0=No	0=No	0=No	0=No	0=No	0=No	0=No	0=No	1=Yes	0=No	1
82	2=High school graduate (high school diploma or the equivalent GED)	3=$25,000 to $49,999	8 = Mountain	0.6324	1 = Other Republican	1 = Female	1=White, non-Hispanic	0=No	0=No	0=No	0=No	0=No	0=No	0=No	0=No	0=No	0=No	0=No	1
66	3=Some college or Associates degree	3=$25,000 to $49,999	7 = West-South Central	0.3812	0 = Democrat / undecided	1 = Female	3=Hispanic, any race	1=Yes	0=No	0=No	1=Yes	1=Yes	1=Yes	0=No	1=Yes	1=Yes	1=Yes	0=No	1
72	5=Masters degree or higher	7=$150,000 or more	4 = West-North Central	0.5259	3 = MAGA Republican	2 = Male	1=White, non-Hispanic	1=Yes	0=No	0=No	0=No	0=No	0=No	0=No	0=No	0=No	0=No	0=No	1
65	3=Some college or Associates degree	7=$150,000 or more	1 = New England	1.4668	3 = MAGA Republican	1 = Female	4=Asian American / Pacific Islander	0=No	0=No	0=No	0=No	0=No	0=No	0=No	0=No	0=No	0=No	0=No	1
72	3=Some college or Associates degree	4=$50,000 to $74,999	2 = Mid-Atlantic	0.6687	3 = MAGA Republican	2 = Male	1=White, non-Hispanic	0=No	0=No	0=No	0=No	0=No	0=No	0=No	0=No	0=No	0=No	0=No	1
34	4=Bachelors degree	6=$100,000 to $149,999	9 = Pacific	0.9142		1 = Female	1=White, non-Hispanic	0=No	0=No	0=No	0=No	0=No	0=No	0=No	0=No	0=No	0=No	0=No	0
74	2=High school graduate (high school diploma or the equivalent GED)	2=$10,000 to $24,999	5 = South Atlantic	0.6842	0 = Democrat / undecided	1 = Female	1=White, non-Hispanic	1=Yes	0=No	0=No	1=Yes	0=No	0=No	0=No	1=Yes	1=Yes	1=Yes	0=No	1
80	5=Masters degree or higher	6=$100,000 to $149,999	9 = Pacific	0.5257	0 = Democrat / undecided	2 = Male	1=White, non-Hispanic	0=No	0=No	0=No	0=No	0=No	0=No	0=No	0=No	0=No	0=No	0=No	1
81	3=Some college or Associates degree	5=$75,000 to $99,999	3 = East-North Central	0.9413	1 = Other Republican	1 = Female	1=White, non-Hispanic	1=Yes	0=No	0=No	1=Yes	0=No	1=Yes	1=Yes	0=No	1=Yes	0=No	0=No	1
64	2=High school graduate (high school diploma or the equivalent GED)	4=$50,000 to $74,999	3 = East-North Central	0.7869	0 = Democrat / undecided	2 = Male	2=Black, non-Hispanic	0=No	0=No	0=No	0=No	0=No	0=No	0=No	0=No	0=No	0=No	0=No	1
60	5=Masters degree or higher	4=$50,000 to $74,999	9 = Pacific	0.6031	0 = Democrat / undecided	2 = Male	4=Asian American / Pacific Islander	1=Yes	0=No	0=No	1=Yes	0=No	0=No	0=No	0=No	0=No	0=No	0=No	1
42	3=Some college or Associates degree	3=$25,000 to $49,999	3 = East-North Central	1.0375	0 = Democrat / undecided	1 = Female	1=White, non-Hispanic	0=No	0=No	0=No	0=No	0=No	0=No	0=No	0=No	0=No	0=No	0=No	1
49	3=Some college or Associates degree	4=$50,000 to $74,999	5 = South Atlantic	1.1925		2 = Male	1=White, non-Hispanic	0=No	0=No	0=No	0=No	0=No	0=No	0=No	0=No	0=No	0=No	0=No	0
48	3=Some college or Associates degree	6=$100,000 to $149,999	5 = South Atlantic	1.1693	0 = Democrat / undecided	1 = Female	1=White, non-Hispanic	0=No	0=No	0=No	0=No	0=No	0=No	0=No	0=No	0=No	0=No	0=No	1
40	2=High school graduate (high school diploma or the equivalent GED)	1=Less than $10,000	7 = West-South Central	1.2117	1 = Other Republican	2 = Male	1=White, non-Hispanic	0=No	0=No	0=No	0=No	0=No	0=No	0=No	0=No	0=No	0=No	0=No	1
51	2=High school graduate (high school diploma or the equivalent GED)	2=$10,000 to $24,999	8 = Mountain	0.6932	3 = MAGA Republican	2 = Male	1=White, non-Hispanic	1=Yes	1=Yes	0=No	0=No	0=No	0=No	1=Yes	0=No	0=No	0=No	0=No	1
52	2=High school graduate (high school diploma or the equivalent GED)	6=$100,000 to $149,999	7 = West-South Central	1.7578	0 = Democrat / undecided	2 = Male	3=Hispanic, any race	1=Yes	0=No	0=No	0=No	0=No	0=No	0=No	0=No	0=No	1=Yes	0=No	1
42	2=High school graduate (high school diploma or the equivalent GED)	3=$25,000 to $49,999	5 = South Atlantic	1.7111	1 = Other Republican	2 = Male	3=Hispanic, any race	1=Yes	0=No	1=Yes	0=No	0=No	0=No	1=Yes	0=No	0=No	0=No	0=No	1
90	2=High school graduate (high school diploma or the equivalent GED)	3=$25,000 to $49,999	5 = South Atlantic	0.7	2 = Strong Republican	2 = Male	1=White, non-Hispanic	0=No	0=No	0=No	0=No	0=No	0=No	0=No	0=No	0=No	0=No	0=No	1
79	2=High school graduate (high school diploma or the equivalent GED)	6=$100,000 to $149,999	7 = West-South Central	0.5752	0 = Democrat / undecided	1 = Female	5=Other (American Indian/Alaskan, Other, 2+ races)	0=No	0=No	0=No	0=No	0=No	0=No	0=No	0=No	0=No	0=No	0=No	1
69	2=High school graduate (high school diploma or the equivalent GED)	3=$25,000 to $49,999	3 = East-North Central	0.6888	1 = Other Republican	1 = Female	1=White, non-Hispanic	0=No	0=No	0=No	0=No	0=No	0=No	0=No	0=No	0=No	0=No	0=No	1
80	5=Masters degree or higher	6=$100,000 to $149,999	3 = East-North Central	0.5339	0 = Democrat / undecided	2 = Male	1=White, non-Hispanic	1=Yes	0=No	0=No	0=No	0=No	0=No	0=No	0=No	0=No	0=No	0=No	1
47	3=Some college or Associates degree	1=Less than $10,000	9 = Pacific	1.0839		2 = Male	1=White, non-Hispanic	0=No	0=No	0=No	0=No	0=No	0=No	0=No	0=No	0=No	0=No	0=No	0
67	2=High school graduate (high school diploma or the equivalent GED)	3=$25,000 to $49,999	2 = Mid-Atlantic	0.5845	0 = Democrat / undecided	1 = Female	1=White, non-Hispanic	0=No	0=No	0=No	0=No	0=No	0=No	0=No	0=No	0=No	0=No	0=No	1
74	4=Bachelors degree	4=$50,000 to $74,999	5 = South Atlantic	0.7036	0 = Democrat / undecided	1 = Female	1=White, non-Hispanic	0=No	0=No	0=No	0=No	0=No	0=No	0=No	0=No	0=No	0=No	0=No	1
77	5=Masters degree or higher	4=$50,000 to $74,999	9 = Pacific	0.6405	0 = Democrat / undecided	1 = Female	1=White, non-Hispanic	1=Yes	0=No	0=No	0=No	0=No	0=No	0=No	0=No	0=No	0=No	0=No	1
61	3=Some college or Associates degree	6=$100,000 to $149,999	7 = West-South Central	0.7021	0 = Democrat / undecided	2 = Male	3=Hispanic, any race	1=Yes	0=No	0=No	0=No	0=No	0=No	0=No	0=No	0=No	0=No	0=No	1
46	4=Bachelors degree	6=$100,000 to $149,999	2 = Mid-Atlantic	0.9991	1 = Other Republican	1 = Female	1=White, non-Hispanic	0=No	0=No	0=No	0=No	0=No	0=No	0=No	0=No	0=No	0=No	0=No	1
69	2=High school graduate (high school diploma or the equivalent GED)	4=$50,000 to $74,999	5 = South Atlantic	0.6644		1 = Female	1=White, non-Hispanic	0=No	0=No	0=No	0=No	0=No	0=No	0=No	0=No	0=No	0=No	0=No	0
54	2=High school graduate (high school diploma or the equivalent GED)	2=$10,000 to $24,999	3 = East-North Central	0.9981	0 = Democrat / undecided	1 = Female	2=Black, non-Hispanic	0=No	0=No	0=No	0=No	0=No	0=No	0=No	0=No	0=No	0=No	0=No	1
75	4=Bachelors degree	4=$50,000 to $74,999	4 = West-North Central	0.4042	1 = Other Republican	1 = Female	1=White, non-Hispanic	0=No	0=No	0=No	0=No	0=No	0=No	0=No	0=No	0=No	0=No	0=No	1
59	2=High school graduate (high school diploma or the equivalent GED)	3=$25,000 to $49,999	5 = South Atlantic	1.1302	3 = MAGA Republican	1 = Female	1=White, non-Hispanic	0=No	0=No	0=No	0=No	0=No	0=No	0=No	0=No	0=No	0=No	0=No	1
72	5=Masters degree or higher	5=$75,000 to $99,999	2 = Mid-Atlantic	0.6573	0 = Democrat / undecided	2 = Male	3=Hispanic, any race	1=Yes	0=No	0=No	0=No	0=No	1=Yes	0=No	0=No	0=No	0=No	0=No	1
72	3=Some college or Associates degree	4=$50,000 to $74,999	8 = Mountain	0.4263		2 = Male	1=White, non-Hispanic	0=No	0=No	0=No	0=No	0=No	0=No	0=No	0=No	0=No	0=No	0=No	0
29	5=Masters degree or higher	6=$100,000 to $149,999	5 = South Atlantic	1.2256	1 = Other Republican	2 = Male	1=White, non-Hispanic	1=Yes	0=No	0=No	0=No	0=No	0=No	0=No	0=No	0=No	0=No	0=No	1
73	2=High school graduate (high school diploma or the equivalent GED)	3=$25,000 to $49,999	4 = West-North Central	0.912		1 = Female	1=White, non-Hispanic	0=No	0=No	0=No	0=No	0=No	0=No	0=No	0=No	0=No	0=No	0=No	0
64	4=Bachelors degree	5=$75,000 to $99,999	4 = West-North Central	0.4277	2 = Strong Republican	1 = Female	1=White, non-Hispanic	1=Yes	0=No	0=No	1=Yes	0=No	1=Yes	0=No	0=No	0=No	0=No	0=No	1
52	2=High school graduate (high school diploma or the equivalent GED)	6=$100,000 to $149,999	3 = East-North Central	0.9903		2 = Male	1=White, non-Hispanic	0=No	0=No	0=No	0=No	0=No	0=No	0=No	0=No	0=No	0=No	0=No	0
59	4=Bachelors degree	7=$150,000 or more	5 = South Atlantic	0.918	0 = Democrat / undecided	1 = Female	1=White, non-Hispanic	0=No	0=No	0=No	0=No	0=No	0=No	0=No	0=No	0=No	0=No	0=No	1
66	3=Some college or Associates degree	7=$150,000 or more	2 = Mid-Atlantic	0.6158	3 = MAGA Republican	1 = Female	1=White, non-Hispanic	0=No	0=No	0=No	0=No	0=No	0=No	0=No	0=No	0=No	0=No	0=No	1
56	5=Masters degree or higher	7=$150,000 or more	3 = East-North Central	0.8307	2 = Strong Republican	1 = Female	1=White, non-Hispanic	0=No	0=No	0=No	0=No	0=No	0=No	0=No	0=No	0=No	0=No	0=No	1
84	2=High school graduate (high school diploma or the equivalent GED)	3=$25,000 to $49,999	3 = East-North Central	0.7963	2 = Strong Republican	1 = Female	1=White, non-Hispanic	0=No	0=No	0=No	0=No	0=No	0=No	0=No	0=No	0=No	0=No	0=No	1
67	4=Bachelors degree	5=$75,000 to $99,999	6 = East-South Central	0.6077	3 = MAGA Republican	1 = Female	1=White, non-Hispanic	1=Yes	0=No	0=No	0=No	0=No	0=No	0=No	0=No	0=No	0=No	0=No	1
52	4=Bachelors degree	7=$150,000 or more	5 = South Atlantic	1.2509	0 = Democrat / undecided	2 = Male	2=Black, non-Hispanic	0=No	0=No	0=No	0=No	0=No	0=No	0=No	0=No	0=No	0=No	0=No	1
43	5=Masters degree or higher	6=$100,000 to $149,999	6 = East-South Central	0.973	3 = MAGA Republican	1 = Female	1=White, non-Hispanic	1=Yes	0=No	0=No	0=No	0=No	0=No	0=No	0=No	0=No	1=Yes	0=No	1
86	2=High school graduate (high school diploma or the equivalent GED)	4=$50,000 to $74,999	8 = Mountain	0.4389		2 = Male	1=White, non-Hispanic	0=No	0=No	0=No	0=No	0=No	0=No	0=No	0=No	0=No	0=No	0=No	0
76	4=Bachelors degree	4=$50,000 to $74,999	7 = West-South Central	0.8105	2 = Strong Republican	2 = Male	1=White, non-Hispanic	0=No	0=No	0=No	0=No	0=No	0=No	0=No	0=No	0=No	0=No	0=No	1
51	2=High school graduate (high school diploma or the equivalent GED)	4=$50,000 to $74,999	3 = East-North Central	1.2345	0 = Democrat / undecided	2 = Male	3=Hispanic, any race	1=Yes	0=No	0=No	1=Yes	0=No	1=Yes	0=No	0=No	0=No	1=Yes	0=No	1
63	1=No high school diploma or GED	3=$25,000 to $49,999	2 = Mid-Atlantic	0.8393	0 = Democrat / undecided	2 = Male	1=White, non-Hispanic	0=No	0=No	0=No	0=No	0=No	0=No	0=No	0=No	0=No	0=No	0=No	1
74	3=Some college or Associates degree	4=$50,000 to $74,999	3 = East-North Central	0.8382	0 = Democrat / undecided	1 = Female	1=White, non-Hispanic	0=No	0=No	0=No	0=No	0=No	0=No	0=No	0=No	0=No	0=No	0=No	1
90	5=Masters degree or higher	6=$100,000 to $149,999	9 = Pacific	0.7156	0 = Democrat / undecided	1 = Female	1=White, non-Hispanic	0=No	0=No	0=No	0=No	0=No	0=No	0=No	0=No	0=No	0=No	0=No	1
52	5=Masters degree or higher	7=$150,000 or more	9 = Pacific	0.821		1 = Female	1=White, non-Hispanic	0=No	0=No	0=No	0=No	0=No	0=No	0=No	0=No	0=No	0=No	0=No	0
64	2=High school graduate (high school diploma or the equivalent GED)	2=$10,000 to $24,999	1 = New England	0.6909		1 = Female	1=White, non-Hispanic	1=Yes	0=No	0=No	0=No	0=No	0=No	0=No	0=No	0=No	1=Yes	0=No	0
67	5=Masters degree or higher	6=$100,000 to $149,999	8 = Mountain	0.5515	3 = MAGA Republican	2 = Male	1=White, non-Hispanic	0=No	0=No	0=No	0=No	0=No	0=No	0=No	0=No	0=No	0=No	0=No	1
57	2=High school graduate (high school diploma or the equivalent GED)	4=$50,000 to $74,999	2 = Mid-Atlantic	1.0066	1 = Other Republican	1 = Female	1=White, non-Hispanic	1=Yes	0=No	0=No	0=No	0=No	0=No	0=No	0=No	0=No	0=No	0=No	1
61	4=Bachelors degree	7=$150,000 or more	5 = South Atlantic	0.6057	2 = Strong Republican	2 = Male	1=White, non-Hispanic	0=No	0=No	0=No	0=No	0=No	0=No	0=No	0=No	0=No	0=No	0=No	1
83	2=High school graduate (high school diploma or the equivalent GED)	6=$100,000 to $149,999	1 = New England	0.6862	1 = Other Republican	1 = Female	1=White, non-Hispanic	1=Yes	0=No	0=No	1=Yes	0=No	0=No	0=No	0=No	0=No	0=No	0=No	1
67	3=Some college or Associates degree	1=Less than $10,000	7 = West-South Central	0.7851	0 = Democrat / undecided	2 = Male	1=White, non-Hispanic	1=Yes	0=No	1=Yes	1=Yes	0=No	1=Yes	1=Yes	0=No	1=Yes	1=Yes	0=No	1
85	3=Some college or Associates degree	7=$150,000 or more	8 = Mountain	0.5858	2 = Strong Republican	2 = Male	1=White, non-Hispanic	0=No	0=No	0=No	0=No	0=No	0=No	0=No	0=No	0=No	0=No	0=No	1
67	3=Some college or Associates degree	4=$50,000 to $74,999	4 = West-North Central	0.5832	1 = Other Republican	2 = Male	2=Black, non-Hispanic	0=No	0=No	0=No	0=No	0=No	0=No	0=No	0=No	0=No	0=No	0=No	1
75	5=Masters degree or higher	5=$75,000 to $99,999	5 = South Atlantic	0.4608	0 = Democrat / undecided	2 = Male	1=White, non-Hispanic	0=No	0=No	0=No	0=No	0=No	0=No	0=No	0=No	0=No	0=No	0=No	1
67	3=Some college or Associates degree	5=$75,000 to $99,999	3 = East-North Central	0.7811	3 = MAGA Republican	1 = Female	1=White, non-Hispanic	1=Yes	0=No	0=No	0=No	0=No	0=No	0=No	0=No	0=No	0=No	0=No	1
70	2=High school graduate (high school diploma or the equivalent GED)	4=$50,000 to $74,999	2 = Mid-Atlantic	1.4986	0 = Democrat / undecided	1 = Female	2=Black, non-Hispanic	0=No	0=No	0=No	0=No	0=No	0=No	0=No	0=No	0=No	0=No	0=No	1
60	1=No high school diploma or GED	5=$75,000 to $99,999	3 = East-North Central	1.0043	1 = Other Republican	1 = Female	1=White, non-Hispanic	1=Yes	0=No	0=No	0=No	0=No	0=No	0=No	0=No	0=No	0=No	0=No	1
75	5=Masters degree or higher	4=$50,000 to $74,999	7 = West-South Central	1.2387	0 = Democrat / undecided	2 = Male	2=Black, non-Hispanic	1=Yes	0=No	0=No	0=No	0=No	0=No	0=No	0=No	0=No	0=No	0=No	1
60	2=High school graduate (high school diploma or the equivalent GED)	5=$75,000 to $99,999	2 = Mid-Atlantic	1.1153	0 = Democrat / undecided	2 = Male	4=Asian American / Pacific Islander	0=No	0=No	0=No	0=No	0=No	0=No	0=No	0=No	0=No	0=No	0=No	1
50	4=Bachelors degree	6=$100,000 to $149,999	2 = Mid-Atlantic	0.9277	0 = Democrat / undecided	2 = Male	1=White, non-Hispanic	0=No	0=No	0=No	0=No	0=No	0=No	0=No	0=No	0=No	0=No	0=No	1
77	3=Some college or Associates degree	6=$100,000 to $149,999	5 = South Atlantic	0.5893	1 = Other Republican	2 = Male	1=White, non-Hispanic	1=Yes	0=No	0=No	0=No	0=No	0=No	0=No	0=No	0=No	0=No	0=No	1
80	2=High school graduate (high school diploma or the equivalent GED)	4=$50,000 to $74,999	9 = Pacific	0.7481	3 = MAGA Republican	1 = Female	1=White, non-Hispanic	1=Yes	0=No	1=Yes	1=Yes	0=No	1=Yes	1=Yes	1=Yes	1=Yes	1=Yes	0=No	1
61	3=Some college or Associates degree	7=$150,000 or more	1 = New England	0.8415	2 = Strong Republican	1 = Female	1=White, non-Hispanic	0=No	0=No	0=No	0=No	0=No	0=No	0=No	0=No	0=No	0=No	0=No	1
36	2=High school graduate (high school diploma or the equivalent GED)	1=Less than $10,000	2 = Mid-Atlantic	0.9211	1 = Other Republican	1 = Female	1=White, non-Hispanic	0=No	0=No	0=No	0=No	0=No	0=No	0=No	0=No	0=No	0=No	0=No	1
75	2=High school graduate (high school diploma or the equivalent GED)	5=$75,000 to $99,999	2 = Mid-Atlantic	0.8865	1 = Other Republican	1 = Female	1=White, non-Hispanic	0=No	0=No	0=No	0=No	0=No	0=No	0=No	0=No	0=No	0=No	0=No	1
83	3=Some college or Associates degree	6=$100,000 to $149,999	8 = Mountain	0.5569	2 = Strong Republican	2 = Male	3=Hispanic, any race	1=Yes	0=No	0=No	0=No	0=No	0=No	0=No	0=No	1=Yes	1=Yes	0=No	1
28	4=Bachelors degree	5=$75,000 to $99,999	8 = Mountain	1.5369	1 = Other Republican	2 = Male	1=White, non-Hispanic	1=Yes	0=No	0=No	0=No	0=No	1=Yes	0=No	0=No	1=Yes	1=Yes	1=Yes	1
63	3=Some college or Associates degree	6=$100,000 to $149,999	3 = East-North Central	0.8813	1 = Other Republican	2 = Male	1=White, non-Hispanic	0=No	0=No	0=No	0=No	0=No	0=No	0=No	0=No	0=No	0=No	0=No	1
54	5=Masters degree or higher	5=$75,000 to $99,999	4 = West-North Central	0.755	0 = Democrat / undecided	2 = Male	1=White, non-Hispanic	0=No	0=No	0=No	0=No	0=No	0=No	0=No	0=No	0=No	0=No	0=No	1
58	3=Some college or Associates degree	5=$75,000 to $99,999	7 = West-South Central	1.0824	0 = Democrat / undecided	2 = Male	2=Black, non-Hispanic	0=No	0=No	0=No	0=No	0=No	0=No	0=No	0=No	0=No	0=No	0=No	1
71	5=Masters degree or higher	3=$25,000 to $49,999	9 = Pacific	0.5111	0 = Democrat / undecided	1 = Female	1=White, non-Hispanic	0=No	0=No	0=No	0=No	0=No	0=No	0=No	0=No	0=No	0=No	0=No	1
74	2=High school graduate (high school diploma or the equivalent GED)	2=$10,000 to $24,999	8 = Mountain	0.6073	0 = Democrat / undecided	1 = Female	1=White, non-Hispanic	0=No	0=No	0=No	0=No	0=No	0=No	0=No	0=No	0=No	0=No	0=No	1
67	2=High school graduate (high school diploma or the equivalent GED)	7=$150,000 or more	2 = Mid-Atlantic	0.8719	3 = MAGA Republican	2 = Male	1=White, non-Hispanic	0=No	0=No	0=No	0=No	0=No	0=No	0=No	0=No	0=No	0=No	0=No	1
61	2=High school graduate (high school diploma or the equivalent GED)	7=$150,000 or more	9 = Pacific	0.5686	0 = Democrat / undecided	1 = Female	1=White, non-Hispanic	0=No	0=No	0=No	0=No	0=No	0=No	0=No	0=No	0=No	0=No	0=No	1
78	5=Masters degree or higher	6=$100,000 to $149,999	8 = Mountain	0.2122	0 = Democrat / undecided	2 = Male	5=Other (American Indian/Alaskan, Other, 2+ races)	0=No	0=No	0=No	0=No	0=No	0=No	0=No	0=No	0=No	0=No	0=No	1
68	2=High school graduate (high school diploma or the equivalent GED)	5=$75,000 to $99,999	5 = South Atlantic	0.8743	0 = Democrat / undecided	1 = Female	2=Black, non-Hispanic	0=No	0=No	0=No	0=No	0=No	0=No	0=No	0=No	0=No	0=No	0=No	1
61	4=Bachelors degree	6=$100,000 to $149,999	7 = West-South Central	0.6712	1 = Other Republican	1 = Female	1=White, non-Hispanic	0=No	0=No	0=No	0=No	0=No	0=No	0=No	0=No	0=No	0=No	0=No	1
75	3=Some college or Associates degree	4=$50,000 to $74,999	3 = East-North Central	0.5621	2 = Strong Republican	2 = Male	1=White, non-Hispanic	1=Yes	0=No	0=No	0=No	0=No	0=No	0=No	0=No	0=No	0=No	0=No	1
75	5=Masters degree or higher	6=$100,000 to $149,999	3 = East-North Central	0.7137	0 = Democrat / undecided	1 = Female	1=White, non-Hispanic	0=No	0=No	0=No	0=No	0=No	0=No	0=No	0=No	0=No	0=No	0=No	1
59	4=Bachelors degree	7=$150,000 or more	8 = Mountain	0.9188	3 = MAGA Republican	1 = Female	1=White, non-Hispanic	1=Yes	0=No	0=No	0=No	0=No	0=No	0=No	0=No	0=No	1=Yes	0=No	1
56	5=Masters degree or higher	6=$100,000 to $149,999	9 = Pacific	0.8617	0 = Democrat / undecided	1 = Female	1=White, non-Hispanic	0=No	0=No	0=No	0=No	0=No	0=No	0=No	0=No	0=No	0=No	0=No	1
69	3=Some college or Associates degree	3=$25,000 to $49,999	9 = Pacific	0.5629		2 = Male	1=White, non-Hispanic	0=No	0=No	0=No	0=No	0=No	0=No	0=No	0=No	0=No	0=No	0=No	0
30	2=High school graduate (high school diploma or the equivalent GED)	5=$75,000 to $99,999	1 = New England	1.2162	0 = Democrat / undecided	1 = Female	1=White, non-Hispanic	0=No	0=No	0=No	0=No	0=No	0=No	0=No	0=No	0=No	0=No	0=No	1
75	5=Masters degree or higher	5=$75,000 to $99,999	7 = West-South Central	0.2295	1 = Other Republican	2 = Male	5=Other (American Indian/Alaskan, Other, 2+ races)	0=No	0=No	0=No	0=No	0=No	0=No	0=No	0=No	0=No	0=No	0=No	1
88	5=Masters degree or higher	5=$75,000 to $99,999	5 = South Atlantic	0.4608	0 = Democrat / undecided	2 = Male	1=White, non-Hispanic	1=Yes	0=No	0=No	0=No	0=No	0=No	1=Yes	0=No	0=No	0=No	0=No	1
53	3=Some college or Associates degree	6=$100,000 to $149,999	5 = South Atlantic	1.6623	0 = Democrat / undecided	1 = Female	2=Black, non-Hispanic	1=Yes	0=No	0=No	0=No	0=No	0=No	0=No	0=No	0=No	1=Yes	1=Yes	1
38	5=Masters degree or higher	6=$100,000 to $149,999	7 = West-South Central	1.2	0 = Democrat / undecided	2 = Male	1=White, non-Hispanic	0=No	0=No	0=No	0=No	0=No	0=No	0=No	0=No	0=No	0=No	0=No	1
73	5=Masters degree or higher	4=$50,000 to $74,999	5 = South Atlantic	0.5792	2 = Strong Republican	2 = Male	1=White, non-Hispanic	0=No	0=No	0=No	0=No	0=No	0=No	0=No	0=No	0=No	0=No	0=No	1
53	3=Some college or Associates degree	5=$75,000 to $99,999	8 = Mountain	0.7154		1 = Female	1=White, non-Hispanic	0=No	0=No	0=No	0=No	0=No	0=No	0=No	0=No	0=No	0=No	0=No	0
28	3=Some college or Associates degree	7=$150,000 or more	9 = Pacific	2.3279	1 = Other Republican	2 = Male	3=Hispanic, any race	0=No	0=No	0=No	0=No	0=No	0=No	0=No	0=No	0=No	0=No	0=No	1
67	4=Bachelors degree	7=$150,000 or more	9 = Pacific	0.7177		2 = Male	4=Asian American / Pacific Islander	0=No	0=No	0=No	0=No	0=No	0=No	0=No	0=No	0=No	0=No	0=No	0
87	4=Bachelors degree	5=$75,000 to $99,999	9 = Pacific	0.5126	0 = Democrat / undecided	2 = Male	1=White, non-Hispanic	0=No	0=No	0=No	0=No	0=No	0=No	0=No	0=No	0=No	0=No	0=No	1
49	2=High school graduate (high school diploma or the equivalent GED)	7=$150,000 or more	9 = Pacific	1.6806	0 = Democrat / undecided	2 = Male	3=Hispanic, any race	0=No	0=No	0=No	0=No	0=No	0=No	0=No	0=No	0=No	0=No	0=No	1
58	4=Bachelors degree	7=$150,000 or more	9 = Pacific	0.7366	0 = Democrat / undecided	1 = Female	1=White, non-Hispanic	0=No	0=No	0=No	0=No	0=No	0=No	0=No	0=No	0=No	0=No	0=No	1
51	2=High school graduate (high school diploma or the equivalent GED)	7=$150,000 or more	4 = West-North Central	1.3842	1 = Other Republican	1 = Female	1=White, non-Hispanic	0=No	0=No	0=No	0=No	0=No	0=No	0=No	0=No	0=No	0=No	0=No	1
80	5=Masters degree or higher	7=$150,000 or more	8 = Mountain	0.5402	1 = Other Republican	2 = Male	1=White, non-Hispanic	0=No	0=No	0=No	0=No	0=No	0=No	0=No	0=No	0=No	0=No	0=No	1
73	5=Masters degree or higher	5=$75,000 to $99,999	9 = Pacific	0.4736	0 = Democrat / undecided	2 = Male	2=Black, non-Hispanic	0=No	0=No	0=No	0=No	0=No	0=No	0=No	0=No	0=No	0=No	0=No	1
78	2=High school graduate (high school diploma or the equivalent GED)	2=$10,000 to $24,999	3 = East-North Central	0.7699	3 = MAGA Republican	2 = Male	1=White, non-Hispanic	1=Yes	0=No	1=Yes	0=No	0=No	0=No	0=No	1=Yes	1=Yes	0=No	0=No	1
46	4=Bachelors degree	6=$100,000 to $149,999	3 = East-North Central	0.8357		1 = Female	1=White, non-Hispanic	0=No	0=No	0=No	0=No	0=No	0=No	0=No	0=No	0=No	0=No	0=No	0
65	4=Bachelors degree	3=$25,000 to $49,999	6 = East-South Central	0.5457	1 = Other Republican	2 = Male	1=White, non-Hispanic	0=No	0=No	0=No	0=No	0=No	0=No	0=No	0=No	0=No	0=No	0=No	1
59	2=High school graduate (high school diploma or the equivalent GED)	4=$50,000 to $74,999	3 = East-North Central	0.9683	0 = Democrat / undecided	1 = Female	1=White, non-Hispanic	0=No	0=No	0=No	0=No	0=No	0=No	0=No	0=No	0=No	0=No	0=No	1
59	2=High school graduate (high school diploma or the equivalent GED)	3=$25,000 to $49,999	5 = South Atlantic	1.1302	1 = Other Republican	1 = Female	1=White, non-Hispanic	1=Yes	0=No	1=Yes	1=Yes	0=No	1=Yes	0=No	0=No	1=Yes	0=No	0=No	1
61	2=High school graduate (high school diploma or the equivalent GED)	3=$25,000 to $49,999	1 = New England	0.9458		2 = Male	2=Black, non-Hispanic	1=Yes	0=No	0=No	1=Yes	0=No	0=No	0=No	0=No	0=No	1=Yes	0=No	0
67	4=Bachelors degree	6=$100,000 to $149,999	9 = Pacific	0.6317	1 = Other Republican	2 = Male	1=White, non-Hispanic	1=Yes	0=No	0=No	0=No	0=No	0=No	0=No	0=No	0=No	0=No	0=No	1
63	3=Some college or Associates degree	7=$150,000 or more	5 = South Atlantic	0.744		2 = Male	1=White, non-Hispanic	0=No	0=No	0=No	0=No	0=No	0=No	0=No	0=No	0=No	0=No	0=No	0
72	5=Masters degree or higher	6=$100,000 to $149,999	7 = West-South Central	1.0416	0 = Democrat / undecided	1 = Female	1=White, non-Hispanic	0=No	0=No	0=No	0=No	0=No	0=No	0=No	0=No	0=No	0=No	0=No	1
78	3=Some college or Associates degree	3=$25,000 to $49,999	7 = West-South Central	0.7475	0 = Democrat / undecided	2 = Male	1=White, non-Hispanic	1=Yes	0=No	0=No	0=No	0=No	0=No	0=No	0=No	0=No	1=Yes	0=No	1
84	4=Bachelors degree	3=$25,000 to $49,999	7 = West-South Central	0.7966	1 = Other Republican	1 = Female	1=White, non-Hispanic	0=No	0=No	0=No	0=No	0=No	0=No	0=No	0=No	0=No	0=No	0=No	1
55	2=High school graduate (high school diploma or the equivalent GED)	3=$25,000 to $49,999	9 = Pacific	0.7994	3 = MAGA Republican	1 = Female	1=White, non-Hispanic	0=No	0=No	0=No	0=No	0=No	0=No	0=No	0=No	0=No	0=No	0=No	1
77	5=Masters degree or higher	7=$150,000 or more	9 = Pacific	0.6619	0 = Democrat / undecided	2 = Male	3=Hispanic, any race	0=No	0=No	0=No	0=No	0=No	0=No	0=No	0=No	0=No	0=No	0=No	1
77	3=Some college or Associates degree	6=$100,000 to $149,999	7 = West-South Central	0.9773	2 = Strong Republican	2 = Male	1=White, non-Hispanic	1=Yes	0=No	0=No	0=No	0=No	0=No	1=Yes	0=No	0=No	1=Yes	0=No	1
41	4=Bachelors degree	7=$150,000 or more	5 = South Atlantic	1.605	1 = Other Republican	2 = Male	4=Asian American / Pacific Islander	0=No	0=No	0=No	0=No	0=No	0=No	0=No	0=No	0=No	0=No	0=No	1
47	4=Bachelors degree	7=$150,000 or more	2 = Mid-Atlantic	0.8382	0 = Democrat / undecided	2 = Male	1=White, non-Hispanic	0=No	0=No	0=No	0=No	0=No	0=No	0=No	0=No	0=No	0=No	0=No	1
63	5=Masters degree or higher	7=$150,000 or more	5 = South Atlantic	0.6895	0 = Democrat / undecided	1 = Female	2=Black, non-Hispanic	0=No	0=No	0=No	0=No	0=No	0=No	0=No	0=No	0=No	0=No	0=No	1
67	3=Some college or Associates degree	5=$75,000 to $99,999	1 = New England	0.5611	0 = Democrat / undecided	1 = Female	1=White, non-Hispanic	0=No	0=No	0=No	0=No	0=No	0=No	0=No	0=No	0=No	0=No	0=No	1
62	2=High school graduate (high school diploma or the equivalent GED)	6=$100,000 to $149,999	9 = Pacific	0.9077	0 = Democrat / undecided	1 = Female	3=Hispanic, any race	0=No	0=No	0=No	0=No	0=No	0=No	0=No	0=No	0=No	0=No	0=No	1
76	2=High school graduate (high school diploma or the equivalent GED)	3=$25,000 to $49,999	2 = Mid-Atlantic	1.3191	0 = Democrat / undecided	1 = Female	2=Black, non-Hispanic	0=No	0=No	0=No	0=No	0=No	0=No	0=No	0=No	0=No	0=No	0=No	1
63	3=Some college or Associates degree	2=$10,000 to $24,999	8 = Mountain	0.2392		1 = Female	5=Other (American Indian/Alaskan, Other, 2+ races)	1=Yes	0=No	1=Yes	1=Yes	0=No	0=No	0=No	0=No	1=Yes	1=Yes	0=No	0
73	2=High school graduate (high school diploma or the equivalent GED)	3=$25,000 to $49,999	3 = East-North Central	0.876		1 = Female	1=White, non-Hispanic	0=No	0=No	0=No	0=No	0=No	0=No	0=No	0=No	0=No	0=No	0=No	0
61	2=High school graduate (high school diploma or the equivalent GED)	4=$50,000 to $74,999	2 = Mid-Atlantic	0.7751	2 = Strong Republican	1 = Female	1=White, non-Hispanic	0=No	0=No	0=No	0=No	0=No	0=No	0=No	0=No	0=No	0=No	0=No	1
71	2=High school graduate (high school diploma or the equivalent GED)	1=Less than $10,000	7 = West-South Central	0.8954	1 = Other Republican	1 = Female	1=White, non-Hispanic	0=No	0=No	0=No	0=No	0=No	0=No	0=No	0=No	0=No	0=No	0=No	1
65	5=Masters degree or higher	6=$100,000 to $149,999	3 = East-North Central	0.6696	3 = MAGA Republican	2 = Male	1=White, non-Hispanic	1=Yes	0=No	0=No	1=Yes	0=No	0=No	1=Yes	0=No	1=Yes	1=Yes	0=No	1
79	3=Some college or Associates degree	3=$25,000 to $49,999	2 = Mid-Atlantic	0.5341	0 = Democrat / undecided	2 = Male	1=White, non-Hispanic	1=Yes	0=No	0=No	0=No	0=No	1=Yes	0=No	0=No	0=No	0=No	0=No	1
78	3=Some college or Associates degree	2=$10,000 to $24,999	3 = East-North Central	0.9658	3 = MAGA Republican	1 = Female	1=White, non-Hispanic	0=No	0=No	0=No	0=No	0=No	0=No	0=No	0=No	0=No	0=No	0=No	1
72	3=Some college or Associates degree	3=$25,000 to $49,999	7 = West-South Central	0.7475	0 = Democrat / undecided	2 = Male	1=White, non-Hispanic	0=No	0=No	0=No	0=No	0=No	0=No	0=No	0=No	0=No	0=No	0=No	1
63	5=Masters degree or higher	7=$150,000 or more	8 = Mountain	0.7597	0 = Democrat / undecided	2 = Male	4=Asian American / Pacific Islander	0=No	0=No	0=No	0=No	0=No	0=No	0=No	0=No	0=No	0=No	0=No	1
68	4=Bachelors degree	5=$75,000 to $99,999	2 = Mid-Atlantic	0.6433	0 = Democrat / undecided	2 = Male	1=White, non-Hispanic	0=No	0=No	0=No	0=No	0=No	0=No	0=No	0=No	0=No	0=No	0=No	1
63	4=Bachelors degree	6=$100,000 to $149,999	6 = East-South Central	0.1759			5=Other (American Indian/Alaskan, Other, 2+ races)	0=No	0=No	0=No	0=No	0=No	0=No	0=No	0=No	0=No	0=No	0=No	0
66	2=High school graduate (high school diploma or the equivalent GED)	5=$75,000 to $99,999	3 = East-North Central	0.9335	2 = Strong Republican	2 = Male	1=White, non-Hispanic	1=Yes	0=No	0=No	0=No	0=No	0=No	0=No	0=No	0=No	1=Yes	0=No	1
55	2=High school graduate (high school diploma or the equivalent GED)	5=$75,000 to $99,999	9 = Pacific	1.0821		2 = Male	1=White, non-Hispanic	0=No	0=No	0=No	0=No	0=No	0=No	0=No	0=No	0=No	0=No	0=No	0
52	4=Bachelors degree	5=$75,000 to $99,999	1 = New England	0.6279	0 = Democrat / undecided	2 = Male	4=Asian American / Pacific Islander	0=No	0=No	0=No	0=No	0=No	0=No	0=No	0=No	0=No	0=No	0=No	1
31	3=Some college or Associates degree	4=$50,000 to $74,999	7 = West-South Central	1.1201		2 = Male	1=White, non-Hispanic	0=No	0=No	0=No	0=No	0=No	0=No	0=No	0=No	0=No	0=No	0=No	0
77	3=Some college or Associates degree	6=$100,000 to $149,999	5 = South Atlantic	0.6797	0 = Democrat / undecided	1 = Female	1=White, non-Hispanic	0=No	0=No	0=No	0=No	0=No	0=No	0=No	0=No	0=No	0=No	0=No	1
68	3=Some college or Associates degree	5=$75,000 to $99,999	5 = South Atlantic	0.5706	0 = Democrat / undecided	2 = Male	2=Black, non-Hispanic	1=Yes	0=No	0=No	0=No	0=No	1=Yes	0=No	0=No	0=No	1=Yes	0=No	1
80	2=High school graduate (high school diploma or the equivalent GED)	4=$50,000 to $74,999	4 = West-North Central	0.564	3 = MAGA Republican	2 = Male	1=White, non-Hispanic	1=Yes	0=No	0=No	0=No	0=No	0=No	0=No	0=No	0=No	1=Yes	0=No	1
42	5=Masters degree or higher	3=$25,000 to $49,999	2 = Mid-Atlantic	0.958	0 = Democrat / undecided	3 = Other	1=White, non-Hispanic	0=No	0=No	0=No	0=No	0=No	0=No	0=No	0=No	0=No	0=No	0=No	1
34	4=Bachelors degree	7=$150,000 or more	5 = South Atlantic	1.0049	2 = Strong Republican	1 = Female	1=White, non-Hispanic	0=No	0=No	0=No	0=No	0=No	0=No	0=No	0=No	0=No	0=No	0=No	1
70	2=High school graduate (high school diploma or the equivalent GED)	5=$75,000 to $99,999	2 = Mid-Atlantic	1.5334	0 = Democrat / undecided	1 = Female	2=Black, non-Hispanic	0=No	0=No	0=No	0=No	0=No	0=No	0=No	0=No	0=No	0=No	0=No	1
59	4=Bachelors degree	7=$150,000 or more	9 = Pacific	0.6871	1 = Other Republican	2 = Male	1=White, non-Hispanic	0=No	0=No	0=No	0=No	0=No	0=No	0=No	0=No	0=No	0=No	0=No	1
70	5=Masters degree or higher	7=$150,000 or more	7 = West-South Central	1.0085	0 = Democrat / undecided	1 = Female	1=White, non-Hispanic	0=No	0=No	0=No	0=No	0=No	0=No	0=No	0=No	0=No	0=No	0=No	1
76	4=Bachelors degree	3=$25,000 to $49,999	9 = Pacific	0.5111	0 = Democrat / undecided	1 = Female	1=White, non-Hispanic	0=No	0=No	0=No	0=No	0=No	0=No	0=No	0=No	0=No	0=No	0=No	1
50	4=Bachelors degree	7=$150,000 or more	9 = Pacific	0.7779	3 = MAGA Republican	1 = Female	1=White, non-Hispanic	0=No	0=No	0=No	0=No	0=No	0=No	0=No	0=No	0=No	0=No	0=No	1
46	4=Bachelors degree	5=$75,000 to $99,999	3 = East-North Central	0.8373	0 = Democrat / undecided	1 = Female	1=White, non-Hispanic	0=No	0=No	0=No	0=No	0=No	0=No	0=No	0=No	0=No	0=No	0=No	1
75	3=Some college or Associates degree	4=$50,000 to $74,999	5 = South Atlantic	0.6742	2 = Strong Republican	2 = Male	1=White, non-Hispanic	1=Yes	0=No	0=No	0=No	0=No	0=No	0=No	0=No	0=No	0=No	0=No	1
60	4=Bachelors degree	6=$100,000 to $149,999	9 = Pacific	0.4949	0 = Democrat / undecided	1 = Female	1=White, non-Hispanic	0=No	0=No	0=No	0=No	0=No	0=No	0=No	0=No	0=No	0=No	0=No	1
56	2=High school graduate (high school diploma or the equivalent GED)	5=$75,000 to $99,999	1 = New England	0.8702	3 = MAGA Republican	2 = Male	1=White, non-Hispanic	0=No	0=No	0=No	0=No	0=No	0=No	0=No	0=No	0=No	0=No	0=No	1
81	3=Some college or Associates degree	3=$25,000 to $49,999	2 = Mid-Atlantic	0.363	0 = Democrat / undecided	2 = Male	1=White, non-Hispanic	0=No	0=No	0=No	0=No	0=No	0=No	0=No	0=No	0=No	0=No	0=No	1
80	3=Some college or Associates degree	5=$75,000 to $99,999	7 = West-South Central	0.2268	3 = MAGA Republican	1 = Female	5=Other (American Indian/Alaskan, Other, 2+ races)	0=No	0=No	0=No	0=No	0=No	0=No	0=No	0=No	0=No	0=No	0=No	1
58	5=Masters degree or higher	5=$75,000 to $99,999	5 = South Atlantic	1.0651		1 = Female	1=White, non-Hispanic	0=No	0=No	0=No	0=No	0=No	0=No	0=No	0=No	0=No	0=No	0=No	0
58	4=Bachelors degree	6=$100,000 to $149,999	7 = West-South Central	1.5089	0 = Democrat / undecided	1 = Female	2=Black, non-Hispanic	0=No	0=No	0=No	0=No	0=No	0=No	0=No	0=No	0=No	0=No	0=No	1
71	2=High school graduate (high school diploma or the equivalent GED)	5=$75,000 to $99,999	9 = Pacific	0.6677	0 = Democrat / undecided	2 = Male	1=White, non-Hispanic	0=No	0=No	0=No	0=No	0=No	0=No	0=No	0=No	0=No	0=No	0=No	1
81	5=Masters degree or higher	4=$50,000 to $74,999	8 = Mountain	0.5129	2 = Strong Republican	1 = Female	1=White, non-Hispanic	0=No	0=No	0=No	0=No	0=No	0=No	0=No	0=No	0=No	0=No	0=No	1
63	5=Masters degree or higher	7=$150,000 or more	7 = West-South Central	0.8758	1 = Other Republican	2 = Male	1=White, non-Hispanic	0=No	0=No	0=No	0=No	0=No	0=No	0=No	0=No	0=No	0=No	0=No	1
53	5=Masters degree or higher	7=$150,000 or more	9 = Pacific	0.7366	0 = Democrat / undecided	1 = Female	1=White, non-Hispanic	0=No	0=No	0=No	0=No	0=No	0=No	0=No	0=No	0=No	0=No	0=No	1
72	4=Bachelors degree	6=$100,000 to $149,999	1 = New England	0.4235	1 = Other Republican	2 = Male	1=White, non-Hispanic	0=No	0=No	0=No	0=No	0=No	0=No	0=No	0=No	0=No	0=No	0=No	1
82	2=High school graduate (high school diploma or the equivalent GED)	6=$100,000 to $149,999	2 = Mid-Atlantic	2.099		1 = Female	2=Black, non-Hispanic	0=No	0=No	0=No	0=No	0=No	0=No	0=No	0=No	0=No	0=No	0=No	0
80	3=Some college or Associates degree	4=$50,000 to $74,999	9 = Pacific	0.6527	2 = Strong Republican	2 = Male	1=White, non-Hispanic	0=No	0=No	0=No	0=No	0=No	0=No	0=No	0=No	0=No	0=No	0=No	1
54	3=Some college or Associates degree	7=$150,000 or more	5 = South Atlantic	1.1588	0 = Democrat / undecided	1 = Female	1=White, non-Hispanic	0=No	0=No	0=No	0=No	0=No	0=No	0=No	0=No	0=No	0=No	0=No	1
76	3=Some college or Associates degree	6=$100,000 to $149,999	8 = Mountain	0.2827	3 = MAGA Republican	2 = Male	5=Other (American Indian/Alaskan, Other, 2+ races)	0=No	0=No	0=No	0=No	0=No	0=No	0=No	0=No	0=No	0=No	0=No	1
69	3=Some college or Associates degree	5=$75,000 to $99,999	6 = East-South Central	1.0664	3 = MAGA Republican	1 = Female	1=White, non-Hispanic	0=No	0=No	0=No	0=No	0=No	0=No	0=No	0=No	0=No	0=No	0=No	1
33	3=Some college or Associates degree	7=$150,000 or more	3 = East-North Central	1.4347	0 = Democrat / undecided	1 = Female	1=White, non-Hispanic	0=No	0=No	0=No	0=No	0=No	0=No	0=No	0=No	0=No	0=No	0=No	1
56	2=High school graduate (high school diploma or the equivalent GED)	5=$75,000 to $99,999	9 = Pacific	1.5092	0 = Democrat / undecided	2 = Male	3=Hispanic, any race	0=No	0=No	0=No	0=No	0=No	0=No	0=No	0=No	0=No	0=No	0=No	1
57	4=Bachelors degree	7=$150,000 or more	8 = Mountain	0.8046	2 = Strong Republican	2 = Male	1=White, non-Hispanic	0=No	0=No	0=No	0=No	0=No	0=No	0=No	0=No	0=No	0=No	0=No	1
51	4=Bachelors degree	6=$100,000 to $149,999	3 = East-North Central	0.7521	2 = Strong Republican	2 = Male	1=White, non-Hispanic	1=Yes	0=No	0=No	0=No	0=No	0=No	1=Yes	0=No	0=No	1=Yes	0=No	1
73	2=High school graduate (high school diploma or the equivalent GED)	3=$25,000 to $49,999	7 = West-South Central	0.9268	1 = Other Republican	1 = Female	1=White, non-Hispanic	0=No	0=No	0=No	0=No	0=No	0=No	0=No	0=No	0=No	0=No	0=No	1
90	5=Masters degree or higher	7=$150,000 or more	9 = Pacific	0.4994	0 = Democrat / undecided	2 = Male	1=White, non-Hispanic	0=No	0=No	0=No	0=No	0=No	0=No	0=No	0=No	0=No	0=No	0=No	1
84	1=No high school diploma or GED	4=$50,000 to $74,999	3 = East-North Central	0.7301	0 = Democrat / undecided	2 = Male	1=White, non-Hispanic	1=Yes	0=No	0=No	0=No	0=No	0=No	1=Yes	0=No	0=No	0=No	0=No	1
57	2=High school graduate (high school diploma or the equivalent GED)	3=$25,000 to $49,999	8 = Mountain	0.916		1 = Female	1=White, non-Hispanic	0=No	0=No	0=No	0=No	0=No	0=No	0=No	0=No	0=No	0=No	0=No	0
81	2=High school graduate (high school diploma or the equivalent GED)	5=$75,000 to $99,999	7 = West-South Central	0.8514	1 = Other Republican	1 = Female	1=White, non-Hispanic	0=No	0=No	0=No	0=No	0=No	0=No	0=No	0=No	0=No	0=No	0=No	1
59	3=Some college or Associates degree	5=$75,000 to $99,999	8 = Mountain	0.5616	3 = MAGA Republican	2 = Male	1=White, non-Hispanic	1=Yes	0=No	0=No	1=Yes	0=No	1=Yes	0=No	0=No	1=Yes	1=Yes	0=No	1
51	2=High school graduate (high school diploma or the equivalent GED)	3=$25,000 to $49,999	2 = Mid-Atlantic	0.9444	2 = Strong Republican	1 = Female	1=White, non-Hispanic	0=No	0=No	0=No	0=No	0=No	0=No	0=No	0=No	0=No	0=No	0=No	1
43	2=High school graduate (high school diploma or the equivalent GED)	6=$100,000 to $149,999	6 = East-South Central	1.3743	1 = Other Republican	2 = Male	1=White, non-Hispanic	0=No	0=No	0=No	0=No	0=No	0=No	0=No	0=No	0=No	0=No	0=No	1
52	5=Masters degree or higher	7=$150,000 or more	9 = Pacific	0.7657	2 = Strong Republican	2 = Male	1=White, non-Hispanic	0=No	0=No	0=No	0=No	0=No	0=No	0=No	0=No	0=No	0=No	0=No	1
54	4=Bachelors degree	7=$150,000 or more	7 = West-South Central	0.9814	0 = Democrat / undecided	2 = Male	1=White, non-Hispanic	0=No	0=No	0=No	0=No	0=No	0=No	0=No	0=No	0=No	0=No	0=No	1
64	2=High school graduate (high school diploma or the equivalent GED)	2=$10,000 to $24,999	2 = Mid-Atlantic	0.827	3 = MAGA Republican	2 = Male	1=White, non-Hispanic	0=No	0=No	0=No	0=No	0=No	0=No	0=No	0=No	0=No	0=No	0=No	1
79	5=Masters degree or higher	5=$75,000 to $99,999	8 = Mountain	0.367	3 = MAGA Republican	2 = Male	1=White, non-Hispanic	1=Yes	1=Yes	1=Yes	1=Yes	0=No	0=No	1=Yes	0=No	1=Yes	1=Yes	0=No	1
53	2=High school graduate (high school diploma or the equivalent GED)	2=$10,000 to $24,999	3 = East-North Central	0.9235	3 = MAGA Republican	2 = Male	1=White, non-Hispanic	1=Yes	0=No	0=No	1=Yes	0=No	0=No	1=Yes	0=No	0=No	1=Yes	0=No	1
82	3=Some college or Associates degree	2=$10,000 to $24,999	5 = South Atlantic	0.6721	0 = Democrat / undecided	1 = Female	1=White, non-Hispanic	0=No	0=No	0=No	0=No	0=No	0=No	0=No	0=No	0=No	0=No	0=No	1
72	3=Some college or Associates degree	6=$100,000 to $149,999	5 = South Atlantic	0.7157	0 = Democrat / undecided	1 = Female	1=White, non-Hispanic	0=No	0=No	0=No	0=No	0=No	0=No	0=No	0=No	0=No	0=No	0=No	1
63	3=Some college or Associates degree	4=$50,000 to $74,999	3 = East-North Central	0.5909	3 = MAGA Republican	1 = Female	1=White, non-Hispanic	1=Yes	0=No	0=No	0=No	0=No	0=No	0=No	0=No	0=No	0=No	0=No	1
73	5=Masters degree or higher	7=$150,000 or more	3 = East-North Central	0.6233	3 = MAGA Republican	2 = Male	1=White, non-Hispanic	1=Yes	0=No	0=No	0=No	0=No	0=No	0=No	0=No	0=No	1=Yes	0=No	1
64	2=High school graduate (high school diploma or the equivalent GED)	3=$25,000 to $49,999	5 = South Atlantic	0.7256	3 = MAGA Republican	2 = Male	1=White, non-Hispanic	1=Yes	1=Yes	0=No	1=Yes	0=No	1=Yes	0=No	0=No	0=No	1=Yes	1=Yes	1
69	5=Masters degree or higher	3=$25,000 to $49,999	7 = West-South Central	0.4875	2 = Strong Republican	1 = Female	1=White, non-Hispanic	1=Yes	0=No	0=No	1=Yes	0=No	1=Yes	1=Yes	0=No	1=Yes	1=Yes	0=No	1
43	3=Some college or Associates degree	5=$75,000 to $99,999	8 = Mountain	0.6808		2 = Male	1=White, non-Hispanic	0=No	0=No	0=No	0=No	0=No	0=No	0=No	0=No	0=No	0=No	0=No	0
58	2=High school graduate (high school diploma or the equivalent GED)	3=$25,000 to $49,999	5 = South Atlantic	1.0733	0 = Democrat / undecided	1 = Female	1=White, non-Hispanic	0=No	0=No	0=No	0=No	0=No	0=No	0=No	0=No	0=No	0=No	0=No	1
72	2=High school graduate (high school diploma or the equivalent GED)	2=$10,000 to $24,999	8 = Mountain	0.6073	3 = MAGA Republican	1 = Female	1=White, non-Hispanic	0=No	0=No	0=No	0=No	0=No	0=No	0=No	0=No	0=No	0=No	0=No	1
64	3=Some college or Associates degree	3=$25,000 to $49,999	9 = Pacific	0.3066	1 = Other Republican	1 = Female	5=Other (American Indian/Alaskan, Other, 2+ races)	0=No	0=No	0=No	0=No	0=No	0=No	0=No	0=No	0=No	0=No	0=No	1
90	3=Some college or Associates degree	7=$150,000 or more	5 = South Atlantic	0.6736	1 = Other Republican	1 = Female	1=White, non-Hispanic	1=Yes	0=No	0=No	0=No	0=No	1=Yes	0=No	0=No	0=No	0=No	0=No	1
69	1=No high school diploma or GED	2=$10,000 to $24,999	7 = West-South Central	0.8565	0 = Democrat / undecided	2 = Male	1=White, non-Hispanic	0=No	0=No	0=No	0=No	0=No	0=No	0=No	0=No	0=No	0=No	0=No	1
64	2=High school graduate (high school diploma or the equivalent GED)	7=$150,000 or more	2 = Mid-Atlantic	0.828	1 = Other Republican	2 = Male	1=White, non-Hispanic	0=No	0=No	0=No	0=No	0=No	0=No	0=No	0=No	0=No	0=No	0=No	1
87	5=Masters degree or higher	5=$75,000 to $99,999	9 = Pacific	0.5141	0 = Democrat / undecided	2 = Male	1=White, non-Hispanic	0=No	0=No	0=No	0=No	0=No	0=No	0=No	0=No	0=No	0=No	0=No	1
75	4=Bachelors degree	5=$75,000 to $99,999	2 = Mid-Atlantic	0.5704	0 = Democrat / undecided	2 = Male	1=White, non-Hispanic	0=No	0=No	0=No	0=No	0=No	0=No	0=No	0=No	0=No	0=No	0=No	1
66	1=No high school diploma or GED	6=$100,000 to $149,999	9 = Pacific	0.7353	1 = Other Republican	1 = Female	1=White, non-Hispanic	1=Yes	0=No	0=No	0=No	0=No	0=No	1=Yes	0=No	0=No	1=Yes	0=No	1
67	4=Bachelors degree	5=$75,000 to $99,999	4 = West-North Central	0.5981	0 = Democrat / undecided	2 = Male	1=White, non-Hispanic	0=No	0=No	0=No	0=No	0=No	0=No	0=No	0=No	0=No	0=No	0=No	1
54	2=High school graduate (high school diploma or the equivalent GED)	3=$25,000 to $49,999	9 = Pacific	0.7627	2 = Strong Republican	2 = Male	1=White, non-Hispanic	1=Yes	0=No	0=No	0=No	0=No	0=No	0=No	0=No	0=No	1=Yes	0=No	1
84	3=Some college or Associates degree	4=$50,000 to $74,999	2 = Mid-Atlantic	0.6687	3 = MAGA Republican	2 = Male	1=White, non-Hispanic	1=Yes	0=No	0=No	0=No	0=No	0=No	0=No	0=No	0=No	0=No	0=No	1
32	2=High school graduate (high school diploma or the equivalent GED)	3=$25,000 to $49,999	2 = Mid-Atlantic	1.0888	2 = Strong Republican	1 = Female	1=White, non-Hispanic	0=No	0=No	0=No	0=No	0=No	0=No	0=No	0=No	0=No	0=No	0=No	1
70	3=Some college or Associates degree	3=$25,000 to $49,999	8 = Mountain	0.6143	0 = Democrat / undecided	1 = Female	1=White, non-Hispanic	0=No	0=No	0=No	0=No	0=No	0=No	0=No	0=No	0=No	0=No	0=No	1
67	2=High school graduate (high school diploma or the equivalent GED)	2=$10,000 to $24,999	3 = East-North Central	0.917	3 = MAGA Republican	2 = Male	1=White, non-Hispanic	1=Yes	0=No	1=Yes	0=No	0=No	0=No	0=No	0=No	1=Yes	1=Yes	0=No	1
89	2=High school graduate (high school diploma or the equivalent GED)	3=$25,000 to $49,999	4 = West-North Central	0.8866	0 = Democrat / undecided	2 = Male	1=White, non-Hispanic	0=No	0=No	0=No	0=No	0=No	0=No	0=No	0=No	0=No	0=No	0=No	1
75	5=Masters degree or higher	6=$100,000 to $149,999	6 = East-South Central	0.6064	2 = Strong Republican	2 = Male	1=White, non-Hispanic	1=Yes	0=No	0=No	0=No	0=No	0=No	0=No	0=No	0=No	0=No	0=No	1
45	4=Bachelors degree	3=$25,000 to $49,999	5 = South Atlantic	1.0639	0 = Democrat / undecided	1 = Female	1=White, non-Hispanic	0=No	0=No	0=No	0=No	0=No	0=No	0=No	0=No	0=No	0=No	0=No	1
65	2=High school graduate (high school diploma or the equivalent GED)	5=$75,000 to $99,999	5 = South Atlantic	0.6157	3 = MAGA Republican	1 = Female	1=White, non-Hispanic	1=Yes	0=No	1=Yes	0=No	0=No	0=No	0=No	0=No	0=No	0=No	0=No	1
64	5=Masters degree or higher	7=$150,000 or more	5 = South Atlantic	0.4857	0 = Democrat / undecided	1 = Female	1=White, non-Hispanic	0=No	0=No	0=No	0=No	0=No	0=No	0=No	0=No	0=No	0=No	0=No	1
76	3=Some college or Associates degree	3=$25,000 to $49,999	6 = East-South Central	0.9855	1 = Other Republican	2 = Male	1=White, non-Hispanic	1=Yes	0=No	0=No	0=No	0=No	0=No	0=No	0=No	1=Yes	0=No	0=No	1
72	4=Bachelors degree	3=$25,000 to $49,999	3 = East-North Central	0.5722	3 = MAGA Republican	1 = Female	1=White, non-Hispanic	0=No	0=No	0=No	0=No	0=No	0=No	0=No	0=No	0=No	0=No	0=No	1
31	4=Bachelors degree	5=$75,000 to $99,999	1 = New England	0.9492		3 = Other	1=White, non-Hispanic	0=No	0=No	0=No	0=No	0=No	0=No	0=No	0=No	0=No	0=No	0=No	0
55	1=No high school diploma or GED	3=$25,000 to $49,999	7 = West-South Central	1.1301	3 = MAGA Republican	2 = Male	1=White, non-Hispanic	1=Yes	0=No	1=Yes	0=No	0=No	0=No	0=No	0=No	0=No	0=No	0=No	1
80	4=Bachelors degree	7=$150,000 or more	6 = East-South Central	0.7613	2 = Strong Republican	2 = Male	1=White, non-Hispanic	1=Yes	0=No	0=No	0=No	0=No	0=No	0=No	0=No	0=No	1=Yes	0=No	1
66	4=Bachelors degree	6=$100,000 to $149,999	4 = West-North Central	0.633	2 = Strong Republican	2 = Male	1=White, non-Hispanic	0=No	0=No	0=No	0=No	0=No	0=No	0=No	0=No	0=No	0=No	0=No	1
52	2=High school graduate (high school diploma or the equivalent GED)	4=$50,000 to $74,999	3 = East-North Central	0.8341		1 = Female	1=White, non-Hispanic	0=No	0=No	0=No	0=No	0=No	0=No	0=No	0=No	0=No	0=No	0=No	0
52	1=No high school diploma or GED	6=$100,000 to $149,999	9 = Pacific	1.2214		1 = Female	1=White, non-Hispanic	1=Yes	0=No	0=No	0=No	0=No	0=No	0=No	0=No	0=No	0=No	0=No	0
62	4=Bachelors degree	6=$100,000 to $149,999	1 = New England	0.5599	0 = Democrat / undecided	2 = Male	1=White, non-Hispanic	0=No	0=No	0=No	0=No	0=No	0=No	0=No	0=No	0=No	0=No	0=No	1
71	2=High school graduate (high school diploma or the equivalent GED)	3=$25,000 to $49,999	5 = South Atlantic	0.5708	0 = Democrat / undecided	2 = Male	1=White, non-Hispanic	1=Yes	0=No	0=No	0=No	0=No	0=No	0=No	0=No	0=No	1=Yes	0=No	1
84	2=High school graduate (high school diploma or the equivalent GED)	7=$150,000 or more	5 = South Atlantic	0.7221	0 = Democrat / undecided	1 = Female	1=White, non-Hispanic	0=No	0=No	0=No	0=No	0=No	0=No	0=No	0=No	0=No	0=No	0=No	1
57	4=Bachelors degree	6=$100,000 to $149,999	4 = West-North Central	0.888	1 = Other Republican	2 = Male	1=White, non-Hispanic	1=Yes	0=No	0=No	0=No	0=No	0=No	0=No	0=No	0=No	1=Yes	0=No	1
80	4=Bachelors degree	5=$75,000 to $99,999	9 = Pacific	0.6632	1 = Other Republican	1 = Female	1=White, non-Hispanic	1=Yes	0=No	0=No	0=No	0=No	0=No	0=No	0=No	0=No	0=No	0=No	1
66	4=Bachelors degree	6=$100,000 to $149,999	7 = West-South Central	0.8539	3 = MAGA Republican	2 = Male	1=White, non-Hispanic	1=Yes	0=No	0=No	0=No	0=No	0=No	0=No	0=No	0=No	0=No	0=No	1
78	4=Bachelors degree	6=$100,000 to $149,999	7 = West-South Central	0.9894	0 = Democrat / undecided	2 = Male	1=White, non-Hispanic	0=No	0=No	0=No	0=No	0=No	0=No	0=No	0=No	0=No	0=No	0=No	1
69	2=High school graduate (high school diploma or the equivalent GED)	2=$10,000 to $24,999	7 = West-South Central	0.5771	3 = MAGA Republican	1 = Female	1=White, non-Hispanic	1=Yes	0=No	1=Yes	1=Yes	0=No	1=Yes	0=No	0=No	1=Yes	1=Yes	0=No	1
82	5=Masters degree or higher	7=$150,000 or more	3 = East-North Central	0.6233	0 = Democrat / undecided	2 = Male	1=White, non-Hispanic	0=No	0=No	0=No	0=No	0=No	0=No	0=No	0=No	0=No	0=No	0=No	1
74	4=Bachelors degree	7=$150,000 or more	7 = West-South Central	0.8471	1 = Other Republican	2 = Male	1=White, non-Hispanic	0=No	0=No	0=No	0=No	0=No	0=No	0=No	0=No	0=No	0=No	0=No	1
67	2=High school graduate (high school diploma or the equivalent GED)	7=$150,000 or more	4 = West-North Central	0.9847	1 = Other Republican	2 = Male	1=White, non-Hispanic	0=No	0=No	0=No	0=No	0=No	0=No	0=No	0=No	0=No	0=No	0=No	1
43	3=Some college or Associates degree	5=$75,000 to $99,999	6 = East-South Central	1.4893	1 = Other Republican	2 = Male	1=White, non-Hispanic	0=No	0=No	0=No	0=No	0=No	0=No	0=No	0=No	0=No	0=No	0=No	1
82	4=Bachelors degree	5=$75,000 to $99,999	7 = West-South Central	0.7208	2 = Strong Republican	2 = Male	1=White, non-Hispanic	1=Yes	0=No	0=No	0=No	0=No	0=No	0=No	0=No	0=No	0=No	0=No	1
86	2=High school graduate (high school diploma or the equivalent GED)	3=$25,000 to $49,999	5 = South Atlantic	0.7301	1 = Other Republican	1 = Female	1=White, non-Hispanic	1=Yes	0=No	0=No	0=No	0=No	0=No	0=No	0=No	0=No	1=Yes	0=No	1
52	5=Masters degree or higher	5=$75,000 to $99,999	9 = Pacific	0.8008	0 = Democrat / undecided	1 = Female	1=White, non-Hispanic	0=No	0=No	0=No	0=No	0=No	0=No	0=No	0=No	0=No	0=No	0=No	1
61	3=Some college or Associates degree	6=$100,000 to $149,999	5 = South Atlantic	0.6526		1 = Female	1=White, non-Hispanic	0=No	0=No	0=No	0=No	0=No	0=No	0=No	0=No	0=No	0=No	0=No	0
59	3=Some college or Associates degree	7=$150,000 or more	4 = West-North Central	1.1806	3 = MAGA Republican	2 = Male	1=White, non-Hispanic	1=Yes	0=No	0=No	1=Yes	0=No	0=No	0=No	0=No	0=No	0=No	0=No	1
74	3=Some college or Associates degree	6=$100,000 to $149,999	9 = Pacific	0.691	0 = Democrat / undecided	2 = Male	1=White, non-Hispanic	0=No	0=No	0=No	0=No	0=No	0=No	0=No	0=No	0=No	0=No	0=No	1
44	3=Some college or Associates degree	6=$100,000 to $149,999	8 = Mountain	0.839		2 = Male	3=Hispanic, any race	0=No	0=No	0=No	0=No	0=No	0=No	0=No	0=No	0=No	0=No	0=No	0
74	5=Masters degree or higher	7=$150,000 or more	1 = New England	0.5502	0 = Democrat / undecided	2 = Male	1=White, non-Hispanic	1=Yes	0=No	0=No	0=No	0=No	0=No	0=No	0=No	0=No	0=No	0=No	1
64	1=No high school diploma or GED	3=$25,000 to $49,999	5 = South Atlantic	0.7907	1 = Other Republican	1 = Female	1=White, non-Hispanic	1=Yes	0=No	0=No	1=Yes	0=No	0=No	0=No	0=No	1=Yes	1=Yes	0=No	1
67	4=Bachelors degree	7=$150,000 or more	5 = South Atlantic	0.5126	0 = Democrat / undecided	1 = Female	1=White, non-Hispanic	0=No	0=No	0=No	0=No	0=No	0=No	0=No	0=No	0=No	0=No	0=No	1
70	5=Masters degree or higher	7=$150,000 or more	9 = Pacific	0.4742	3 = MAGA Republican	2 = Male	1=White, non-Hispanic	0=No	0=No	0=No	0=No	0=No	0=No	0=No	0=No	0=No	0=No	0=No	1
83	2=High school graduate (high school diploma or the equivalent GED)	3=$25,000 to $49,999	5 = South Atlantic	0.6933	3 = MAGA Republican	1 = Female	1=White, non-Hispanic	1=Yes	0=No	0=No	0=No	0=No	0=No	0=No	0=No	0=No	0=No	0=No	1
71	3=Some college or Associates degree	1=Less than $10,000	3 = East-North Central	0.727	0 = Democrat / undecided	2 = Male	2=Black, non-Hispanic	0=No	0=No	0=No	0=No	0=No	0=No	0=No	0=No	0=No	0=No	0=No	1
65	3=Some college or Associates degree	4=$50,000 to $74,999	5 = South Atlantic	0.8065	0 = Democrat / undecided	1 = Female	2=Black, non-Hispanic	0=No	0=No	0=No	0=No	0=No	0=No	0=No	0=No	0=No	0=No	0=No	1
71	5=Masters degree or higher	7=$150,000 or more	5 = South Atlantic	0.5017	0 = Democrat / undecided	2 = Male	1=White, non-Hispanic	0=No	0=No	0=No	0=No	0=No	0=No	0=No	0=No	0=No	0=No	0=No	1
76	4=Bachelors degree	6=$100,000 to $149,999	3 = East-North Central	0.5622	3 = MAGA Republican	2 = Male	1=White, non-Hispanic	0=No	0=No	0=No	0=No	0=No	0=No	0=No	0=No	0=No	0=No	0=No	1
80	3=Some college or Associates degree	2=$10,000 to $24,999	2 = Mid-Atlantic	0.6465	0 = Democrat / undecided	2 = Male	1=White, non-Hispanic	0=No	0=No	0=No	0=No	0=No	0=No	0=No	0=No	0=No	0=No	0=No	1
80	4=Bachelors degree	7=$150,000 or more	5 = South Atlantic	0.5146		2 = Male	1=White, non-Hispanic	1=Yes	0=No	0=No	1=Yes	0=No	0=No	0=No	0=No	0=No	0=No	0=No	0
66	2=High school graduate (high school diploma or the equivalent GED)	3=$25,000 to $49,999	1 = New England	0.7463	1 = Other Republican	2 = Male	1=White, non-Hispanic	1=Yes	0=No	0=No	0=No	0=No	0=No	0=No	0=No	1=Yes	0=No	0=No	1
66	5=Masters degree or higher	7=$150,000 or more	9 = Pacific	0.5412	0 = Democrat / undecided	2 = Male	1=White, non-Hispanic	0=No	0=No	0=No	0=No	0=No	0=No	0=No	0=No	0=No	0=No	0=No	1
57	3=Some college or Associates degree	7=$150,000 or more	8 = Mountain	1.0514	0 = Democrat / undecided	1 = Female	1=White, non-Hispanic	0=No	0=No	0=No	0=No	0=No	0=No	0=No	0=No	0=No	0=No	0=No	1
71	5=Masters degree or higher	6=$100,000 to $149,999	6 = East-South Central	0.7871	0 = Democrat / undecided	1 = Female	1=White, non-Hispanic	0=No	0=No	0=No	0=No	0=No	0=No	0=No	0=No	0=No	0=No	0=No	1
65	2=High school graduate (high school diploma or the equivalent GED)	6=$100,000 to $149,999	7 = West-South Central	0.7028	0 = Democrat / undecided	1 = Female	1=White, non-Hispanic	0=No	0=No	0=No	0=No	0=No	0=No	0=No	0=No	0=No	0=No	0=No	1
78	3=Some college or Associates degree	7=$150,000 or more	7 = West-South Central	0.8987	3 = MAGA Republican	2 = Male	1=White, non-Hispanic	1=Yes	0=No	0=No	1=Yes	0=No	0=No	0=No	0=No	0=No	0=No	0=No	1
78	2=High school graduate (high school diploma or the equivalent GED)	4=$50,000 to $74,999	9 = Pacific	0.7502	3 = MAGA Republican	1 = Female	1=White, non-Hispanic	1=Yes	0=No	1=Yes	0=No	0=No	0=No	0=No	0=No	1=Yes	1=Yes	0=No	1
51	2=High school graduate (high school diploma or the equivalent GED)	6=$100,000 to $149,999	8 = Mountain	0.3748	3 = MAGA Republican	2 = Male	5=Other (American Indian/Alaskan, Other, 2+ races)	1=Yes	1=Yes	0=No	0=No	0=No	0=No	0=No	0=No	0=No	1=Yes	0=No	1
87	2=High school graduate (high school diploma or the equivalent GED)	4=$50,000 to $74,999	9 = Pacific	0.6449	0 = Democrat / undecided	2 = Male	1=White, non-Hispanic	0=No	0=No	0=No	0=No	0=No	0=No	0=No	0=No	0=No	0=No	0=No	1
42	3=Some college or Associates degree	7=$150,000 or more	3 = East-North Central	1.2139	0 = Democrat / undecided	2 = Male	1=White, non-Hispanic	0=No	0=No	0=No	0=No	0=No	0=No	0=No	0=No	0=No	0=No	0=No	1
56	2=High school graduate (high school diploma or the equivalent GED)	1=Less than $10,000	5 = South Atlantic	1.0592	3 = MAGA Republican	1 = Female	1=White, non-Hispanic	1=Yes	0=No	0=No	0=No	0=No	0=No	0=No	0=No	0=No	0=No	0=No	1
54	3=Some college or Associates degree	2=$10,000 to $24,999	4 = West-North Central	0.7701	0 = Democrat / undecided	2 = Male	1=White, non-Hispanic	1=Yes	0=No	1=Yes	1=Yes	0=No	1=Yes	0=No	0=No	0=No	1=Yes	0=No	1
65	2=High school graduate (high school diploma or the equivalent GED)	3=$25,000 to $49,999	3 = East-North Central	0.8711	0 = Democrat / undecided	2 = Male	2=Black, non-Hispanic	1=Yes	0=No	0=No	0=No	1=Yes	1=Yes	1=Yes	0=No	0=No	1=Yes	0=No	1
50	5=Masters degree or higher	7=$150,000 or more	9 = Pacific	0.8093	1 = Other Republican	2 = Male	1=White, non-Hispanic	0=No	0=No	0=No	0=No	0=No	0=No	0=No	0=No	0=No	0=No	0=No	1
80	2=High school graduate (high school diploma or the equivalent GED)	2=$10,000 to $24,999	5 = South Atlantic	0.5633	3 = MAGA Republican	2 = Male	1=White, non-Hispanic	1=Yes	0=No	0=No	0=No	1=Yes	1=Yes	0=No	0=No	0=No	1=Yes	0=No	1
60	4=Bachelors degree	6=$100,000 to $149,999	7 = West-South Central	0.7084	0 = Democrat / undecided	1 = Female	1=White, non-Hispanic	0=No	0=No	0=No	0=No	0=No	0=No	0=No	0=No	0=No	0=No	0=No	1
71	5=Masters degree or higher	7=$150,000 or more	9 = Pacific	0.4994	1 = Other Republican	2 = Male	1=White, non-Hispanic	1=Yes	0=No	0=No	0=No	0=No	0=No	0=No	0=No	0=No	0=No	0=No	1
80	2=High school graduate (high school diploma or the equivalent GED)	6=$100,000 to $149,999	8 = Mountain	0.4976	0 = Democrat / undecided	2 = Male	1=White, non-Hispanic	0=No	0=No	0=No	0=No	0=No	0=No	0=No	0=No	0=No	0=No	0=No	1
77	2=High school graduate (high school diploma or the equivalent GED)	2=$10,000 to $24,999	3 = East-North Central	0.9283	2 = Strong Republican	1 = Female	1=White, non-Hispanic	1=Yes	0=No	0=No	0=No	0=No	0=No	0=No	0=No	0=No	0=No	0=No	1
68	3=Some college or Associates degree	5=$75,000 to $99,999	5 = South Atlantic	0.6364	0 = Democrat / undecided	2 = Male	2=Black, non-Hispanic	0=No	0=No	0=No	0=No	0=No	0=No	0=No	0=No	0=No	0=No	0=No	1
76	2=High school graduate (high school diploma or the equivalent GED)	5=$75,000 to $99,999	2 = Mid-Atlantic	0.8419	0 = Democrat / undecided	1 = Female	1=White, non-Hispanic	0=No	0=No	0=No	0=No	0=No	0=No	0=No	0=No	0=No	0=No	0=No	1
85	4=Bachelors degree	6=$100,000 to $149,999	5 = South Atlantic	0.6149	0 = Democrat / undecided	1 = Female	1=White, non-Hispanic	0=No	0=No	0=No	0=No	0=No	0=No	0=No	0=No	0=No	0=No	0=No	1
59	3=Some college or Associates degree	4=$50,000 to $74,999	7 = West-South Central	1.0381	1 = Other Republican	1 = Female	1=White, non-Hispanic	1=Yes	0=No	0=No	0=No	0=No	0=No	0=No	0=No	0=No	0=No	0=No	1
58	5=Masters degree or higher	7=$150,000 or more	8 = Mountain	0.7641	0 = Democrat / undecided	2 = Male	1=White, non-Hispanic	0=No	0=No	0=No	0=No	0=No	0=No	0=No	0=No	0=No	0=No	0=No	1
58	4=Bachelors degree	7=$150,000 or more	9 = Pacific	0.7689	3 = MAGA Republican	2 = Male	3=Hispanic, any race	0=No	0=No	0=No	0=No	0=No	0=No	0=No	0=No	0=No	0=No	0=No	1
77	2=High school graduate (high school diploma or the equivalent GED)	7=$150,000 or more	4 = West-North Central	0.7949		2 = Male	1=White, non-Hispanic	0=No	0=No	0=No	0=No	0=No	0=No	0=No	0=No	0=No	0=No	0=No	0
82	2=High school graduate (high school diploma or the equivalent GED)	5=$75,000 to $99,999	5 = South Atlantic	0.546	1 = Other Republican	2 = Male	1=White, non-Hispanic	1=Yes	0=No	0=No	0=No	0=No	0=No	0=No	0=No	0=No	0=No	0=No	1
42	5=Masters degree or higher	6=$100,000 to $149,999	8 = Mountain	0.7642	1 = Other Republican	2 = Male	1=White, non-Hispanic	0=No	0=No	0=No	0=No	0=No	0=No	0=No	0=No	0=No	0=No	0=No	1
58	3=Some college or Associates degree	7=$150,000 or more	9 = Pacific	0.9331	0 = Democrat / undecided	1 = Female	3=Hispanic, any race	0=No	0=No	0=No	0=No	0=No	0=No	0=No	0=No	0=No	0=No	0=No	1
40	3=Some college or Associates degree	4=$50,000 to $74,999	4 = West-North Central	0.7628	0 = Democrat / undecided	1 = Female	1=White, non-Hispanic	0=No	0=No	0=No	0=No	0=No	0=No	0=No	0=No	0=No	0=No	0=No	1
63	3=Some college or Associates degree	7=$150,000 or more	9 = Pacific	0.4339	1 = Other Republican	1 = Female	3=Hispanic, any race	0=No	0=No	0=No	0=No	0=No	0=No	0=No	0=No	0=No	0=No	0=No	1
64	4=Bachelors degree	5=$75,000 to $99,999	3 = East-North Central	0.5623	1 = Other Republican	1 = Female	1=White, non-Hispanic	1=Yes	0=No	0=No	0=No	0=No	0=No	0=No	0=No	0=No	0=No	0=No	1
74	3=Some college or Associates degree	7=$150,000 or more	5 = South Atlantic	0.584	1 = Other Republican	2 = Male	1=White, non-Hispanic	0=No	0=No	0=No	0=No	0=No	0=No	0=No	0=No	0=No	0=No	0=No	1
66	3=Some college or Associates degree	5=$75,000 to $99,999	5 = South Atlantic	0.6476	1 = Other Republican	3 = Other	1=White, non-Hispanic	1=Yes	0=No	0=No	1=Yes	0=No	1=Yes	1=Yes	1=Yes	0=No	1=Yes	1=Yes	1
60	4=Bachelors degree	7=$150,000 or more	1 = New England	0.7273	2 = Strong Republican	2 = Male	1=White, non-Hispanic	1=Yes	0=No	0=No	0=No	0=No	0=No	0=No	0=No	0=No	1=Yes	0=No	1
63	3=Some college or Associates degree	3=$25,000 to $49,999	5 = South Atlantic	0.6658	3 = MAGA Republican	1 = Female	1=White, non-Hispanic	1=Yes	0=No	0=No	0=No	0=No	0=No	0=No	0=No	1=Yes	1=Yes	0=No	1
63	4=Bachelors degree	4=$50,000 to $74,999	9 = Pacific	0.639		1 = Female	4=Asian American / Pacific Islander	0=No	0=No	0=No	0=No	0=No	0=No	0=No	0=No	0=No	0=No	0=No	0
61	3=Some college or Associates degree	5=$75,000 to $99,999	7 = West-South Central	0.6379	3 = MAGA Republican	2 = Male	1=White, non-Hispanic	0=No	0=No	0=No	0=No	0=No	0=No	0=No	0=No	0=No	0=No	0=No	1
67	4=Bachelors degree	7=$150,000 or more	6 = East-South Central	0.7057	0 = Democrat / undecided	1 = Female	1=White, non-Hispanic	0=No	0=No	0=No	0=No	0=No	0=No	0=No	0=No	0=No	0=No	0=No	1
59	1=No high school diploma or GED	2=$10,000 to $24,999	1 = New England	1.3146	0 = Democrat / undecided	1 = Female	1=White, non-Hispanic	0=No	0=No	0=No	0=No	0=No	0=No	0=No	0=No	0=No	0=No	0=No	1
74	5=Masters degree or higher	4=$50,000 to $74,999	8 = Mountain	0.5129	0 = Democrat / undecided	1 = Female	1=White, non-Hispanic	0=No	0=No	0=No	0=No	0=No	0=No	0=No	0=No	0=No	0=No	0=No	1
61	4=Bachelors degree	7=$150,000 or more	1 = New England	0.5843	0 = Democrat / undecided	1 = Female	1=White, non-Hispanic	0=No	0=No	0=No	0=No	0=No	0=No	0=No	0=No	0=No	0=No	0=No	1
75	4=Bachelors degree	5=$75,000 to $99,999	3 = East-North Central	0.7151	1 = Other Republican	1 = Female	1=White, non-Hispanic	0=No	0=No	0=No	0=No	0=No	0=No	0=No	0=No	0=No	0=No	0=No	1
71	2=High school graduate (high school diploma or the equivalent GED)	5=$75,000 to $99,999	5 = South Atlantic	0.7724	3 = MAGA Republican	1 = Female	1=White, non-Hispanic	1=Yes	0=No	0=No	0=No	0=No	0=No	0=No	0=No	0=No	1=Yes	0=No	1
66	4=Bachelors degree	3=$25,000 to $49,999	4 = West-North Central	0.4936	1 = Other Republican	1 = Female	1=White, non-Hispanic	0=No	0=No	0=No	0=No	0=No	0=No	0=No	0=No	0=No	0=No	0=No	1
30	4=Bachelors degree	4=$50,000 to $74,999	6 = East-South Central	0.5225	0 = Democrat / undecided	2 = Male	1=White, non-Hispanic	1=Yes	1=Yes	0=No	0=No	1=Yes	1=Yes	0=No	0=No	0=No	0=No	0=No	1
67	5=Masters degree or higher	5=$75,000 to $99,999	5 = South Atlantic	0.5484	0 = Democrat / undecided	1 = Female	1=White, non-Hispanic	0=No	0=No	0=No	0=No	0=No	0=No	0=No	0=No	0=No	0=No	0=No	1
44	4=Bachelors degree	7=$150,000 or more	3 = East-North Central	0.3626	0 = Democrat / undecided	2 = Male	5=Other (American Indian/Alaskan, Other, 2+ races)	0=No	0=No	0=No	0=No	0=No	0=No	0=No	0=No	0=No	0=No	0=No	1
68	4=Bachelors degree	3=$25,000 to $49,999	5 = South Atlantic	0.4911	2 = Strong Republican	1 = Female	1=White, non-Hispanic	0=No	0=No	0=No	0=No	0=No	0=No	0=No	0=No	0=No	0=No	0=No	1
48	4=Bachelors degree	6=$100,000 to $149,999	3 = East-North Central	0.8357	3 = MAGA Republican	1 = Female	1=White, non-Hispanic	1=Yes	0=No	0=No	0=No	0=No	0=No	0=No	0=No	1=Yes	1=Yes	0=No	1
76	2=High school graduate (high school diploma or the equivalent GED)	3=$25,000 to $49,999	4 = West-North Central	1.8021	0 = Democrat / undecided	1 = Female	2=Black, non-Hispanic	0=No	0=No	0=No	0=No	0=No	0=No	0=No	0=No	0=No	0=No	0=No	1
80	5=Masters degree or higher	4=$50,000 to $74,999	1 = New England	0.6084	1 = Other Republican	2 = Male	1=White, non-Hispanic	1=Yes	0=No	0=No	0=No	0=No	0=No	0=No	0=No	0=No	1=Yes	0=No	1
62	5=Masters degree or higher	6=$100,000 to $149,999	2 = Mid-Atlantic	0.812	1 = Other Republican	2 = Male	2=Black, non-Hispanic	0=No	0=No	0=No	0=No	0=No	0=No	0=No	0=No	0=No	0=No	0=No	1
32	3=Some college or Associates degree	7=$150,000 or more	2 = Mid-Atlantic	1.1171		2 = Male	1=White, non-Hispanic	0=No	0=No	0=No	0=No	0=No	0=No	0=No	0=No	0=No	0=No	0=No	0
68	3=Some college or Associates degree	6=$100,000 to $149,999	3 = East-North Central	0.7387	0 = Democrat / undecided	1 = Female	1=White, non-Hispanic	0=No	0=No	0=No	0=No	0=No	0=No	0=No	0=No	0=No	0=No	0=No	1
83	2=High school graduate (high school diploma or the equivalent GED)	7=$150,000 or more	9 = Pacific	2.696	3 = MAGA Republican	2 = Male	4=Asian American / Pacific Islander	0=No	0=No	0=No	0=No	0=No	0=No	0=No	0=No	0=No	0=No	0=No	1
85	3=Some college or Associates degree	4=$50,000 to $74,999	8 = Mountain	0.7114	3 = MAGA Republican	2 = Male	1=White, non-Hispanic	1=Yes	0=No	0=No	0=No	0=No	0=No	0=No	0=No	0=No	0=No	0=No	1
44	4=Bachelors degree	5=$75,000 to $99,999	8 = Mountain	0.7625	2 = Strong Republican	1 = Female	1=White, non-Hispanic	0=No	0=No	0=No	0=No	0=No	0=No	0=No	0=No	0=No	0=No	0=No	1
79	5=Masters degree or higher	4=$50,000 to $74,999	8 = Mountain	0.5129		1 = Female	1=White, non-Hispanic	0=No	0=No	0=No	0=No	0=No	0=No	0=No	0=No	0=No	0=No	0=No	0
74	5=Masters degree or higher	7=$150,000 or more	7 = West-South Central	0.8471	1 = Other Republican	2 = Male	1=White, non-Hispanic	0=No	0=No	0=No	0=No	0=No	0=No	0=No	0=No	0=No	0=No	0=No	1
42	4=Bachelors degree	7=$150,000 or more	3 = East-North Central	1.0313	1 = Other Republican	1 = Female	1=White, non-Hispanic	0=No	0=No	0=No	0=No	0=No	0=No	0=No	0=No	0=No	0=No	0=No	1
51	4=Bachelors degree	7=$150,000 or more	5 = South Atlantic	0.9365	0 = Democrat / undecided	2 = Male	1=White, non-Hispanic	0=No	0=No	0=No	0=No	0=No	0=No	0=No	0=No	0=No	0=No	0=No	1
74	4=Bachelors degree	3=$25,000 to $49,999	9 = Pacific	0.5111	0 = Democrat / undecided	1 = Female	1=White, non-Hispanic	0=No	0=No	0=No	0=No	0=No	0=No	0=No	0=No	0=No	0=No	0=No	1
64	4=Bachelors degree	7=$150,000 or more	3 = East-North Central	0.6228	1 = Other Republican	1 = Female	1=White, non-Hispanic	0=No	0=No	0=No	0=No	0=No	0=No	0=No	0=No	0=No	0=No	0=No	1
64	4=Bachelors degree	6=$100,000 to $149,999	2 = Mid-Atlantic	0.6913	0 = Democrat / undecided	2 = Male	2=Black, non-Hispanic	0=No	0=No	0=No	0=No	0=No	0=No	0=No	0=No	0=No	0=No	0=No	1
78	1=No high school diploma or GED	2=$10,000 to $24,999	4 = West-North Central	0.6552	0 = Democrat / undecided	1 = Female	1=White, non-Hispanic	0=No	0=No	0=No	0=No	0=No	0=No	0=No	0=No	0=No	0=No	0=No	1
70	5=Masters degree or higher	4=$50,000 to $74,999	9 = Pacific	0.6082		3 = Other	1=White, non-Hispanic	0=No	0=No	0=No	0=No	0=No	0=No	0=No	0=No	0=No	0=No	0=No	0
70	4=Bachelors degree	7=$150,000 or more	8 = Mountain	0.7752		1 = Female	4=Asian American / Pacific Islander	0=No	0=No	0=No	0=No	0=No	0=No	0=No	0=No	0=No	0=No	0=No	0
80	2=High school graduate (high school diploma or the equivalent GED)	3=$25,000 to $49,999	1 = New England	0.5958	2 = Strong Republican	2 = Male	1=White, non-Hispanic	1=Yes	0=No	0=No	0=No	0=No	0=No	0=No	0=No	0=No	1=Yes	0=No	1
65	3=Some college or Associates degree	2=$10,000 to $24,999	9 = Pacific	0.6086	0 = Democrat / undecided	1 = Female	1=White, non-Hispanic	0=No	0=No	0=No	0=No	0=No	0=No	0=No	0=No	0=No	0=No	0=No	1
81	2=High school graduate (high school diploma or the equivalent GED)	2=$10,000 to $24,999	7 = West-South Central	0.7521	3 = MAGA Republican	2 = Male	1=White, non-Hispanic	1=Yes	0=No	0=No	1=Yes	0=No	0=No	0=No	0=No	0=No	1=Yes	0=No	1
61	2=High school graduate (high school diploma or the equivalent GED)	2=$10,000 to $24,999	5 = South Atlantic	0.5453	1 = Other Republican	1 = Female	1=White, non-Hispanic	0=No	0=No	0=No	0=No	0=No	0=No	0=No	0=No	0=No	0=No	0=No	1
30	3=Some college or Associates degree	5=$75,000 to $99,999	8 = Mountain	0.1713	3 = MAGA Republican		5=Other (American Indian/Alaskan, Other, 2+ races)	1=Yes	0=No	0=No	1=Yes	0=No	0=No	0=No	0=No	1=Yes	0=No	0=No	1
77	3=Some college or Associates degree	7=$150,000 or more	9 = Pacific	0.6234	0 = Democrat / undecided	2 = Male	1=White, non-Hispanic	0=No	0=No	0=No	0=No	0=No	0=No	0=No	0=No	0=No	0=No	0=No	1
47	3=Some college or Associates degree	6=$100,000 to $149,999	8 = Mountain	0.6836	0 = Democrat / undecided	2 = Male	1=White, non-Hispanic	0=No	0=No	0=No	0=No	0=No	0=No	0=No	0=No	0=No	0=No	0=No	1
58	5=Masters degree or higher	6=$100,000 to $149,999	5 = South Atlantic	1.5828	1 = Other Republican	2 = Male	4=Asian American / Pacific Islander	1=Yes	0=No	0=No	1=Yes	0=No	0=No	0=No	0=No	0=No	1=Yes	0=No	1
75	5=Masters degree or higher	5=$75,000 to $99,999	6 = East-South Central	0.8033	1 = Other Republican	1 = Female	1=White, non-Hispanic	0=No	0=No	0=No	0=No	0=No	0=No	0=No	0=No	0=No	0=No	0=No	1
80	3=Some college or Associates degree	4=$50,000 to $74,999	3 = East-North Central	0.7515	1 = Other Republican	1 = Female	1=White, non-Hispanic	0=No	0=No	0=No	0=No	0=No	0=No	0=No	0=No	0=No	0=No	0=No	1
60	2=High school graduate (high school diploma or the equivalent GED)	7=$150,000 or more	2 = Mid-Atlantic	0.8719	2 = Strong Republican	2 = Male	1=White, non-Hispanic	0=No	0=No	0=No	0=No	0=No	0=No	0=No	0=No	0=No	0=No	0=No	1
72	4=Bachelors degree	5=$75,000 to $99,999	3 = East-North Central	0.5633	1 = Other Republican	2 = Male	1=White, non-Hispanic	0=No	0=No	0=No	0=No	0=No	0=No	0=No	0=No	0=No	0=No	0=No	1
60	3=Some college or Associates degree	5=$75,000 to $99,999	8 = Mountain	0.5771	0 = Democrat / undecided	2 = Male	1=White, non-Hispanic	0=No	0=No	0=No	0=No	0=No	0=No	0=No	0=No	0=No	0=No	0=No	1
59	5=Masters degree or higher	6=$100,000 to $149,999	9 = Pacific	0.8623	3 = MAGA Republican	1 = Female	1=White, non-Hispanic	0=No	0=No	0=No	0=No	0=No	0=No	0=No	0=No	0=No	0=No	0=No	1
77	3=Some college or Associates degree	3=$25,000 to $49,999	8 = Mountain	0.5833	1 = Other Republican	1 = Female	1=White, non-Hispanic	0=No	0=No	0=No	0=No	0=No	0=No	0=No	0=No	0=No	0=No	0=No	1
31	4=Bachelors degree	7=$150,000 or more	9 = Pacific	0.7233		2 = Male	1=White, non-Hispanic	0=No	0=No	0=No	0=No	0=No	0=No	0=No	0=No	0=No	0=No	0=No	0
42	3=Some college or Associates degree	2=$10,000 to $24,999	1 = New England	1.0465	1 = Other Republican	2 = Male	1=White, non-Hispanic	0=No	0=No	0=No	0=No	0=No	0=No	0=No	0=No	0=No	0=No	0=No	1
77	4=Bachelors degree	6=$100,000 to $149,999	9 = Pacific	0.5535	0 = Democrat / undecided	2 = Male	1=White, non-Hispanic	0=No	0=No	0=No	0=No	0=No	0=No	0=No	0=No	0=No	0=No	0=No	1
27	4=Bachelors degree	7=$150,000 or more	5 = South Atlantic	1.9035	0 = Democrat / undecided	1 = Female	2=Black, non-Hispanic	0=No	0=No	0=No	0=No	0=No	0=No	0=No	0=No	0=No	0=No	0=No	1
38	1=No high school diploma or GED	4=$50,000 to $74,999	3 = East-North Central	1.5709		2 = Male	2=Black, non-Hispanic	0=No	0=No	0=No	0=No	0=No	0=No	0=No	0=No	0=No	0=No	0=No	0
72	4=Bachelors degree	6=$100,000 to $149,999	5 = South Atlantic	0.5063	1 = Other Republican	2 = Male	1=White, non-Hispanic	1=Yes	0=No	0=No	0=No	0=No	1=Yes	0=No	0=No	0=No	0=No	0=No	1
43	4=Bachelors degree	7=$150,000 or more	2 = Mid-Atlantic	1.2272	0 = Democrat / undecided	1 = Female	1=White, non-Hispanic	0=No	0=No	0=No	0=No	0=No	0=No	0=No	0=No	0=No	0=No	0=No	1
60	2=High school graduate (high school diploma or the equivalent GED)	7=$150,000 or more	3 = East-North Central	0.9525	2 = Strong Republican	1 = Female	1=White, non-Hispanic	1=Yes	0=No	0=No	0=No	0=No	0=No	0=No	0=No	0=No	0=No	0=No	1
66	4=Bachelors degree	5=$75,000 to $99,999	8 = Mountain	0.6149	0 = Democrat / undecided	1 = Female	1=White, non-Hispanic	0=No	0=No	0=No	0=No	0=No	0=No	0=No	0=No	0=No	0=No	0=No	1
73	2=High school graduate (high school diploma or the equivalent GED)	2=$10,000 to $24,999	7 = West-South Central	0.8954	0 = Democrat / undecided	1 = Female	1=White, non-Hispanic	0=No	0=No	0=No	0=No	0=No	0=No	0=No	0=No	0=No	0=No	0=No	1
60	2=High school graduate (high school diploma or the equivalent GED)	2=$10,000 to $24,999	9 = Pacific	0.7434	3 = MAGA Republican	2 = Male	1=White, non-Hispanic	0=No	0=No	0=No	0=No	0=No	0=No	0=No	0=No	0=No	0=No	0=No	1
65	2=High school graduate (high school diploma or the equivalent GED)	6=$100,000 to $149,999	3 = East-North Central	1.0393	0 = Democrat / undecided	2 = Male	1=White, non-Hispanic	0=No	0=No	0=No	0=No	0=No	0=No	0=No	0=No	0=No	0=No	0=No	1
85	2=High school graduate (high school diploma or the equivalent GED)	4=$50,000 to $74,999	6 = East-South Central	0.9636	1 = Other Republican	1 = Female	1=White, non-Hispanic	0=No	0=No	0=No	0=No	0=No	0=No	0=No	0=No	0=No	0=No	0=No	1
71	3=Some college or Associates degree	3=$25,000 to $49,999	9 = Pacific	0.5193	0 = Democrat / undecided	2 = Male	1=White, non-Hispanic	1=Yes	0=No	0=No	0=No	0=No	0=No	0=No	0=No	0=No	1=Yes	0=No	1
78	1=No high school diploma or GED	3=$25,000 to $49,999	5 = South Atlantic	0.7013	2 = Strong Republican	2 = Male	1=White, non-Hispanic	1=Yes	0=No	0=No	1=Yes	0=No	0=No	0=No	0=No	0=No	1=Yes	0=No	1
71	2=High school graduate (high school diploma or the equivalent GED)	4=$50,000 to $74,999	7 = West-South Central	0.9594		1 = Female	1=White, non-Hispanic	0=No	0=No	0=No	0=No	0=No	0=No	0=No	0=No	0=No	0=No	0=No	0
58	2=High school graduate (high school diploma or the equivalent GED)	6=$100,000 to $149,999	2 = Mid-Atlantic	0.625	3 = MAGA Republican	2 = Male	1=White, non-Hispanic	1=Yes	0=No	0=No	1=Yes	0=No	0=No	1=Yes	0=No	0=No	1=Yes	0=No	1
76	3=Some college or Associates degree	7=$150,000 or more	4 = West-North Central	0.7765	0 = Democrat / undecided	1 = Female	1=White, non-Hispanic	0=No	0=No	0=No	0=No	0=No	0=No	0=No	0=No	0=No	0=No	0=No	1
82	4=Bachelors degree	7=$150,000 or more	9 = Pacific	0.4994	1 = Other Republican	2 = Male	1=White, non-Hispanic	0=No	0=No	0=No	0=No	0=No	0=No	0=No	0=No	0=No	0=No	0=No	1
44	5=Masters degree or higher	7=$150,000 or more	7 = West-South Central	1.4548		2 = Male	4=Asian American / Pacific Islander	1=Yes	0=No	0=No	1=Yes	0=No	0=No	0=No	0=No	0=No	0=No	0=No	0
72	4=Bachelors degree	4=$50,000 to $74,999	9 = Pacific	0.8723	0 = Democrat / undecided	1 = Female	3=Hispanic, any race	1=Yes	0=No	0=No	0=No	0=No	1=Yes	0=No	0=No	0=No	0=No	0=No	1
40	3=Some college or Associates degree	4=$50,000 to $74,999	2 = Mid-Atlantic	0.9825	3 = MAGA Republican	2 = Male	1=White, non-Hispanic	0=No	0=No	0=No	0=No	0=No	0=No	0=No	0=No	0=No	0=No	0=No	1
62	4=Bachelors degree	3=$25,000 to $49,999	8 = Mountain	0.5956	0 = Democrat / undecided	2 = Male	1=White, non-Hispanic	0=No	0=No	0=No	0=No	0=No	0=No	0=No	0=No	0=No	0=No	0=No	1
77	3=Some college or Associates degree	4=$50,000 to $74,999	5 = South Atlantic	0.7852	3 = MAGA Republican	2 = Male	1=White, non-Hispanic	1=Yes	0=No	1=Yes	1=Yes	0=No	0=No	0=No	1=Yes	1=Yes	1=Yes	0=No	1
71	3=Some college or Associates degree	4=$50,000 to $74,999	3 = East-North Central	0.7515		1 = Female	1=White, non-Hispanic	0=No	0=No	0=No	0=No	0=No	0=No	0=No	0=No	0=No	0=No	0=No	0
85	2=High school graduate (high school diploma or the equivalent GED)	3=$25,000 to $49,999	9 = Pacific	0.6638	1 = Other Republican	1 = Female	1=White, non-Hispanic	1=Yes	0=No	0=No	1=Yes	0=No	0=No	0=No	0=No	0=No	0=No	0=No	1
72	5=Masters degree or higher	4=$50,000 to $74,999	5 = South Atlantic	0.6681	0 = Democrat / undecided	1 = Female	1=White, non-Hispanic	0=No	0=No	0=No	0=No	0=No	0=No	0=No	0=No	0=No	0=No	0=No	1
42	2=High school graduate (high school diploma or the equivalent GED)	4=$50,000 to $74,999	3 = East-North Central	0.7884	0 = Democrat / undecided	2 = Male	1=White, non-Hispanic	1=Yes	0=No	0=No	0=No	0=No	0=No	0=No	0=No	0=No	0=No	0=No	1
50	5=Masters degree or higher	6=$100,000 to $149,999	8 = Mountain	0.7199		1 = Female	1=White, non-Hispanic	0=No	0=No	0=No	0=No	0=No	0=No	0=No	0=No	0=No	0=No	0=No	0
83	5=Masters degree or higher	6=$100,000 to $149,999	5 = South Atlantic	0.5063		2 = Male	1=White, non-Hispanic	0=No	0=No	0=No	0=No	0=No	0=No	0=No	0=No	0=No	0=No	0=No	0
67	5=Masters degree or higher	7=$150,000 or more	5 = South Atlantic	0.6057	0 = Democrat / undecided	2 = Male	1=White, non-Hispanic	0=No	0=No	0=No	0=No	0=No	0=No	0=No	0=No	0=No	0=No	0=No	1
44	4=Bachelors degree	4=$50,000 to $74,999	9 = Pacific	0.8635	0 = Democrat / undecided	1 = Female	1=White, non-Hispanic	0=No	0=No	0=No	0=No	0=No	0=No	0=No	0=No	0=No	0=No	0=No	1
93	5=Masters degree or higher	4=$50,000 to $74,999	9 = Pacific	0.6405	0 = Democrat / undecided	1 = Female	1=White, non-Hispanic	0=No	0=No	0=No	0=No	0=No	0=No	0=No	0=No	0=No	0=No	0=No	1
61	3=Some college or Associates degree	6=$100,000 to $149,999	2 = Mid-Atlantic	0.6448	0 = Democrat / undecided	1 = Female	1=White, non-Hispanic	0=No	0=No	0=No	0=No	0=No	0=No	0=No	0=No	0=No	0=No	0=No	1
43	4=Bachelors degree	6=$100,000 to $149,999	8 = Mountain	0.7902	0 = Democrat / undecided	1 = Female	1=White, non-Hispanic	0=No	0=No	0=No	0=No	0=No	0=No	0=No	0=No	0=No	0=No	0=No	1
79	2=High school graduate (high school diploma or the equivalent GED)	4=$50,000 to $74,999	1 = New England	0.6536	0 = Democrat / undecided	2 = Male	1=White, non-Hispanic	0=No	0=No	0=No	0=No	0=No	0=No	0=No	0=No	0=No	0=No	0=No	1
74	3=Some college or Associates degree	7=$150,000 or more	5 = South Atlantic	0.7486	3 = MAGA Republican	1 = Female	1=White, non-Hispanic	0=No	0=No	0=No	0=No	0=No	0=No	0=No	0=No	0=No	0=No	0=No	1
31	5=Masters degree or higher	7=$150,000 or more	4 = West-North Central	0.7821	1 = Other Republican	2 = Male	1=White, non-Hispanic	1=Yes	0=No	0=No	0=No	0=No	0=No	1=Yes	0=No	0=No	0=No	0=No	1
69	5=Masters degree or higher	5=$75,000 to $99,999	9 = Pacific	0.484	0 = Democrat / undecided	1 = Female	1=White, non-Hispanic	0=No	0=No	0=No	0=No	0=No	0=No	0=No	0=No	0=No	0=No	0=No	1
60	5=Masters degree or higher	7=$150,000 or more	3 = East-North Central	0.7834	1 = Other Republican	2 = Male	1=White, non-Hispanic	0=No	0=No	0=No	0=No	0=No	0=No	0=No	0=No	0=No	0=No	0=No	1
64	3=Some college or Associates degree	4=$50,000 to $74,999	7 = West-South Central	0.1907	3 = MAGA Republican	2 = Male	5=Other (American Indian/Alaskan, Other, 2+ races)	1=Yes	0=No	0=No	0=No	0=No	0=No	0=No	0=No	0=No	1=Yes	0=No	1
66	5=Masters degree or higher	7=$150,000 or more	3 = East-North Central	0.828	0 = Democrat / undecided	2 = Male	1=White, non-Hispanic	0=No	0=No	0=No	0=No	0=No	0=No	0=No	0=No	0=No	0=No	0=No	1
57	2=High school graduate (high school diploma or the equivalent GED)	3=$25,000 to $49,999	7 = West-South Central	1.5831	0 = Democrat / undecided	1 = Female	2=Black, non-Hispanic	0=No	0=No	0=No	0=No	0=No	0=No	0=No	0=No	0=No	0=No	0=No	1
28	5=Masters degree or higher	4=$50,000 to $74,999	7 = West-South Central	1.9612	2 = Strong Republican	1 = Female	1=White, non-Hispanic	0=No	0=No	0=No	0=No	0=No	0=No	0=No	0=No	0=No	0=No	0=No	1
63	5=Masters degree or higher	6=$100,000 to $149,999	5 = South Atlantic	0.5467	1 = Other Republican	1 = Female	1=White, non-Hispanic	0=No	0=No	0=No	0=No	0=No	0=No	0=No	0=No	0=No	0=No	0=No	1
54	4=Bachelors degree	7=$150,000 or more	3 = East-North Central	0.9266		1 = Female	1=White, non-Hispanic	0=No	0=No	0=No	0=No	0=No	0=No	0=No	0=No	0=No	0=No	0=No	0
88	1=No high school diploma or GED	2=$10,000 to $24,999	5 = South Atlantic	2.7975	1 = Other Republican	1 = Female	5=Other (American Indian/Alaskan, Other, 2+ races)	1=Yes	0=No	0=No	0=No	0=No	0=No	0=No	0=No	0=No	1=Yes	0=No	1
73	3=Some college or Associates degree	5=$75,000 to $99,999	5 = South Atlantic	0.7588	2 = Strong Republican	1 = Female	1=White, non-Hispanic	0=No	0=No	0=No	0=No	0=No	0=No	0=No	0=No	0=No	0=No	0=No	1
44	5=Masters degree or higher	4=$50,000 to $74,999	5 = South Atlantic	1.1483	0 = Democrat / undecided	2 = Male	2=Black, non-Hispanic	0=No	0=No	0=No	0=No	0=No	0=No	0=No	0=No	0=No	0=No	0=No	1
55	5=Masters degree or higher	7=$150,000 or more	2 = Mid-Atlantic	0.8555	0 = Democrat / undecided	1 = Female	1=White, non-Hispanic	0=No	0=No	0=No	0=No	0=No	0=No	0=No	0=No	0=No	0=No	0=No	1
74	2=High school graduate (high school diploma or the equivalent GED)	4=$50,000 to $74,999	4 = West-North Central	0.6814	0 = Democrat / undecided	1 = Female	1=White, non-Hispanic	0=No	0=No	0=No	0=No	0=No	0=No	0=No	0=No	0=No	0=No	0=No	1
61	4=Bachelors degree	6=$100,000 to $149,999	5 = South Atlantic	0.4901	2 = Strong Republican	1 = Female	1=White, non-Hispanic	0=No	0=No	0=No	0=No	0=No	0=No	0=No	0=No	0=No	0=No	0=No	1
65	5=Masters degree or higher	7=$150,000 or more	2 = Mid-Atlantic	0.7269	0 = Democrat / undecided	2 = Male	1=White, non-Hispanic	0=No	0=No	0=No	0=No	0=No	0=No	0=No	0=No	0=No	0=No	0=No	1
55	2=High school graduate (high school diploma or the equivalent GED)	7=$150,000 or more	3 = East-North Central	1.2716	1 = Other Republican	1 = Female	1=White, non-Hispanic	0=No	0=No	0=No	0=No	0=No	0=No	0=No	0=No	0=No	0=No	0=No	1
76	2=High school graduate (high school diploma or the equivalent GED)	4=$50,000 to $74,999	5 = South Atlantic	0.8336	3 = MAGA Republican	1 = Female	1=White, non-Hispanic	1=Yes	0=No	1=Yes	1=Yes	0=No	0=No	0=No	0=No	1=Yes	1=Yes	0=No	1
75	4=Bachelors degree	3=$25,000 to $49,999	8 = Mountain	0.5665	2 = Strong Republican	1 = Female	1=White, non-Hispanic	0=No	0=No	0=No	0=No	0=No	0=No	0=No	0=No	0=No	0=No	0=No	1
58	4=Bachelors degree	7=$150,000 or more	9 = Pacific	0.7657	0 = Democrat / undecided	2 = Male	1=White, non-Hispanic	0=No	0=No	0=No	0=No	0=No	0=No	0=No	0=No	0=No	0=No	0=No	1
67	3=Some college or Associates degree	5=$75,000 to $99,999	3 = East-North Central	0.7402	0 = Democrat / undecided	1 = Female	1=White, non-Hispanic	0=No	0=No	0=No	0=No	0=No	0=No	0=No	0=No	0=No	0=No	0=No	1
51	2=High school graduate (high school diploma or the equivalent GED)	3=$25,000 to $49,999	6 = East-South Central	1.1048	3 = MAGA Republican	2 = Male	1=White, non-Hispanic	0=No	0=No	0=No	0=No	0=No	0=No	0=No	0=No	0=No	0=No	0=No	1
27	3=Some college or Associates degree	6=$100,000 to $149,999	9 = Pacific	4.4875		1 = Female	4=Asian American / Pacific Islander	0=No	0=No	0=No	0=No	0=No	0=No	0=No	0=No	0=No	0=No	0=No	0
72	3=Some college or Associates degree	7=$150,000 or more	9 = Pacific	0.7637	0 = Democrat / undecided	1 = Female	1=White, non-Hispanic	1=Yes	0=No	0=No	0=No	0=No	0=No	0=No	0=No	0=No	0=No	0=No	1
64	4=Bachelors degree	7=$150,000 or more	1 = New England	0.7273	1 = Other Republican	2 = Male	1=White, non-Hispanic	0=No	0=No	0=No	0=No	0=No	0=No	0=No	0=No	0=No	0=No	0=No	1
77	3=Some college or Associates degree	5=$75,000 to $99,999	9 = Pacific	0.8279	0 = Democrat / undecided	1 = Female	1=White, non-Hispanic	0=No	0=No	0=No	0=No	0=No	0=No	0=No	0=No	0=No	0=No	0=No	1
77	3=Some college or Associates degree	6=$100,000 to $149,999	9 = Pacific	0.691	3 = MAGA Republican	2 = Male	1=White, non-Hispanic	0=No	0=No	0=No	0=No	0=No	0=No	0=No	0=No	0=No	0=No	0=No	1
87	2=High school graduate (high school diploma or the equivalent GED)	7=$150,000 or more	8 = Mountain	0.7869	1 = Other Republican	1 = Female	1=White, non-Hispanic	0=No	0=No	0=No	0=No	0=No	0=No	0=No	0=No	0=No	0=No	0=No	1
68	3=Some college or Associates degree	3=$25,000 to $49,999	5 = South Atlantic	0.6322		1 = Female	1=White, non-Hispanic	1=Yes	0=No	0=No	0=No	0=No	0=No	0=No	0=No	1=Yes	0=No	0=No	0
63	4=Bachelors degree	6=$100,000 to $149,999	9 = Pacific	0.6317	1 = Other Republican	2 = Male	1=White, non-Hispanic	1=Yes	0=No	0=No	0=No	0=No	0=No	0=No	0=No	0=No	0=No	0=No	1
63	1=No high school diploma or GED	1=Less than $10,000	3 = East-North Central	0.8516	1 = Other Republican	1 = Female	1=White, non-Hispanic	1=Yes	1=Yes	0=No	0=No	0=No	1=Yes	1=Yes	0=No	1=Yes	1=Yes	1=Yes	1
72	2=High school graduate (high school diploma or the equivalent GED)	5=$75,000 to $99,999	7 = West-South Central	0.8514		1 = Female	1=White, non-Hispanic	1=Yes	0=No	0=No	0=No	0=No	0=No	0=No	0=No	0=No	0=No	0=No	0
42	2=High school graduate (high school diploma or the equivalent GED)	3=$25,000 to $49,999	8 = Mountain	1.0174	0 = Democrat / undecided	2 = Male	3=Hispanic, any race	0=No	0=No	0=No	0=No	0=No	0=No	0=No	0=No	0=No	0=No	0=No	1
67	5=Masters degree or higher	7=$150,000 or more	3 = East-North Central	0.7423	1 = Other Republican	2 = Male	1=White, non-Hispanic	1=Yes	0=No	0=No	0=No	0=No	1=Yes	0=No	0=No	0=No	1=Yes	0=No	1
63	4=Bachelors degree	2=$10,000 to $24,999	8 = Mountain	0.5432	1 = Other Republican	3 = Other	1=White, non-Hispanic	0=No	0=No	0=No	0=No	0=No	0=No	0=No	0=No	0=No	0=No	0=No	1
70	4=Bachelors degree	6=$100,000 to $149,999	2 = Mid-Atlantic	0.7999	0 = Democrat / undecided	1 = Female	1=White, non-Hispanic	0=No	0=No	0=No	0=No	0=No	0=No	0=No	0=No	0=No	0=No	0=No	1
50	2=High school graduate (high school diploma or the equivalent GED)	4=$50,000 to $74,999	6 = East-South Central	1.0408		2 = Male	2=Black, non-Hispanic	0=No	0=No	0=No	0=No	0=No	0=No	0=No	0=No	0=No	0=No	0=No	0
75	2=High school graduate (high school diploma or the equivalent GED)	2=$10,000 to $24,999	2 = Mid-Atlantic	0.9637	0 = Democrat / undecided	1 = Female	1=White, non-Hispanic	1=Yes	0=No	0=No	0=No	0=No	0=No	1=Yes	0=No	1=Yes	1=Yes	0=No	1
72	4=Bachelors degree	5=$75,000 to $99,999	1 = New England	0.6734	1 = Other Republican	1 = Female	1=White, non-Hispanic	0=No	0=No	0=No	0=No	0=No	0=No	0=No	0=No	0=No	0=No	0=No	1
63	2=High school graduate (high school diploma or the equivalent GED)	4=$50,000 to $74,999	9 = Pacific	0.7773	1 = Other Republican	2 = Male	1=White, non-Hispanic	0=No	0=No	0=No	0=No	0=No	0=No	0=No	0=No	0=No	0=No	0=No	1
39	4=Bachelors degree	7=$150,000 or more	5 = South Atlantic	0.9914	1 = Other Republican	2 = Male	1=White, non-Hispanic	0=No	0=No	0=No	0=No	0=No	0=No	0=No	0=No	0=No	0=No	0=No	1
68	4=Bachelors degree	7=$150,000 or more	7 = West-South Central	0.7976	1 = Other Republican	1 = Female	2=Black, non-Hispanic	0=No	0=No	0=No	0=No	0=No	0=No	0=No	0=No	0=No	0=No	0=No	1
63	3=Some college or Associates degree	6=$100,000 to $149,999	1 = New England	0.5345	1 = Other Republican	2 = Male	1=White, non-Hispanic	0=No	0=No	0=No	0=No	0=No	0=No	0=No	0=No	0=No	0=No	0=No	1
45	3=Some college or Associates degree	6=$100,000 to $149,999	4 = West-North Central	1.2636	3 = MAGA Republican	1 = Female	1=White, non-Hispanic	0=No	0=No	0=No	0=No	0=No	0=No	0=No	0=No	0=No	0=No	0=No	1
64	4=Bachelors degree	7=$150,000 or more	1 = New England	0.6892	1 = Other Republican	2 = Male	1=White, non-Hispanic	0=No	0=No	0=No	0=No	0=No	0=No	0=No	0=No	0=No	0=No	0=No	1
45	5=Masters degree or higher	5=$75,000 to $99,999	7 = West-South Central	0.7913	1 = Other Republican	2 = Male	1=White, non-Hispanic	0=No	0=No	0=No	0=No	0=No	0=No	0=No	0=No	0=No	0=No	0=No	1
54	4=Bachelors degree	6=$100,000 to $149,999	8 = Mountain	0.7032	1 = Other Republican	2 = Male	1=White, non-Hispanic	0=No	0=No	0=No	0=No	0=No	0=No	0=No	0=No	0=No	0=No	0=No	1
74	4=Bachelors degree	2=$10,000 to $24,999	9 = Pacific	0.4749	0 = Democrat / undecided	2 = Male	1=White, non-Hispanic	0=No	0=No	0=No	0=No	0=No	0=No	0=No	0=No	0=No	0=No	0=No	1
52	3=Some college or Associates degree	5=$75,000 to $99,999	1 = New England	0.8626	1 = Other Republican	2 = Male	1=White, non-Hispanic	0=No	0=No	0=No	0=No	0=No	0=No	0=No	0=No	0=No	0=No	0=No	1
69	5=Masters degree or higher	1=Less than $10,000	1 = New England	1.0297		2 = Male	1=White, non-Hispanic	1=Yes	0=No	0=No	0=No	0=No	0=No	1=Yes	0=No	0=No	0=No	0=No	0
47	2=High school graduate (high school diploma or the equivalent GED)	6=$100,000 to $149,999	3 = East-North Central	0.9903	0 = Democrat / undecided	2 = Male	1=White, non-Hispanic	0=No	0=No	0=No	0=No	0=No	0=No	0=No	0=No	0=No	0=No	0=No	1
77	3=Some college or Associates degree	6=$100,000 to $149,999	9 = Pacific	0.691	1 = Other Republican	2 = Male	1=White, non-Hispanic	1=Yes	0=No	0=No	0=No	0=No	0=No	0=No	0=No	0=No	1=Yes	0=No	1
80	3=Some college or Associates degree	7=$150,000 or more	6 = East-South Central	1.9301	0 = Democrat / undecided	1 = Female	1=White, non-Hispanic	1=Yes	0=No	0=No	0=No	0=No	0=No	1=Yes	0=No	0=No	0=No	0=No	1
72	3=Some college or Associates degree	3=$25,000 to $49,999	3 = East-North Central	0.6526	0 = Democrat / undecided	2 = Male	1=White, non-Hispanic	0=No	0=No	0=No	0=No	0=No	0=No	0=No	0=No	0=No	0=No	0=No	1
74	1=No high school diploma or GED	4=$50,000 to $74,999	7 = West-South Central	1.1787	3 = MAGA Republican	1 = Female	1=White, non-Hispanic	1=Yes	0=No	1=Yes	0=No	0=No	0=No	1=Yes	0=No	0=No	0=No	0=No	1
68	1=No high school diploma or GED	4=$50,000 to $74,999	3 = East-North Central	0.7289	0 = Democrat / undecided	1 = Female	1=White, non-Hispanic	0=No	0=No	0=No	0=No	0=No	0=No	0=No	0=No	0=No	0=No	0=No	1
68	3=Some college or Associates degree	5=$75,000 to $99,999	9 = Pacific	0.7707	0 = Democrat / undecided	2 = Male	1=White, non-Hispanic	0=No	0=No	0=No	0=No	0=No	0=No	0=No	0=No	0=No	0=No	0=No	1
75	4=Bachelors degree	3=$25,000 to $49,999	4 = West-North Central	0.5866	0 = Democrat / undecided	2 = Male	1=White, non-Hispanic	0=No	0=No	0=No	0=No	0=No	0=No	0=No	0=No	0=No	0=No	0=No	1
76	2=High school graduate (high school diploma or the equivalent GED)	3=$25,000 to $49,999	2 = Mid-Atlantic	0.6469	3 = MAGA Republican	2 = Male	1=White, non-Hispanic	1=Yes	0=No	0=No	0=No	0=No	0=No	0=No	0=No	0=No	1=Yes	0=No	1
27	4=Bachelors degree	4=$50,000 to $74,999	9 = Pacific	1.6024	0 = Democrat / undecided	1 = Female	1=White, non-Hispanic	0=No	0=No	0=No	0=No	0=No	0=No	0=No	0=No	0=No	0=No	0=No	1
80	3=Some college or Associates degree	7=$150,000 or more	9 = Pacific	0.6234		2 = Male	1=White, non-Hispanic	0=No	0=No	0=No	0=No	0=No	0=No	0=No	0=No	0=No	0=No	0=No	0
75	5=Masters degree or higher	7=$150,000 or more	2 = Mid-Atlantic	0.8044	0 = Democrat / undecided	1 = Female	1=White, non-Hispanic	0=No	0=No	0=No	0=No	0=No	0=No	0=No	0=No	0=No	0=No	0=No	1
80	2=High school graduate (high school diploma or the equivalent GED)	3=$25,000 to $49,999	5 = South Atlantic	0.7301	2 = Strong Republican	1 = Female	1=White, non-Hispanic	0=No	0=No	0=No	0=No	0=No	0=No	0=No	0=No	0=No	0=No	0=No	1
52	3=Some college or Associates degree	7=$150,000 or more	9 = Pacific	0.9058	3 = MAGA Republican	2 = Male	1=White, non-Hispanic	0=No	0=No	0=No	0=No	0=No	0=No	0=No	0=No	0=No	0=No	0=No	1
49	2=High school graduate (high school diploma or the equivalent GED)	4=$50,000 to $74,999	8 = Mountain	0.7677	1 = Other Republican	2 = Male	1=White, non-Hispanic	0=No	0=No	0=No	0=No	0=No	0=No	0=No	0=No	0=No	0=No	0=No	1
46	5=Masters degree or higher	7=$150,000 or more	2 = Mid-Atlantic	0.8859	1 = Other Republican	2 = Male	1=White, non-Hispanic	0=No	0=No	0=No	0=No	0=No	0=No	0=No	0=No	0=No	0=No	0=No	1
84	2=High school graduate (high school diploma or the equivalent GED)	3=$25,000 to $49,999	2 = Mid-Atlantic	0.756	2 = Strong Republican	1 = Female	1=White, non-Hispanic	1=Yes	0=No	0=No	1=Yes	0=No	1=Yes	1=Yes	0=No	1=Yes	1=Yes	0=No	1
82	2=High school graduate (high school diploma or the equivalent GED)	3=$25,000 to $49,999	5 = South Atlantic	0.6011	1 = Other Republican	2 = Male	1=White, non-Hispanic	1=Yes	0=No	0=No	0=No	0=No	0=No	1=Yes	0=No	0=No	1=Yes	0=No	1
75	4=Bachelors degree	6=$100,000 to $149,999	8 = Mountain	0.5523	0 = Democrat / undecided	1 = Female	1=White, non-Hispanic	0=No	0=No	0=No	0=No	0=No	0=No	0=No	0=No	0=No	0=No	0=No	1
77	4=Bachelors degree	5=$75,000 to $99,999	2 = Mid-Atlantic	0.6006	2 = Strong Republican	2 = Male	1=White, non-Hispanic	1=Yes	0=No	0=No	0=No	0=No	0=No	0=No	0=No	0=No	0=No	0=No	1
73	2=High school graduate (high school diploma or the equivalent GED)	7=$150,000 or more	5 = South Atlantic	0.7221	3 = MAGA Republican	1 = Female	1=White, non-Hispanic	1=Yes	0=No	1=Yes	1=Yes	0=No	1=Yes	1=Yes	0=No	0=No	1=Yes	0=No	1
63	4=Bachelors degree	6=$100,000 to $149,999	2 = Mid-Atlantic	0.6184	0 = Democrat / undecided	1 = Female	1=White, non-Hispanic	0=No	0=No	0=No	0=No	0=No	0=No	0=No	0=No	0=No	0=No	0=No	1
56	3=Some college or Associates degree	5=$75,000 to $99,999	2 = Mid-Atlantic	0.9805	0 = Democrat / undecided	2 = Male	2=Black, non-Hispanic	0=No	0=No	0=No	0=No	0=No	0=No	0=No	0=No	0=No	0=No	0=No	1
73	4=Bachelors degree	7=$150,000 or more	5 = South Atlantic	0.2413	0 = Democrat / undecided	1 = Female	5=Other (American Indian/Alaskan, Other, 2+ races)	0=No	0=No	0=No	0=No	0=No	0=No	0=No	0=No	0=No	0=No	0=No	1
92	4=Bachelors degree	6=$100,000 to $149,999	1 = New England	0.5438		1 = Female	1=White, non-Hispanic	0=No	0=No	0=No	0=No	0=No	0=No	0=No	0=No	0=No	0=No	0=No	0
58	3=Some college or Associates degree	3=$25,000 to $49,999	3 = East-North Central	0.8345	1 = Other Republican	1 = Female	1=White, non-Hispanic	0=No	0=No	0=No	0=No	0=No	0=No	0=No	0=No	0=No	0=No	0=No	1
70	5=Masters degree or higher	5=$75,000 to $99,999	8 = Mountain	0.4538	0 = Democrat / undecided	1 = Female	1=White, non-Hispanic	0=No	0=No	0=No	0=No	0=No	0=No	0=No	0=No	0=No	0=No	0=No	1
67	4=Bachelors degree	7=$150,000 or more	4 = West-North Central	0.466	0 = Democrat / undecided	1 = Female	1=White, non-Hispanic	1=Yes	0=No	0=No	0=No	0=No	0=No	0=No	0=No	0=No	0=No	0=No	1
61	4=Bachelors degree	4=$50,000 to $74,999	8 = Mountain	0.4646	0 = Democrat / undecided	1 = Female	1=White, non-Hispanic	0=No	0=No	0=No	0=No	0=No	0=No	0=No	0=No	0=No	0=No	0=No	1
85	2=High school graduate (high school diploma or the equivalent GED)	4=$50,000 to $74,999	5 = South Atlantic	0.7916	0 = Democrat / undecided	1 = Female	1=White, non-Hispanic	0=No	0=No	0=No	0=No	0=No	0=No	0=No	0=No	0=No	0=No	0=No	1
49	5=Masters degree or higher	7=$150,000 or more	5 = South Atlantic	0.9434	0 = Democrat / undecided	1 = Female	1=White, non-Hispanic	0=No	0=No	0=No	0=No	0=No	0=No	0=No	0=No	0=No	0=No	0=No	1
61	4=Bachelors degree	7=$150,000 or more	1 = New England	0.6493	0 = Democrat / undecided	1 = Female	1=White, non-Hispanic	0=No	0=No	0=No	0=No	0=No	0=No	0=No	0=No	0=No	0=No	0=No	1
66	2=High school graduate (high school diploma or the equivalent GED)	5=$75,000 to $99,999	8 = Mountain	0.5389	0 = Democrat / undecided	1 = Female	1=White, non-Hispanic	0=No	0=No	0=No	0=No	0=No	0=No	0=No	0=No	0=No	0=No	0=No	1
79	5=Masters degree or higher	7=$150,000 or more	5 = South Atlantic	0.5017	2 = Strong Republican	2 = Male	1=White, non-Hispanic	1=Yes	0=No	0=No	0=No	0=No	0=No	0=No	0=No	0=No	1=Yes	0=No	1
66	3=Some college or Associates degree	7=$150,000 or more	3 = East-North Central	0.819	0 = Democrat / undecided	1 = Female	1=White, non-Hispanic	0=No	0=No	0=No	0=No	0=No	0=No	0=No	0=No	0=No	0=No	0=No	1
57	3=Some college or Associates degree	2=$10,000 to $24,999	8 = Mountain	0.9567	3 = MAGA Republican	2 = Male	1=White, non-Hispanic	0=No	0=No	0=No	0=No	0=No	0=No	0=No	0=No	0=No	0=No	0=No	1
74	5=Masters degree or higher	4=$50,000 to $74,999	6 = East-South Central	0.425	0 = Democrat / undecided	2 = Male	1=White, non-Hispanic	0=No	0=No	0=No	0=No	0=No	0=No	0=No	0=No	0=No	0=No	0=No	1
66	2=High school graduate (high school diploma or the equivalent GED)	2=$10,000 to $24,999	5 = South Atlantic	0.6651	0 = Democrat / undecided	1 = Female	2=Black, non-Hispanic	1=Yes	0=No	0=No	0=No	0=No	0=No	0=No	0=No	0=No	0=No	0=No	1
81	5=Masters degree or higher	4=$50,000 to $74,999	8 = Mountain	0.5721	0 = Democrat / undecided	1 = Female	1=White, non-Hispanic	0=No	0=No	0=No	0=No	0=No	0=No	0=No	0=No	0=No	0=No	0=No	1
79	5=Masters degree or higher	6=$100,000 to $149,999	6 = East-South Central	0.6064	0 = Democrat / undecided	2 = Male	1=White, non-Hispanic	1=Yes	0=No	0=No	0=No	0=No	0=No	0=No	0=No	0=No	0=No	0=No	1
90	4=Bachelors degree	7=$150,000 or more	2 = Mid-Atlantic	0.6207	2 = Strong Republican	2 = Male	1=White, non-Hispanic	0=No	0=No	0=No	0=No	0=No	0=No	0=No	0=No	0=No	0=No	0=No	1
71	2=High school graduate (high school diploma or the equivalent GED)	3=$25,000 to $49,999	7 = West-South Central	0.834	3 = MAGA Republican	1 = Female	1=White, non-Hispanic	1=Yes	0=No	0=No	0=No	0=No	0=No	0=No	0=No	0=No	0=No	0=No	1
72	5=Masters degree or higher	5=$75,000 to $99,999	5 = South Atlantic	0.5598	0 = Democrat / undecided	1 = Female	1=White, non-Hispanic	0=No	0=No	0=No	0=No	0=No	0=No	0=No	0=No	0=No	0=No	0=No	1
40	4=Bachelors degree	7=$150,000 or more	5 = South Atlantic	1.1209	1 = Other Republican	1 = Female	1=White, non-Hispanic	0=No	0=No	0=No	0=No	0=No	0=No	0=No	0=No	0=No	0=No	0=No	1
72	5=Masters degree or higher	6=$100,000 to $149,999	9 = Pacific	0.6421		1 = Female	1=White, non-Hispanic	0=No	0=No	0=No	0=No	0=No	0=No	0=No	0=No	0=No	0=No	0=No	0
89	5=Masters degree or higher	5=$75,000 to $99,999	4 = West-North Central	0.4828	0 = Democrat / undecided	2 = Male	1=White, non-Hispanic	1=Yes	0=No	0=No	0=No	0=No	0=No	0=No	0=No	0=No	1=Yes	0=No	1
73	3=Some college or Associates degree	5=$75,000 to $99,999	7 = West-South Central	0.8193	3 = MAGA Republican	1 = Female	1=White, non-Hispanic	1=Yes	0=No	1=Yes	0=No	0=No	0=No	0=No	0=No	0=No	0=No	0=No	1
61	4=Bachelors degree	7=$150,000 or more	9 = Pacific	0.4365	0 = Democrat / undecided	1 = Female	1=White, non-Hispanic	0=No	0=No	0=No	0=No	0=No	0=No	0=No	0=No	0=No	0=No	0=No	1
48	5=Masters degree or higher	7=$150,000 or more	5 = South Atlantic	1.0522	0 = Democrat / undecided	1 = Female	1=White, non-Hispanic	0=No	0=No	0=No	0=No	0=No	0=No	0=No	0=No	0=No	0=No	0=No	1
67	4=Bachelors degree	7=$150,000 or more	7 = West-South Central	0.5862		1 = Female	1=White, non-Hispanic	0=No	0=No	0=No	0=No	0=No	0=No	0=No	0=No	0=No	0=No	0=No	0
41	3=Some college or Associates degree	7=$150,000 or more	7 = West-South Central	1.4768	1 = Other Republican	2 = Male	1=White, non-Hispanic	1=Yes	0=No	0=No	0=No	0=No	0=No	0=No	0=No	1=Yes	0=No	0=No	1
80	2=High school graduate (high school diploma or the equivalent GED)	7=$150,000 or more	3 = East-North Central	1.1012	1 = Other Republican	1 = Female	1=White, non-Hispanic	0=No	0=No	0=No	0=No	0=No	0=No	0=No	0=No	0=No	0=No	0=No	1
40	2=High school graduate (high school diploma or the equivalent GED)	5=$75,000 to $99,999	9 = Pacific	1.0756		2 = Male	1=White, non-Hispanic	0=No	0=No	0=No	0=No	0=No	0=No	0=No	0=No	0=No	0=No	0=No	0
63	4=Bachelors degree	7=$150,000 or more	9 = Pacific	0.4865		1 = Female	1=White, non-Hispanic	1=Yes	0=No	0=No	0=No	0=No	0=No	0=No	0=No	0=No	0=No	0=No	0
74	5=Masters degree or higher	7=$150,000 or more	6 = East-South Central	0.7613	2 = Strong Republican	2 = Male	1=White, non-Hispanic	1=Yes	0=No	0=No	1=Yes	0=No	0=No	1=Yes	0=No	0=No	1=Yes	0=No	1
65	4=Bachelors degree	3=$25,000 to $49,999	7 = West-South Central	0.5134	1 = Other Republican	1 = Female	1=White, non-Hispanic	0=No	0=No	0=No	0=No	0=No	0=No	0=No	0=No	0=No	0=No	0=No	1
56	3=Some college or Associates degree	5=$75,000 to $99,999	6 = East-South Central	1.5648	1 = Other Republican	2 = Male	1=White, non-Hispanic	0=No	0=No	0=No	0=No	0=No	0=No	0=No	0=No	0=No	0=No	0=No	1
80	5=Masters degree or higher	5=$75,000 to $99,999	2 = Mid-Atlantic	0.6006	0 = Democrat / undecided	2 = Male	1=White, non-Hispanic	0=No	0=No	0=No	0=No	0=No	0=No	0=No	0=No	0=No	0=No	0=No	1
56	3=Some college or Associates degree	2=$10,000 to $24,999	3 = East-North Central	0.669	1 = Other Republican	2 = Male	2=Black, non-Hispanic	1=Yes	0=No	0=No	0=No	0=No	0=No	0=No	0=No	0=No	0=No	0=No	1
54	3=Some college or Associates degree	7=$150,000 or more	2 = Mid-Atlantic	0.9238	0 = Democrat / undecided	2 = Male	1=White, non-Hispanic	0=No	0=No	0=No	0=No	0=No	0=No	0=No	0=No	0=No	0=No	0=No	1
63	4=Bachelors degree	6=$100,000 to $149,999	5 = South Atlantic	0.6112	1 = Other Republican	2 = Male	1=White, non-Hispanic	0=No	0=No	0=No	0=No	0=No	0=No	0=No	0=No	0=No	0=No	0=No	1
52	4=Bachelors degree	2=$10,000 to $24,999	7 = West-South Central	0.7033	0 = Democrat / undecided	2 = Male	2=Black, non-Hispanic	1=Yes	0=No	0=No	0=No	0=No	0=No	0=No	0=No	0=No	0=No	0=No	1
49	4=Bachelors degree	4=$50,000 to $74,999	7 = West-South Central	1.0474	3 = MAGA Republican	2 = Male	1=White, non-Hispanic	0=No	0=No	0=No	0=No	0=No	0=No	0=No	0=No	0=No	0=No	0=No	1
65	5=Masters degree or higher	3=$25,000 to $49,999	2 = Mid-Atlantic	0.5695		2 = Male	1=White, non-Hispanic	0=No	0=No	0=No	0=No	0=No	0=No	0=No	0=No	0=No	0=No	0=No	0
53	1=No high school diploma or GED	4=$50,000 to $74,999	8 = Mountain	1.188	1 = Other Republican	1 = Female	3=Hispanic, any race	0=No	0=No	0=No	0=No	0=No	0=No	0=No	0=No	0=No	0=No	0=No	1
57	4=Bachelors degree	5=$75,000 to $99,999	9 = Pacific	0.7494	0 = Democrat / undecided	2 = Male	4=Asian American / Pacific Islander	0=No	0=No	0=No	0=No	0=No	0=No	0=No	0=No	0=No	0=No	0=No	1
69	4=Bachelors degree	7=$150,000 or more	5 = South Atlantic	0.6057	0 = Democrat / undecided	2 = Male	1=White, non-Hispanic	0=No	0=No	0=No	0=No	0=No	0=No	0=No	0=No	0=No	0=No	0=No	1
74	5=Masters degree or higher	5=$75,000 to $99,999	8 = Mountain	0.3812	0 = Democrat / undecided	2 = Male	3=Hispanic, any race	0=No	0=No	0=No	0=No	0=No	0=No	0=No	0=No	0=No	0=No	0=No	1
40	2=High school graduate (high school diploma or the equivalent GED)	4=$50,000 to $74,999	5 = South Atlantic	2.6421	0 = Democrat / undecided	1 = Female	2=Black, non-Hispanic	0=No	0=No	0=No	0=No	0=No	0=No	0=No	0=No	0=No	0=No	0=No	1
74	2=High school graduate (high school diploma or the equivalent GED)	3=$25,000 to $49,999	5 = South Atlantic	0.6933	3 = MAGA Republican	1 = Female	1=White, non-Hispanic	1=Yes	0=No	1=Yes	1=Yes	0=No	0=No	0=No	0=No	0=No	1=Yes	0=No	1
57	2=High school graduate (high school diploma or the equivalent GED)	7=$150,000 or more	5 = South Atlantic	1.1178	1 = Other Republican		1=White, non-Hispanic	1=Yes	0=No	1=Yes	0=No	0=No	0=No	0=No	0=No	0=No	0=No	0=No	1
59	2=High school graduate (high school diploma or the equivalent GED)	2=$10,000 to $24,999	7 = West-South Central	1.0672	1 = Other Republican	2 = Male	2=Black, non-Hispanic	1=Yes	0=No	0=No	0=No	0=No	0=No	0=No	0=No	0=No	1=Yes	1=Yes	1
70	4=Bachelors degree	3=$25,000 to $49,999	1 = New England	0.7122	0 = Democrat / undecided	1 = Female	1=White, non-Hispanic	1=Yes	0=No	1=Yes	0=No	0=No	0=No	0=No	0=No	0=No	0=No	0=No	1
42	4=Bachelors degree	4=$50,000 to $74,999	6 = East-South Central	0.6137	3 = MAGA Republican	2 = Male	1=White, non-Hispanic	1=Yes	0=No	0=No	0=No	0=No	0=No	0=No	0=No	0=No	0=No	0=No	1
39	2=High school graduate (high school diploma or the equivalent GED)	4=$50,000 to $74,999	3 = East-North Central	0.5109	2 = Strong Republican	2 = Male	5=Other (American Indian/Alaskan, Other, 2+ races)	0=No	0=No	0=No	0=No	0=No	0=No	0=No	0=No	0=No	0=No	0=No	1
64	5=Masters degree or higher	6=$100,000 to $149,999	1 = New England	0.4823	0 = Democrat / undecided	2 = Male	4=Asian American / Pacific Islander	0=No	0=No	0=No	0=No	0=No	0=No	0=No	0=No	0=No	0=No	0=No	1
68	1=No high school diploma or GED	3=$25,000 to $49,999	6 = East-South Central	0.8324	0 = Democrat / undecided	2 = Male	2=Black, non-Hispanic	1=Yes	0=No	0=No	1=Yes	0=No	1=Yes	0=No	0=No	0=No	1=Yes	0=No	1
78	2=High school graduate (high school diploma or the equivalent GED)	6=$100,000 to $149,999	2 = Mid-Atlantic	0.821	3 = MAGA Republican	2 = Male	1=White, non-Hispanic	1=Yes	0=No	0=No	0=No	0=No	0=No	0=No	0=No	0=No	0=No	0=No	1
78	5=Masters degree or higher	7=$150,000 or more	2 = Mid-Atlantic	0.6536	0 = Democrat / undecided	2 = Male	1=White, non-Hispanic	0=No	0=No	0=No	0=No	0=No	0=No	0=No	0=No	0=No	0=No	0=No	1
61	4=Bachelors degree	3=$25,000 to $49,999	1 = New England	0.6597	2 = Strong Republican	2 = Male	1=White, non-Hispanic	1=Yes	0=No	0=No	0=No	0=No	0=No	0=No	0=No	1=Yes	1=Yes	0=No	1
40	4=Bachelors degree	6=$100,000 to $149,999	6 = East-South Central	0.9988	1 = Other Republican	1 = Female	1=White, non-Hispanic	0=No	0=No	0=No	0=No	0=No	0=No	0=No	0=No	0=No	0=No	0=No	1
67	3=Some college or Associates degree	3=$25,000 to $49,999	2 = Mid-Atlantic	0.5081			1=White, non-Hispanic	1=Yes	0=No	1=Yes	1=Yes	0=No	0=No	1=Yes	0=No	1=Yes	1=Yes	0=No	0
61	5=Masters degree or higher	6=$100,000 to $149,999	5 = South Atlantic	0.4901	2 = Strong Republican	1 = Female	1=White, non-Hispanic	0=No	0=No	0=No	0=No	0=No	0=No	0=No	0=No	0=No	0=No	0=No	1
86	3=Some college or Associates degree	6=$100,000 to $149,999	5 = South Atlantic	0.5893	1 = Other Republican	2 = Male	1=White, non-Hispanic	0=No	0=No	0=No	0=No	0=No	0=No	0=No	0=No	0=No	0=No	0=No	1
76	5=Masters degree or higher	6=$100,000 to $149,999	3 = East-North Central	0.8757	1 = Other Republican	1 = Female	1=White, non-Hispanic	0=No	0=No	0=No	0=No	0=No	0=No	0=No	0=No	0=No	0=No	0=No	1
54	3=Some college or Associates degree	4=$50,000 to $74,999	9 = Pacific	1.35	3 = MAGA Republican	2 = Male	4=Asian American / Pacific Islander	1=Yes	0=No	0=No	1=Yes	0=No	1=Yes	0=No	0=No	0=No	0=No	0=No	1
32	4=Bachelors degree	3=$25,000 to $49,999	3 = East-North Central	0.6711	1 = Other Republican	1 = Female	1=White, non-Hispanic	0=No	0=No	0=No	0=No	0=No	0=No	0=No	0=No	0=No	0=No	0=No	1
71	3=Some college or Associates degree	6=$100,000 to $149,999	4 = West-North Central	0.786	0 = Democrat / undecided	1 = Female	1=White, non-Hispanic	1=Yes	0=No	0=No	0=No	0=No	1=Yes	1=Yes	0=No	1=Yes	0=No	0=No	1
66	3=Some college or Associates degree	2=$10,000 to $24,999	2 = Mid-Atlantic	0.719	2 = Strong Republican	2 = Male	1=White, non-Hispanic	0=No	0=No	0=No	0=No	0=No	0=No	0=No	0=No	0=No	0=No	0=No	1
64	4=Bachelors degree	5=$75,000 to $99,999	3 = East-North Central	0.6708	0 = Democrat / undecided	2 = Male	1=White, non-Hispanic	0=No	0=No	0=No	0=No	0=No	0=No	0=No	0=No	0=No	0=No	0=No	1
62	3=Some college or Associates degree	5=$75,000 to $99,999	9 = Pacific	0.814	1 = Other Republican	2 = Male	1=White, non-Hispanic	0=No	0=No	0=No	0=No	0=No	0=No	0=No	0=No	0=No	0=No	0=No	1
67	3=Some college or Associates degree	7=$150,000 or more	5 = South Atlantic	0.6306	0 = Democrat / undecided	1 = Female	1=White, non-Hispanic	1=Yes	0=No	0=No	0=No	0=No	0=No	0=No	0=No	0=No	0=No	0=No	1
70	5=Masters degree or higher	7=$150,000 or more	2 = Mid-Atlantic	1.0373	0 = Democrat / undecided	2 = Male	2=Black, non-Hispanic	0=No	0=No	0=No	0=No	0=No	0=No	0=No	0=No	0=No	0=No	0=No	1
74	5=Masters degree or higher	7=$150,000 or more	2 = Mid-Atlantic	0.6536		2 = Male	1=White, non-Hispanic	0=No	0=No	0=No	0=No	0=No	0=No	0=No	0=No	0=No	0=No	0=No	0
76	5=Masters degree or higher	3=$25,000 to $49,999	2 = Mid-Atlantic	0.6637		1 = Female	1=White, non-Hispanic	0=No	0=No	0=No	0=No	0=No	0=No	0=No	0=No	0=No	0=No	0=No	0
42	5=Masters degree or higher	7=$150,000 or more	5 = South Atlantic	0.9543			1=White, non-Hispanic	0=No	0=No	0=No	0=No	0=No	0=No	0=No	0=No	0=No	0=No	0=No	0
72	5=Masters degree or higher	4=$50,000 to $74,999	1 = New England	0.6084	0 = Democrat / undecided	2 = Male	1=White, non-Hispanic	1=Yes	0=No	0=No	1=Yes	0=No	0=No	0=No	0=No	0=No	0=No	0=No	1
48	5=Masters degree or higher	6=$100,000 to $149,999	8 = Mountain	0.6304	0 = Democrat / undecided	2 = Male	1=White, non-Hispanic	0=No	0=No	0=No	0=No	0=No	0=No	0=No	0=No	0=No	0=No	0=No	1
73	5=Masters degree or higher	7=$150,000 or more	8 = Mountain	0.5402	1 = Other Republican	2 = Male	1=White, non-Hispanic	0=No	0=No	0=No	0=No	0=No	0=No	0=No	0=No	0=No	0=No	0=No	1
67	3=Some college or Associates degree	5=$75,000 to $99,999	3 = East-North Central	0.7463	0 = Democrat / undecided	2 = Male	2=Black, non-Hispanic	0=No	0=No	0=No	0=No	0=No	0=No	0=No	0=No	0=No	0=No	0=No	1
42	5=Masters degree or higher	6=$100,000 to $149,999	5 = South Atlantic	1.1023	0 = Democrat / undecided	2 = Male	1=White, non-Hispanic	0=No	0=No	0=No	0=No	0=No	0=No	0=No	0=No	0=No	0=No	0=No	1
78	3=Some college or Associates degree	5=$75,000 to $99,999	9 = Pacific	0.8279	2 = Strong Republican	1 = Female	1=White, non-Hispanic	0=No	0=No	0=No	0=No	0=No	0=No	0=No	0=No	0=No	0=No	0=No	1
43	3=Some college or Associates degree	3=$25,000 to $49,999	7 = West-South Central	1.2902	0 = Democrat / undecided	2 = Male	2=Black, non-Hispanic	1=Yes	1=Yes	0=No	1=Yes	0=No	1=Yes	0=No	0=No	0=No	1=Yes	1=Yes	1
71	3=Some college or Associates degree	3=$25,000 to $49,999	8 = Mountain	0.7044	0 = Democrat / undecided	2 = Male	1=White, non-Hispanic	0=No	0=No	0=No	0=No	0=No	0=No	0=No	0=No	0=No	0=No	0=No	1
62	4=Bachelors degree	6=$100,000 to $149,999	9 = Pacific	0.511	0 = Democrat / undecided	1 = Female	1=White, non-Hispanic	0=No	0=No	0=No	0=No	0=No	0=No	0=No	0=No	0=No	0=No	0=No	1
53	4=Bachelors degree	7=$150,000 or more	4 = West-North Central	0.8225	0 = Democrat / undecided	2 = Male	1=White, non-Hispanic	0=No	0=No	0=No	0=No	0=No	0=No	0=No	0=No	0=No	0=No	0=No	1
64	2=High school graduate (high school diploma or the equivalent GED)	5=$75,000 to $99,999	4 = West-North Central	0.5892	0 = Democrat / undecided	1 = Female	1=White, non-Hispanic	0=No	0=No	0=No	0=No	0=No	0=No	0=No	0=No	0=No	0=No	0=No	1
87	4=Bachelors degree	6=$100,000 to $149,999	1 = New England	0.4235		2 = Male	1=White, non-Hispanic	0=No	0=No	0=No	0=No	0=No	0=No	0=No	0=No	0=No	0=No	0=No	0
38	4=Bachelors degree	4=$50,000 to $74,999	4 = West-North Central	0.7012		1 = Female	3=Hispanic, any race	1=Yes	0=No	0=No	0=No	0=No	0=No	0=No	0=No	0=No	1=Yes	0=No	0
59	3=Some college or Associates degree	7=$150,000 or more	9 = Pacific	0.8733		1 = Female	1=White, non-Hispanic	0=No	0=No	0=No	0=No	0=No	0=No	0=No	0=No	0=No	0=No	0=No	0
46	5=Masters degree or higher	7=$150,000 or more	9 = Pacific	1.2783	0 = Democrat / undecided	1 = Female	4=Asian American / Pacific Islander	0=No	0=No	0=No	0=No	0=No	0=No	0=No	0=No	0=No	0=No	0=No	1
73	4=Bachelors degree	6=$100,000 to $149,999	9 = Pacific	0.6999	0 = Democrat / undecided	1 = Female	3=Hispanic, any race	0=No	0=No	0=No	0=No	0=No	0=No	0=No	0=No	0=No	0=No	0=No	1
70	2=High school graduate (high school diploma or the equivalent GED)	5=$75,000 to $99,999	3 = East-North Central	0.9952	0 = Democrat / undecided	1 = Female	1=White, non-Hispanic	0=No	0=No	0=No	0=No	0=No	0=No	0=No	0=No	0=No	0=No	0=No	1
64	4=Bachelors degree	6=$100,000 to $149,999	7 = West-South Central	0.9857	0 = Democrat / undecided	1 = Female	2=Black, non-Hispanic	0=No	0=No	0=No	0=No	0=No	0=No	0=No	0=No	0=No	0=No	0=No	1
87	4=Bachelors degree	7=$150,000 or more	5 = South Atlantic	0.5017	0 = Democrat / undecided	2 = Male	1=White, non-Hispanic	1=Yes	0=No	0=No	0=No	0=No	0=No	0=No	0=No	0=No	0=No	0=No	1
69	2=High school graduate (high school diploma or the equivalent GED)	4=$50,000 to $74,999	9 = Pacific	0.736	0 = Democrat / undecided	2 = Male	1=White, non-Hispanic	1=Yes	0=No	0=No	0=No	0=No	0=No	0=No	0=No	0=No	1=Yes	1=Yes	1
51	2=High school graduate (high school diploma or the equivalent GED)	2=$10,000 to $24,999	3 = East-North Central	1.1287	0 = Democrat / undecided	1 = Female	1=White, non-Hispanic	1=Yes	0=No	1=Yes	1=Yes	0=No	1=Yes	0=No	0=No	0=No	0=No	0=No	1
39	4=Bachelors degree	3=$25,000 to $49,999	9 = Pacific	0.3598	2 = Strong Republican	1 = Female	5=Other (American Indian/Alaskan, Other, 2+ races)	0=No	0=No	0=No	0=No	0=No	0=No	0=No	0=No	0=No	0=No	0=No	1
79	4=Bachelors degree	4=$50,000 to $74,999	9 = Pacific	0.5759	0 = Democrat / undecided	1 = Female	1=White, non-Hispanic	0=No	0=No	0=No	0=No	0=No	0=No	0=No	0=No	0=No	0=No	0=No	1
58	3=Some college or Associates degree	7=$150,000 or more	3 = East-North Central	1.3846	0 = Democrat / undecided	1 = Female	2=Black, non-Hispanic	0=No	0=No	0=No	0=No	0=No	0=No	0=No	0=No	0=No	0=No	0=No	1
60	2=High school graduate (high school diploma or the equivalent GED)	7=$150,000 or more	1 = New England	0.7373	1 = Other Republican	1 = Female	1=White, non-Hispanic	0=No	0=No	0=No	0=No	0=No	0=No	0=No	0=No	0=No	0=No	0=No	1
75	2=High school graduate (high school diploma or the equivalent GED)	3=$25,000 to $49,999	5 = South Atlantic	0.7301	2 = Strong Republican	1 = Female	1=White, non-Hispanic	0=No	0=No	0=No	0=No	0=No	0=No	0=No	0=No	0=No	0=No	0=No	1
31	4=Bachelors degree	4=$50,000 to $74,999	2 = Mid-Atlantic	0.6762	0 = Democrat / undecided	1 = Female	1=White, non-Hispanic	1=Yes	0=No	0=No	0=No	0=No	0=No	0=No	0=No	0=No	0=No	0=No	1
42	5=Masters degree or higher	7=$150,000 or more	5 = South Atlantic	1.0049	0 = Democrat / undecided	1 = Female	1=White, non-Hispanic	0=No	0=No	0=No	0=No	0=No	0=No	0=No	0=No	0=No	0=No	0=No	1
70	5=Masters degree or higher	4=$50,000 to $74,999	2 = Mid-Atlantic	0.609	0 = Democrat / undecided	2 = Male	1=White, non-Hispanic	0=No	0=No	0=No	0=No	0=No	0=No	0=No	0=No	0=No	0=No	0=No	1
64	2=High school graduate (high school diploma or the equivalent GED)	4=$50,000 to $74,999	9 = Pacific	0.5953	1 = Other Republican	1 = Female	1=White, non-Hispanic	0=No	0=No	0=No	0=No	0=No	0=No	0=No	0=No	0=No	0=No	0=No	1
56	5=Masters degree or higher	7=$150,000 or more	5 = South Atlantic	0.8874	0 = Democrat / undecided	2 = Male	1=White, non-Hispanic	0=No	0=No	0=No	0=No	0=No	0=No	0=No	0=No	0=No	0=No	0=No	1
64	3=Some college or Associates degree	6=$100,000 to $149,999	9 = Pacific	0.7886	2 = Strong Republican	2 = Male	1=White, non-Hispanic	0=No	0=No	0=No	0=No	0=No	0=No	0=No	0=No	0=No	0=No	0=No	1
71	4=Bachelors degree	7=$150,000 or more	5 = South Atlantic	0.7097	2 = Strong Republican	1 = Female	1=White, non-Hispanic	0=No	0=No	0=No	0=No	0=No	0=No	0=No	0=No	0=No	0=No	0=No	1
51	2=High school graduate (high school diploma or the equivalent GED)	6=$100,000 to $149,999	3 = East-North Central	0.9384	0 = Democrat / undecided	2 = Male	1=White, non-Hispanic	0=No	0=No	0=No	0=No	0=No	0=No	0=No	0=No	0=No	0=No	0=No	1
46	5=Masters degree or higher	6=$100,000 to $149,999	2 = Mid-Atlantic	0.8777	0 = Democrat / undecided	1 = Female	1=White, non-Hispanic	1=Yes	1=Yes	0=No	0=No	0=No	0=No	0=No	0=No	0=No	0=No	1=Yes	1
64	3=Some college or Associates degree	4=$50,000 to $74,999	5 = South Atlantic	0.7642	0 = Democrat / undecided	1 = Female	2=Black, non-Hispanic	0=No	0=No	0=No	0=No	0=No	0=No	0=No	0=No	0=No	0=No	0=No	1
47	3=Some college or Associates degree	5=$75,000 to $99,999	3 = East-North Central	1.0323	0 = Democrat / undecided	2 = Male	1=White, non-Hispanic	0=No	0=No	0=No	0=No	0=No	0=No	0=No	0=No	0=No	0=No	0=No	1
63	3=Some college or Associates degree	6=$100,000 to $149,999	5 = South Atlantic	0.7114	1 = Other Republican	2 = Male	1=White, non-Hispanic	0=No	0=No	0=No	0=No	0=No	0=No	0=No	0=No	0=No	0=No	0=No	1
64	2=High school graduate (high school diploma or the equivalent GED)	7=$150,000 or more	3 = East-North Central	1.7118	0 = Democrat / undecided	1 = Female	2=Black, non-Hispanic	0=No	0=No	0=No	0=No	0=No	0=No	0=No	0=No	0=No	0=No	0=No	1
74	4=Bachelors degree	7=$150,000 or more	8 = Mountain	0.5402	0 = Democrat / undecided	2 = Male	1=White, non-Hispanic	0=No	0=No	0=No	0=No	0=No	0=No	0=No	0=No	0=No	0=No	0=No	1
73	5=Masters degree or higher	6=$100,000 to $149,999	4 = West-North Central	0.5618	1 = Other Republican	2 = Male	1=White, non-Hispanic	0=No	0=No	0=No	0=No	0=No	0=No	0=No	0=No	0=No	0=No	0=No	1
43	4=Bachelors degree	6=$100,000 to $149,999	3 = East-North Central	0.7458	0 = Democrat / undecided	2 = Male	1=White, non-Hispanic	0=No	0=No	0=No	0=No	0=No	0=No	0=No	0=No	0=No	0=No	0=No	1
82	4=Bachelors degree	7=$150,000 or more	5 = South Atlantic	0.6094	0 = Democrat / undecided	1 = Female	1=White, non-Hispanic	0=No	0=No	0=No	0=No	0=No	0=No	0=No	0=No	0=No	0=No	0=No	1
74	3=Some college or Associates degree	4=$50,000 to $74,999	3 = East-North Central	0.7515	2 = Strong Republican	1 = Female	1=White, non-Hispanic	1=Yes	0=No	0=No	0=No	0=No	0=No	0=No	0=No	0=No	0=No	0=No	1
32	2=High school graduate (high school diploma or the equivalent GED)	5=$75,000 to $99,999	9 = Pacific	1.2255	0 = Democrat / undecided	1 = Female	1=White, non-Hispanic	0=No	0=No	0=No	0=No	0=No	0=No	0=No	0=No	0=No	0=No	0=No	1
57	3=Some college or Associates degree	7=$150,000 or more	9 = Pacific	0.9559	0 = Democrat / undecided	2 = Male	1=White, non-Hispanic	0=No	0=No	0=No	0=No	0=No	0=No	0=No	0=No	0=No	0=No	0=No	1
72	4=Bachelors degree	4=$50,000 to $74,999	9 = Pacific	0.4521		2 = Male	2=Black, non-Hispanic	0=No	0=No	0=No	0=No	0=No	0=No	0=No	0=No	0=No	0=No	0=No	0
78	4=Bachelors degree	7=$150,000 or more	9 = Pacific	0.7826	0 = Democrat / undecided	1 = Female	4=Asian American / Pacific Islander	0=No	0=No	0=No	0=No	0=No	0=No	0=No	0=No	0=No	0=No	0=No	1
61	3=Some college or Associates degree	3=$25,000 to $49,999	4 = West-North Central	0.6881	3 = MAGA Republican	2 = Male	5=Other (American Indian/Alaskan, Other, 2+ races)	1=Yes	0=No	0=No	0=No	0=No	0=No	0=No	0=No	1=Yes	0=No	0=No	1
75	2=High school graduate (high school diploma or the equivalent GED)	3=$25,000 to $49,999	3 = East-North Central	1.2495		1 = Female	2=Black, non-Hispanic	1=Yes	0=No	0=No	0=No	0=No	0=No	0=No	0=No	0=No	0=No	0=No	0
61	4=Bachelors degree	7=$150,000 or more	3 = East-North Central	0.6222	1 = Other Republican	1 = Female	1=White, non-Hispanic	0=No	0=No	0=No	0=No	0=No	0=No	0=No	0=No	0=No	0=No	0=No	1
72	4=Bachelors degree	6=$100,000 to $149,999	8 = Mountain	0.5523	0 = Democrat / undecided	1 = Female	1=White, non-Hispanic	0=No	0=No	0=No	0=No	0=No	0=No	0=No	0=No	0=No	0=No	0=No	1
66	2=High school graduate (high school diploma or the equivalent GED)	3=$25,000 to $49,999	3 = East-North Central	0.6262	1 = Other Republican	1 = Female	1=White, non-Hispanic	0=No	0=No	0=No	0=No	0=No	0=No	0=No	0=No	0=No	0=No	0=No	1
80	3=Some college or Associates degree	3=$25,000 to $49,999	8 = Mountain	0.4471	0 = Democrat / undecided	2 = Male	1=White, non-Hispanic	1=Yes	0=No	0=No	1=Yes	1=Yes	1=Yes	1=Yes	0=No	0=No	1=Yes	1=Yes	1
54	5=Masters degree or higher	6=$100,000 to $149,999	9 = Pacific	0.8623	0 = Democrat / undecided	1 = Female	1=White, non-Hispanic	0=No	0=No	0=No	0=No	0=No	0=No	0=No	0=No	0=No	0=No	0=No	1
40	5=Masters degree or higher	6=$100,000 to $149,999	2 = Mid-Atlantic	0.7027	0 = Democrat / undecided	2 = Male	1=White, non-Hispanic	0=No	0=No	0=No	0=No	0=No	0=No	0=No	0=No	0=No	0=No	0=No	1
42	5=Masters degree or higher	4=$50,000 to $74,999	2 = Mid-Atlantic	0.3429	1 = Other Republican	1 = Female	5=Other (American Indian/Alaskan, Other, 2+ races)	0=No	0=No	0=No	0=No	0=No	0=No	0=No	0=No	0=No	0=No	0=No	1
69	4=Bachelors degree	4=$50,000 to $74,999	5 = South Atlantic	0.6993		2 = Male	1=White, non-Hispanic	0=No	0=No	0=No	0=No	0=No	0=No	0=No	0=No	0=No	0=No	0=No	0
74	2=High school graduate (high school diploma or the equivalent GED)	3=$25,000 to $49,999	2 = Mid-Atlantic	0.4987	1 = Other Republican	1 = Female	1=White, non-Hispanic	1=Yes	0=No	0=No	1=Yes	0=No	0=No	0=No	0=No	0=No	0=No	0=No	1
56	5=Masters degree or higher	4=$50,000 to $74,999	3 = East-North Central	0.5122	0 = Democrat / undecided	2 = Male	1=White, non-Hispanic	0=No	0=No	0=No	0=No	0=No	0=No	0=No	0=No	0=No	0=No	0=No	1
77	3=Some college or Associates degree	5=$75,000 to $99,999	4 = West-North Central	0.7951	0 = Democrat / undecided	1 = Female	1=White, non-Hispanic	0=No	0=No	0=No	0=No	0=No	0=No	0=No	0=No	0=No	0=No	0=No	1
57	4=Bachelors degree	7=$150,000 or more	1 = New England	0.7456	0 = Democrat / undecided	2 = Male	1=White, non-Hispanic	0=No	0=No	0=No	0=No	0=No	0=No	0=No	0=No	0=No	0=No	0=No	1
62	2=High school graduate (high school diploma or the equivalent GED)	2=$10,000 to $24,999	2 = Mid-Atlantic	0.7076	0 = Democrat / undecided	1 = Female	1=White, non-Hispanic	0=No	0=No	0=No	0=No	0=No	0=No	0=No	0=No	0=No	0=No	0=No	1
62	2=High school graduate (high school diploma or the equivalent GED)	5=$75,000 to $99,999	3 = East-North Central	0.7825	0 = Democrat / undecided	1 = Female	1=White, non-Hispanic	0=No	0=No	0=No	0=No	0=No	0=No	0=No	0=No	0=No	0=No	0=No	1
69	3=Some college or Associates degree	5=$75,000 to $99,999	9 = Pacific	0.6238	0 = Democrat / undecided	1 = Female	1=White, non-Hispanic	0=No	0=No	0=No	0=No	0=No	0=No	0=No	0=No	0=No	0=No	0=No	1
58	4=Bachelors degree	6=$100,000 to $149,999	9 = Pacific	0.8042	1 = Other Republican	2 = Male	1=White, non-Hispanic	0=No	0=No	0=No	0=No	0=No	0=No	0=No	0=No	0=No	0=No	0=No	1
48	5=Masters degree or higher	7=$150,000 or more	6 = East-South Central	1.1719	2 = Strong Republican	1 = Female	1=White, non-Hispanic	0=No	0=No	0=No	0=No	0=No	0=No	0=No	0=No	0=No	0=No	0=No	1
72	3=Some college or Associates degree	2=$10,000 to $24,999	9 = Pacific	0.6261	0 = Democrat / undecided	2 = Male	1=White, non-Hispanic	0=No	0=No	0=No	0=No	0=No	0=No	0=No	0=No	0=No	0=No	0=No	1
82	5=Masters degree or higher	6=$100,000 to $149,999	3 = East-North Central	0.5622	2 = Strong Republican	2 = Male	1=White, non-Hispanic	0=No	0=No	0=No	0=No	0=No	0=No	0=No	0=No	0=No	0=No	0=No	1
44	2=High school graduate (high school diploma or the equivalent GED)	1=Less than $10,000	6 = East-South Central	1.1837		1 = Female	1=White, non-Hispanic	0=No	0=No	0=No	0=No	0=No	0=No	0=No	0=No	0=No	0=No	0=No	0
72	3=Some college or Associates degree	6=$100,000 to $149,999	5 = South Atlantic	0.5893	1 = Other Republican	2 = Male	1=White, non-Hispanic	1=Yes	0=No	0=No	0=No	0=No	0=No	0=No	0=No	0=No	0=No	0=No	1
75	3=Some college or Associates degree	5=$75,000 to $99,999	9 = Pacific	0.6399	1 = Other Republican	2 = Male	1=White, non-Hispanic	0=No	0=No	0=No	0=No	0=No	0=No	0=No	0=No	0=No	0=No	0=No	1
72	4=Bachelors degree	5=$75,000 to $99,999	5 = South Atlantic	0.5664	0 = Democrat / undecided	2 = Male	1=White, non-Hispanic	0=No	0=No	0=No	0=No	0=No	0=No	0=No	0=No	0=No	0=No	0=No	1
57	5=Masters degree or higher	7=$150,000 or more	7 = West-South Central	1.0357	1 = Other Republican	2 = Male	1=White, non-Hispanic	0=No	0=No	0=No	0=No	0=No	0=No	0=No	0=No	0=No	0=No	0=No	1
69	5=Masters degree or higher	5=$75,000 to $99,999	4 = West-North Central	0.5741	0 = Democrat / undecided	2 = Male	1=White, non-Hispanic	0=No	0=No	0=No	0=No	0=No	0=No	0=No	0=No	0=No	0=No	0=No	1
76	3=Some college or Associates degree	6=$100,000 to $149,999	8 = Mountain	0.5989	0 = Democrat / undecided	1 = Female	1=White, non-Hispanic	0=No	0=No	0=No	0=No	0=No	0=No	0=No	0=No	0=No	0=No	0=No	1
52	2=High school graduate (high school diploma or the equivalent GED)	6=$100,000 to $149,999	9 = Pacific	2.0755	0 = Democrat / undecided	2 = Male	3=Hispanic, any race	1=Yes	0=No	0=No	0=No	0=No	0=No	0=No	0=No	0=No	0=No	0=No	1
72	3=Some college or Associates degree	5=$75,000 to $99,999	5 = South Atlantic	0.6515	1 = Other Republican	1 = Female	1=White, non-Hispanic	0=No	0=No	0=No	0=No	0=No	0=No	0=No	0=No	0=No	0=No	0=No	1
50	2=High school graduate (high school diploma or the equivalent GED)	4=$50,000 to $74,999	8 = Mountain	0.7264	1 = Other Republican	2 = Male	1=White, non-Hispanic	0=No	0=No	0=No	0=No	0=No	0=No	0=No	0=No	0=No	0=No	0=No	1
76	4=Bachelors degree	7=$150,000 or more	8 = Mountain	0.6026	0 = Democrat / undecided	2 = Male	1=White, non-Hispanic	0=No	0=No	0=No	0=No	0=No	0=No	0=No	0=No	0=No	0=No	0=No	1
75	2=High school graduate (high school diploma or the equivalent GED)	5=$75,000 to $99,999	9 = Pacific	0.6677	3 = MAGA Republican	2 = Male	1=White, non-Hispanic	1=Yes	0=No	0=No	1=Yes	0=No	0=No	1=Yes	0=No	1=Yes	1=Yes	0=No	1
39	4=Bachelors degree	4=$50,000 to $74,999	5 = South Atlantic	0.9745	1 = Other Republican	2 = Male	1=White, non-Hispanic	0=No	0=No	0=No	0=No	0=No	0=No	0=No	0=No	0=No	0=No	0=No	1
38	2=High school graduate (high school diploma or the equivalent GED)	3=$25,000 to $49,999	9 = Pacific	0.5941	0 = Democrat / undecided	2 = Male	5=Other (American Indian/Alaskan, Other, 2+ races)	0=No	0=No	0=No	0=No	0=No	0=No	0=No	0=No	0=No	0=No	0=No	1
65	2=High school graduate (high school diploma or the equivalent GED)	4=$50,000 to $74,999	3 = East-North Central	0.7454	0 = Democrat / undecided	2 = Male	1=White, non-Hispanic	1=Yes	0=No	0=No	0=No	0=No	0=No	0=No	0=No	1=Yes	0=No	0=No	1
64	4=Bachelors degree	5=$75,000 to $99,999	8 = Mountain	0.411	2 = Strong Republican	1 = Female	1=White, non-Hispanic	0=No	0=No	0=No	0=No	0=No	0=No	0=No	0=No	0=No	0=No	0=No	1
87	1=No high school diploma or GED	2=$10,000 to $24,999	5 = South Atlantic	0.6572		2 = Male	1=White, non-Hispanic	0=No	0=No	0=No	0=No	0=No	0=No	0=No	0=No	0=No	0=No	0=No	0
52	4=Bachelors degree	7=$150,000 or more	2 = Mid-Atlantic	0.4976	2 = Strong Republican	2 = Male	1=White, non-Hispanic	0=No	0=No	0=No	0=No	0=No	0=No	0=No	0=No	0=No	0=No	0=No	1
60	3=Some college or Associates degree	3=$25,000 to $49,999	3 = East-North Central	0.6381	0 = Democrat / undecided	2 = Male	2=Black, non-Hispanic	0=No	0=No	0=No	0=No	0=No	0=No	0=No	0=No	0=No	0=No	0=No	1
43	1=No high school diploma or GED	3=$25,000 to $49,999	7 = West-South Central	1.7268		1 = Female	3=Hispanic, any race	0=No	0=No	0=No	0=No	0=No	0=No	0=No	0=No	0=No	0=No	0=No	0
67	3=Some college or Associates degree	3=$25,000 to $49,999	7 = West-South Central	0.5447	1 = Other Republican	1 = Female	1=White, non-Hispanic	1=Yes	0=No	0=No	0=No	0=No	0=No	0=No	0=No	0=No	0=No	0=No	1
68	5=Masters degree or higher	6=$100,000 to $149,999	4 = West-North Central	0.4716	0 = Democrat / undecided	1 = Female	1=White, non-Hispanic	0=No	0=No	0=No	0=No	0=No	0=No	0=No	0=No	0=No	0=No	0=No	1
60	3=Some college or Associates degree	3=$25,000 to $49,999	5 = South Atlantic	0.5716	3 = MAGA Republican	1 = Female	1=White, non-Hispanic	0=No	0=No	0=No	0=No	0=No	0=No	0=No	0=No	0=No	0=No	0=No	1
58	4=Bachelors degree	6=$100,000 to $149,999	6 = East-South Central	0.9788	0 = Democrat / undecided	1 = Female	2=Black, non-Hispanic	0=No	0=No	0=No	0=No	0=No	0=No	0=No	0=No	0=No	0=No	0=No	1
77	4=Bachelors degree	3=$25,000 to $49,999	5 = South Atlantic	0.5073	3 = MAGA Republican	2 = Male	1=White, non-Hispanic	1=Yes	0=No	1=Yes	1=Yes	0=No	0=No	0=No	0=No	1=Yes	1=Yes	0=No	1
76	3=Some college or Associates degree	3=$25,000 to $49,999	9 = Pacific	0.5045	0 = Democrat / undecided	2 = Male	1=White, non-Hispanic	0=No	0=No	0=No	0=No	0=No	0=No	0=No	0=No	0=No	0=No	0=No	1
68	5=Masters degree or higher	6=$100,000 to $149,999	8 = Mountain	0.4751	1 = Other Republican	1 = Female	1=White, non-Hispanic	0=No	0=No	0=No	0=No	0=No	0=No	0=No	0=No	0=No	0=No	0=No	1
54	4=Bachelors degree	6=$100,000 to $149,999	5 = South Atlantic	0.4059		1 = Female	5=Other (American Indian/Alaskan, Other, 2+ races)	0=No	0=No	0=No	0=No	0=No	0=No	0=No	0=No	0=No	0=No	0=No	0
59	3=Some college or Associates degree	5=$75,000 to $99,999	7 = West-South Central	0.8133	0 = Democrat / undecided	2 = Male	3=Hispanic, any race	1=Yes	0=No	0=No	0=No	0=No	0=No	0=No	0=No	0=No	0=No	0=No	1
71	5=Masters degree or higher	6=$100,000 to $149,999	7 = West-South Central	1.0416	0 = Democrat / undecided	1 = Female	1=White, non-Hispanic	0=No	0=No	0=No	0=No	0=No	0=No	0=No	0=No	0=No	0=No	0=No	1
75	3=Some college or Associates degree	4=$50,000 to $74,999	8 = Mountain	0.5562		1 = Female	1=White, non-Hispanic	0=No	0=No	0=No	0=No	0=No	0=No	0=No	0=No	0=No	0=No	0=No	0
26	5=Masters degree or higher	5=$75,000 to $99,999	5 = South Atlantic	1.0084	0 = Democrat / undecided	1 = Female	1=White, non-Hispanic	0=No	0=No	0=No	0=No	0=No	0=No	0=No	0=No	0=No	0=No	0=No	1
61	4=Bachelors degree	6=$100,000 to $149,999	3 = East-North Central	0.6358	0 = Democrat / undecided	2 = Male	1=White, non-Hispanic	0=No	0=No	0=No	0=No	0=No	0=No	0=No	0=No	0=No	0=No	0=No	1
68	5=Masters degree or higher	4=$50,000 to $74,999	7 = West-South Central	0.5906	2 = Strong Republican	1 = Female	1=White, non-Hispanic	0=No	0=No	0=No	0=No	0=No	0=No	0=No	0=No	0=No	0=No	0=No	1
49	3=Some college or Associates degree	7=$150,000 or more	7 = West-South Central	1.0995		1 = Female	3=Hispanic, any race	0=No	0=No	0=No	0=No	0=No	0=No	0=No	0=No	0=No	0=No	0=No	0
56	1=No high school diploma or GED	3=$25,000 to $49,999	3 = East-North Central	1.6074	0 = Democrat / undecided	1 = Female	3=Hispanic, any race	0=No	0=No	0=No	0=No	0=No	0=No	0=No	0=No	0=No	0=No	0=No	1
77	5=Masters degree or higher	7=$150,000 or more	5 = South Atlantic	0.5146	2 = Strong Republican	2 = Male	1=White, non-Hispanic	0=No	0=No	0=No	0=No	0=No	0=No	0=No	0=No	0=No	0=No	0=No	1
65	2=High school graduate (high school diploma or the equivalent GED)	3=$25,000 to $49,999	5 = South Atlantic	0.9756	0 = Democrat / undecided	2 = Male	2=Black, non-Hispanic	0=No	0=No	0=No	0=No	0=No	0=No	0=No	0=No	0=No	0=No	0=No	1
64	5=Masters degree or higher	7=$150,000 or more	3 = East-North Central	0.6774	0 = Democrat / undecided	2 = Male	3=Hispanic, any race	0=No	0=No	0=No	0=No	0=No	0=No	0=No	0=No	0=No	0=No	0=No	1
81	3=Some college or Associates degree	3=$25,000 to $49,999	9 = Pacific	0.5485		2 = Male	1=White, non-Hispanic	1=Yes	0=No	0=No	1=Yes	0=No	0=No	0=No	1=Yes	0=No	0=No	0=No	0
38	4=Bachelors degree	4=$50,000 to $74,999	8 = Mountain	0.6043		2 = Male	1=White, non-Hispanic	1=Yes	1=Yes	0=No	1=Yes	0=No	0=No	0=No	1=Yes	1=Yes	1=Yes	0=No	0
76	1=No high school diploma or GED	3=$25,000 to $49,999	3 = East-North Central	0.9291	3 = MAGA Republican	1 = Female	1=White, non-Hispanic	1=Yes	0=No	0=No	0=No	0=No	0=No	0=No	0=No	0=No	0=No	0=No	1
75	2=High school graduate (high school diploma or the equivalent GED)	3=$25,000 to $49,999	3 = East-North Central	0.6552	0 = Democrat / undecided	2 = Male	1=White, non-Hispanic	0=No	0=No	0=No	0=No	0=No	0=No	0=No	0=No	0=No	0=No	0=No	1
62	2=High school graduate (high school diploma or the equivalent GED)	3=$25,000 to $49,999	5 = South Atlantic	0.7256	0 = Democrat / undecided	2 = Male	1=White, non-Hispanic	0=No	0=No	0=No	0=No	0=No	0=No	0=No	0=No	0=No	0=No	0=No	1
29	2=High school graduate (high school diploma or the equivalent GED)	1=Less than $10,000	9 = Pacific	2.1238	0 = Democrat / undecided	2 = Male	2=Black, non-Hispanic	1=Yes	1=Yes	1=Yes	1=Yes	1=Yes	1=Yes	1=Yes	1=Yes	1=Yes	1=Yes	1=Yes	1
66	4=Bachelors degree	5=$75,000 to $99,999	1 = New England	0.6569	0 = Democrat / undecided	2 = Male	1=White, non-Hispanic	0=No	0=No	0=No	0=No	0=No	0=No	0=No	0=No	0=No	0=No	0=No	1
61	4=Bachelors degree	6=$100,000 to $149,999	5 = South Atlantic	0.6556		3 = Other	3=Hispanic, any race	0=No	0=No	0=No	0=No	0=No	0=No	0=No	0=No	0=No	0=No	0=No	0
65	4=Bachelors degree	6=$100,000 to $149,999	9 = Pacific	0.6317	1 = Other Republican	2 = Male	1=White, non-Hispanic	0=No	0=No	0=No	0=No	0=No	0=No	0=No	0=No	0=No	0=No	0=No	1
77	2=High school graduate (high school diploma or the equivalent GED)	7=$150,000 or more	1 = New England	0.7993	3 = MAGA Republican	1 = Female	1=White, non-Hispanic	1=Yes	0=No	1=Yes	0=No	0=No	0=No	0=No	0=No	0=No	1=Yes	0=No	1
82	4=Bachelors degree	5=$75,000 to $99,999	2 = Mid-Atlantic	0.7019	0 = Democrat / undecided	1 = Female	1=White, non-Hispanic	1=Yes	0=No	0=No	0=No	0=No	0=No	0=No	0=No	0=No	0=No	0=No	1
73	2=High school graduate (high school diploma or the equivalent GED)	4=$50,000 to $74,999	7 = West-South Central	1.0103	1 = Other Republican	1 = Female	1=White, non-Hispanic	0=No	0=No	0=No	0=No	0=No	0=No	0=No	0=No	0=No	0=No	0=No	1
75	2=High school graduate (high school diploma or the equivalent GED)	3=$25,000 to $49,999	2 = Mid-Atlantic	0.6469	2 = Strong Republican	2 = Male	1=White, non-Hispanic	1=Yes	0=No	0=No	0=No	0=No	0=No	0=No	0=No	0=No	0=No	0=No	1
71	4=Bachelors degree	4=$50,000 to $74,999	3 = East-North Central	0.5831	1 = Other Republican	2 = Male	2=Black, non-Hispanic	0=No	0=No	0=No	0=No	0=No	0=No	0=No	0=No	0=No	0=No	0=No	1
70	2=High school graduate (high school diploma or the equivalent GED)	4=$50,000 to $74,999	9 = Pacific	0.7481			1=White, non-Hispanic	0=No	0=No	0=No	0=No	0=No	0=No	0=No	0=No	0=No	0=No	0=No	0
69	4=Bachelors degree	6=$100,000 to $149,999	9 = Pacific	0.511	0 = Democrat / undecided	1 = Female	1=White, non-Hispanic	0=No	0=No	0=No	0=No	0=No	0=No	0=No	0=No	0=No	0=No	0=No	1
41	2=High school graduate (high school diploma or the equivalent GED)	3=$25,000 to $49,999	5 = South Atlantic	1.0648	2 = Strong Republican	2 = Male	1=White, non-Hispanic	1=Yes	0=No	1=Yes	1=Yes	0=No	1=Yes	1=Yes	0=No	1=Yes	1=Yes	0=No	1
67	3=Some college or Associates degree	3=$25,000 to $49,999	8 = Mountain	0.5284	3 = MAGA Republican	1 = Female	1=White, non-Hispanic	1=Yes	0=No	1=Yes	1=Yes	0=No	1=Yes	0=No	0=No	1=Yes	0=No	0=No	1
32	5=Masters degree or higher	7=$150,000 or more	4 = West-North Central	0.8796	3 = MAGA Republican	1 = Female	1=White, non-Hispanic	0=No	0=No	0=No	0=No	0=No	0=No	0=No	0=No	0=No	0=No	0=No	1
64	4=Bachelors degree	3=$25,000 to $49,999	3 = East-North Central	0.5224	0 = Democrat / undecided	1 = Female	1=White, non-Hispanic	0=No	0=No	0=No	0=No	0=No	0=No	0=No	0=No	0=No	0=No	0=No	1
81	2=High school graduate (high school diploma or the equivalent GED)	3=$25,000 to $49,999	3 = East-North Central	0.7963	0 = Democrat / undecided	1 = Female	1=White, non-Hispanic	1=Yes	0=No	0=No	0=No	0=No	1=Yes	1=Yes	0=No	0=No	0=No	0=No	1
60	4=Bachelors degree	7=$150,000 or more	2 = Mid-Atlantic	0.5906	2 = Strong Republican	1 = Female	1=White, non-Hispanic	0=No	0=No	0=No	0=No	0=No	0=No	0=No	0=No	0=No	0=No	0=No	1
53	4=Bachelors degree	5=$75,000 to $99,999	9 = Pacific	0.7494	0 = Democrat / undecided	2 = Male	4=Asian American / Pacific Islander	0=No	0=No	0=No	0=No	0=No	0=No	0=No	0=No	0=No	0=No	0=No	1
72	4=Bachelors degree	3=$25,000 to $49,999	9 = Pacific	0.3886	0 = Democrat / undecided	1 = Female	2=Black, non-Hispanic	1=Yes	0=No	0=No	0=No	0=No	0=No	0=No	0=No	0=No	0=No	0=No	1
71	2=High school graduate (high school diploma or the equivalent GED)	4=$50,000 to $74,999	2 = Mid-Atlantic	1.0558	3 = MAGA Republican	1 = Female	1=White, non-Hispanic	0=No	0=No	0=No	0=No	0=No	0=No	0=No	0=No	0=No	0=No	0=No	1
61	2=High school graduate (high school diploma or the equivalent GED)	4=$50,000 to $74,999	1 = New England	0.7775	2 = Strong Republican	2 = Male	1=White, non-Hispanic	0=No	0=No	0=No	0=No	0=No	0=No	0=No	0=No	0=No	0=No	0=No	1
75	5=Masters degree or higher	6=$100,000 to $149,999	7 = West-South Central	1.0968	3 = MAGA Republican	1 = Female	1=White, non-Hispanic	1=Yes	0=No	0=No	1=Yes	0=No	0=No	0=No	0=No	1=Yes	1=Yes	0=No	1
58	3=Some college or Associates degree	4=$50,000 to $74,999	2 = Mid-Atlantic	0.8575	3 = MAGA Republican	2 = Male	1=White, non-Hispanic	1=Yes	0=No	1=Yes	1=Yes	0=No	0=No	0=No	0=No	0=No	1=Yes	0=No	1
59	4=Bachelors degree	4=$50,000 to $74,999	9 = Pacific	0.7214	3 = MAGA Republican	2 = Male	1=White, non-Hispanic	1=Yes	0=No	0=No	1=Yes	0=No	0=No	1=Yes	0=No	1=Yes	1=Yes	0=No	1
71	3=Some college or Associates degree	4=$50,000 to $74,999	9 = Pacific	0.7767	0 = Democrat / undecided	1 = Female	1=White, non-Hispanic	0=No	0=No	0=No	0=No	0=No	0=No	0=No	0=No	0=No	0=No	0=No	1
61	2=High school graduate (high school diploma or the equivalent GED)	5=$75,000 to $99,999	9 = Pacific	0.5682		2 = Male	2=Black, non-Hispanic	0=No	0=No	0=No	0=No	0=No	0=No	0=No	0=No	0=No	0=No	0=No	0
67	2=High school graduate (high school diploma or the equivalent GED)	7=$150,000 or more	2 = Mid-Atlantic	0.7084	0 = Democrat / undecided	1 = Female	1=White, non-Hispanic	1=Yes	0=No	0=No	0=No	0=No	0=No	0=No	0=No	0=No	1=Yes	0=No	1
81	2=High school graduate (high school diploma or the equivalent GED)	4=$50,000 to $74,999	5 = South Atlantic	0.8336	0 = Democrat / undecided	1 = Female	1=White, non-Hispanic	0=No	0=No	0=No	0=No	0=No	0=No	0=No	0=No	0=No	0=No	0=No	1
27	5=Masters degree or higher	6=$100,000 to $149,999	4 = West-North Central	0.9266	1 = Other Republican	1 = Female	1=White, non-Hispanic	0=No	0=No	0=No	0=No	0=No	0=No	0=No	0=No	0=No	0=No	0=No	1
74	2=High school graduate (high school diploma or the equivalent GED)	3=$25,000 to $49,999	3 = East-North Central	0.6272		2 = Male	1=White, non-Hispanic	0=No	0=No	0=No	0=No	0=No	0=No	0=No	0=No	0=No	0=No	0=No	0
37	5=Masters degree or higher	7=$150,000 or more	2 = Mid-Atlantic	0.4865	0 = Democrat / undecided	1 = Female	5=Other (American Indian/Alaskan, Other, 2+ races)	1=Yes	0=No	0=No	0=No	0=No	1=Yes	0=No	0=No	0=No	0=No	0=No	1
51	5=Masters degree or higher	7=$150,000 or more	7 = West-South Central	0.9814	1 = Other Republican	2 = Male	1=White, non-Hispanic	0=No	0=No	0=No	0=No	0=No	0=No	0=No	0=No	0=No	0=No	0=No	1
66	4=Bachelors degree	4=$50,000 to $74,999	7 = West-South Central	0.7513	3 = MAGA Republican	2 = Male	1=White, non-Hispanic	1=Yes	0=No	0=No	0=No	0=No	0=No	0=No	0=No	0=No	0=No	0=No	1
70	3=Some college or Associates degree	5=$75,000 to $99,999	2 = Mid-Atlantic	0.6263	1 = Other Republican	2 = Male	1=White, non-Hispanic	0=No	0=No	0=No	0=No	0=No	0=No	0=No	0=No	0=No	0=No	0=No	1
74	3=Some college or Associates degree	4=$50,000 to $74,999	9 = Pacific	0.7571	0 = Democrat / undecided	1 = Female	1=White, non-Hispanic	0=No	0=No	0=No	0=No	0=No	0=No	0=No	0=No	0=No	0=No	0=No	1
69	4=Bachelors degree	7=$150,000 or more	5 = South Atlantic	0.4857	3 = MAGA Republican	1 = Female	1=White, non-Hispanic	0=No	0=No	0=No	0=No	0=No	0=No	0=No	0=No	0=No	0=No	0=No	1
72	5=Masters degree or higher	5=$75,000 to $99,999	8 = Mountain	0.363	0 = Democrat / undecided	2 = Male	1=White, non-Hispanic	1=Yes	0=No	0=No	0=No	0=No	0=No	0=No	0=No	0=No	0=No	0=No	1
73	5=Masters degree or higher	7=$150,000 or more	2 = Mid-Atlantic	0.8489	0 = Democrat / undecided	1 = Female	1=White, non-Hispanic	1=Yes	0=No	0=No	0=No	0=No	0=No	0=No	0=No	0=No	0=No	0=No	1
61	3=Some college or Associates degree	3=$25,000 to $49,999	7 = West-South Central	0.7729	2 = Strong Republican	2 = Male	1=White, non-Hispanic	1=Yes	0=No	0=No	0=No	0=No	0=No	1=Yes	0=No	0=No	1=Yes	0=No	1
79	2=High school graduate (high school diploma or the equivalent GED)	3=$25,000 to $49,999	9 = Pacific	0.675	0 = Democrat / undecided	2 = Male	2=Black, non-Hispanic	1=Yes	0=No	0=No	1=Yes	0=No	1=Yes	0=No	0=No	1=Yes	1=Yes	0=No	1
66	3=Some college or Associates degree	4=$50,000 to $74,999	5 = South Atlantic	0.6748		2 = Male	2=Black, non-Hispanic	1=Yes	0=No	0=No	0=No	0=No	0=No	1=Yes	0=No	0=No	1=Yes	1=Yes	0
63	3=Some college or Associates degree	7=$150,000 or more	2 = Mid-Atlantic	0.7999	1 = Other Republican	2 = Male	1=White, non-Hispanic	0=No	0=No	0=No	0=No	0=No	0=No	0=No	0=No	0=No	0=No	0=No	1
60	3=Some college or Associates degree	2=$10,000 to $24,999	8 = Mountain	0.7592	2 = Strong Republican	1 = Female	1=White, non-Hispanic	1=Yes	0=No	0=No	0=No	0=No	0=No	0=No	0=No	0=No	0=No	0=No	1
79	3=Some college or Associates degree	3=$25,000 to $49,999	4 = West-North Central	0.7996	1 = Other Republican	2 = Male	1=White, non-Hispanic	0=No	0=No	0=No	0=No	0=No	0=No	0=No	0=No	0=No	0=No	0=No	1
59	2=High school graduate (high school diploma or the equivalent GED)	3=$25,000 to $49,999	9 = Pacific	0.7477		2 = Male	1=White, non-Hispanic	0=No	0=No	0=No	0=No	0=No	0=No	0=No	0=No	0=No	0=No	0=No	0
54	3=Some college or Associates degree	5=$75,000 to $99,999	4 = West-North Central	0.9756	1 = Other Republican	1 = Female	1=White, non-Hispanic	0=No	0=No	0=No	0=No	0=No	0=No	0=No	0=No	0=No	0=No	0=No	1
54	3=Some college or Associates degree	7=$150,000 or more	2 = Mid-Atlantic	1.6277	0 = Democrat / undecided	1 = Female	4=Asian American / Pacific Islander	0=No	0=No	0=No	0=No	0=No	0=No	0=No	0=No	0=No	0=No	0=No	1
58	2=High school graduate (high school diploma or the equivalent GED)	5=$75,000 to $99,999	9 = Pacific	1.0394	0 = Democrat / undecided	1 = Female	1=White, non-Hispanic	0=No	0=No	0=No	0=No	0=No	0=No	0=No	0=No	0=No	0=No	0=No	1
39	3=Some college or Associates degree	7=$150,000 or more	9 = Pacific	1.0843	3 = MAGA Republican	1 = Female	1=White, non-Hispanic	0=No	0=No	0=No	0=No	0=No	0=No	0=No	0=No	0=No	0=No	0=No	1
70	5=Masters degree or higher	4=$50,000 to $74,999	7 = West-South Central	0.9587	3 = MAGA Republican	1 = Female	3=Hispanic, any race	0=No	0=No	0=No	0=No	0=No	0=No	0=No	0=No	0=No	0=No	0=No	1
79	2=High school graduate (high school diploma or the equivalent GED)	3=$25,000 to $49,999	4 = West-North Central	0.8866	0 = Democrat / undecided	2 = Male	1=White, non-Hispanic	1=Yes	0=No	0=No	0=No	0=No	1=Yes	1=Yes	0=No	1=Yes	1=Yes	0=No	1
67	2=High school graduate (high school diploma or the equivalent GED)	3=$25,000 to $49,999	8 = Mountain	1.0065	1 = Other Republican	1 = Female	1=White, non-Hispanic	1=Yes	0=No	1=Yes	1=Yes	0=No	1=Yes	0=No	0=No	1=Yes	1=Yes	0=No	1
47	3=Some college or Associates degree	6=$100,000 to $149,999	6 = East-South Central	0.9431	0 = Democrat / undecided	3 = Other	3=Hispanic, any race	0=No	0=No	0=No	0=No	0=No	0=No	0=No	0=No	0=No	0=No	0=No	1
55	3=Some college or Associates degree	4=$50,000 to $74,999	5 = South Atlantic	1.3862	3 = MAGA Republican	2 = Male	2=Black, non-Hispanic	0=No	0=No	0=No	0=No	0=No	0=No	0=No	0=No	0=No	0=No	0=No	1
59	3=Some college or Associates degree	5=$75,000 to $99,999	7 = West-South Central	0.8748	0 = Democrat / undecided	1 = Female	1=White, non-Hispanic	0=No	0=No	0=No	0=No	0=No	0=No	0=No	0=No	0=No	0=No	0=No	1
68	3=Some college or Associates degree	5=$75,000 to $99,999	2 = Mid-Atlantic	0.5658	0 = Democrat / undecided	1 = Female	1=White, non-Hispanic	0=No	0=No	0=No	0=No	0=No	0=No	0=No	0=No	0=No	0=No	0=No	1
81	3=Some college or Associates degree	3=$25,000 to $49,999	5 = South Atlantic	0.5905		2 = Male	1=White, non-Hispanic	0=No	0=No	0=No	0=No	0=No	0=No	0=No	0=No	0=No	0=No	0=No	0
71	5=Masters degree or higher	5=$75,000 to $99,999	5 = South Atlantic	0.5907	0 = Democrat / undecided	1 = Female	1=White, non-Hispanic	0=No	0=No	0=No	0=No	0=No	0=No	0=No	0=No	0=No	0=No	0=No	1
67	2=High school graduate (high school diploma or the equivalent GED)	4=$50,000 to $74,999	9 = Pacific	0.736	0 = Democrat / undecided	2 = Male	1=White, non-Hispanic	0=No	0=No	0=No	0=No	0=No	0=No	0=No	0=No	0=No	0=No	0=No	1
80	5=Masters degree or higher	7=$150,000 or more	9 = Pacific	0.4994	0 = Democrat / undecided	2 = Male	1=White, non-Hispanic	1=Yes	0=No	0=No	0=No	0=No	0=No	0=No	0=No	0=No	1=Yes	0=No	1
56	3=Some college or Associates degree	3=$25,000 to $49,999	6 = East-South Central	1.1076	3 = MAGA Republican	2 = Male	1=White, non-Hispanic	1=Yes	0=No	0=No	0=No	0=No	0=No	1=Yes	0=No	0=No	1=Yes	0=No	1
39	5=Masters degree or higher	7=$150,000 or more	7 = West-South Central	1.2961	0 = Democrat / undecided	2 = Male	1=White, non-Hispanic	0=No	0=No	0=No	0=No	0=No	0=No	0=No	0=No	0=No	0=No	0=No	1
64	2=High school graduate (high school diploma or the equivalent GED)	6=$100,000 to $149,999	4 = West-North Central	1.2052	3 = MAGA Republican	1 = Female	3=Hispanic, any race	1=Yes	0=No	0=No	0=No	0=No	0=No	0=No	0=No	1=Yes	1=Yes	0=No	1
58	2=High school graduate (high school diploma or the equivalent GED)	5=$75,000 to $99,999	3 = East-North Central	1.0447	1 = Other Republican	1 = Female	1=White, non-Hispanic	1=Yes	0=No	0=No	0=No	0=No	0=No	0=No	0=No	0=No	0=No	0=No	1
80	3=Some college or Associates degree	5=$75,000 to $99,999	5 = South Atlantic	0.6515	1 = Other Republican	1 = Female	1=White, non-Hispanic	1=Yes	0=No	0=No	0=No	0=No	0=No	0=No	0=No	0=No	0=No	0=No	1
73	2=High school graduate (high school diploma or the equivalent GED)	3=$25,000 to $49,999	7 = West-South Central	1.0291	0 = Democrat / undecided	1 = Female	3=Hispanic, any race	0=No	0=No	0=No	0=No	0=No	0=No	0=No	0=No	0=No	0=No	0=No	1
44	4=Bachelors degree	7=$150,000 or more	3 = East-North Central	0.9223	1 = Other Republican	2 = Male	1=White, non-Hispanic	0=No	0=No	0=No	0=No	0=No	0=No	0=No	0=No	0=No	0=No	0=No	1
27	5=Masters degree or higher	7=$150,000 or more	5 = South Atlantic	1.1281	1 = Other Republican	1 = Female	1=White, non-Hispanic	1=Yes	0=No	0=No	0=No	0=No	0=No	0=No	0=No	0=No	0=No	0=No	1
59	2=High school graduate (high school diploma or the equivalent GED)	4=$50,000 to $74,999	4 = West-North Central	0.9822	3 = MAGA Republican	1 = Female	1=White, non-Hispanic	0=No	0=No	0=No	0=No	0=No	0=No	0=No	0=No	0=No	0=No	0=No	1
65	4=Bachelors degree	7=$150,000 or more	2 = Mid-Atlantic	0.7626	0 = Democrat / undecided	1 = Female	2=Black, non-Hispanic	0=No	0=No	0=No	0=No	0=No	0=No	0=No	0=No	0=No	0=No	0=No	1
57	4=Bachelors degree	7=$150,000 or more	3 = East-North Central	0.789	1 = Other Republican	2 = Male	1=White, non-Hispanic	0=No	0=No	0=No	0=No	0=No	0=No	0=No	0=No	0=No	0=No	0=No	1
59	5=Masters degree or higher	6=$100,000 to $149,999	4 = West-North Central	0.8311	0 = Democrat / undecided	1 = Female	1=White, non-Hispanic	0=No	0=No	0=No	0=No	0=No	0=No	0=No	0=No	0=No	0=No	0=No	1
42	5=Masters degree or higher	7=$150,000 or more	9 = Pacific	0.8495	0 = Democrat / undecided	2 = Male	1=White, non-Hispanic	0=No	0=No	0=No	0=No	0=No	0=No	0=No	0=No	0=No	0=No	0=No	1
64	4=Bachelors degree	7=$150,000 or more	9 = Pacific	0.461	3 = MAGA Republican	1 = Female	1=White, non-Hispanic	0=No	0=No	0=No	0=No	0=No	0=No	0=No	0=No	0=No	0=No	0=No	1
79	3=Some college or Associates degree	4=$50,000 to $74,999	6 = East-South Central	0.6886	3 = MAGA Republican	2 = Male	1=White, non-Hispanic	0=No	0=No	0=No	0=No	0=No	0=No	0=No	0=No	0=No	0=No	0=No	1
63	4=Bachelors degree	7=$150,000 or more	1 = New England	0.6153	0 = Democrat / undecided	1 = Female	1=White, non-Hispanic	1=Yes	0=No	1=Yes	0=No	0=No	0=No	0=No	0=No	0=No	0=No	0=No	1
67	2=High school graduate (high school diploma or the equivalent GED)	4=$50,000 to $74,999	7 = West-South Central	0.6688	0 = Democrat / undecided	1 = Female	3=Hispanic, any race	0=No	0=No	0=No	0=No	0=No	0=No	0=No	0=No	0=No	0=No	0=No	1
59	3=Some college or Associates degree	7=$150,000 or more	8 = Mountain	0.9963	1 = Other Republican	1 = Female	1=White, non-Hispanic	0=No	0=No	0=No	0=No	0=No	0=No	0=No	0=No	0=No	0=No	0=No	1
79	2=High school graduate (high school diploma or the equivalent GED)	4=$50,000 to $74,999	7 = West-South Central	1.0103	0 = Democrat / undecided	1 = Female	1=White, non-Hispanic	0=No	0=No	0=No	0=No	0=No	0=No	0=No	0=No	0=No	0=No	0=No	1
74	3=Some college or Associates degree	3=$25,000 to $49,999	9 = Pacific	0.5193	0 = Democrat / undecided	2 = Male	1=White, non-Hispanic	0=No	0=No	0=No	0=No	0=No	0=No	0=No	0=No	0=No	0=No	0=No	1
71	5=Masters degree or higher	6=$100,000 to $149,999	5 = South Atlantic	0.5063	1 = Other Republican	2 = Male	1=White, non-Hispanic	0=No	0=No	0=No	0=No	0=No	0=No	0=No	0=No	0=No	0=No	0=No	1
57	4=Bachelors degree	5=$75,000 to $99,999	6 = East-South Central	0.9047		1 = Female	1=White, non-Hispanic	0=No	0=No	0=No	0=No	0=No	0=No	0=No	0=No	0=No	0=No	0=No	0
63	3=Some college or Associates degree	6=$100,000 to $149,999	9 = Pacific	0.8797	1 = Other Republican	2 = Male	1=White, non-Hispanic	0=No	0=No	0=No	0=No	0=No	0=No	0=No	0=No	0=No	0=No	0=No	1
72	3=Some college or Associates degree	4=$50,000 to $74,999	1 = New England	0.8289	1 = Other Republican	1 = Female	1=White, non-Hispanic	1=Yes	0=No	0=No	0=No	0=No	0=No	0=No	0=No	0=No	0=No	0=No	1
64	4=Bachelors degree	7=$150,000 or more	5 = South Atlantic	0.6057	3 = MAGA Republican	2 = Male	1=White, non-Hispanic	1=Yes	0=No	0=No	1=Yes	0=No	0=No	1=Yes	0=No	1=Yes	1=Yes	0=No	1
76	5=Masters degree or higher	7=$150,000 or more	5 = South Atlantic	0.5017	2 = Strong Republican	2 = Male	1=White, non-Hispanic	1=Yes	0=No	0=No	0=No	0=No	0=No	0=No	1=Yes	0=No	0=No	0=No	1
81	4=Bachelors degree	4=$50,000 to $74,999	5 = South Atlantic	0.6681	1 = Other Republican	1 = Female	1=White, non-Hispanic	1=Yes	0=No	0=No	0=No	0=No	0=No	0=No	0=No	0=No	0=No	0=No	1
87	5=Masters degree or higher	5=$75,000 to $99,999	9 = Pacific	0.5126	1 = Other Republican	2 = Male	1=White, non-Hispanic	0=No	0=No	0=No	0=No	0=No	0=No	0=No	0=No	0=No	0=No	0=No	1
71	3=Some college or Associates degree	3=$25,000 to $49,999	7 = West-South Central	0.89	0 = Democrat / undecided	1 = Female	1=White, non-Hispanic	1=Yes	0=No	0=No	0=No	0=No	0=No	0=No	0=No	0=No	0=No	0=No	1
58	3=Some college or Associates degree	7=$150,000 or more	2 = Mid-Atlantic	0.892	1 = Other Republican	1 = Female	1=White, non-Hispanic	0=No	0=No	0=No	0=No	0=No	0=No	0=No	0=No	0=No	0=No	0=No	1
65	5=Masters degree or higher	4=$50,000 to $74,999	5 = South Atlantic	0.5325		1 = Female	1=White, non-Hispanic	0=No	0=No	0=No	0=No	0=No	0=No	0=No	0=No	0=No	0=No	0=No	0
73	3=Some college or Associates degree	7=$150,000 or more	2 = Mid-Atlantic	0.8388	1 = Other Republican	1 = Female	1=White, non-Hispanic	0=No	0=No	0=No	0=No	0=No	0=No	0=No	0=No	0=No	0=No	0=No	1
78	2=High school graduate (high school diploma or the equivalent GED)	6=$100,000 to $149,999	6 = East-South Central	1.0059		2 = Male	1=White, non-Hispanic	0=No	0=No	0=No	0=No	0=No	0=No	0=No	0=No	0=No	0=No	0=No	0
65	5=Masters degree or higher	4=$50,000 to $74,999	3 = East-North Central	0.449	0 = Democrat / undecided	1 = Female	1=White, non-Hispanic	0=No	0=No	0=No	0=No	0=No	0=No	0=No	0=No	0=No	0=No	0=No	1
53	4=Bachelors degree	6=$100,000 to $149,999	2 = Mid-Atlantic	0.9991	0 = Democrat / undecided	1 = Female	1=White, non-Hispanic	0=No	0=No	0=No	0=No	0=No	0=No	0=No	0=No	0=No	0=No	0=No	1
68	4=Bachelors degree	3=$25,000 to $49,999	6 = East-South Central	0.5457	3 = MAGA Republican	2 = Male	1=White, non-Hispanic	1=Yes	0=No	1=Yes	1=Yes	0=No	0=No	0=No	0=No	0=No	1=Yes	0=No	1
90	5=Masters degree or higher	4=$50,000 to $74,999	2 = Mid-Atlantic	0.7494	0 = Democrat / undecided	1 = Female	1=White, non-Hispanic	0=No	0=No	0=No	0=No	0=No	0=No	0=No	0=No	0=No	0=No	0=No	1
55	3=Some college or Associates degree	6=$100,000 to $149,999	2 = Mid-Atlantic	0.887	0 = Democrat / undecided	1 = Female	1=White, non-Hispanic	0=No	0=No	0=No	0=No	0=No	0=No	0=No	0=No	0=No	0=No	0=No	1
72	5=Masters degree or higher	7=$150,000 or more	7 = West-South Central	0.8471	3 = MAGA Republican	2 = Male	1=White, non-Hispanic	0=No	0=No	0=No	0=No	0=No	0=No	0=No	0=No	0=No	0=No	0=No	1
53	5=Masters degree or higher	4=$50,000 to $74,999	9 = Pacific	0.7735	0 = Democrat / undecided	1 = Female	1=White, non-Hispanic	0=No	0=No	0=No	0=No	0=No	0=No	0=No	0=No	0=No	0=No	0=No	1
79	3=Some college or Associates degree	3=$25,000 to $49,999	3 = East-North Central	0.9139	0 = Democrat / undecided	1 = Female	2=Black, non-Hispanic	0=No	0=No	0=No	0=No	0=No	0=No	0=No	0=No	0=No	0=No	0=No	1
75	3=Some college or Associates degree	4=$50,000 to $74,999	1 = New England	0.5822	0 = Democrat / undecided	2 = Male	1=White, non-Hispanic	0=No	0=No	0=No	0=No	0=No	0=No	0=No	0=No	0=No	0=No	0=No	1
71	4=Bachelors degree	7=$150,000 or more	2 = Mid-Atlantic	0.8044	1 = Other Republican	1 = Female	1=White, non-Hispanic	0=No	0=No	0=No	0=No	0=No	0=No	0=No	0=No	0=No	0=No	0=No	1
34	3=Some college or Associates degree	4=$50,000 to $74,999	9 = Pacific	1.0514	3 = MAGA Republican	2 = Male	1=White, non-Hispanic	0=No	0=No	0=No	0=No	0=No	0=No	0=No	0=No	0=No	0=No	0=No	1
77	2=High school graduate (high school diploma or the equivalent GED)	3=$25,000 to $49,999	5 = South Atlantic	0.6933	2 = Strong Republican	1 = Female	1=White, non-Hispanic	1=Yes	0=No	0=No	0=No	0=No	0=No	0=No	0=No	0=No	1=Yes	0=No	1
64	4=Bachelors degree	7=$150,000 or more	9 = Pacific	0.5397	0 = Democrat / undecided	2 = Male	1=White, non-Hispanic	0=No	0=No	0=No	0=No	0=No	0=No	0=No	0=No	0=No	0=No	0=No	1
42	2=High school graduate (high school diploma or the equivalent GED)	6=$100,000 to $149,999	5 = South Atlantic	1.1214	3 = MAGA Republican	2 = Male	1=White, non-Hispanic	0=No	0=No	0=No	0=No	0=No	0=No	0=No	0=No	0=No	0=No	0=No	1
79	5=Masters degree or higher	5=$75,000 to $99,999	3 = East-North Central	0.5633	3 = MAGA Republican	2 = Male	1=White, non-Hispanic	1=Yes	0=No	0=No	0=No	0=No	0=No	1=Yes	0=No	0=No	0=No	0=No	1
56	4=Bachelors degree	7=$150,000 or more	7 = West-South Central	1.0226	1 = Other Republican	1 = Female	1=White, non-Hispanic	1=Yes	0=No	0=No	0=No	0=No	0=No	0=No	0=No	0=No	0=No	0=No	1
76	3=Some college or Associates degree	3=$25,000 to $49,999	9 = Pacific	0.5485	0 = Democrat / undecided	2 = Male	1=White, non-Hispanic	0=No	0=No	0=No	0=No	0=No	0=No	0=No	0=No	0=No	0=No	0=No	1
82	3=Some college or Associates degree	7=$150,000 or more	7 = West-South Central	0.83	1 = Other Republican	2 = Male	3=Hispanic, any race	0=No	0=No	0=No	0=No	0=No	0=No	0=No	0=No	0=No	0=No	0=No	1
67	3=Some college or Associates degree	7=$150,000 or more	5 = South Atlantic	0.705	0 = Democrat / undecided	2 = Male	1=White, non-Hispanic	0=No	0=No	0=No	0=No	0=No	0=No	0=No	0=No	0=No	0=No	0=No	1
61	3=Some college or Associates degree	2=$10,000 to $24,999	7 = West-South Central	0.4299	0 = Democrat / undecided	2 = Male	3=Hispanic, any race	1=Yes	0=No	0=No	1=Yes	0=No	0=No	0=No	0=No	1=Yes	0=No	0=No	1
31	5=Masters degree or higher	7=$150,000 or more	9 = Pacific	0.8685	0 = Democrat / undecided	1 = Female	1=White, non-Hispanic	0=No	0=No	0=No	0=No	0=No	0=No	0=No	0=No	0=No	0=No	0=No	1
79	3=Some college or Associates degree	7=$150,000 or more	9 = Pacific	0.7637	2 = Strong Republican	1 = Female	1=White, non-Hispanic	0=No	0=No	0=No	0=No	0=No	0=No	0=No	0=No	0=No	0=No	0=No	1
72	2=High school graduate (high school diploma or the equivalent GED)	4=$50,000 to $74,999	5 = South Atlantic	0.8336	1 = Other Republican	1 = Female	1=White, non-Hispanic	0=No	0=No	0=No	0=No	0=No	0=No	0=No	0=No	0=No	0=No	0=No	1
66	3=Some college or Associates degree	3=$25,000 to $49,999	3 = East-North Central	0.7066	0 = Democrat / undecided	2 = Male	1=White, non-Hispanic	0=No	0=No	0=No	0=No	0=No	0=No	0=No	0=No	0=No	0=No	0=No	1
74	2=High school graduate (high school diploma or the equivalent GED)	6=$100,000 to $149,999	5 = South Atlantic	0.5998	0 = Democrat / undecided	2 = Male	1=White, non-Hispanic	1=Yes	0=No	0=No	0=No	0=No	0=No	0=No	0=No	0=No	0=No	0=No	1
36	4=Bachelors degree	7=$150,000 or more	9 = Pacific	0.9166	0 = Democrat / undecided	1 = Female	1=White, non-Hispanic	0=No	0=No	0=No	0=No	0=No	0=No	0=No	0=No	0=No	0=No	0=No	1
52	2=High school graduate (high school diploma or the equivalent GED)	6=$100,000 to $149,999	2 = Mid-Atlantic	0.9976	3 = MAGA Republican	2 = Male	1=White, non-Hispanic	0=No	0=No	0=No	0=No	0=No	0=No	0=No	0=No	0=No	0=No	0=No	1
74	2=High school graduate (high school diploma or the equivalent GED)	5=$75,000 to $99,999	4 = West-North Central	0.7003	1 = Other Republican	2 = Male	1=White, non-Hispanic	0=No	0=No	0=No	0=No	0=No	0=No	0=No	0=No	0=No	0=No	0=No	1
86	3=Some college or Associates degree	4=$50,000 to $74,999	3 = East-North Central	0.5621	1 = Other Republican	2 = Male	1=White, non-Hispanic	0=No	0=No	0=No	0=No	0=No	0=No	0=No	0=No	0=No	0=No	0=No	1
44	4=Bachelors degree	7=$150,000 or more	5 = South Atlantic	1.0605	3 = MAGA Republican	1 = Female	1=White, non-Hispanic	1=Yes	0=No	0=No	0=No	0=No	0=No	0=No	0=No	0=No	0=No	0=No	1
77	3=Some college or Associates degree	2=$10,000 to $24,999	4 = West-North Central	0.5119	1 = Other Republican	1 = Female	1=White, non-Hispanic	1=Yes	0=No	0=No	0=No	0=No	0=No	0=No	0=No	0=No	1=Yes	0=No	1
75	4=Bachelors degree	6=$100,000 to $149,999	3 = East-North Central	0.7137		1 = Female	1=White, non-Hispanic	0=No	0=No	0=No	0=No	0=No	0=No	0=No	0=No	0=No	0=No	0=No	0
45	5=Masters degree or higher	7=$150,000 or more	9 = Pacific	0.8677	0 = Democrat / undecided	1 = Female	1=White, non-Hispanic	0=No	0=No	0=No	0=No	0=No	0=No	0=No	0=No	0=No	0=No	0=No	1
73	5=Masters degree or higher	7=$150,000 or more	9 = Pacific	0.4994	0 = Democrat / undecided	2 = Male	1=White, non-Hispanic	0=No	0=No	0=No	0=No	0=No	0=No	0=No	0=No	0=No	0=No	0=No	1
58	5=Masters degree or higher	7=$150,000 or more	7 = West-South Central	1.0934		2 = Male	4=Asian American / Pacific Islander	0=No	0=No	0=No	0=No	0=No	0=No	0=No	0=No	0=No	0=No	0=No	0
83	4=Bachelors degree	4=$50,000 to $74,999	1 = New England	0.8259	3 = MAGA Republican	2 = Male	1=White, non-Hispanic	1=Yes	0=No	0=No	0=No	0=No	0=No	0=No	0=No	0=No	0=No	0=No	1
49	3=Some college or Associates degree	1=Less than $10,000	3 = East-North Central	0.8126	0 = Democrat / undecided	1 = Female	2=Black, non-Hispanic	1=Yes	0=No	0=No	0=No	0=No	1=Yes	1=Yes	0=No	1=Yes	0=No	0=No	1
56	3=Some college or Associates degree	5=$75,000 to $99,999	5 = South Atlantic	0.901	0 = Democrat / undecided	2 = Male	1=White, non-Hispanic	0=No	0=No	0=No	0=No	0=No	0=No	0=No	0=No	0=No	0=No	0=No	1
48	5=Masters degree or higher	7=$150,000 or more	9 = Pacific	0.7256	0 = Democrat / undecided	2 = Male	1=White, non-Hispanic	0=No	0=No	0=No	0=No	0=No	0=No	0=No	0=No	0=No	0=No	0=No	1
46	2=High school graduate (high school diploma or the equivalent GED)	3=$25,000 to $49,999	2 = Mid-Atlantic	0.8466		1 = Female	1=White, non-Hispanic	1=Yes	1=Yes	1=Yes	1=Yes	1=Yes	0=No	0=No	1=Yes	1=Yes	1=Yes	1=Yes	0
73	3=Some college or Associates degree	4=$50,000 to $74,999	7 = West-South Central	1.6664	3 = MAGA Republican	2 = Male	5=Other (American Indian/Alaskan, Other, 2+ races)	0=No	0=No	0=No	0=No	0=No	0=No	0=No	0=No	0=No	0=No	0=No	1
80	4=Bachelors degree	7=$150,000 or more	8 = Mountain	0.5418		2 = Male	1=White, non-Hispanic	0=No	0=No	0=No	0=No	0=No	0=No	0=No	0=No	0=No	0=No	0=No	0
61	2=High school graduate (high school diploma or the equivalent GED)	4=$50,000 to $74,999	5 = South Atlantic	0.7411	1 = Other Republican	1 = Female	1=White, non-Hispanic	0=No	0=No	0=No	0=No	0=No	0=No	0=No	0=No	0=No	0=No	0=No	1
72	1=No high school diploma or GED	2=$10,000 to $24,999	7 = West-South Central	2.0651	3 = MAGA Republican	1 = Female	5=Other (American Indian/Alaskan, Other, 2+ races)	1=Yes	0=No	1=Yes	1=Yes	1=Yes	1=Yes	1=Yes	1=Yes	1=Yes	1=Yes	0=No	1
80	5=Masters degree or higher	6=$100,000 to $149,999	5 = South Atlantic	0.5063	0 = Democrat / undecided	2 = Male	1=White, non-Hispanic	0=No	0=No	0=No	0=No	0=No	0=No	0=No	0=No	0=No	0=No	0=No	1
26	3=Some college or Associates degree	7=$150,000 or more	9 = Pacific	2.038	1 = Other Republican	2 = Male	1=White, non-Hispanic	0=No	0=No	0=No	0=No	0=No	0=No	0=No	0=No	0=No	0=No	0=No	1
30	5=Masters degree or higher	6=$100,000 to $149,999	2 = Mid-Atlantic	1.094	1 = Other Republican	1 = Female	1=White, non-Hispanic	0=No	0=No	0=No	0=No	0=No	0=No	0=No	0=No	0=No	0=No	0=No	1
72	3=Some college or Associates degree	3=$25,000 to $49,999	9 = Pacific	0.5193		2 = Male	1=White, non-Hispanic	0=No	0=No	0=No	0=No	0=No	0=No	0=No	0=No	0=No	0=No	0=No	0
75	3=Some college or Associates degree	6=$100,000 to $149,999	9 = Pacific	0.691		2 = Male	1=White, non-Hispanic	0=No	0=No	0=No	0=No	0=No	0=No	0=No	0=No	0=No	0=No	0=No	0
61	1=No high school diploma or GED	6=$100,000 to $149,999	9 = Pacific	0.7353		1 = Female	1=White, non-Hispanic	0=No	0=No	0=No	0=No	0=No	0=No	0=No	0=No	0=No	0=No	0=No	0
65	2=High school graduate (high school diploma or the equivalent GED)	7=$150,000 or more	5 = South Atlantic	0.5755	3 = MAGA Republican	1 = Female	1=White, non-Hispanic	1=Yes	0=No	1=Yes	1=Yes	0=No	0=No	0=No	0=No	0=No	0=No	0=No	1
30	2=High school graduate (high school diploma or the equivalent GED)	3=$25,000 to $49,999	9 = Pacific	0.8054	0 = Democrat / undecided	2 = Male	2=Black, non-Hispanic	1=Yes	0=No	1=Yes	1=Yes	1=Yes	1=Yes	1=Yes	1=Yes	1=Yes	1=Yes	1=Yes	1
60	3=Some college or Associates degree	3=$25,000 to $49,999	5 = South Atlantic	0.5428	3 = MAGA Republican	1 = Female	1=White, non-Hispanic	0=No	0=No	0=No	0=No	0=No	0=No	0=No	0=No	0=No	0=No	0=No	1
62	3=Some college or Associates degree	4=$50,000 to $74,999	4 = West-North Central	0.6302	0 = Democrat / undecided	2 = Male	1=White, non-Hispanic	0=No	0=No	0=No	0=No	0=No	0=No	0=No	0=No	0=No	0=No	0=No	1
59	3=Some college or Associates degree	5=$75,000 to $99,999	2 = Mid-Atlantic	0.8031	1 = Other Republican	2 = Male	1=White, non-Hispanic	0=No	0=No	0=No	0=No	0=No	0=No	0=No	0=No	0=No	0=No	0=No	1
38	4=Bachelors degree	6=$100,000 to $149,999	3 = East-North Central	0.9831	0 = Democrat / undecided	1 = Female	1=White, non-Hispanic	0=No	0=No	0=No	0=No	0=No	0=No	0=No	0=No	0=No	0=No	0=No	1
48	2=High school graduate (high school diploma or the equivalent GED)	3=$25,000 to $49,999	8 = Mountain	0.7601	2 = Strong Republican	3 = Other	1=White, non-Hispanic	1=Yes	0=No	1=Yes	1=Yes	0=No	0=No	1=Yes	1=Yes	1=Yes	1=Yes	1=Yes	1
56	2=High school graduate (high school diploma or the equivalent GED)	3=$25,000 to $49,999	5 = South Atlantic	3.6873	0 = Democrat / undecided	1 = Female	5=Other (American Indian/Alaskan, Other, 2+ races)	0=No	0=No	0=No	0=No	0=No	0=No	0=No	0=No	0=No	0=No	0=No	1
72	3=Some college or Associates degree	4=$50,000 to $74,999	3 = East-North Central	0.7515	2 = Strong Republican		1=White, non-Hispanic	1=Yes	0=No	1=Yes	0=No	0=No	0=No	0=No	0=No	0=No	0=No	0=No	1
62	3=Some college or Associates degree	7=$150,000 or more	8 = Mountain	0.8482		2 = Male	1=White, non-Hispanic	0=No	0=No	0=No	0=No	0=No	0=No	0=No	0=No	0=No	0=No	0=No	0
52	2=High school graduate (high school diploma or the equivalent GED)	5=$75,000 to $99,999	5 = South Atlantic	1.4249	3 = MAGA Republican	1 = Female	3=Hispanic, any race	0=No	0=No	0=No	0=No	0=No	0=No	0=No	0=No	0=No	0=No	0=No	1
70	4=Bachelors degree	4=$50,000 to $74,999	7 = West-South Central	1.0548	0 = Democrat / undecided	1 = Female	2=Black, non-Hispanic	1=Yes	0=No	0=No	0=No	0=No	0=No	0=No	0=No	0=No	0=No	0=No	1
40	3=Some college or Associates degree	4=$50,000 to $74,999	2 = Mid-Atlantic	1.3167	0 = Democrat / undecided	2 = Male	2=Black, non-Hispanic	1=Yes	0=No	0=No	0=No	1=Yes	0=No	0=No	0=No	0=No	0=No	0=No	1
69	3=Some college or Associates degree	4=$50,000 to $74,999	4 = West-North Central	0.6302	0 = Democrat / undecided	2 = Male	1=White, non-Hispanic	0=No	0=No	0=No	0=No	0=No	0=No	0=No	0=No	0=No	0=No	0=No	1
64	5=Masters degree or higher	7=$150,000 or more	9 = Pacific	0.6458		2 = Male	5=Other (American Indian/Alaskan, Other, 2+ races)	1=Yes	0=No	0=No	0=No	0=No	1=Yes	1=Yes	0=No	1=Yes	0=No	0=No	0
65	2=High school graduate (high school diploma or the equivalent GED)	4=$50,000 to $74,999	7 = West-South Central	1.2579		1 = Female	5=Other (American Indian/Alaskan, Other, 2+ races)	0=No	0=No	0=No	0=No	0=No	0=No	0=No	0=No	0=No	0=No	0=No	0
55	2=High school graduate (high school diploma or the equivalent GED)	2=$10,000 to $24,999	3 = East-North Central	0.9745	0 = Democrat / undecided	1 = Female	1=White, non-Hispanic	1=Yes	0=No	0=No	1=Yes	0=No	0=No	0=No	0=No	0=No	0=No	0=No	1
30	2=High school graduate (high school diploma or the equivalent GED)	5=$75,000 to $99,999	5 = South Atlantic	1.0208		2 = Male	1=White, non-Hispanic	0=No	0=No	0=No	0=No	0=No	0=No	0=No	0=No	0=No	0=No	0=No	0
66	2=High school graduate (high school diploma or the equivalent GED)	4=$50,000 to $74,999	2 = Mid-Atlantic	0.6949	2 = Strong Republican	1 = Female	1=White, non-Hispanic	1=Yes	0=No	1=Yes	1=Yes	0=No	0=No	1=Yes	0=No	0=No	1=Yes	0=No	1
84	1=No high school diploma or GED	3=$25,000 to $49,999	9 = Pacific	0.7334		1 = Female	1=White, non-Hispanic	1=Yes	0=No	0=No	0=No	0=No	0=No	0=No	0=No	0=No	0=No	0=No	0
78	3=Some college or Associates degree	3=$25,000 to $49,999	3 = East-North Central	0.7949	0 = Democrat / undecided	1 = Female	1=White, non-Hispanic	0=No	0=No	0=No	0=No	0=No	0=No	0=No	0=No	0=No	0=No	0=No	1
66	5=Masters degree or higher	7=$150,000 or more	2 = Mid-Atlantic	0.6233	1 = Other Republican	1 = Female	1=White, non-Hispanic	0=No	0=No	0=No	0=No	0=No	0=No	0=No	0=No	0=No	0=No	0=No	1
65	2=High school graduate (high school diploma or the equivalent GED)	4=$50,000 to $74,999	5 = South Atlantic	0.631	0 = Democrat / undecided	1 = Female	1=White, non-Hispanic	0=No	0=No	0=No	0=No	0=No	0=No	0=No	0=No	0=No	0=No	0=No	1
76	3=Some college or Associates degree	6=$100,000 to $149,999	7 = West-South Central	0.9773		2 = Male	1=White, non-Hispanic	1=Yes	0=No	0=No	0=No	0=No	0=No	0=No	0=No	1=Yes	1=Yes	0=No	0
43	2=High school graduate (high school diploma or the equivalent GED)	3=$25,000 to $49,999	5 = South Atlantic	1.1237	0 = Democrat / undecided	2 = Male	1=White, non-Hispanic	0=No	0=No	0=No	0=No	0=No	0=No	0=No	0=No	0=No	0=No	0=No	1
55	2=High school graduate (high school diploma or the equivalent GED)	7=$150,000 or more	3 = East-North Central	1.2894	1 = Other Republican	1 = Female	1=White, non-Hispanic	0=No	0=No	0=No	0=No	0=No	0=No	0=No	0=No	0=No	0=No	0=No	1
72	2=High school graduate (high school diploma or the equivalent GED)	2=$10,000 to $24,999	1 = New England	0.8797	3 = MAGA Republican	1 = Female	1=White, non-Hispanic	1=Yes	0=No	1=Yes	1=Yes	0=No	1=Yes	0=No	0=No	1=Yes	1=Yes	0=No	1
72	3=Some college or Associates degree	3=$25,000 to $49,999	8 = Mountain	0.6143	3 = MAGA Republican	1 = Female	1=White, non-Hispanic	0=No	0=No	0=No	0=No	0=No	0=No	0=No	0=No	0=No	0=No	0=No	1
66	5=Masters degree or higher	7=$150,000 or more	7 = West-South Central	0.7976	0 = Democrat / undecided	1 = Female	2=Black, non-Hispanic	0=No	0=No	0=No	0=No	0=No	0=No	0=No	0=No	0=No	0=No	0=No	1
49	4=Bachelors degree	7=$150,000 or more	1 = New England	0.8498	0 = Democrat / undecided	2 = Male	1=White, non-Hispanic	0=No	0=No	0=No	0=No	0=No	0=No	0=No	0=No	0=No	0=No	0=No	1
53	3=Some college or Associates degree	6=$100,000 to $149,999	5 = South Atlantic	1.108	3 = MAGA Republican	1 = Female	1=White, non-Hispanic	0=No	0=No	0=No	0=No	0=No	0=No	0=No	0=No	0=No	0=No	0=No	1
65	3=Some college or Associates degree	4=$50,000 to $74,999	3 = East-North Central	0.5756	0 = Democrat / undecided	2 = Male	2=Black, non-Hispanic	1=Yes	0=No	0=No	1=Yes	1=Yes	1=Yes	1=Yes	1=Yes	0=No	1=Yes	0=No	1
76	5=Masters degree or higher	7=$150,000 or more	3 = East-North Central	0.7913	1 = Other Republican	1 = Female	1=White, non-Hispanic	0=No	0=No	0=No	0=No	0=No	0=No	0=No	0=No	0=No	0=No	0=No	1
66	5=Masters degree or higher	7=$150,000 or more	5 = South Atlantic	0.5752	2 = Strong Republican	2 = Male	1=White, non-Hispanic	0=No	0=No	0=No	0=No	0=No	0=No	0=No	0=No	0=No	0=No	0=No	1
56	5=Masters degree or higher	6=$100,000 to $149,999	3 = East-North Central	0.6404	3 = MAGA Republican	2 = Male	1=White, non-Hispanic	0=No	0=No	0=No	0=No	0=No	0=No	0=No	0=No	0=No	0=No	0=No	1
79	2=High school graduate (high school diploma or the equivalent GED)	2=$10,000 to $24,999	2 = Mid-Atlantic	0.9152	1 = Other Republican	1 = Female	1=White, non-Hispanic	0=No	0=No	0=No	0=No	0=No	0=No	0=No	0=No	0=No	0=No	0=No	1
73	4=Bachelors degree	5=$75,000 to $99,999	5 = South Atlantic	0.4608		2 = Male	1=White, non-Hispanic	0=No	0=No	0=No	0=No	0=No	0=No	0=No	0=No	0=No	0=No	0=No	0
80	2=High school graduate (high school diploma or the equivalent GED)	3=$25,000 to $49,999	2 = Mid-Atlantic	1.3191	0 = Democrat / undecided	1 = Female	2=Black, non-Hispanic	1=Yes	0=No	0=No	1=Yes	0=No	1=Yes	0=No	0=No	0=No	1=Yes	0=No	1
73	4=Bachelors degree	5=$75,000 to $99,999	5 = South Atlantic	0.5598	0 = Democrat / undecided	1 = Female	1=White, non-Hispanic	0=No	0=No	0=No	0=No	0=No	0=No	0=No	0=No	0=No	0=No	0=No	1
43	5=Masters degree or higher	5=$75,000 to $99,999	6 = East-South Central	0.8029	3 = MAGA Republican	2 = Male	1=White, non-Hispanic	0=No	0=No	0=No	0=No	0=No	0=No	0=No	0=No	0=No	0=No	0=No	1
61	3=Some college or Associates degree	7=$150,000 or more	5 = South Atlantic	0.705	2 = Strong Republican	2 = Male	1=White, non-Hispanic	0=No	0=No	0=No	0=No	0=No	0=No	0=No	0=No	0=No	0=No	0=No	1
51	3=Some college or Associates degree	6=$100,000 to $149,999	7 = West-South Central	1.1323	0 = Democrat / undecided	2 = Male	1=White, non-Hispanic	0=No	0=No	0=No	0=No	0=No	0=No	0=No	0=No	0=No	0=No	0=No	1
69	5=Masters degree or higher	6=$100,000 to $149,999	4 = West-North Central	0.8465	2 = Strong Republican	1 = Female	3=Hispanic, any race	0=No	0=No	0=No	0=No	0=No	0=No	0=No	0=No	0=No	0=No	0=No	1
49	2=High school graduate (high school diploma or the equivalent GED)	6=$100,000 to $149,999	3 = East-North Central	1.1469	3 = MAGA Republican	1 = Female	1=White, non-Hispanic	1=Yes	0=No	0=No	0=No	0=No	0=No	0=No	0=No	0=No	0=No	0=No	1
76	2=High school graduate (high school diploma or the equivalent GED)	3=$25,000 to $49,999	7 = West-South Central	0.9954	3 = MAGA Republican	1 = Female	1=White, non-Hispanic	1=Yes	0=No	0=No	0=No	0=No	0=No	0=No	0=No	1=Yes	1=Yes	0=No	1
40	5=Masters degree or higher	5=$75,000 to $99,999	5 = South Atlantic	1.1359	0 = Democrat / undecided	1 = Female	2=Black, non-Hispanic	0=No	0=No	0=No	0=No	0=No	0=No	0=No	0=No	0=No	0=No	0=No	1
69	3=Some college or Associates degree	5=$75,000 to $99,999	8 = Mountain	0.5174	1 = Other Republican	2 = Male	1=White, non-Hispanic	0=No	0=No	0=No	0=No	0=No	0=No	0=No	0=No	0=No	0=No	0=No	1
57	3=Some college or Associates degree	7=$150,000 or more	3 = East-North Central	1.0824	1 = Other Republican	2 = Male	1=White, non-Hispanic	0=No	0=No	0=No	0=No	0=No	0=No	0=No	0=No	0=No	0=No	0=No	1
67	5=Masters degree or higher	2=$10,000 to $24,999	8 = Mountain	0.6037	1 = Other Republican	2 = Male	1=White, non-Hispanic	0=No	0=No	0=No	0=No	0=No	0=No	0=No	0=No	0=No	0=No	0=No	1
76	2=High school graduate (high school diploma or the equivalent GED)	3=$25,000 to $49,999	5 = South Atlantic	0.6933	3 = MAGA Republican	1 = Female	1=White, non-Hispanic	1=Yes	0=No	0=No	0=No	0=No	0=No	0=No	0=No	0=No	0=No	0=No	1
67	3=Some college or Associates degree	3=$25,000 to $49,999	3 = East-North Central	0.4872	3 = MAGA Republican	2 = Male	3=Hispanic, any race	0=No	0=No	0=No	0=No	0=No	0=No	0=No	0=No	0=No	0=No	0=No	1
67	3=Some college or Associates degree	4=$50,000 to $74,999	9 = Pacific	0.5836	0 = Democrat / undecided	1 = Female	1=White, non-Hispanic	1=Yes	0=No	0=No	0=No	0=No	0=No	0=No	0=No	0=No	0=No	0=No	1
61	3=Some college or Associates degree	3=$25,000 to $49,999	5 = South Atlantic	0.7128	1 = Other Republican	2 = Male	1=White, non-Hispanic	1=Yes	0=No	0=No	0=No	0=No	0=No	0=No	0=No	0=No	0=No	0=No	1
43	1=No high school diploma or GED	3=$25,000 to $49,999	5 = South Atlantic	1.4046	0 = Democrat / undecided	1 = Female	1=White, non-Hispanic	0=No	0=No	0=No	0=No	0=No	0=No	0=No	0=No	0=No	0=No	0=No	1
81	3=Some college or Associates degree	7=$150,000 or more	5 = South Atlantic	0.7093	3 = MAGA Republican	1 = Female	1=White, non-Hispanic	1=Yes	1=Yes	1=Yes	1=Yes	0=No	0=No	0=No	1=Yes	1=Yes	0=No	1=Yes	1
62	3=Some college or Associates degree	5=$75,000 to $99,999	2 = Mid-Atlantic	0.6947	0 = Democrat / undecided	1 = Female	2=Black, non-Hispanic	1=Yes	0=No	0=No	0=No	1=Yes	0=No	1=Yes	1=Yes	1=Yes	0=No	0=No	1
44	1=No high school diploma or GED	7=$150,000 or more	5 = South Atlantic	1.2286	3 = MAGA Republican	2 = Male	1=White, non-Hispanic	0=No	0=No	0=No	0=No	0=No	0=No	0=No	0=No	0=No	0=No	0=No	1
46	2=High school graduate (high school diploma or the equivalent GED)	6=$100,000 to $149,999	9 = Pacific	1.1065	0 = Democrat / undecided	2 = Male	1=White, non-Hispanic	0=No	0=No	0=No	0=No	0=No	0=No	0=No	0=No	0=No	0=No	0=No	1
61	4=Bachelors degree	6=$100,000 to $149,999	4 = West-North Central	0.4716	0 = Democrat / undecided	1 = Female	1=White, non-Hispanic	0=No	0=No	0=No	0=No	0=No	0=No	0=No	0=No	0=No	0=No	0=No	1
59	5=Masters degree or higher	5=$75,000 to $99,999	5 = South Atlantic	0.8665	0 = Democrat / undecided	1 = Female	1=White, non-Hispanic	0=No	0=No	0=No	0=No	0=No	0=No	0=No	0=No	0=No	0=No	0=No	1
57	4=Bachelors degree	1=Less than $10,000	5 = South Atlantic	0.9413	3 = MAGA Republican	1 = Female	1=White, non-Hispanic	0=No	0=No	0=No	0=No	0=No	0=No	0=No	0=No	0=No	0=No	0=No	1
64	4=Bachelors degree	7=$150,000 or more	1 = New England	0.6892	0 = Democrat / undecided	2 = Male	1=White, non-Hispanic	0=No	0=No	0=No	0=No	0=No	0=No	0=No	0=No	0=No	0=No	0=No	1
79	4=Bachelors degree	6=$100,000 to $149,999	5 = South Atlantic	0.584	0 = Democrat / undecided	1 = Female	1=White, non-Hispanic	0=No	0=No	0=No	0=No	0=No	0=No	0=No	0=No	0=No	0=No	0=No	1
59	5=Masters degree or higher	3=$25,000 to $49,999	3 = East-North Central	0.6275	2 = Strong Republican	1 = Female	1=White, non-Hispanic	0=No	0=No	0=No	0=No	0=No	0=No	0=No	0=No	0=No	0=No	0=No	1
76	2=High school graduate (high school diploma or the equivalent GED)	3=$25,000 to $49,999	3 = East-North Central	0.5957	0 = Democrat / undecided	3 = Other	5=Other (American Indian/Alaskan, Other, 2+ races)	1=Yes	1=Yes	0=No	1=Yes	1=Yes	0=No	1=Yes	1=Yes	1=Yes	0=No	1=Yes	1
59	4=Bachelors degree	6=$100,000 to $149,999	5 = South Atlantic	1.5828	0 = Democrat / undecided	2 = Male	4=Asian American / Pacific Islander	0=No	0=No	0=No	0=No	0=No	0=No	0=No	0=No	0=No	0=No	0=No	1
36	2=High school graduate (high school diploma or the equivalent GED)	5=$75,000 to $99,999	8 = Mountain	0.738	0 = Democrat / undecided	2 = Male	1=White, non-Hispanic	0=No	0=No	0=No	0=No	0=No	0=No	0=No	0=No	0=No	0=No	0=No	1
25	3=Some college or Associates degree	7=$150,000 or more	9 = Pacific	1.6267	1 = Other Republican	1 = Female	1=White, non-Hispanic	0=No	0=No	0=No	0=No	0=No	0=No	0=No	0=No	0=No	0=No	0=No	1
64	2=High school graduate (high school diploma or the equivalent GED)	2=$10,000 to $24,999	5 = South Atlantic	0.7161	1 = Other Republican	2 = Male	1=White, non-Hispanic	1=Yes	0=No	0=No	0=No	0=No	0=No	0=No	0=No	0=No	1=Yes	0=No	1
85	2=High school graduate (high school diploma or the equivalent GED)	3=$25,000 to $49,999	3 = East-North Central	0.8319	2 = Strong Republican	3 = Other	1=White, non-Hispanic	0=No	0=No	0=No	0=No	0=No	0=No	0=No	0=No	0=No	0=No	0=No	1
55	2=High school graduate (high school diploma or the equivalent GED)	7=$150,000 or more	6 = East-South Central	1.8938	2 = Strong Republican	1 = Female	1=White, non-Hispanic	1=Yes	0=No	0=No	0=No	0=No	0=No	0=No	0=No	0=No	1=Yes	0=No	1
64	2=High school graduate (high school diploma or the equivalent GED)	4=$50,000 to $74,999	4 = West-North Central	0.5274	0 = Democrat / undecided	1 = Female	1=White, non-Hispanic	0=No	0=No	0=No	0=No	0=No	0=No	0=No	0=No	0=No	0=No	0=No	1
55	5=Masters degree or higher	7=$150,000 or more	6 = East-South Central	0.9444	1 = Other Republican	1 = Female	2=Black, non-Hispanic	0=No	0=No	0=No	0=No	0=No	0=No	0=No	0=No	0=No	0=No	0=No	1
71	4=Bachelors degree	6=$100,000 to $149,999	7 = West-South Central	0.8748	0 = Democrat / undecided	2 = Male	1=White, non-Hispanic	1=Yes	0=No	0=No	0=No	0=No	0=No	0=No	0=No	0=No	0=No	0=No	1
71	5=Masters degree or higher	5=$75,000 to $99,999	2 = Mid-Atlantic	0.3763	0 = Democrat / undecided	2 = Male	1=White, non-Hispanic	1=Yes	0=No	0=No	0=No	0=No	0=No	0=No	0=No	0=No	0=No	0=No	1
63	2=High school graduate (high school diploma or the equivalent GED)	4=$50,000 to $74,999	5 = South Atlantic	0.8744		2 = Male	1=White, non-Hispanic	1=Yes	0=No	0=No	0=No	0=No	0=No	0=No	0=No	0=No	0=No	0=No	0
77	3=Some college or Associates degree	7=$150,000 or more	5 = South Atlantic	0.6691	1 = Other Republican	2 = Male	3=Hispanic, any race	0=No	0=No	0=No	0=No	0=No	0=No	0=No	0=No	0=No	0=No	0=No	1
63	5=Masters degree or higher	7=$150,000 or more	5 = South Atlantic	0.4857	0 = Democrat / undecided	1 = Female	1=White, non-Hispanic	0=No	0=No	0=No	0=No	0=No	0=No	0=No	0=No	0=No	0=No	0=No	1
26	1=No high school diploma or GED	3=$25,000 to $49,999	9 = Pacific	1.7611	3 = MAGA Republican	2 = Male	1=White, non-Hispanic	0=No	0=No	0=No	0=No	0=No	0=No	0=No	0=No	0=No	0=No	0=No	1
76	2=High school graduate (high school diploma or the equivalent GED)	4=$50,000 to $74,999	3 = East-North Central	1.047	0 = Democrat / undecided	2 = Male	3=Hispanic, any race	0=No	0=No	0=No	0=No	0=No	0=No	0=No	0=No	0=No	0=No	0=No	1
69	3=Some college or Associates degree	4=$50,000 to $74,999	5 = South Atlantic	0.6888	2 = Strong Republican	1 = Female	1=White, non-Hispanic	0=No	0=No	0=No	0=No	0=No	0=No	0=No	0=No	0=No	0=No	0=No	1
75	4=Bachelors degree	7=$150,000 or more	4 = West-North Central	0.5048	3 = MAGA Republican	2 = Male	1=White, non-Hispanic	1=Yes	0=No	0=No	1=Yes	0=No	0=No	1=Yes	0=No	1=Yes	1=Yes	0=No	1
67	5=Masters degree or higher	6=$100,000 to $149,999	5 = South Atlantic	0.4901		1 = Female	1=White, non-Hispanic	0=No	0=No	0=No	0=No	0=No	0=No	0=No	0=No	0=No	0=No	0=No	0
48	5=Masters degree or higher	7=$150,000 or more	3 = East-North Central	0.8339	1 = Other Republican	2 = Male	1=White, non-Hispanic	0=No	0=No	0=No	0=No	0=No	0=No	0=No	0=No	0=No	0=No	0=No	1
70	2=High school graduate (high school diploma or the equivalent GED)	4=$50,000 to $74,999	6 = East-South Central	1.0821		2 = Male	2=Black, non-Hispanic	0=No	0=No	0=No	0=No	0=No	0=No	0=No	0=No	0=No	0=No	0=No	0
43	1=No high school diploma or GED	4=$50,000 to $74,999	5 = South Atlantic	2.0834	3 = MAGA Republican	1 = Female	1=White, non-Hispanic	0=No	0=No	0=No	0=No	0=No	0=No	0=No	0=No	0=No	0=No	0=No	1
74	4=Bachelors degree	3=$25,000 to $49,999	9 = Pacific	0.5111	1 = Other Republican	1 = Female	1=White, non-Hispanic	0=No	0=No	0=No	0=No	0=No	0=No	0=No	0=No	0=No	0=No	0=No	1
51	3=Some college or Associates degree	5=$75,000 to $99,999	7 = West-South Central	0.6776	0 = Democrat / undecided	1 = Female	3=Hispanic, any race	0=No	0=No	0=No	0=No	0=No	0=No	0=No	0=No	0=No	0=No	0=No	1
74	5=Masters degree or higher	7=$150,000 or more	8 = Mountain	0.5402	2 = Strong Republican	2 = Male	1=White, non-Hispanic	1=Yes	0=No	0=No	0=No	0=No	0=No	0=No	0=No	0=No	0=No	0=No	1
65	3=Some college or Associates degree	4=$50,000 to $74,999	5 = South Atlantic	0.6527	3 = MAGA Republican	1 = Female	1=White, non-Hispanic	0=No	0=No	0=No	0=No	0=No	0=No	0=No	0=No	0=No	0=No	0=No	1
57	2=High school graduate (high school diploma or the equivalent GED)	6=$100,000 to $149,999	7 = West-South Central	1.1174	3 = MAGA Republican	2 = Male	1=White, non-Hispanic	0=No	0=No	0=No	0=No	0=No	0=No	0=No	0=No	0=No	0=No	0=No	1
60	3=Some college or Associates degree	3=$25,000 to $49,999	5 = South Atlantic	0.5716	0 = Democrat / undecided	1 = Female	1=White, non-Hispanic	0=No	0=No	0=No	0=No	0=No	0=No	0=No	0=No	0=No	0=No	0=No	1
52	2=High school graduate (high school diploma or the equivalent GED)	6=$100,000 to $149,999	6 = East-South Central	1.3661	0 = Democrat / undecided	2 = Male	1=White, non-Hispanic	1=Yes	0=No	0=No	0=No	0=No	1=Yes	0=No	0=No	0=No	0=No	0=No	1
36	5=Masters degree or higher	7=$150,000 or more	9 = Pacific	1.1694	0 = Democrat / undecided	2 = Male	5=Other (American Indian/Alaskan, Other, 2+ races)	0=No	0=No	0=No	0=No	0=No	0=No	0=No	0=No	0=No	0=No	0=No	1
93	2=High school graduate (high school diploma or the equivalent GED)	3=$25,000 to $49,999	3 = East-North Central	0.7562	2 = Strong Republican	1 = Female	1=White, non-Hispanic	1=Yes	0=No	0=No	0=No	0=No	0=No	1=Yes	0=No	0=No	1=Yes	0=No	1
60	4=Bachelors degree	7=$150,000 or more	8 = Mountain	0.6403	1 = Other Republican	1 = Female	1=White, non-Hispanic	0=No	0=No	0=No	0=No	0=No	0=No	0=No	0=No	0=No	0=No	0=No	1
64	4=Bachelors degree	7=$150,000 or more	5 = South Atlantic	0.4857	1 = Other Republican	1 = Female	1=White, non-Hispanic	0=No	0=No	0=No	0=No	0=No	0=No	0=No	0=No	0=No	0=No	0=No	1
75	4=Bachelors degree	7=$150,000 or more	9 = Pacific	0.5793	0 = Democrat / undecided	1 = Female	1=White, non-Hispanic	0=No	0=No	0=No	0=No	0=No	0=No	0=No	0=No	0=No	0=No	0=No	1
30	1=No high school diploma or GED	5=$75,000 to $99,999	9 = Pacific	2.2189		1 = Female	3=Hispanic, any race	1=Yes	0=No	1=Yes	1=Yes	0=No	0=No	1=Yes	0=No	0=No	1=Yes	1=Yes	0
37	4=Bachelors degree	7=$150,000 or more	3 = East-North Central	1.0313	0 = Democrat / undecided	1 = Female	1=White, non-Hispanic	0=No	0=No	0=No	0=No	0=No	0=No	0=No	0=No	0=No	0=No	0=No	1
68	2=High school graduate (high school diploma or the equivalent GED)	2=$10,000 to $24,999	8 = Mountain	0.5793	0 = Democrat / undecided	1 = Female	1=White, non-Hispanic	1=Yes	0=No	0=No	0=No	0=No	0=No	0=No	0=No	1=Yes	0=No	0=No	1
56	1=No high school diploma or GED	4=$50,000 to $74,999	1 = New England	1.4731	0 = Democrat / undecided	1 = Female	1=White, non-Hispanic	0=No	0=No	0=No	0=No	0=No	0=No	0=No	0=No	0=No	0=No	0=No	1
38	5=Masters degree or higher	7=$150,000 or more	3 = East-North Central	1.09	0 = Democrat / undecided	1 = Female	1=White, non-Hispanic	0=No	0=No	0=No	0=No	0=No	0=No	0=No	0=No	0=No	0=No	0=No	1
45	4=Bachelors degree	6=$100,000 to $149,999	5 = South Atlantic	1.3445	0 = Democrat / undecided	1 = Female	2=Black, non-Hispanic	0=No	0=No	0=No	0=No	0=No	0=No	0=No	0=No	0=No	0=No	0=No	1
73	2=High school graduate (high school diploma or the equivalent GED)	1=Less than $10,000	6 = East-South Central	0.9641	0 = Democrat / undecided	2 = Male	2=Black, non-Hispanic	0=No	0=No	0=No	0=No	0=No	0=No	0=No	0=No	0=No	0=No	0=No	1
48	3=Some college or Associates degree	6=$100,000 to $149,999	2 = Mid-Atlantic	1.1426	0 = Democrat / undecided	2 = Male	2=Black, non-Hispanic	0=No	0=No	0=No	0=No	0=No	0=No	0=No	0=No	0=No	0=No	0=No	1
60	4=Bachelors degree	4=$50,000 to $74,999	9 = Pacific	0.3456	0 = Democrat / undecided	1 = Female	2=Black, non-Hispanic	0=No	0=No	0=No	0=No	0=No	0=No	0=No	0=No	0=No	0=No	0=No	1
67	2=High school graduate (high school diploma or the equivalent GED)	7=$150,000 or more	3 = East-North Central	0.981	0 = Democrat / undecided	2 = Male	1=White, non-Hispanic	0=No	0=No	0=No	0=No	0=No	0=No	0=No	0=No	0=No	0=No	0=No	1
55	2=High school graduate (high school diploma or the equivalent GED)	4=$50,000 to $74,999	3 = East-North Central	0.7922	0 = Democrat / undecided	2 = Male	1=White, non-Hispanic	0=No	0=No	0=No	0=No	0=No	0=No	0=No	0=No	0=No	0=No	0=No	1
62	4=Bachelors degree	5=$75,000 to $99,999	9 = Pacific	0.4745	0 = Democrat / undecided	1 = Female	1=White, non-Hispanic	0=No	0=No	0=No	0=No	0=No	0=No	0=No	0=No	0=No	0=No	0=No	1
76	3=Some college or Associates degree	7=$150,000 or more	9 = Pacific	0.8519	1 = Other Republican	1 = Female	1=White, non-Hispanic	0=No	0=No	0=No	0=No	0=No	0=No	0=No	0=No	0=No	0=No	0=No	1
53	3=Some college or Associates degree	6=$100,000 to $149,999	2 = Mid-Atlantic	0.9341	1 = Other Republican	1 = Female	1=White, non-Hispanic	0=No	0=No	0=No	0=No	0=No	0=No	0=No	0=No	0=No	0=No	0=No	1
39	5=Masters degree or higher	5=$75,000 to $99,999	5 = South Atlantic	0.8746	0 = Democrat / undecided		3=Hispanic, any race	0=No	0=No	0=No	0=No	0=No	0=No	0=No	0=No	0=No	0=No	0=No	1
60	5=Masters degree or higher	7=$150,000 or more	9 = Pacific	0.602	2 = Strong Republican	2 = Male	1=White, non-Hispanic	0=No	0=No	0=No	0=No	0=No	0=No	0=No	0=No	0=No	0=No	0=No	1
51	2=High school graduate (high school diploma or the equivalent GED)	2=$10,000 to $24,999	7 = West-South Central	0.9164	0 = Democrat / undecided	2 = Male	3=Hispanic, any race	1=Yes	0=No	0=No	0=No	0=No	0=No	0=No	0=No	0=No	0=No	0=No	1
66	3=Some college or Associates degree	2=$10,000 to $24,999	5 = South Atlantic	0.5042		1 = Female	2=Black, non-Hispanic	1=Yes	0=No	0=No	1=Yes	0=No	1=Yes	0=No	0=No	1=Yes	0=No	0=No	0
51	2=High school graduate (high school diploma or the equivalent GED)	7=$150,000 or more	2 = Mid-Atlantic	1.1445	3 = MAGA Republican	1 = Female	1=White, non-Hispanic	1=Yes	0=No	0=No	0=No	0=No	0=No	0=No	0=No	0=No	0=No	0=No	1
49	2=High school graduate (high school diploma or the equivalent GED)	4=$50,000 to $74,999	4 = West-North Central	1.4914	0 = Democrat / undecided	1 = Female	2=Black, non-Hispanic	1=Yes	0=No	0=No	0=No	0=No	0=No	0=No	0=No	0=No	0=No	0=No	1
60	3=Some college or Associates degree	3=$25,000 to $49,999	2 = Mid-Atlantic	0.5081	0 = Democrat / undecided	1 = Female	1=White, non-Hispanic	0=No	0=No	0=No	0=No	0=No	0=No	0=No	0=No	0=No	0=No	0=No	1
30	2=High school graduate (high school diploma or the equivalent GED)	3=$25,000 to $49,999	7 = West-South Central	1.2039	0 = Democrat / undecided	2 = Male	3=Hispanic, any race	1=Yes	0=No	0=No	1=Yes	1=Yes	0=No	0=No	1=Yes	0=No	0=No	1=Yes	1
67	2=High school graduate (high school diploma or the equivalent GED)	1=Less than $10,000	1 = New England	0.6909	1 = Other Republican	1 = Female	1=White, non-Hispanic	1=Yes	0=No	1=Yes	1=Yes	0=No	1=Yes	1=Yes	0=No	1=Yes	1=Yes	0=No	1
60	5=Masters degree or higher	6=$100,000 to $149,999	2 = Mid-Atlantic	0.6898	3 = MAGA Republican	1 = Female	1=White, non-Hispanic	1=Yes	0=No	1=Yes	1=Yes	0=No	1=Yes	1=Yes	0=No	1=Yes	0=No	0=No	1
61	3=Some college or Associates degree	6=$100,000 to $149,999	9 = Pacific	0.7115	0 = Democrat / undecided	1 = Female	1=White, non-Hispanic	0=No	0=No	0=No	0=No	0=No	0=No	0=No	0=No	0=No	0=No	0=No	1
65	2=High school graduate (high school diploma or the equivalent GED)	4=$50,000 to $74,999	4 = West-North Central	0.4796	0 = Democrat / undecided	1 = Female	1=White, non-Hispanic	0=No	0=No	0=No	0=No	0=No	0=No	0=No	0=No	0=No	0=No	0=No	1
73	3=Some college or Associates degree	4=$50,000 to $74,999	2 = Mid-Atlantic	0.5155	3 = MAGA Republican	1 = Female	1=White, non-Hispanic	1=Yes	0=No	0=No	0=No	0=No	0=No	1=Yes	0=No	0=No	1=Yes	0=No	1
41	2=High school graduate (high school diploma or the equivalent GED)	6=$100,000 to $149,999	8 = Mountain	0.8054	2 = Strong Republican	2 = Male	1=White, non-Hispanic	0=No	0=No	0=No	0=No	0=No	0=No	0=No	0=No	0=No	0=No	0=No	1
44	5=Masters degree or higher	7=$150,000 or more	2 = Mid-Atlantic	1.709	0 = Democrat / undecided	1 = Female	2=Black, non-Hispanic	0=No	0=No	0=No	0=No	0=No	0=No	0=No	0=No	0=No	0=No	0=No	1
35	2=High school graduate (high school diploma or the equivalent GED)	3=$25,000 to $49,999	9 = Pacific	1.4464	0 = Democrat / undecided	1 = Female	3=Hispanic, any race	0=No	0=No	0=No	0=No	0=No	0=No	0=No	0=No	0=No	0=No	0=No	1
28	3=Some college or Associates degree	4=$50,000 to $74,999	5 = South Atlantic	2.2334		1 = Female	3=Hispanic, any race	0=No	0=No	0=No	0=No	0=No	0=No	0=No	0=No	0=No	0=No	0=No	0
69	4=Bachelors degree	4=$50,000 to $74,999	9 = Pacific	0.5967	3 = MAGA Republican	2 = Male	1=White, non-Hispanic	1=Yes	1=Yes	0=No	1=Yes	1=Yes	0=No	0=No	1=Yes	1=Yes	1=Yes	1=Yes	1
40	4=Bachelors degree	6=$100,000 to $149,999	5 = South Atlantic	1.0701	1 = Other Republican	1 = Female	1=White, non-Hispanic	1=Yes	0=No	0=No	0=No	0=No	0=No	0=No	0=No	0=No	0=No	0=No	1
49	3=Some college or Associates degree	7=$150,000 or more	7 = West-South Central	1.085	1 = Other Republican	1 = Female	1=White, non-Hispanic	0=No	0=No	0=No	0=No	0=No	0=No	0=No	0=No	0=No	0=No	0=No	1
63	3=Some college or Associates degree	5=$75,000 to $99,999	9 = Pacific	0.6583	0 = Democrat / undecided	1 = Female	1=White, non-Hispanic	0=No	0=No	0=No	0=No	0=No	0=No	0=No	0=No	0=No	0=No	0=No	1
43	4=Bachelors degree	6=$100,000 to $149,999	8 = Mountain	0.6851	0 = Democrat / undecided	2 = Male	1=White, non-Hispanic	0=No	0=No	0=No	0=No	0=No	0=No	0=No	0=No	0=No	0=No	0=No	1
32	3=Some college or Associates degree	7=$150,000 or more	1 = New England	1.0606	0 = Democrat / undecided	2 = Male	1=White, non-Hispanic	0=No	0=No	0=No	0=No	0=No	0=No	0=No	0=No	0=No	0=No	0=No	1
41	3=Some college or Associates degree	3=$25,000 to $49,999	7 = West-South Central	1.2675	1 = Other Republican	1 = Female	1=White, non-Hispanic	1=Yes	0=No	0=No	0=No	0=No	0=No	0=No	0=No	1=Yes	0=No	0=No	1
62	2=High school graduate (high school diploma or the equivalent GED)	4=$50,000 to $74,999	2 = Mid-Atlantic	0.6949	0 = Democrat / undecided	1 = Female	1=White, non-Hispanic	0=No	0=No	0=No	0=No	0=No	0=No	0=No	0=No	0=No	0=No	0=No	1
40	2=High school graduate (high school diploma or the equivalent GED)	2=$10,000 to $24,999	4 = West-North Central	0.972	0 = Democrat / undecided	3 = Other	5=Other (American Indian/Alaskan, Other, 2+ races)	0=No	0=No	0=No	0=No	0=No	0=No	0=No	0=No	0=No	0=No	0=No	1
63	2=High school graduate (high school diploma or the equivalent GED)	2=$10,000 to $24,999	3 = East-North Central	0.7686	3 = MAGA Republican	1 = Female	1=White, non-Hispanic	1=Yes	0=No	1=Yes	1=Yes	0=No	0=No	1=Yes	0=No	0=No	1=Yes	0=No	1
62	2=High school graduate (high school diploma or the equivalent GED)	3=$25,000 to $49,999	3 = East-North Central	0.6609	0 = Democrat / undecided	1 = Female	1=White, non-Hispanic	1=Yes	0=No	0=No	0=No	0=No	1=Yes	0=No	0=No	1=Yes	0=No	0=No	1
66	4=Bachelors degree	2=$10,000 to $24,999	2 = Mid-Atlantic	0.5602	0 = Democrat / undecided	1 = Female	1=White, non-Hispanic	0=No	0=No	0=No	0=No	0=No	0=No	0=No	0=No	0=No	0=No	0=No	1
73	2=High school graduate (high school diploma or the equivalent GED)	4=$50,000 to $74,999	9 = Pacific	0.5799	1 = Other Republican	2 = Male	1=White, non-Hispanic	1=Yes	0=No	0=No	0=No	0=No	0=No	0=No	0=No	0=No	0=No	0=No	1
59	3=Some college or Associates degree	5=$75,000 to $99,999	5 = South Atlantic	1.2598	0 = Democrat / undecided	1 = Female	2=Black, non-Hispanic	0=No	0=No	0=No	0=No	0=No	0=No	0=No	0=No	0=No	0=No	0=No	1
60	3=Some college or Associates degree	2=$10,000 to $24,999	5 = South Atlantic	0.5641	0 = Democrat / undecided	1 = Female	1=White, non-Hispanic	1=Yes	0=No	0=No	1=Yes	0=No	1=Yes	0=No	0=No	1=Yes	1=Yes	0=No	1
70	2=High school graduate (high school diploma or the equivalent GED)	2=$10,000 to $24,999	8 = Mountain	0.9348	0 = Democrat / undecided	1 = Female	3=Hispanic, any race	0=No	0=No	0=No	0=No	0=No	0=No	0=No	0=No	0=No	0=No	0=No	1
67	2=High school graduate (high school diploma or the equivalent GED)	4=$50,000 to $74,999	8 = Mountain	0.634	0 = Democrat / undecided	2 = Male	1=White, non-Hispanic	1=Yes	0=No	0=No	0=No	0=No	0=No	0=No	0=No	0=No	0=No	0=No	1
60	3=Some college or Associates degree	5=$75,000 to $99,999	3 = East-North Central	0.7402	3 = MAGA Republican	1 = Female	1=White, non-Hispanic	1=Yes	0=No	1=Yes	1=Yes	1=Yes	0=No	0=No	0=No	0=No	1=Yes	0=No	1
76	2=High school graduate (high school diploma or the equivalent GED)	4=$50,000 to $74,999	9 = Pacific	1.3177	0 = Democrat / undecided	1 = Female	3=Hispanic, any race	0=No	0=No	0=No	0=No	0=No	0=No	0=No	0=No	0=No	0=No	0=No	1
28	1=No high school diploma or GED	3=$25,000 to $49,999	3 = East-North Central	4.1152		2 = Male	2=Black, non-Hispanic	0=No	0=No	0=No	0=No	0=No	0=No	0=No	0=No	0=No	0=No	0=No	0
77	2=High school graduate (high school diploma or the equivalent GED)	4=$50,000 to $74,999	7 = West-South Central	0.8485	1 = Other Republican	2 = Male	1=White, non-Hispanic	1=Yes	0=No	0=No	0=No	0=No	0=No	0=No	0=No	0=No	0=No	0=No	1
35	5=Masters degree or higher	4=$50,000 to $74,999	5 = South Atlantic	1.3512	1 = Other Republican	1 = Female	1=White, non-Hispanic	0=No	0=No	0=No	0=No	0=No	0=No	0=No	0=No	0=No	0=No	0=No	1
43	1=No high school diploma or GED	1=Less than $10,000	5 = South Atlantic	1.7315	0 = Democrat / undecided	1 = Female	2=Black, non-Hispanic	0=No	0=No	0=No	0=No	0=No	0=No	0=No	0=No	0=No	0=No	0=No	1
65	3=Some college or Associates degree	7=$150,000 or more	5 = South Atlantic	0.705	0 = Democrat / undecided	2 = Male	1=White, non-Hispanic	0=No	0=No	0=No	0=No	0=No	0=No	0=No	0=No	0=No	0=No	0=No	1
77	2=High school graduate (high school diploma or the equivalent GED)	5=$75,000 to $99,999	4 = West-North Central	0.6929	3 = MAGA Republican	2 = Male	1=White, non-Hispanic	1=Yes	0=No	0=No	0=No	0=No	0=No	0=No	0=No	0=No	0=No	0=No	1
38	2=High school graduate (high school diploma or the equivalent GED)	5=$75,000 to $99,999	7 = West-South Central	1.3707		1 = Female	3=Hispanic, any race	0=No	0=No	0=No	0=No	0=No	0=No	0=No	0=No	0=No	0=No	0=No	0
74	5=Masters degree or higher	3=$25,000 to $49,999	2 = Mid-Atlantic	0.6303	0 = Democrat / undecided	1 = Female	1=White, non-Hispanic	0=No	0=No	0=No	0=No	0=No	0=No	0=No	0=No	0=No	0=No	0=No	1
54	3=Some college or Associates degree	4=$50,000 to $74,999	5 = South Atlantic	1.1925	1 = Other Republican	2 = Male	1=White, non-Hispanic	0=No	0=No	0=No	0=No	0=No	0=No	0=No	0=No	0=No	0=No	0=No	1
62	4=Bachelors degree	7=$150,000 or more	4 = West-North Central	0.7267	1 = Other Republican	2 = Male	1=White, non-Hispanic	0=No	0=No	0=No	0=No	0=No	0=No	0=No	0=No	0=No	0=No	0=No	1
59	3=Some college or Associates degree	7=$150,000 or more	9 = Pacific	0.9559	1 = Other Republican	2 = Male	3=Hispanic, any race	0=No	0=No	0=No	0=No	0=No	0=No	0=No	0=No	0=No	0=No	0=No	1
80	3=Some college or Associates degree	4=$50,000 to $74,999	5 = South Atlantic	0.7852	1 = Other Republican	2 = Male	1=White, non-Hispanic	1=Yes	0=No	0=No	1=Yes	0=No	0=No	0=No	0=No	0=No	1=Yes	1=Yes	1
70	2=High school graduate (high school diploma or the equivalent GED)	6=$100,000 to $149,999	1 = New England	0.6152	0 = Democrat / undecided	1 = Female	1=White, non-Hispanic	0=No	0=No	0=No	0=No	0=No	0=No	0=No	0=No	0=No	0=No	0=No	1
73	2=High school graduate (high school diploma or the equivalent GED)	3=$25,000 to $49,999	5 = South Atlantic	0.6011	2 = Strong Republican	2 = Male	1=White, non-Hispanic	1=Yes	0=No	0=No	0=No	0=No	0=No	0=No	0=No	0=No	0=No	0=No	1
54	5=Masters degree or higher	7=$150,000 or more	5 = South Atlantic	0.8959		1 = Female	1=White, non-Hispanic	0=No	0=No	0=No	0=No	0=No	0=No	0=No	0=No	0=No	0=No	0=No	0
66	5=Masters degree or higher	5=$75,000 to $99,999	5 = South Atlantic	0.3812	0 = Democrat / undecided	1 = Female	3=Hispanic, any race	0=No	0=No	0=No	0=No	0=No	0=No	0=No	0=No	0=No	0=No	0=No	1
30	4=Bachelors degree	5=$75,000 to $99,999	6 = East-South Central	0.6889	0 = Democrat / undecided	2 = Male	2=Black, non-Hispanic	0=No	0=No	0=No	0=No	0=No	0=No	0=No	0=No	0=No	0=No	0=No	1
61	2=High school graduate (high school diploma or the equivalent GED)	5=$75,000 to $99,999	1 = New England	0.63	0 = Democrat / undecided	1 = Female	1=White, non-Hispanic	0=No	0=No	0=No	0=No	0=No	0=No	0=No	0=No	0=No	0=No	0=No	1
78	2=High school graduate (high school diploma or the equivalent GED)	3=$25,000 to $49,999	3 = East-North Central	0.7562	0 = Democrat / undecided	1 = Female	1=White, non-Hispanic	1=Yes	0=No	1=Yes	0=No	0=No	0=No	0=No	0=No	0=No	0=No	0=No	1
66	2=High school graduate (high school diploma or the equivalent GED)	3=$25,000 to $49,999	7 = West-South Central	0.5375	3 = MAGA Republican	1 = Female	1=White, non-Hispanic	1=Yes	0=No	0=No	0=No	0=No	0=No	0=No	0=No	1=Yes	1=Yes	0=No	1
73	5=Masters degree or higher	4=$50,000 to $74,999	9 = Pacific	0.6405	0 = Democrat / undecided	1 = Female	1=White, non-Hispanic	0=No	0=No	0=No	0=No	0=No	0=No	0=No	0=No	0=No	0=No	0=No	1
68	4=Bachelors degree	7=$150,000 or more	9 = Pacific	0.461	0 = Democrat / undecided	1 = Female	1=White, non-Hispanic	1=Yes	0=No	0=No	0=No	0=No	0=No	0=No	0=No	0=No	0=No	0=No	1
53	2=High school graduate (high school diploma or the equivalent GED)	2=$10,000 to $24,999	8 = Mountain	0.8797	0 = Democrat / undecided	1 = Female	1=White, non-Hispanic	1=Yes	0=No	1=Yes	0=No	0=No	1=Yes	0=No	0=No	0=No	0=No	0=No	1
46	4=Bachelors degree	7=$150,000 or more	3 = East-North Central	1.0123	0 = Democrat / undecided	2 = Male	2=Black, non-Hispanic	0=No	0=No	0=No	0=No	0=No	0=No	0=No	0=No	0=No	0=No	0=No	1
41	2=High school graduate (high school diploma or the equivalent GED)	3=$25,000 to $49,999	7 = West-South Central	1.1214		1 = Female	1=White, non-Hispanic	1=Yes	0=No	0=No	0=No	0=No	0=No	0=No	0=No	1=Yes	0=No	0=No	0
59	4=Bachelors degree	6=$100,000 to $149,999	3 = East-North Central	0.7907	1 = Other Republican	1 = Female	1=White, non-Hispanic	1=Yes	0=No	0=No	0=No	0=No	0=No	0=No	0=No	0=No	0=No	0=No	1
55	4=Bachelors degree	7=$150,000 or more	9 = Pacific	0.7657	0 = Democrat / undecided	2 = Male	1=White, non-Hispanic	0=No	0=No	0=No	0=No	0=No	0=No	0=No	0=No	0=No	0=No	0=No	1
86	2=High school graduate (high school diploma or the equivalent GED)	3=$25,000 to $49,999	3 = East-North Central	0.6996	2 = Strong Republican	2 = Male	1=White, non-Hispanic	1=Yes	0=No	1=Yes	1=Yes	0=No	0=No	0=No	0=No	0=No	0=No	0=No	1
57	2=High school graduate (high school diploma or the equivalent GED)	2=$10,000 to $24,999	4 = West-North Central	0.8991	0 = Democrat / undecided	2 = Male	1=White, non-Hispanic	1=Yes	0=No	0=No	0=No	0=No	0=No	0=No	0=No	0=No	1=Yes	0=No	1
58	3=Some college or Associates degree	6=$100,000 to $149,999	8 = Mountain	0.8462	0 = Democrat / undecided	2 = Male	3=Hispanic, any race	0=No	0=No	0=No	0=No	0=No	0=No	0=No	0=No	0=No	0=No	0=No	1
64	4=Bachelors degree	3=$25,000 to $49,999	4 = West-North Central	0.5265	0 = Democrat / undecided	1 = Female	1=White, non-Hispanic	0=No	0=No	0=No	0=No	0=No	0=No	0=No	0=No	0=No	0=No	0=No	1
79	2=High school graduate (high school diploma or the equivalent GED)	4=$50,000 to $74,999	5 = South Atlantic	0.8336	1 = Other Republican	1 = Female	1=White, non-Hispanic	1=Yes	0=No	0=No	0=No	0=No	0=No	0=No	0=No	0=No	0=No	0=No	1
82	3=Some college or Associates degree	2=$10,000 to $24,999	9 = Pacific	0.767	3 = MAGA Republican	1 = Female	1=White, non-Hispanic	1=Yes	0=No	0=No	0=No	0=No	0=No	0=No	0=No	0=No	0=No	0=No	1
60	5=Masters degree or higher	7=$150,000 or more	2 = Mid-Atlantic	0.7269	3 = MAGA Republican	2 = Male	1=White, non-Hispanic	0=No	0=No	0=No	0=No	0=No	0=No	0=No	0=No	0=No	0=No	0=No	1
77	1=No high school diploma or GED	3=$25,000 to $49,999	7 = West-South Central	1.3713	0 = Democrat / undecided	1 = Female	3=Hispanic, any race	0=No	0=No	0=No	0=No	0=No	0=No	0=No	0=No	0=No	0=No	0=No	1
68	4=Bachelors degree	4=$50,000 to $74,999	4 = West-North Central	0.4438	1 = Other Republican	2 = Male	1=White, non-Hispanic	0=No	0=No	0=No	0=No	0=No	0=No	0=No	0=No	0=No	0=No	0=No	1
57	4=Bachelors degree	6=$100,000 to $149,999	7 = West-South Central	0.3668	0 = Democrat / undecided	1 = Female	5=Other (American Indian/Alaskan, Other, 2+ races)	0=No	0=No	0=No	0=No	0=No	0=No	0=No	0=No	0=No	0=No	0=No	1
69	3=Some college or Associates degree	6=$100,000 to $149,999	9 = Pacific	0.604	0 = Democrat / undecided	1 = Female	1=White, non-Hispanic	1=Yes	0=No	0=No	0=No	0=No	0=No	0=No	0=No	0=No	0=No	0=No	1
68	4=Bachelors degree	4=$50,000 to $74,999	9 = Pacific	0.4583	1 = Other Republican	1 = Female	1=White, non-Hispanic	0=No	0=No	0=No	0=No	0=No	0=No	0=No	0=No	0=No	0=No	0=No	1
62	4=Bachelors degree	7=$150,000 or more	5 = South Atlantic	0.5752	3 = MAGA Republican	2 = Male	1=White, non-Hispanic	0=No	0=No	0=No	0=No	0=No	0=No	0=No	0=No	0=No	0=No	0=No	1
49	3=Some college or Associates degree	7=$150,000 or more	9 = Pacific	0.9559	2 = Strong Republican	2 = Male	1=White, non-Hispanic	0=No	0=No	0=No	0=No	0=No	0=No	0=No	0=No	0=No	0=No	0=No	1
64	2=High school graduate (high school diploma or the equivalent GED)	2=$10,000 to $24,999	8 = Mountain	0.4727	0 = Democrat / undecided	1 = Female	3=Hispanic, any race	0=No	0=No	0=No	0=No	0=No	0=No	0=No	0=No	0=No	0=No	0=No	1
61	5=Masters degree or higher	5=$75,000 to $99,999	6 = East-South Central	0.5448		1 = Female	1=White, non-Hispanic	0=No	0=No	0=No	0=No	0=No	0=No	0=No	0=No	0=No	0=No	0=No	0
32	2=High school graduate (high school diploma or the equivalent GED)	3=$25,000 to $49,999	9 = Pacific	0.9867		2 = Male	3=Hispanic, any race	0=No	0=No	0=No	0=No	0=No	0=No	0=No	0=No	0=No	0=No	0=No	0
57	5=Masters degree or higher	7=$150,000 or more	9 = Pacific	0.6525	0 = Democrat / undecided	2 = Male	1=White, non-Hispanic	1=Yes	0=No	0=No	0=No	0=No	0=No	0=No	0=No	0=No	1=Yes	0=No	1
69	2=High school graduate (high school diploma or the equivalent GED)	3=$25,000 to $49,999	9 = Pacific	0.5002	1 = Other Republican	1 = Female	1=White, non-Hispanic	0=No	0=No	0=No	0=No	0=No	0=No	0=No	0=No	0=No	0=No	0=No	1
71	3=Some college or Associates degree	4=$50,000 to $74,999	2 = Mid-Atlantic	0.6687	0 = Democrat / undecided	2 = Male	1=White, non-Hispanic	0=No	0=No	0=No	0=No	0=No	0=No	0=No	0=No	0=No	0=No	0=No	1
76	4=Bachelors degree	7=$150,000 or more	7 = West-South Central	1.0085	3 = MAGA Republican	1 = Female	1=White, non-Hispanic	0=No	0=No	0=No	0=No	0=No	0=No	0=No	0=No	0=No	0=No	0=No	1
51	3=Some college or Associates degree	6=$100,000 to $149,999	4 = West-North Central	1.195	0 = Democrat / undecided	2 = Male	1=White, non-Hispanic	0=No	0=No	0=No	0=No	0=No	0=No	0=No	0=No	0=No	0=No	0=No	1
62	1=No high school diploma or GED	6=$100,000 to $149,999	3 = East-North Central	1.1951	3 = MAGA Republican	1 = Female	3=Hispanic, any race	1=Yes	0=No	0=No	1=Yes	0=No	0=No	0=No	0=No	0=No	0=No	0=No	1
62	4=Bachelors degree	6=$100,000 to $149,999	9 = Pacific	0.2076	0 = Democrat / undecided	1 = Female	5=Other (American Indian/Alaskan, Other, 2+ races)	0=No	0=No	0=No	0=No	0=No	0=No	0=No	0=No	0=No	0=No	0=No	1
71	3=Some college or Associates degree	5=$75,000 to $99,999	3 = East-North Central	0.9413	3 = MAGA Republican	1 = Female	1=White, non-Hispanic	1=Yes	0=No	0=No	1=Yes	0=No	0=No	0=No	0=No	0=No	1=Yes	0=No	1
39	5=Masters degree or higher	6=$100,000 to $149,999	3 = East-North Central	1.0814	0 = Democrat / undecided	1 = Female	1=White, non-Hispanic	0=No	0=No	0=No	0=No	0=No	0=No	0=No	0=No	0=No	0=No	0=No	1
54	5=Masters degree or higher	7=$150,000 or more	1 = New England	0.9049	0 = Democrat / undecided	1 = Female	1=White, non-Hispanic	0=No	0=No	0=No	0=No	0=No	0=No	0=No	0=No	0=No	0=No	0=No	1
55	2=High school graduate (high school diploma or the equivalent GED)	6=$100,000 to $149,999	2 = Mid-Atlantic	1.1984	2 = Strong Republican	1 = Female	1=White, non-Hispanic	1=Yes	0=No	0=No	0=No	0=No	0=No	0=No	0=No	0=No	1=Yes	0=No	1
60	5=Masters degree or higher	5=$75,000 to $99,999	8 = Mountain	0.411	0 = Democrat / undecided	1 = Female	1=White, non-Hispanic	0=No	0=No	0=No	0=No	0=No	0=No	0=No	0=No	0=No	0=No	0=No	1
55	5=Masters degree or higher	4=$50,000 to $74,999	2 = Mid-Atlantic	0.9361	1 = Other Republican	1 = Female	1=White, non-Hispanic	1=Yes	0=No	0=No	0=No	0=No	0=No	0=No	0=No	0=No	0=No	0=No	1
72	2=High school graduate (high school diploma or the equivalent GED)	6=$100,000 to $149,999	8 = Mountain	0.555	2 = Strong Republican	2 = Male	1=White, non-Hispanic	0=No	0=No	0=No	0=No	0=No	0=No	0=No	0=No	0=No	0=No	0=No	1
59	1=No high school diploma or GED	2=$10,000 to $24,999	1 = New England	1.432		2 = Male	1=White, non-Hispanic	1=Yes	0=No	1=Yes	0=No	0=No	1=Yes	0=No	0=No	0=No	0=No	0=No	0
52	2=High school graduate (high school diploma or the equivalent GED)	4=$50,000 to $74,999	9 = Pacific	1.0499	0 = Democrat / undecided	2 = Male	3=Hispanic, any race	0=No	0=No	0=No	0=No	0=No	0=No	0=No	0=No	0=No	0=No	0=No	1
55	3=Some college or Associates degree	6=$100,000 to $149,999	7 = West-South Central	1.5721	0 = Democrat / undecided	2 = Male	2=Black, non-Hispanic	0=No	0=No	0=No	0=No	0=No	0=No	0=No	0=No	0=No	0=No	0=No	1
65	1=No high school diploma or GED	2=$10,000 to $24,999	6 = East-South Central	1.0384	1 = Other Republican	2 = Male	1=White, non-Hispanic	1=Yes	0=No	0=No	0=No	0=No	0=No	0=No	0=No	0=No	1=Yes	0=No	1
51	3=Some college or Associates degree	4=$50,000 to $74,999	2 = Mid-Atlantic	0.861	1 = Other Republican	2 = Male	2=Black, non-Hispanic	0=No	0=No	0=No	0=No	0=No	0=No	0=No	0=No	0=No	0=No	0=No	1
30	5=Masters degree or higher	4=$50,000 to $74,999	2 = Mid-Atlantic	0.3625	0 = Democrat / undecided	1 = Female	5=Other (American Indian/Alaskan, Other, 2+ races)	0=No	0=No	0=No	0=No	0=No	0=No	0=No	0=No	0=No	0=No	0=No	1
65	1=No high school diploma or GED	7=$150,000 or more	9 = Pacific	2.029		1 = Female	4=Asian American / Pacific Islander	0=No	0=No	0=No	0=No	0=No	0=No	0=No	0=No	0=No	0=No	0=No	0
50	4=Bachelors degree	6=$100,000 to $149,999	1 = New England	0.6198	3 = MAGA Republican	2 = Male	1=White, non-Hispanic	0=No	0=No	0=No	0=No	0=No	0=No	0=No	0=No	0=No	0=No	0=No	1
46	4=Bachelors degree	7=$150,000 or more	7 = West-South Central	0.9439	0 = Democrat / undecided	2 = Male	3=Hispanic, any race	0=No	0=No	0=No	0=No	0=No	0=No	0=No	0=No	0=No	0=No	0=No	1
79	4=Bachelors degree	6=$100,000 to $149,999	7 = West-South Central	1.6563	0 = Democrat / undecided	2 = Male	2=Black, non-Hispanic	0=No	0=No	0=No	0=No	0=No	0=No	0=No	0=No	0=No	0=No	0=No	1
79	2=High school graduate (high school diploma or the equivalent GED)	5=$75,000 to $99,999	8 = Mountain	0.9926		1 = Female	3=Hispanic, any race	0=No	0=No	0=No	0=No	0=No	0=No	0=No	0=No	0=No	0=No	0=No	0
61	2=High school graduate (high school diploma or the equivalent GED)	2=$10,000 to $24,999	6 = East-South Central	0.8032	1 = Other Republican	1 = Female	1=White, non-Hispanic	0=No	0=No	0=No	0=No	0=No	0=No	0=No	0=No	0=No	0=No	0=No	1
61	5=Masters degree or higher	7=$150,000 or more	5 = South Atlantic	0.597	0 = Democrat / undecided	1 = Female	1=White, non-Hispanic	0=No	0=No	0=No	0=No	0=No	0=No	0=No	0=No	0=No	0=No	0=No	1
66	3=Some college or Associates degree	4=$50,000 to $74,999	5 = South Atlantic	0.8139	1 = Other Republican	2 = Male	1=White, non-Hispanic	0=No	0=No	0=No	0=No	0=No	0=No	0=No	0=No	0=No	0=No	0=No	1
40	1=No high school diploma or GED	4=$50,000 to $74,999	8 = Mountain	1.448		2 = Male	3=Hispanic, any race	0=No	0=No	0=No	0=No	0=No	0=No	0=No	0=No	0=No	0=No	0=No	0
75	2=High school graduate (high school diploma or the equivalent GED)	4=$50,000 to $74,999	9 = Pacific	0.7104	3 = MAGA Republican	1 = Female	1=White, non-Hispanic	0=No	0=No	0=No	0=No	0=No	0=No	0=No	0=No	0=No	0=No	0=No	1
76	5=Masters degree or higher	5=$75,000 to $99,999	5 = South Atlantic	0.5598	3 = MAGA Republican	1 = Female	1=White, non-Hispanic	1=Yes	0=No	1=Yes	1=Yes	0=No	1=Yes	1=Yes	0=No	1=Yes	1=Yes	0=No	1
39	4=Bachelors degree	4=$50,000 to $74,999	3 = East-North Central	0.8651	0 = Democrat / undecided	1 = Female	1=White, non-Hispanic	0=No	0=No	0=No	0=No	0=No	0=No	0=No	0=No	0=No	0=No	0=No	1
59	1=No high school diploma or GED	4=$50,000 to $74,999	5 = South Atlantic	1.5056	2 = Strong Republican	1 = Female	1=White, non-Hispanic	0=No	0=No	0=No	0=No	0=No	0=No	0=No	0=No	0=No	0=No	0=No	1
42	4=Bachelors degree	4=$50,000 to $74,999	9 = Pacific	0.8808	1 = Other Republican	1 = Female	1=White, non-Hispanic	0=No	0=No	0=No	0=No	0=No	0=No	0=No	0=No	0=No	0=No	0=No	1
60	3=Some college or Associates degree	5=$75,000 to $99,999	5 = South Atlantic	0.4312	3 = MAGA Republican	1 = Female	3=Hispanic, any race	0=No	0=No	0=No	0=No	0=No	0=No	0=No	0=No	0=No	0=No	0=No	1
54	5=Masters degree or higher	7=$150,000 or more	7 = West-South Central	1.0946	3 = MAGA Republican	2 = Male	1=White, non-Hispanic	0=No	0=No	0=No	0=No	0=No	0=No	0=No	0=No	0=No	0=No	0=No	1
60	5=Masters degree or higher	6=$100,000 to $149,999	9 = Pacific	0.1898	1 = Other Republican	2 = Male	5=Other (American Indian/Alaskan, Other, 2+ races)	0=No	0=No	0=No	0=No	0=No	0=No	0=No	0=No	0=No	0=No	0=No	1
59	2=High school graduate (high school diploma or the equivalent GED)	5=$75,000 to $99,999	2 = Mid-Atlantic	0.9238		2 = Male	1=White, non-Hispanic	1=Yes	1=Yes	0=No	0=No	0=No	0=No	0=No	0=No	0=No	0=No	0=No	0
56	5=Masters degree or higher	6=$100,000 to $149,999	9 = Pacific	0.7615	1 = Other Republican	2 = Male	1=White, non-Hispanic	0=No	0=No	0=No	0=No	0=No	0=No	0=No	0=No	0=No	0=No	0=No	1
77	3=Some college or Associates degree	3=$25,000 to $49,999	4 = West-North Central	0.8661	3 = MAGA Republican	1 = Female	1=White, non-Hispanic	0=No	0=No	0=No	0=No	0=No	0=No	0=No	0=No	0=No	0=No	0=No	1
40	2=High school graduate (high school diploma or the equivalent GED)	1=Less than $10,000	9 = Pacific	1.0485	2 = Strong Republican	2 = Male	1=White, non-Hispanic	0=No	0=No	0=No	0=No	0=No	0=No	0=No	0=No	0=No	0=No	0=No	1
71	3=Some college or Associates degree	3=$25,000 to $49,999	5 = South Atlantic	0.6811	0 = Democrat / undecided	1 = Female	1=White, non-Hispanic	1=Yes	0=No	0=No	0=No	0=No	0=No	0=No	0=No	0=No	1=Yes	0=No	1
76	3=Some college or Associates degree	4=$50,000 to $74,999	6 = East-South Central	1.0784	0 = Democrat / undecided	1 = Female	2=Black, non-Hispanic	0=No	0=No	0=No	0=No	0=No	0=No	0=No	0=No	0=No	0=No	0=No	1
71	2=High school graduate (high school diploma or the equivalent GED)	3=$25,000 to $49,999	2 = Mid-Atlantic	0.756	1 = Other Republican	1 = Female	1=White, non-Hispanic	1=Yes	0=No	0=No	0=No	0=No	0=No	0=No	0=No	0=No	0=No	0=No	1
57	5=Masters degree or higher	7=$150,000 or more	9 = Pacific	0.821	0 = Democrat / undecided	1 = Female	1=White, non-Hispanic	0=No	0=No	0=No	0=No	0=No	0=No	0=No	0=No	0=No	0=No	0=No	1
41	5=Masters degree or higher	4=$50,000 to $74,999	6 = East-South Central	0.7	3 = MAGA Republican	1 = Female	1=White, non-Hispanic	1=Yes	0=No	0=No	1=Yes	0=No	1=Yes	0=No	0=No	0=No	0=No	0=No	1
60	1=No high school diploma or GED	3=$25,000 to $49,999	9 = Pacific	0.7248	0 = Democrat / undecided	1 = Female	3=Hispanic, any race	0=No	0=No	0=No	0=No	0=No	0=No	0=No	0=No	0=No	0=No	0=No	1
75	2=High school graduate (high school diploma or the equivalent GED)	6=$100,000 to $149,999	4 = West-North Central	0.8715	0 = Democrat / undecided	1 = Female	1=White, non-Hispanic	1=Yes	0=No	0=No	0=No	0=No	0=No	0=No	0=No	1=Yes	1=Yes	0=No	1
58	2=High school graduate (high school diploma or the equivalent GED)	3=$25,000 to $49,999	3 = East-North Central	1.1739	0 = Democrat / undecided	1 = Female	2=Black, non-Hispanic	0=No	0=No	0=No	0=No	0=No	0=No	0=No	0=No	0=No	0=No	0=No	1
39	1=No high school diploma or GED	5=$75,000 to $99,999	6 = East-South Central	1.4344	0 = Democrat / undecided	2 = Male	1=White, non-Hispanic	1=Yes	1=Yes	1=Yes	1=Yes	1=Yes	1=Yes	1=Yes	1=Yes	1=Yes	1=Yes	1=Yes	1
27	5=Masters degree or higher	5=$75,000 to $99,999	9 = Pacific	1.7141	0 = Democrat / undecided	2 = Male	1=White, non-Hispanic	0=No	0=No	0=No	0=No	0=No	0=No	0=No	0=No	0=No	0=No	0=No	1
35	2=High school graduate (high school diploma or the equivalent GED)	1=Less than $10,000	5 = South Atlantic	1.3012	0 = Democrat / undecided	2 = Male	2=Black, non-Hispanic	0=No	0=No	0=No	0=No	0=No	0=No	0=No	0=No	0=No	0=No	0=No	1
62	2=High school graduate (high school diploma or the equivalent GED)	3=$25,000 to $49,999	2 = Mid-Atlantic	0.5845	1 = Other Republican	1 = Female	1=White, non-Hispanic	0=No	0=No	0=No	0=No	0=No	0=No	0=No	0=No	0=No	0=No	0=No	1
81	5=Masters degree or higher	6=$100,000 to $149,999	8 = Mountain	0.6333	0 = Democrat / undecided	2 = Male	1=White, non-Hispanic	0=No	0=No	0=No	0=No	0=No	0=No	0=No	0=No	0=No	0=No	0=No	1
39	5=Masters degree or higher	3=$25,000 to $49,999	9 = Pacific	0.724	0 = Democrat / undecided	2 = Male	1=White, non-Hispanic	0=No	0=No	0=No	0=No	0=No	0=No	0=No	0=No	0=No	0=No	0=No	1
62	3=Some college or Associates degree	7=$150,000 or more	3 = East-North Central	0.9771	0 = Democrat / undecided	2 = Male	1=White, non-Hispanic	0=No	0=No	0=No	0=No	0=No	0=No	0=No	0=No	0=No	0=No	0=No	1
67	2=High school graduate (high school diploma or the equivalent GED)	3=$25,000 to $49,999	3 = East-North Central	0.6262		1 = Female	1=White, non-Hispanic	0=No	0=No	0=No	0=No	0=No	0=No	0=No	0=No	0=No	0=No	0=No	0
44	2=High school graduate (high school diploma or the equivalent GED)	6=$100,000 to $149,999	3 = East-North Central	1.3681	0 = Democrat / undecided	1 = Female	1=White, non-Hispanic	0=No	0=No	0=No	0=No	0=No	0=No	0=No	0=No	0=No	0=No	0=No	1
57	5=Masters degree or higher	7=$150,000 or more	5 = South Atlantic	0.9956	2 = Strong Republican	1 = Female	1=White, non-Hispanic	0=No	0=No	0=No	0=No	0=No	0=No	0=No	0=No	0=No	0=No	0=No	1
74	4=Bachelors degree	6=$100,000 to $149,999	2 = Mid-Atlantic	0.6844	0 = Democrat / undecided	2 = Male	1=White, non-Hispanic	0=No	0=No	0=No	0=No	0=No	0=No	0=No	0=No	0=No	0=No	0=No	1
44	4=Bachelors degree	7=$150,000 or more	3 = East-North Central	0.7852	1 = Other Republican	2 = Male	1=White, non-Hispanic	0=No	0=No	0=No	0=No	0=No	0=No	0=No	0=No	0=No	0=No	0=No	1
63	2=High school graduate (high school diploma or the equivalent GED)	2=$10,000 to $24,999	6 = East-South Central	0.7382	0 = Democrat / undecided	2 = Male	1=White, non-Hispanic	0=No	0=No	0=No	0=No	0=No	0=No	0=No	0=No	0=No	0=No	0=No	1
70	3=Some college or Associates degree	7=$150,000 or more	3 = East-North Central	1.0416	0 = Democrat / undecided	1 = Female	1=White, non-Hispanic	0=No	0=No	0=No	0=No	0=No	0=No	0=No	0=No	0=No	0=No	0=No	1
75	5=Masters degree or higher	7=$150,000 or more	1 = New England	0.5502	2 = Strong Republican	2 = Male	1=White, non-Hispanic	0=No	0=No	0=No	0=No	0=No	0=No	0=No	0=No	0=No	0=No	0=No	1
38	2=High school graduate (high school diploma or the equivalent GED)	3=$25,000 to $49,999	2 = Mid-Atlantic	0.5655	1 = Other Republican	2 = Male	1=White, non-Hispanic	1=Yes	0=No	0=No	0=No	0=No	1=Yes	0=No	0=No	0=No	0=No	0=No	1
48	4=Bachelors degree	4=$50,000 to $74,999	4 = West-North Central	0.6146	0 = Democrat / undecided	2 = Male	1=White, non-Hispanic	0=No	0=No	0=No	0=No	0=No	0=No	0=No	0=No	0=No	0=No	0=No	1
67	3=Some college or Associates degree	3=$25,000 to $49,999	2 = Mid-Atlantic	0.6254	2 = Strong Republican	2 = Male	1=White, non-Hispanic	1=Yes	0=No	0=No	0=No	0=No	0=No	0=No	0=No	0=No	1=Yes	0=No	1
78	2=High school graduate (high school diploma or the equivalent GED)	4=$50,000 to $74,999	1 = New England	0.8838	1 = Other Republican	1 = Female	1=White, non-Hispanic	0=No	0=No	0=No	0=No	0=No	0=No	0=No	0=No	0=No	0=No	0=No	1
41	2=High school graduate (high school diploma or the equivalent GED)	1=Less than $10,000	3 = East-North Central	1.2739	3 = MAGA Republican	1 = Female	1=White, non-Hispanic	1=Yes	0=No	0=No	0=No	0=No	0=No	0=No	0=No	0=No	0=No	0=No	1
68	2=High school graduate (high school diploma or the equivalent GED)	7=$150,000 or more	5 = South Atlantic	0.5755	3 = MAGA Republican	1 = Female	1=White, non-Hispanic	1=Yes	0=No	1=Yes	1=Yes	0=No	0=No	0=No	0=No	0=No	0=No	0=No	1
70	3=Some college or Associates degree	3=$25,000 to $49,999	5 = South Atlantic	0.5905	3 = MAGA Republican	2 = Male	1=White, non-Hispanic	1=Yes	0=No	0=No	1=Yes	0=No	0=No	0=No	0=No	0=No	1=Yes	0=No	1
35	3=Some college or Associates degree	3=$25,000 to $49,999	2 = Mid-Atlantic	1.3393	0 = Democrat / undecided	1 = Female	2=Black, non-Hispanic	0=No	0=No	0=No	0=No	0=No	0=No	0=No	0=No	0=No	0=No	0=No	1
68	4=Bachelors degree	7=$150,000 or more	8 = Mountain	0.8364		2 = Male	2=Black, non-Hispanic	0=No	0=No	0=No	0=No	0=No	0=No	0=No	0=No	0=No	0=No	0=No	0
42	2=High school graduate (high school diploma or the equivalent GED)	2=$10,000 to $24,999	2 = Mid-Atlantic	1.1507		3 = Other	1=White, non-Hispanic	1=Yes	0=No	0=No	0=No	0=No	0=No	0=No	0=No	0=No	0=No	0=No	0
71	4=Bachelors degree	6=$100,000 to $149,999	4 = West-North Central	0.5323	2 = Strong Republican	2 = Male	1=White, non-Hispanic	0=No	0=No	0=No	0=No	0=No	0=No	0=No	0=No	0=No	0=No	0=No	1
49	4=Bachelors degree	7=$150,000 or more	2 = Mid-Atlantic	0.8859	0 = Democrat / undecided	2 = Male	1=White, non-Hispanic	0=No	0=No	0=No	0=No	0=No	0=No	0=No	0=No	0=No	0=No	0=No	1
29	4=Bachelors degree	6=$100,000 to $149,999	4 = West-North Central	0.9266	0 = Democrat / undecided	1 = Female	1=White, non-Hispanic	0=No	0=No	0=No	0=No	0=No	0=No	0=No	0=No	0=No	0=No	0=No	1
39	3=Some college or Associates degree	4=$50,000 to $74,999	3 = East-North Central	0.486	1 = Other Republican	3 = Other	5=Other (American Indian/Alaskan, Other, 2+ races)	0=No	0=No	0=No	0=No	0=No	0=No	0=No	0=No	0=No	0=No	0=No	1
60	5=Masters degree or higher	7=$150,000 or more	1 = New England	0.6153	0 = Democrat / undecided	1 = Female	1=White, non-Hispanic	0=No	0=No	0=No	0=No	0=No	0=No	0=No	0=No	0=No	0=No	0=No	1
48	4=Bachelors degree	6=$100,000 to $149,999	9 = Pacific	0.8042		2 = Male	1=White, non-Hispanic	0=No	0=No	0=No	0=No	0=No	0=No	0=No	0=No	0=No	0=No	0=No	0
62	4=Bachelors degree	5=$75,000 to $99,999	9 = Pacific	0.3456	0 = Democrat / undecided	1 = Female	2=Black, non-Hispanic	0=No	0=No	0=No	0=No	0=No	0=No	0=No	0=No	0=No	0=No	0=No	1
58	5=Masters degree or higher	6=$100,000 to $149,999	7 = West-South Central	1.3079	0 = Democrat / undecided	2 = Male	5=Other (American Indian/Alaskan, Other, 2+ races)	1=Yes	0=No	0=No	0=No	0=No	0=No	0=No	0=No	0=No	0=No	0=No	1
77	2=High school graduate (high school diploma or the equivalent GED)	5=$75,000 to $99,999	1 = New England	0.7618	3 = MAGA Republican	1 = Female	1=White, non-Hispanic	1=Yes	0=No	0=No	0=No	0=No	0=No	0=No	0=No	0=No	0=No	0=No	1
39	5=Masters degree or higher	7=$150,000 or more	5 = South Atlantic	1.1209	0 = Democrat / undecided	1 = Female	1=White, non-Hispanic	0=No	0=No	0=No	0=No	0=No	0=No	0=No	0=No	0=No	0=No	0=No	1
43	4=Bachelors degree	7=$150,000 or more	2 = Mid-Atlantic	1.4632	0 = Democrat / undecided	1 = Female	3=Hispanic, any race	0=No	0=No	0=No	0=No	0=No	0=No	0=No	0=No	0=No	0=No	0=No	1
27	3=Some college or Associates degree	7=$150,000 or more	2 = Mid-Atlantic	2.3141	0 = Democrat / undecided	2 = Male	3=Hispanic, any race	0=No	0=No	0=No	0=No	0=No	0=No	0=No	0=No	0=No	0=No	0=No	1
77	3=Some college or Associates degree	4=$50,000 to $74,999	3 = East-North Central	0.6511	1 = Other Republican	2 = Male	1=White, non-Hispanic	0=No	0=No	0=No	0=No	0=No	0=No	0=No	0=No	0=No	0=No	0=No	1
31	1=No high school diploma or GED	3=$25,000 to $49,999	5 = South Atlantic	1.8246	1 = Other Republican	1 = Female	1=White, non-Hispanic	1=Yes	0=No	0=No	0=No	0=No	1=Yes	0=No	0=No	0=No	0=No	0=No	1
74	3=Some college or Associates degree	3=$25,000 to $49,999	3 = East-North Central	0.7868	3 = MAGA Republican	1 = Female	1=White, non-Hispanic	1=Yes	0=No	0=No	0=No	0=No	0=No	0=No	0=No	1=Yes	0=No	0=No	1
41	5=Masters degree or higher	7=$150,000 or more	9 = Pacific	0.7616	0 = Democrat / undecided	2 = Male	1=White, non-Hispanic	0=No	0=No	0=No	0=No	0=No	0=No	0=No	0=No	0=No	0=No	0=No	1
38	1=No high school diploma or GED	4=$50,000 to $74,999	7 = West-South Central	2.3009		1 = Female	3=Hispanic, any race	0=No	0=No	0=No	0=No	0=No	0=No	0=No	0=No	0=No	0=No	0=No	0
76	3=Some college or Associates degree	5=$75,000 to $99,999	5 = South Atlantic	0.7742	0 = Democrat / undecided	1 = Female	2=Black, non-Hispanic	0=No	0=No	0=No	0=No	0=No	0=No	0=No	0=No	0=No	0=No	0=No	1
37	5=Masters degree or higher	5=$75,000 to $99,999	1 = New England	1.0033	1 = Other Republican	2 = Male	1=White, non-Hispanic	0=No	0=No	0=No	0=No	0=No	0=No	0=No	0=No	0=No	0=No	0=No	1
49	3=Some college or Associates degree	7=$150,000 or more	1 = New England	0.9601	3 = MAGA Republican	1 = Female	1=White, non-Hispanic	1=Yes	0=No	0=No	1=Yes	0=No	0=No	0=No	0=No	0=No	0=No	0=No	1
43	3=Some college or Associates degree	5=$75,000 to $99,999	8 = Mountain	0.8268		1 = Female	1=White, non-Hispanic	0=No	0=No	0=No	0=No	0=No	0=No	0=No	0=No	0=No	0=No	0=No	0
74	2=High school graduate (high school diploma or the equivalent GED)	5=$75,000 to $99,999	3 = East-North Central	1.0395	0 = Democrat / undecided	1 = Female	1=White, non-Hispanic	1=Yes	0=No	0=No	0=No	0=No	0=No	0=No	0=No	1=Yes	0=No	0=No	1
41	2=High school graduate (high school diploma or the equivalent GED)	3=$25,000 to $49,999	2 = Mid-Atlantic	2.0458		1 = Female	3=Hispanic, any race	0=No	1=Yes	0=No	0=No	0=No	0=No	0=No	0=No	0=No	0=No	0=No	0
82	2=High school graduate (high school diploma or the equivalent GED)	4=$50,000 to $74,999	5 = South Atlantic	1.1919	0 = Democrat / undecided	2 = Male	3=Hispanic, any race	0=No	0=No	0=No	0=No	0=No	0=No	0=No	0=No	0=No	0=No	0=No	1
75	1=No high school diploma or GED	4=$50,000 to $74,999	7 = West-South Central	1.1916	0 = Democrat / undecided	2 = Male	3=Hispanic, any race	0=No	0=No	0=No	0=No	0=No	0=No	0=No	0=No	0=No	0=No	0=No	1
67	3=Some college or Associates degree	4=$50,000 to $74,999	7 = West-South Central	0.4356	0 = Democrat / undecided	1 = Female	3=Hispanic, any race	0=No	0=No	0=No	0=No	0=No	0=No	0=No	0=No	0=No	0=No	0=No	1
71	3=Some college or Associates degree	7=$150,000 or more	7 = West-South Central	1.07	2 = Strong Republican	1 = Female	1=White, non-Hispanic	0=No	0=No	0=No	0=No	0=No	0=No	0=No	0=No	0=No	0=No	0=No	1
68	2=High school graduate (high school diploma or the equivalent GED)	2=$10,000 to $24,999	6 = East-South Central	0.6662	0 = Democrat / undecided	1 = Female	1=White, non-Hispanic	0=No	0=No	0=No	0=No	0=No	0=No	0=No	0=No	0=No	0=No	0=No	1
62	2=High school graduate (high school diploma or the equivalent GED)	5=$75,000 to $99,999	5 = South Atlantic	0.6157	1 = Other Republican	1 = Female	1=White, non-Hispanic	0=No	0=No	0=No	0=No	0=No	0=No	0=No	0=No	0=No	0=No	0=No	1
67	2=High school graduate (high school diploma or the equivalent GED)	6=$100,000 to $149,999	5 = South Atlantic	0.7138	0 = Democrat / undecided	1 = Female	1=White, non-Hispanic	0=No	0=No	0=No	0=No	0=No	0=No	0=No	0=No	0=No	0=No	0=No	1
85	2=High school graduate (high school diploma or the equivalent GED)	1=Less than $10,000	5 = South Atlantic	0.6842	2 = Strong Republican	1 = Female	1=White, non-Hispanic	0=No	0=No	0=No	0=No	0=No	0=No	0=No	0=No	0=No	0=No	0=No	1
78	2=High school graduate (high school diploma or the equivalent GED)	2=$10,000 to $24,999	9 = Pacific	0.7578	0 = Democrat / undecided	1 = Female	1=White, non-Hispanic	0=No	0=No	0=No	0=No	0=No	0=No	0=No	0=No	0=No	0=No	0=No	1
62	3=Some college or Associates degree	3=$25,000 to $49,999	7 = West-South Central	0.5447	1 = Other Republican	1 = Female	1=White, non-Hispanic	1=Yes	0=No	0=No	0=No	0=No	0=No	0=No	0=No	0=No	0=No	0=No	1
55	1=No high school diploma or GED	4=$50,000 to $74,999	7 = West-South Central	1.1469	1 = Other Republican	2 = Male	1=White, non-Hispanic	1=Yes	0=No	0=No	0=No	0=No	1=Yes	0=No	0=No	1=Yes	0=No	0=No	1
74	3=Some college or Associates degree	2=$10,000 to $24,999	9 = Pacific	0.2931	0 = Democrat / undecided	1 = Female	5=Other (American Indian/Alaskan, Other, 2+ races)	0=No	0=No	0=No	0=No	0=No	0=No	0=No	0=No	0=No	0=No	0=No	1
34	4=Bachelors degree	2=$10,000 to $24,999	2 = Mid-Atlantic	0.911	2 = Strong Republican	2 = Male	1=White, non-Hispanic	0=No	0=No	0=No	0=No	0=No	0=No	0=No	0=No	0=No	0=No	0=No	1
30	3=Some college or Associates degree	3=$25,000 to $49,999	3 = East-North Central	1.1172	0 = Democrat / undecided	1 = Female	2=Black, non-Hispanic	1=Yes	0=No	0=No	0=No	0=No	0=No	0=No	0=No	1=Yes	0=No	0=No	1
85	5=Masters degree or higher	6=$100,000 to $149,999	1 = New England	0.4235	1 = Other Republican	2 = Male	1=White, non-Hispanic	0=No	0=No	0=No	0=No	0=No	0=No	0=No	0=No	0=No	0=No	0=No	1
26	4=Bachelors degree	3=$25,000 to $49,999	6 = East-South Central	1.3067	2 = Strong Republican	2 = Male	1=White, non-Hispanic	0=No	0=No	0=No	0=No	0=No	0=No	0=No	0=No	0=No	0=No	0=No	1
76	3=Some college or Associates degree	4=$50,000 to $74,999	5 = South Atlantic	0.9526	2 = Strong Republican	2 = Male	3=Hispanic, any race	0=No	0=No	0=No	0=No	0=No	0=No	0=No	0=No	0=No	0=No	0=No	1
73	3=Some college or Associates degree	4=$50,000 to $74,999	7 = West-South Central	0.8272	3 = MAGA Republican	1 = Female	3=Hispanic, any race	0=No	0=No	0=No	0=No	0=No	0=No	0=No	0=No	0=No	0=No	0=No	1
60	5=Masters degree or higher	7=$150,000 or more	9 = Pacific	0.8963	0 = Democrat / undecided	1 = Female	4=Asian American / Pacific Islander	0=No	0=No	0=No	0=No	0=No	0=No	0=No	0=No	0=No	0=No	0=No	1
67	2=High school graduate (high school diploma or the equivalent GED)	5=$75,000 to $99,999	2 = Mid-Atlantic	0.8011	0 = Democrat / undecided	2 = Male	1=White, non-Hispanic	0=No	0=No	0=No	0=No	0=No	0=No	0=No	0=No	0=No	0=No	0=No	1
67	3=Some college or Associates degree	3=$25,000 to $49,999	8 = Mountain	0.4772		1 = Female	3=Hispanic, any race	0=No	0=No	0=No	0=No	0=No	0=No	0=No	0=No	0=No	0=No	0=No	0
78	2=High school graduate (high school diploma or the equivalent GED)	3=$25,000 to $49,999	5 = South Atlantic	0.6011	3 = MAGA Republican	2 = Male	1=White, non-Hispanic	0=No	0=No	0=No	0=No	0=No	0=No	0=No	0=No	0=No	0=No	0=No	1
69	2=High school graduate (high school diploma or the equivalent GED)	4=$50,000 to $74,999	5 = South Atlantic	0.6644	3 = MAGA Republican	1 = Female	1=White, non-Hispanic	0=No	0=No	0=No	0=No	0=No	0=No	0=No	0=No	0=No	0=No	0=No	1
61	1=No high school diploma or GED	6=$100,000 to $149,999	9 = Pacific	1.0753	0 = Democrat / undecided	2 = Male	3=Hispanic, any race	1=Yes	0=No	0=No	0=No	0=No	0=No	0=No	0=No	0=No	0=No	0=No	1
33	5=Masters degree or higher	7=$150,000 or more	2 = Mid-Atlantic	1.1002	0 = Democrat / undecided	1 = Female	1=White, non-Hispanic	0=No	0=No	0=No	0=No	0=No	0=No	0=No	0=No	0=No	0=No	0=No	1
35	5=Masters degree or higher	6=$100,000 to $149,999	5 = South Atlantic	1.131		1 = Female	1=White, non-Hispanic	0=No	0=No	0=No	0=No	0=No	0=No	0=No	0=No	0=No	0=No	0=No	0
61	4=Bachelors degree	5=$75,000 to $99,999	2 = Mid-Atlantic	0.1713	0 = Democrat / undecided	1 = Female	5=Other (American Indian/Alaskan, Other, 2+ races)	0=No	0=No	0=No	0=No	0=No	0=No	0=No	0=No	0=No	0=No	0=No	1
30	3=Some college or Associates degree	5=$75,000 to $99,999	5 = South Atlantic	1.4709	1 = Other Republican	2 = Male	4=Asian American / Pacific Islander	0=No	0=No	0=No	0=No	0=No	0=No	0=No	0=No	0=No	0=No	0=No	1
39	3=Some college or Associates degree	7=$150,000 or more	9 = Pacific	0.9508	0 = Democrat / undecided	2 = Male	1=White, non-Hispanic	0=No	0=No	0=No	0=No	0=No	0=No	0=No	0=No	0=No	0=No	0=No	1
52	2=High school graduate (high school diploma or the equivalent GED)	3=$25,000 to $49,999	2 = Mid-Atlantic	0.8768	0 = Democrat / undecided	2 = Male	1=White, non-Hispanic	0=No	0=No	0=No	0=No	0=No	0=No	0=No	0=No	0=No	0=No	0=No	1
43	2=High school graduate (high school diploma or the equivalent GED)	1=Less than $10,000	1 = New England	1.5665	0 = Democrat / undecided	1 = Female	1=White, non-Hispanic	0=No	0=No	0=No	0=No	0=No	0=No	0=No	0=No	0=No	0=No	0=No	1
75	4=Bachelors degree	3=$25,000 to $49,999	5 = South Atlantic	0.6162	0 = Democrat / undecided	1 = Female	1=White, non-Hispanic	0=No	0=No	0=No	0=No	0=No	0=No	0=No	0=No	0=No	0=No	0=No	1
26	2=High school graduate (high school diploma or the equivalent GED)	2=$10,000 to $24,999	3 = East-North Central	2.0364		2 = Male	1=White, non-Hispanic	0=No	0=No	0=No	0=No	0=No	0=No	0=No	0=No	0=No	0=No	0=No	0
40	5=Masters degree or higher	6=$100,000 to $149,999	4 = West-North Central	0.8903	0 = Democrat / undecided	1 = Female	1=White, non-Hispanic	0=No	0=No	0=No	0=No	0=No	0=No	0=No	0=No	0=No	0=No	0=No	1
56	4=Bachelors degree	7=$150,000 or more	6 = East-South Central	1.2367	1 = Other Republican	1 = Female	1=White, non-Hispanic	1=Yes	0=No	0=No	0=No	0=No	0=No	0=No	0=No	0=No	1=Yes	0=No	1
72	4=Bachelors degree	5=$75,000 to $99,999	5 = South Atlantic	0.6262	0 = Democrat / undecided	1 = Female	2=Black, non-Hispanic	0=No	0=No	0=No	0=No	0=No	0=No	0=No	0=No	0=No	0=No	0=No	1
24	3=Some college or Associates degree	6=$100,000 to $149,999	1 = New England	1.6451	0 = Democrat / undecided	2 = Male	1=White, non-Hispanic	0=No	0=No	0=No	0=No	0=No	0=No	0=No	0=No	0=No	0=No	0=No	1
53	4=Bachelors degree	5=$75,000 to $99,999	4 = West-North Central	0.7537	0 = Democrat / undecided	1 = Female	1=White, non-Hispanic	0=No	0=No	0=No	0=No	0=No	0=No	0=No	0=No	0=No	0=No	0=No	1
60	3=Some college or Associates degree	6=$100,000 to $149,999	4 = West-North Central	0.6429	0 = Democrat / undecided	1 = Female	1=White, non-Hispanic	0=No	0=No	0=No	0=No	0=No	0=No	0=No	0=No	0=No	0=No	0=No	1
72	2=High school graduate (high school diploma or the equivalent GED)	4=$50,000 to $74,999	3 = East-North Central	0.6258	1 = Other Republican	2 = Male	1=White, non-Hispanic	1=Yes	0=No	0=No	0=No	0=No	0=No	0=No	0=No	0=No	1=Yes	0=No	1
29	4=Bachelors degree	6=$100,000 to $149,999	8 = Mountain	1.0615	0 = Democrat / undecided	2 = Male	1=White, non-Hispanic	0=No	0=No	0=No	0=No	0=No	0=No	0=No	0=No	0=No	0=No	0=No	1
34	4=Bachelors degree	5=$75,000 to $99,999	5 = South Atlantic	0.923	1 = Other Republican	1 = Female	1=White, non-Hispanic	0=No	0=No	0=No	0=No	0=No	0=No	0=No	0=No	0=No	0=No	0=No	1
49	4=Bachelors degree	6=$100,000 to $149,999	3 = East-North Central	1.2259	0 = Democrat / undecided	2 = Male	4=Asian American / Pacific Islander	0=No	0=No	0=No	0=No	0=No	0=No	0=No	0=No	0=No	0=No	0=No	1
34	5=Masters degree or higher	5=$75,000 to $99,999	5 = South Atlantic	0.923	0 = Democrat / undecided	1 = Female	1=White, non-Hispanic	0=No	0=No	0=No	0=No	0=No	0=No	0=No	0=No	0=No	0=No	0=No	1
60	3=Some college or Associates degree	5=$75,000 to $99,999	7 = West-South Central	0.528	2 = Strong Republican	1 = Female	1=White, non-Hispanic	0=No	0=No	0=No	0=No	0=No	0=No	0=No	0=No	0=No	0=No	0=No	1
30	1=No high school diploma or GED	1=Less than $10,000	4 = West-North Central	0.907	0 = Democrat / undecided	1 = Female	1=White, non-Hispanic	1=Yes	1=Yes	1=Yes	1=Yes	1=Yes	1=Yes	1=Yes	1=Yes	1=Yes	1=Yes	1=Yes	1
38	2=High school graduate (high school diploma or the equivalent GED)	3=$25,000 to $49,999	3 = East-North Central	1.0969	0 = Democrat / undecided	1 = Female	1=White, non-Hispanic	0=No	0=No	0=No	0=No	0=No	0=No	0=No	0=No	0=No	0=No	0=No	1
78	3=Some college or Associates degree	3=$25,000 to $49,999	1 = New England	0.3176	3 = MAGA Republican	2 = Male	5=Other (American Indian/Alaskan, Other, 2+ races)	1=Yes	0=No	0=No	0=No	0=No	0=No	0=No	0=No	0=No	0=No	0=No	1
61	3=Some college or Associates degree	2=$10,000 to $24,999	9 = Pacific	0.7146	0 = Democrat / undecided	2 = Male	1=White, non-Hispanic	0=No	0=No	0=No	0=No	0=No	0=No	0=No	0=No	0=No	0=No	0=No	1
34	3=Some college or Associates degree	3=$25,000 to $49,999	2 = Mid-Atlantic	1.3393	0 = Democrat / undecided	1 = Female	2=Black, non-Hispanic	0=No	0=No	0=No	0=No	0=No	0=No	0=No	0=No	0=No	0=No	0=No	1
35	2=High school graduate (high school diploma or the equivalent GED)	2=$10,000 to $24,999	5 = South Atlantic	1.5628	0 = Democrat / undecided	1 = Female	2=Black, non-Hispanic	0=No	0=No	0=No	0=No	0=No	0=No	0=No	0=No	0=No	0=No	0=No	1
69	2=High school graduate (high school diploma or the equivalent GED)	5=$75,000 to $99,999	5 = South Atlantic	0.8303	0 = Democrat / undecided	1 = Female	2=Black, non-Hispanic	1=Yes	0=No	0=No	0=No	0=No	0=No	0=No	1=Yes	0=No	1=Yes	1=Yes	1
59	2=High school graduate (high school diploma or the equivalent GED)	6=$100,000 to $149,999	3 = East-North Central	0.9384		2 = Male	1=White, non-Hispanic	1=Yes	0=No	0=No	0=No	0=No	0=No	0=No	0=No	0=No	0=No	0=No	0
63	2=High school graduate (high school diploma or the equivalent GED)	3=$25,000 to $49,999	5 = South Atlantic	0.7658	2 = Strong Republican	2 = Male	1=White, non-Hispanic	0=No	0=No	0=No	0=No	0=No	0=No	0=No	0=No	0=No	0=No	0=No	1
34	3=Some college or Associates degree	4=$50,000 to $74,999	3 = East-North Central	0.9794		1 = Female	1=White, non-Hispanic	0=No	0=No	0=No	0=No	0=No	0=No	0=No	0=No	0=No	0=No	0=No	0
44	4=Bachelors degree	6=$100,000 to $149,999	8 = Mountain	0.2935	0 = Democrat / undecided	1 = Female	5=Other (American Indian/Alaskan, Other, 2+ races)	0=No	0=No	0=No	0=No	0=No	0=No	0=No	0=No	0=No	0=No	0=No	1
89	5=Masters degree or higher	4=$50,000 to $74,999	2 = Mid-Atlantic	0.6412	3 = MAGA Republican	2 = Male	1=White, non-Hispanic	1=Yes	0=No	0=No	1=Yes	0=No	0=No	1=Yes	0=No	1=Yes	1=Yes	0=No	1
62	2=High school graduate (high school diploma or the equivalent GED)	6=$100,000 to $149,999	3 = East-North Central	0.8591	3 = MAGA Republican	1 = Female	1=White, non-Hispanic	0=No	0=No	0=No	0=No	0=No	0=No	0=No	0=No	0=No	0=No	0=No	1
38	3=Some college or Associates degree	5=$75,000 to $99,999	3 = East-North Central	0.9835	1 = Other Republican	2 = Male	1=White, non-Hispanic	0=No	0=No	0=No	0=No	0=No	0=No	0=No	0=No	0=No	0=No	0=No	1
69	2=High school graduate (high school diploma or the equivalent GED)	7=$150,000 or more	2 = Mid-Atlantic	0.7476	1 = Other Republican	1 = Female	1=White, non-Hispanic	0=No	0=No	0=No	0=No	0=No	0=No	0=No	0=No	0=No	0=No	0=No	1
57	3=Some college or Associates degree	5=$75,000 to $99,999	9 = Pacific	0.7162	0 = Democrat / undecided	2 = Male	2=Black, non-Hispanic	0=No	0=No	0=No	0=No	0=No	0=No	0=No	0=No	0=No	0=No	0=No	1
49	5=Masters degree or higher	7=$150,000 or more	5 = South Atlantic	0.9898	1 = Other Republican	2 = Male	1=White, non-Hispanic	0=No	0=No	0=No	0=No	0=No	0=No	0=No	0=No	0=No	0=No	0=No	1
69	4=Bachelors degree	7=$150,000 or more	3 = East-North Central	0.7423	2 = Strong Republican	2 = Male	1=White, non-Hispanic	0=No	0=No	0=No	0=No	0=No	0=No	0=No	0=No	0=No	0=No	0=No	1
63	3=Some college or Associates degree	7=$150,000 or more	3 = East-North Central	1.0312	0 = Democrat / undecided	2 = Male	1=White, non-Hispanic	1=Yes	0=No	0=No	1=Yes	0=No	0=No	0=No	0=No	0=No	0=No	0=No	1
69	3=Some college or Associates degree	5=$75,000 to $99,999	6 = East-South Central	1.1198	3 = MAGA Republican	2 = Male	1=White, non-Hispanic	1=Yes	0=No	0=No	0=No	0=No	0=No	1=Yes	0=No	0=No	1=Yes	0=No	1
57	2=High school graduate (high school diploma or the equivalent GED)	3=$25,000 to $49,999	5 = South Atlantic	1.1302	3 = MAGA Republican	1 = Female	1=White, non-Hispanic	0=No	0=No	0=No	0=No	0=No	0=No	0=No	0=No	0=No	0=No	0=No	1
89	2=High school graduate (high school diploma or the equivalent GED)	5=$75,000 to $99,999	5 = South Atlantic	0.6632	0 = Democrat / undecided	1 = Female	1=White, non-Hispanic	0=No	0=No	0=No	0=No	0=No	0=No	0=No	0=No	0=No	0=No	0=No	1
61	3=Some college or Associates degree	7=$150,000 or more	2 = Mid-Atlantic	0.6499	0 = Democrat / undecided	1 = Female	1=White, non-Hispanic	0=No	0=No	0=No	0=No	0=No	0=No	0=No	0=No	0=No	0=No	0=No	1
66	2=High school graduate (high school diploma or the equivalent GED)	3=$25,000 to $49,999	2 = Mid-Atlantic	0.5845	0 = Democrat / undecided	1 = Female	1=White, non-Hispanic	0=No	0=No	0=No	0=No	0=No	0=No	0=No	0=No	0=No	0=No	0=No	1
64	3=Some college or Associates degree	2=$10,000 to $24,999	5 = South Atlantic	0.2793	3 = MAGA Republican	2 = Male	5=Other (American Indian/Alaskan, Other, 2+ races)	1=Yes	0=No	0=No	0=No	0=No	0=No	0=No	0=No	0=No	0=No	0=No	1
59	4=Bachelors degree	5=$75,000 to $99,999	9 = Pacific	0.7865	0 = Democrat / undecided	2 = Male	1=White, non-Hispanic	0=No	0=No	0=No	0=No	0=No	0=No	0=No	0=No	0=No	0=No	0=No	1
68	3=Some college or Associates degree	7=$150,000 or more	1 = New England	0.6542	0 = Democrat / undecided	1 = Female	1=White, non-Hispanic	0=No	0=No	0=No	0=No	0=No	0=No	0=No	0=No	0=No	0=No	0=No	1
65	2=High school graduate (high school diploma or the equivalent GED)	7=$150,000 or more	2 = Mid-Atlantic	0.8719	3 = MAGA Republican	2 = Male	1=White, non-Hispanic	1=Yes	0=No	1=Yes	0=No	0=No	0=No	0=No	0=No	0=No	1=Yes	0=No	1
84	4=Bachelors degree	4=$50,000 to $74,999	9 = Pacific	0.5079	3 = MAGA Republican	2 = Male	1=White, non-Hispanic	1=Yes	0=No	0=No	1=Yes	0=No	0=No	1=Yes	0=No	0=No	1=Yes	0=No	1
79	5=Masters degree or higher	3=$25,000 to $49,999	2 = Mid-Atlantic	0.6637	0 = Democrat / undecided	1 = Female	1=White, non-Hispanic	1=Yes	0=No	0=No	1=Yes	0=No	0=No	0=No	0=No	0=No	0=No	0=No	1
75	2=High school graduate (high school diploma or the equivalent GED)	3=$25,000 to $49,999	5 = South Atlantic	0.7301	3 = MAGA Republican	1 = Female	1=White, non-Hispanic	0=No	0=No	0=No	0=No	0=No	0=No	0=No	0=No	0=No	0=No	0=No	1
35	3=Some college or Associates degree	2=$10,000 to $24,999	9 = Pacific	0.7474	0 = Democrat / undecided	1 = Female	2=Black, non-Hispanic	0=No	0=No	0=No	0=No	0=No	0=No	0=No	0=No	0=No	0=No	0=No	1
34	4=Bachelors degree	7=$150,000 or more	7 = West-South Central	1.2263	1 = Other Republican	2 = Male	1=White, non-Hispanic	0=No	0=No	0=No	0=No	0=No	0=No	0=No	0=No	0=No	0=No	0=No	1
30	2=High school graduate (high school diploma or the equivalent GED)	1=Less than $10,000	1 = New England	0.4757	0 = Democrat / undecided	2 = Male	5=Other (American Indian/Alaskan, Other, 2+ races)	0=No	0=No	0=No	0=No	0=No	0=No	0=No	0=No	0=No	0=No	0=No	1
59	3=Some college or Associates degree	5=$75,000 to $99,999	4 = West-North Central	1.0837	0 = Democrat / undecided	2 = Male	1=White, non-Hispanic	0=No	0=No	0=No	0=No	0=No	0=No	0=No	0=No	0=No	0=No	0=No	1
34	4=Bachelors degree	7=$150,000 or more	3 = East-North Central	1.0145	0 = Democrat / undecided	2 = Male	1=White, non-Hispanic	0=No	0=No	0=No	0=No	0=No	0=No	0=No	0=No	0=No	0=No	0=No	1
31	2=High school graduate (high school diploma or the equivalent GED)	2=$10,000 to $24,999	4 = West-North Central	0.8568	0 = Democrat / undecided	2 = Male	1=White, non-Hispanic	1=Yes	1=Yes	1=Yes	1=Yes	1=Yes	1=Yes	1=Yes	1=Yes	1=Yes	1=Yes	1=Yes	1
47	4=Bachelors degree	3=$25,000 to $49,999	9 = Pacific	0.682	0 = Democrat / undecided	2 = Male	3=Hispanic, any race	0=No	0=No	0=No	0=No	0=No	0=No	0=No	0=No	0=No	0=No	0=No	1
62	3=Some college or Associates degree	3=$25,000 to $49,999	2 = Mid-Atlantic	0.6307	0 = Democrat / undecided	1 = Female	2=Black, non-Hispanic	0=No	0=No	0=No	0=No	0=No	0=No	0=No	0=No	0=No	0=No	0=No	1
35	4=Bachelors degree	4=$50,000 to $74,999	8 = Mountain	0.862	0 = Democrat / undecided	1 = Female	1=White, non-Hispanic	0=No	0=No	0=No	0=No	0=No	0=No	0=No	0=No	0=No	0=No	0=No	1
61	4=Bachelors degree	7=$150,000 or more	9 = Pacific	0.5695	1 = Other Republican	2 = Male	1=White, non-Hispanic	1=Yes	0=No	0=No	0=No	0=No	0=No	0=No	0=No	0=No	0=No	0=No	1
72	4=Bachelors degree	7=$150,000 or more	1 = New England	0.5502	0 = Democrat / undecided	2 = Male	1=White, non-Hispanic	0=No	0=No	0=No	0=No	0=No	0=No	0=No	0=No	0=No	0=No	0=No	1
35	2=High school graduate (high school diploma or the equivalent GED)	3=$25,000 to $49,999	2 = Mid-Atlantic	1.2145		1 = Female	1=White, non-Hispanic	0=No	0=No	0=No	0=No	0=No	0=No	0=No	0=No	0=No	0=No	0=No	0
35	1=No high school diploma or GED	2=$10,000 to $24,999	9 = Pacific	1.2929		2 = Male	1=White, non-Hispanic	1=Yes	0=No	1=Yes	1=Yes	1=Yes	0=No	1=Yes	1=Yes	1=Yes	0=No	1=Yes	0
35	1=No high school diploma or GED	3=$25,000 to $49,999	9 = Pacific	1.0988	3 = MAGA Republican	1 = Female	1=White, non-Hispanic	1=Yes	0=No	0=No	0=No	0=No	0=No	0=No	1=Yes	1=Yes	1=Yes	0=No	1
46	2=High school graduate (high school diploma or the equivalent GED)	3=$25,000 to $49,999	5 = South Atlantic	1.1858		2 = Male	1=White, non-Hispanic	1=Yes	0=No	1=Yes	1=Yes	1=Yes	1=Yes	1=Yes	1=Yes	1=Yes	1=Yes	0=No	0
26	4=Bachelors degree	4=$50,000 to $74,999	2 = Mid-Atlantic	2.0701	0 = Democrat / undecided	1 = Female	4=Asian American / Pacific Islander	0=No	0=No	0=No	0=No	0=No	0=No	0=No	0=No	0=No	0=No	0=No	1
53	5=Masters degree or higher	6=$100,000 to $149,999	9 = Pacific	0.8971	0 = Democrat / undecided	2 = Male	1=White, non-Hispanic	0=No	0=No	0=No	0=No	0=No	0=No	0=No	0=No	0=No	0=No	0=No	1
83	5=Masters degree or higher	7=$150,000 or more	5 = South Atlantic	0.5017	1 = Other Republican	2 = Male	1=White, non-Hispanic	1=Yes	0=No	0=No	0=No	0=No	0=No	0=No	0=No	0=No	0=No	0=No	1
76	1=No high school diploma or GED	1=Less than $10,000	6 = East-South Central	1.1461		1 = Female	1=White, non-Hispanic	1=Yes	1=Yes	0=No	0=No	0=No	0=No	0=No	0=No	1=Yes	0=No	0=No	0
80	3=Some college or Associates degree	4=$50,000 to $74,999	9 = Pacific	1.0091	0 = Democrat / undecided	1 = Female	4=Asian American / Pacific Islander	1=Yes	0=No	0=No	0=No	0=No	1=Yes	0=No	0=No	0=No	1=Yes	0=No	1
33	3=Some college or Associates degree	3=$25,000 to $49,999	9 = Pacific	1.0067		1 = Female	1=White, non-Hispanic	0=No	0=No	0=No	0=No	0=No	0=No	0=No	0=No	0=No	0=No	0=No	0
67	2=High school graduate (high school diploma or the equivalent GED)	3=$25,000 to $49,999	9 = Pacific	0.5166	0 = Democrat / undecided	1 = Female	3=Hispanic, any race	0=No	0=No	0=No	0=No	0=No	0=No	0=No	0=No	0=No	0=No	0=No	1
63	5=Masters degree or higher	5=$75,000 to $99,999	4 = West-North Central	0.5741	1 = Other Republican	2 = Male	1=White, non-Hispanic	0=No	0=No	0=No	0=No	0=No	0=No	0=No	0=No	0=No	0=No	0=No	1
52	3=Some college or Associates degree	7=$150,000 or more	1 = New England	0.8562		2 = Male	1=White, non-Hispanic	0=No	0=No	0=No	0=No	0=No	0=No	0=No	0=No	0=No	0=No	0=No	0
71	3=Some college or Associates degree	1=Less than $10,000	3 = East-North Central	0.9658	0 = Democrat / undecided	1 = Female	1=White, non-Hispanic	0=No	0=No	0=No	0=No	0=No	0=No	0=No	0=No	0=No	0=No	0=No	1
56	2=High school graduate (high school diploma or the equivalent GED)	6=$100,000 to $149,999	9 = Pacific	1.9178	0 = Democrat / undecided	2 = Male	3=Hispanic, any race	0=No	0=No	0=No	0=No	0=No	0=No	0=No	0=No	0=No	0=No	0=No	1
44	2=High school graduate (high school diploma or the equivalent GED)	7=$150,000 or more	7 = West-South Central	1.2165		2 = Male	1=White, non-Hispanic	1=Yes	0=No	0=No	1=Yes	0=No	0=No	0=No	0=No	0=No	0=No	0=No	0
62	3=Some college or Associates degree	7=$150,000 or more	8 = Mountain	1.0358	2 = Strong Republican	1 = Female	1=White, non-Hispanic	0=No	0=No	0=No	0=No	0=No	0=No	0=No	0=No	0=No	0=No	0=No	1
40	2=High school graduate (high school diploma or the equivalent GED)	1=Less than $10,000	9 = Pacific	1.3626	0 = Democrat / undecided	2 = Male	3=Hispanic, any race	1=Yes	0=No	0=No	0=No	1=Yes	0=No	0=No	0=No	0=No	0=No	0=No	1
65	4=Bachelors degree	6=$100,000 to $149,999	5 = South Atlantic	0.5804	0 = Democrat / undecided	2 = Male	1=White, non-Hispanic	0=No	0=No	0=No	0=No	0=No	0=No	0=No	0=No	0=No	0=No	0=No	1
81	3=Some college or Associates degree	4=$50,000 to $74,999	3 = East-North Central	0.7931	1 = Other Republican	1 = Female	1=White, non-Hispanic	1=Yes	0=No	0=No	0=No	0=No	1=Yes	0=No	0=No	0=No	0=No	0=No	1
57	3=Some college or Associates degree	7=$150,000 or more	5 = South Atlantic	1.0329	1 = Other Republican	2 = Male	1=White, non-Hispanic	0=No	0=No	0=No	0=No	0=No	0=No	0=No	0=No	0=No	0=No	0=No	1
62	5=Masters degree or higher	7=$150,000 or more	8 = Mountain	0.8029	1 = Other Republican	2 = Male	5=Other (American Indian/Alaskan, Other, 2+ races)	1=Yes	0=No	0=No	0=No	0=No	0=No	0=No	0=No	0=No	1=Yes	0=No	1
43	5=Masters degree or higher	7=$150,000 or more	9 = Pacific	0.7212	0 = Democrat / undecided	2 = Male	1=White, non-Hispanic	0=No	0=No	0=No	0=No	0=No	0=No	0=No	0=No	0=No	0=No	0=No	1
59	3=Some college or Associates degree	3=$25,000 to $49,999	5 = South Atlantic	1.0057	0 = Democrat / undecided	2 = Male	3=Hispanic, any race	0=No	0=No	0=No	0=No	0=No	0=No	0=No	0=No	0=No	0=No	0=No	1
75	4=Bachelors degree	2=$10,000 to $24,999	4 = West-North Central	0.363	1 = Other Republican	2 = Male	1=White, non-Hispanic	1=Yes	0=No	0=No	1=Yes	0=No	1=Yes	1=Yes	0=No	0=No	1=Yes	1=Yes	1
71	2=High school graduate (high school diploma or the equivalent GED)	5=$75,000 to $99,999	4 = West-North Central	0.7296	0 = Democrat / undecided	2 = Male	1=White, non-Hispanic	0=No	0=No	0=No	0=No	0=No	0=No	0=No	0=No	0=No	0=No	0=No	1
31	4=Bachelors degree	5=$75,000 to $99,999	5 = South Atlantic	0.9741	0 = Democrat / undecided	1 = Female	1=White, non-Hispanic	0=No	0=No	0=No	0=No	0=No	0=No	0=No	0=No	0=No	0=No	0=No	1
33	3=Some college or Associates degree	4=$50,000 to $74,999	5 = South Atlantic	1.7251	3 = MAGA Republican	1 = Female	3=Hispanic, any race	1=Yes	0=No	0=No	0=No	0=No	0=No	0=No	0=No	1=Yes	1=Yes	0=No	1
38	5=Masters degree or higher	7=$150,000 or more	8 = Mountain	0.8744		2 = Male	1=White, non-Hispanic	0=No	0=No	0=No	0=No	0=No	0=No	0=No	0=No	0=No	0=No	0=No	0
65	2=High school graduate (high school diploma or the equivalent GED)	3=$25,000 to $49,999	7 = West-South Central	0.5019	0 = Democrat / undecided	1 = Female	3=Hispanic, any race	0=No	0=No	0=No	0=No	0=No	0=No	0=No	0=No	0=No	0=No	0=No	1
72	2=High school graduate (high school diploma or the equivalent GED)	3=$25,000 to $49,999	6 = East-South Central	0.8813		2 = Male	1=White, non-Hispanic	1=Yes	0=No	0=No	1=Yes	0=No	0=No	0=No	0=No	0=No	0=No	0=No	0
35	2=High school graduate (high school diploma or the equivalent GED)	2=$10,000 to $24,999	8 = Mountain	1.6312	0 = Democrat / undecided	1 = Female	2=Black, non-Hispanic	0=No	0=No	0=No	0=No	0=No	0=No	0=No	0=No	0=No	0=No	0=No	1
32	1=No high school diploma or GED	1=Less than $10,000	6 = East-South Central	1.6259		1 = Female	2=Black, non-Hispanic	0=No	0=No	0=No	0=No	0=No	0=No	0=No	0=No	0=No	0=No	0=No	0
74	5=Masters degree or higher	7=$150,000 or more	3 = East-North Central	0.6233	1 = Other Republican	2 = Male	1=White, non-Hispanic	1=Yes	0=No	0=No	0=No	0=No	0=No	0=No	0=No	0=No	0=No	0=No	1
74	3=Some college or Associates degree	3=$25,000 to $49,999	9 = Pacific	0.7634	1 = Other Republican	1 = Female	3=Hispanic, any race	1=Yes	0=No	0=No	0=No	0=No	0=No	0=No	0=No	0=No	0=No	0=No	1
67	5=Masters degree or higher	6=$100,000 to $149,999	9 = Pacific	0.4838	0 = Democrat / undecided	1 = Female	1=White, non-Hispanic	0=No	0=No	0=No	0=No	0=No	0=No	0=No	0=No	0=No	0=No	0=No	1
72	3=Some college or Associates degree	3=$25,000 to $49,999	5 = South Atlantic	0.7172	3 = MAGA Republican	1 = Female	1=White, non-Hispanic	1=Yes	0=No	0=No	1=Yes	0=No	1=Yes	0=No	0=No	0=No	1=Yes	0=No	1
82	4=Bachelors degree	4=$50,000 to $74,999	6 = East-South Central	0.425	1 = Other Republican	2 = Male	1=White, non-Hispanic	1=Yes	0=No	0=No	1=Yes	0=No	0=No	0=No	0=No	0=No	1=Yes	0=No	1
32	3=Some college or Associates degree	4=$50,000 to $74,999	3 = East-North Central	0.8484	0 = Democrat / undecided	2 = Male	2=Black, non-Hispanic	0=No	0=No	0=No	0=No	0=No	0=No	0=No	0=No	0=No	0=No	0=No	1
55	5=Masters degree or higher	5=$75,000 to $99,999	5 = South Atlantic	0.8665	2 = Strong Republican	1 = Female	1=White, non-Hispanic	0=No	0=No	0=No	0=No	0=No	0=No	0=No	0=No	0=No	0=No	0=No	1
35	4=Bachelors degree	4=$50,000 to $74,999	4 = West-North Central	0.5906	0 = Democrat / undecided	1 = Female	1=White, non-Hispanic	0=No	0=No	0=No	0=No	0=No	0=No	0=No	0=No	0=No	0=No	0=No	1
32	2=High school graduate (high school diploma or the equivalent GED)	2=$10,000 to $24,999	3 = East-North Central	1.4432	0 = Democrat / undecided	1 = Female	2=Black, non-Hispanic	1=Yes	1=Yes	1=Yes	1=Yes	1=Yes	1=Yes	1=Yes	1=Yes	1=Yes	1=Yes	1=Yes	1
30	2=High school graduate (high school diploma or the equivalent GED)	7=$150,000 or more	9 = Pacific	1.0705	0 = Democrat / undecided	1 = Female	1=White, non-Hispanic	0=No	0=No	0=No	0=No	0=No	0=No	0=No	0=No	0=No	0=No	0=No	1
36	4=Bachelors degree	7=$150,000 or more	2 = Mid-Atlantic	1.1002	0 = Democrat / undecided	1 = Female	1=White, non-Hispanic	0=No	0=No	0=No	0=No	0=No	0=No	0=No	0=No	0=No	0=No	0=No	1
30	4=Bachelors degree	6=$100,000 to $149,999	4 = West-North Central	0.7276	3 = MAGA Republican	1 = Female	1=White, non-Hispanic	1=Yes	0=No	1=Yes	0=No	0=No	0=No	0=No	0=No	0=No	1=Yes	0=No	1
73	3=Some college or Associates degree	4=$50,000 to $74,999	9 = Pacific	0.618	1 = Other Republican	2 = Male	1=White, non-Hispanic	1=Yes	0=No	0=No	0=No	0=No	0=No	0=No	0=No	0=No	1=Yes	1=Yes	1
53	4=Bachelors degree	7=$150,000 or more	2 = Mid-Atlantic	0.9542	1 = Other Republican	1 = Female	1=White, non-Hispanic	0=No	0=No	0=No	0=No	0=No	0=No	0=No	0=No	0=No	0=No	0=No	1
77	3=Some college or Associates degree	7=$150,000 or more	6 = East-South Central	1.9383	0 = Democrat / undecided	2 = Male	2=Black, non-Hispanic	0=No	0=No	0=No	0=No	0=No	0=No	0=No	0=No	0=No	0=No	0=No	1
24	4=Bachelors degree	6=$100,000 to $149,999	3 = East-North Central	1.2837	0 = Democrat / undecided	2 = Male	1=White, non-Hispanic	0=No	0=No	0=No	0=No	0=No	0=No	0=No	0=No	0=No	0=No	0=No	1
65	3=Some college or Associates degree	4=$50,000 to $74,999	6 = East-South Central	0.8098	2 = Strong Republican	2 = Male	1=White, non-Hispanic	1=Yes	0=No	0=No	0=No	0=No	0=No	1=Yes	0=No	0=No	1=Yes	0=No	1
57	2=High school graduate (high school diploma or the equivalent GED)	4=$50,000 to $74,999	6 = East-South Central	0.7924	0 = Democrat / undecided	2 = Male	1=White, non-Hispanic	0=No	0=No	0=No	0=No	0=No	0=No	0=No	0=No	0=No	0=No	0=No	1
44	5=Masters degree or higher	6=$100,000 to $149,999	7 = West-South Central	2.218	1 = Other Republican	1 = Female	2=Black, non-Hispanic	0=No	0=No	0=No	0=No	0=No	0=No	0=No	0=No	0=No	0=No	0=No	1
59	3=Some college or Associates degree	4=$50,000 to $74,999	9 = Pacific	1.0739	0 = Democrat / undecided	1 = Female	1=White, non-Hispanic	1=Yes	0=No	0=No	0=No	0=No	0=No	0=No	0=No	1=Yes	0=No	0=No	1
68	3=Some college or Associates degree	5=$75,000 to $99,999	4 = West-North Central	0.583	3 = MAGA Republican	1 = Female	1=White, non-Hispanic	1=Yes	0=No	0=No	1=Yes	0=No	1=Yes	0=No	0=No	1=Yes	1=Yes	0=No	1
48	4=Bachelors degree	6=$100,000 to $149,999	3 = East-North Central	0.7521	0 = Democrat / undecided	2 = Male	1=White, non-Hispanic	1=Yes	0=No	0=No	0=No	0=No	0=No	0=No	0=No	0=No	1=Yes	0=No	1
59	3=Some college or Associates degree	5=$75,000 to $99,999	5 = South Atlantic	0.9578	0 = Democrat / undecided	1 = Female	1=White, non-Hispanic	0=No	0=No	0=No	0=No	0=No	0=No	0=No	0=No	0=No	0=No	0=No	1
61	2=High school graduate (high school diploma or the equivalent GED)	6=$100,000 to $149,999	2 = Mid-Atlantic	0.5719	2 = Strong Republican	2 = Male	1=White, non-Hispanic	1=Yes	0=No	0=No	0=No	0=No	0=No	0=No	0=No	0=No	0=No	0=No	1
60	2=High school graduate (high school diploma or the equivalent GED)	5=$75,000 to $99,999	1 = New England	0.63	3 = MAGA Republican	1 = Female	1=White, non-Hispanic	1=Yes	0=No	0=No	0=No	0=No	0=No	0=No	0=No	0=No	0=No	0=No	1
40	1=No high school diploma or GED	5=$75,000 to $99,999	7 = West-South Central	1.6595		2 = Male	3=Hispanic, any race	0=No	0=No	0=No	0=No	0=No	0=No	0=No	0=No	0=No	0=No	0=No	0
71	4=Bachelors degree	7=$150,000 or more	8 = Mountain	0.5402	3 = MAGA Republican	2 = Male	1=White, non-Hispanic	0=No	0=No	0=No	0=No	0=No	0=No	0=No	0=No	0=No	0=No	0=No	1
84	4=Bachelors degree	3=$25,000 to $49,999	3 = East-North Central	0.428	2 = Strong Republican	2 = Male	1=White, non-Hispanic	1=Yes	0=No	0=No	0=No	0=No	0=No	1=Yes	0=No	1=Yes	1=Yes	0=No	1
29	4=Bachelors degree	6=$100,000 to $149,999	5 = South Atlantic	1.1383	1 = Other Republican	1 = Female	1=White, non-Hispanic	0=No	0=No	0=No	0=No	0=No	0=No	0=No	0=No	0=No	0=No	0=No	1
46	1=No high school diploma or GED	1=Less than $10,000	7 = West-South Central	1.2451		2 = Male	2=Black, non-Hispanic	0=No	0=No	0=No	0=No	0=No	0=No	0=No	0=No	0=No	0=No	0=No	0
28	2=High school graduate (high school diploma or the equivalent GED)	6=$100,000 to $149,999	7 = West-South Central	2.7051	3 = MAGA Republican	2 = Male	1=White, non-Hispanic	0=No	0=No	0=No	0=No	0=No	0=No	0=No	0=No	0=No	0=No	0=No	1
37	5=Masters degree or higher	7=$150,000 or more	2 = Mid-Atlantic	1.8472	1 = Other Republican	1 = Female	4=Asian American / Pacific Islander	1=Yes	0=No	1=Yes	0=No	0=No	1=Yes	0=No	0=No	1=Yes	0=No	0=No	1
46	3=Some college or Associates degree	3=$25,000 to $49,999	6 = East-South Central	1.4145	3 = MAGA Republican	2 = Male	1=White, non-Hispanic	1=Yes	0=No	0=No	0=No	0=No	0=No	1=Yes	0=No	1=Yes	1=Yes	0=No	1
79	2=High school graduate (high school diploma or the equivalent GED)	3=$25,000 to $49,999	3 = East-North Central	0.876	3 = MAGA Republican	1 = Female	1=White, non-Hispanic	0=No	0=No	0=No	0=No	0=No	0=No	0=No	0=No	0=No	0=No	0=No	1
79	2=High school graduate (high school diploma or the equivalent GED)	2=$10,000 to $24,999	8 = Mountain	0.4902		2 = Male	1=White, non-Hispanic	1=Yes	0=No	0=No	0=No	0=No	0=No	0=No	0=No	0=No	0=No	0=No	0
38	3=Some college or Associates degree	3=$25,000 to $49,999	8 = Mountain	0.8499	1 = Other Republican	2 = Male	1=White, non-Hispanic	1=Yes	0=No	0=No	0=No	0=No	0=No	0=No	1=Yes	1=Yes	0=No	0=No	1
78	4=Bachelors degree	5=$75,000 to $99,999	5 = South Atlantic	0.4608	0 = Democrat / undecided	2 = Male	1=White, non-Hispanic	0=No	0=No	0=No	0=No	0=No	0=No	0=No	0=No	0=No	0=No	0=No	1
50	5=Masters degree or higher	6=$100,000 to $149,999	9 = Pacific	1.1452		2 = Male	4=Asian American / Pacific Islander	0=No	0=No	0=No	0=No	0=No	0=No	0=No	0=No	0=No	0=No	0=No	0
76	2=High school graduate (high school diploma or the equivalent GED)	4=$50,000 to $74,999	9 = Pacific	0.6106	0 = Democrat / undecided	2 = Male	1=White, non-Hispanic	0=No	0=No	0=No	0=No	0=No	0=No	0=No	0=No	0=No	0=No	0=No	1
40	4=Bachelors degree	4=$50,000 to $74,999	6 = East-South Central	0.7388	1 = Other Republican	1 = Female	1=White, non-Hispanic	0=No	0=No	0=No	0=No	0=No	0=No	0=No	0=No	0=No	0=No	0=No	1
71	4=Bachelors degree	7=$150,000 or more	2 = Mid-Atlantic	0.6536	2 = Strong Republican	2 = Male	1=White, non-Hispanic	1=Yes	0=No	0=No	0=No	0=No	0=No	0=No	0=No	0=No	1=Yes	0=No	1
71	2=High school graduate (high school diploma or the equivalent GED)	4=$50,000 to $74,999	5 = South Atlantic	1.6953	0 = Democrat / undecided	1 = Female	3=Hispanic, any race	0=No	0=No	0=No	0=No	0=No	0=No	0=No	0=No	0=No	0=No	0=No	1
61	3=Some college or Associates degree	7=$150,000 or more	9 = Pacific	0.7936	0 = Democrat / undecided	2 = Male	1=White, non-Hispanic	1=Yes	1=Yes	0=No	0=No	0=No	0=No	0=No	0=No	0=No	1=Yes	0=No	1
74	4=Bachelors degree	6=$100,000 to $149,999	1 = New England	0.5438	0 = Democrat / undecided	1 = Female	1=White, non-Hispanic	1=Yes	0=No	0=No	0=No	0=No	0=No	0=No	0=No	0=No	0=No	0=No	1
71	5=Masters degree or higher	7=$150,000 or more	2 = Mid-Atlantic	0.6536	0 = Democrat / undecided	2 = Male	1=White, non-Hispanic	1=Yes	0=No	0=No	0=No	0=No	0=No	0=No	0=No	0=No	0=No	0=No	1
62	3=Some college or Associates degree	4=$50,000 to $74,999	9 = Pacific	0.6025	0 = Democrat / undecided	1 = Female	1=White, non-Hispanic	1=Yes	1=Yes	1=Yes	1=Yes	1=Yes	1=Yes	1=Yes	1=Yes	1=Yes	1=Yes	1=Yes	1
34	5=Masters degree or higher	6=$100,000 to $149,999	5 = South Atlantic	0.8968	0 = Democrat / undecided	2 = Male	1=White, non-Hispanic	0=No	0=No	0=No	0=No	0=No	0=No	0=No	0=No	0=No	0=No	0=No	1
44	2=High school graduate (high school diploma or the equivalent GED)	4=$50,000 to $74,999	7 = West-South Central	1.9363		2 = Male	3=Hispanic, any race	0=No	0=No	0=No	0=No	0=No	0=No	0=No	0=No	0=No	0=No	0=No	0
58	2=High school graduate (high school diploma or the equivalent GED)	3=$25,000 to $49,999	1 = New England	1.4782	0 = Democrat / undecided	1 = Female	1=White, non-Hispanic	1=Yes	0=No	0=No	1=Yes	0=No	1=Yes	0=No	1=Yes	0=No	0=No	0=No	1
77	3=Some college or Associates degree	7=$150,000 or more	5 = South Atlantic	0.6801		2 = Male	1=White, non-Hispanic	0=No	0=No	0=No	0=No	0=No	0=No	0=No	0=No	0=No	0=No	0=No	0
42	2=High school graduate (high school diploma or the equivalent GED)	7=$150,000 or more	8 = Mountain	1.3924	0 = Democrat / undecided	1 = Female	1=White, non-Hispanic	0=No	0=No	0=No	0=No	0=No	0=No	0=No	0=No	0=No	0=No	0=No	1
26	4=Bachelors degree	6=$100,000 to $149,999	1 = New England	1.5973	3 = MAGA Republican	1 = Female	1=White, non-Hispanic	1=Yes	0=No	1=Yes	0=No	1=Yes	0=No	0=No	0=No	1=Yes	1=Yes	0=No	1
78	5=Masters degree or higher	3=$25,000 to $49,999	9 = Pacific	0.3951	0 = Democrat / undecided	2 = Male	1=White, non-Hispanic	1=Yes	0=No	0=No	0=No	0=No	0=No	0=No	0=No	0=No	0=No	0=No	1
75	4=Bachelors degree	5=$75,000 to $99,999	7 = West-South Central	0.6978	0 = Democrat / undecided	2 = Male	3=Hispanic, any race	0=No	0=No	0=No	0=No	0=No	0=No	0=No	0=No	0=No	0=No	0=No	1
77	2=High school graduate (high school diploma or the equivalent GED)	3=$25,000 to $49,999	3 = East-North Central	0.7562	0 = Democrat / undecided	1 = Female	1=White, non-Hispanic	1=Yes	0=No	0=No	0=No	0=No	0=No	0=No	0=No	0=No	0=No	0=No	1
75	3=Some college or Associates degree	3=$25,000 to $49,999	3 = East-North Central	0.7153	0 = Democrat / undecided	1 = Female	1=White, non-Hispanic	0=No	0=No	0=No	0=No	0=No	0=No	0=No	0=No	0=No	0=No	0=No	1
70	2=High school graduate (high school diploma or the equivalent GED)	2=$10,000 to $24,999	8 = Mountain	0.6395	0 = Democrat / undecided	1 = Female	1=White, non-Hispanic	0=No	0=No	0=No	0=No	0=No	0=No	0=No	0=No	0=No	0=No	0=No	1
89	5=Masters degree or higher	4=$50,000 to $74,999	9 = Pacific	0.5228	0 = Democrat / undecided	2 = Male	1=White, non-Hispanic	0=No	0=No	0=No	0=No	0=No	0=No	0=No	0=No	0=No	0=No	0=No	1
60	3=Some college or Associates degree	7=$150,000 or more	5 = South Atlantic	1.2852	2 = Strong Republican	2 = Male	5=Other (American Indian/Alaskan, Other, 2+ races)	1=Yes	0=No	0=No	0=No	0=No	0=No	0=No	0=No	0=No	0=No	0=No	1
41	3=Some college or Associates degree	7=$150,000 or more	5 = South Atlantic	1.5592	2 = Strong Republican	2 = Male	3=Hispanic, any race	1=Yes	0=No	0=No	1=Yes	0=No	0=No	0=No	0=No	1=Yes	1=Yes	0=No	1
53	2=High school graduate (high school diploma or the equivalent GED)	3=$25,000 to $49,999	7 = West-South Central	1.0668		1 = Female	1=White, non-Hispanic	0=No	0=No	0=No	0=No	0=No	0=No	0=No	0=No	0=No	0=No	0=No	0
74	5=Masters degree or higher	4=$50,000 to $74,999	3 = East-North Central	0.571	0 = Democrat / undecided	1 = Female	1=White, non-Hispanic	0=No	0=No	0=No	0=No	0=No	0=No	0=No	0=No	0=No	0=No	0=No	1
62	1=No high school diploma or GED	2=$10,000 to $24,999	8 = Mountain	0.7623		2 = Male	2=Black, non-Hispanic	1=Yes	0=No	0=No	0=No	0=No	0=No	0=No	0=No	0=No	1=Yes	0=No	0
42	4=Bachelors degree	5=$75,000 to $99,999	3 = East-North Central	0.8831	3 = MAGA Republican	1 = Female	1=White, non-Hispanic	0=No	0=No	0=No	0=No	0=No	0=No	0=No	0=No	0=No	0=No	0=No	1
75	4=Bachelors degree	5=$75,000 to $99,999	9 = Pacific	0.5413	0 = Democrat / undecided	2 = Male	1=White, non-Hispanic	1=Yes	0=No	0=No	0=No	0=No	1=Yes	0=No	1=Yes	0=No	0=No	1=Yes	1
33	5=Masters degree or higher	7=$150,000 or more	6 = East-South Central	1.3504	0 = Democrat / undecided	1 = Female	2=Black, non-Hispanic	0=No	0=No	0=No	0=No	0=No	0=No	0=No	0=No	0=No	0=No	0=No	1
76	5=Masters degree or higher	7=$150,000 or more	3 = East-North Central	0.9366	0 = Democrat / undecided	2 = Male	2=Black, non-Hispanic	1=Yes	0=No	0=No	1=Yes	0=No	1=Yes	0=No	0=No	0=No	0=No	0=No	1
34	4=Bachelors degree	4=$50,000 to $74,999	5 = South Atlantic	1.1472	1 = Other Republican	1 = Female	3=Hispanic, any race	0=No	0=No	0=No	0=No	0=No	0=No	0=No	0=No	0=No	0=No	0=No	1
71	2=High school graduate (high school diploma or the equivalent GED)	7=$150,000 or more	9 = Pacific	0.7145	2 = Strong Republican	1 = Female	1=White, non-Hispanic	0=No	0=No	0=No	0=No	0=No	0=No	0=No	0=No	0=No	0=No	0=No	1
62	2=High school graduate (high school diploma or the equivalent GED)	7=$150,000 or more	3 = East-North Central	0.9659	3 = MAGA Republican	1 = Female	1=White, non-Hispanic	1=Yes	0=No	1=Yes	1=Yes	0=No	0=No	0=No	0=No	0=No	1=Yes	0=No	1
67	2=High school graduate (high school diploma or the equivalent GED)	3=$25,000 to $49,999	2 = Mid-Atlantic	0.5551	0 = Democrat / undecided	1 = Female	1=White, non-Hispanic	1=Yes	0=No	0=No	0=No	0=No	0=No	1=Yes	0=No	0=No	1=Yes	0=No	1
41	5=Masters degree or higher	3=$25,000 to $49,999	4 = West-North Central	0.9811	0 = Democrat / undecided	1 = Female	1=White, non-Hispanic	0=No	0=No	0=No	0=No	0=No	0=No	0=No	0=No	0=No	0=No	0=No	1
41	3=Some college or Associates degree	5=$75,000 to $99,999	5 = South Atlantic	0.5309	0 = Democrat / undecided	1 = Female	5=Other (American Indian/Alaskan, Other, 2+ races)	0=No	0=No	0=No	0=No	0=No	0=No	0=No	0=No	0=No	0=No	0=No	1
69	2=High school graduate (high school diploma or the equivalent GED)	3=$25,000 to $49,999	3 = East-North Central	0.8652		2 = Male	3=Hispanic, any race	1=Yes	0=No	0=No	0=No	0=No	0=No	0=No	0=No	0=No	0=No	0=No	0
28	3=Some college or Associates degree	3=$25,000 to $49,999	5 = South Atlantic	2.2759	0 = Democrat / undecided	1 = Female	2=Black, non-Hispanic	0=No	0=No	0=No	0=No	0=No	0=No	0=No	0=No	0=No	0=No	0=No	1
61	4=Bachelors degree	4=$50,000 to $74,999	6 = East-South Central	0.4366	1 = Other Republican	2 = Male	1=White, non-Hispanic	1=Yes	0=No	0=No	0=No	0=No	0=No	0=No	0=No	0=No	0=No	0=No	1
49	4=Bachelors degree	7=$150,000 or more	9 = Pacific	0.7657	0 = Democrat / undecided	2 = Male	1=White, non-Hispanic	0=No	0=No	0=No	0=No	0=No	0=No	0=No	0=No	0=No	0=No	0=No	1
69	4=Bachelors degree	5=$75,000 to $99,999	9 = Pacific	0.4732	0 = Democrat / undecided	1 = Female	1=White, non-Hispanic	0=No	0=No	0=No	0=No	0=No	0=No	0=No	0=No	0=No	0=No	0=No	1
72	3=Some college or Associates degree	4=$50,000 to $74,999	3 = East-North Central	0.5919	0 = Democrat / undecided	2 = Male	1=White, non-Hispanic	1=Yes	0=No	0=No	1=Yes	0=No	0=No	1=Yes	0=No	1=Yes	1=Yes	0=No	1
61	1=No high school diploma or GED	5=$75,000 to $99,999	9 = Pacific	0.3814	2 = Strong Republican	1 = Female	5=Other (American Indian/Alaskan, Other, 2+ races)	0=No	0=No	0=No	0=No	0=No	0=No	0=No	0=No	0=No	0=No	0=No	1
66	3=Some college or Associates degree	6=$100,000 to $149,999	8 = Mountain	0.6735		1 = Female	3=Hispanic, any race	0=No	0=No	0=No	0=No	0=No	0=No	0=No	0=No	0=No	0=No	0=No	0
59	5=Masters degree or higher	7=$150,000 or more	9 = Pacific	0.5862	0 = Democrat / undecided	1 = Female	2=Black, non-Hispanic	0=No	0=No	0=No	0=No	0=No	0=No	0=No	0=No	0=No	0=No	0=No	1
73	4=Bachelors degree	7=$150,000 or more	2 = Mid-Atlantic	1.1961	0 = Democrat / undecided	1 = Female	2=Black, non-Hispanic	0=No	0=No	0=No	0=No	0=No	0=No	0=No	0=No	0=No	0=No	0=No	1
65	5=Masters degree or higher	4=$50,000 to $74,999	4 = West-North Central	0.363	0 = Democrat / undecided	1 = Female	1=White, non-Hispanic	0=No	0=No	0=No	0=No	0=No	0=No	0=No	0=No	0=No	0=No	0=No	1
32	2=High school graduate (high school diploma or the equivalent GED)	5=$75,000 to $99,999	9 = Pacific	1.0747		2 = Male	1=White, non-Hispanic	0=No	0=No	0=No	0=No	0=No	0=No	0=No	0=No	0=No	0=No	0=No	0
41	3=Some college or Associates degree	4=$50,000 to $74,999	3 = East-North Central	1.0773	1 = Other Republican	1 = Female	1=White, non-Hispanic	1=Yes	0=No	0=No	0=No	0=No	0=No	0=No	0=No	0=No	1=Yes	0=No	1
54	3=Some college or Associates degree	6=$100,000 to $149,999	8 = Mountain	0.7806	0 = Democrat / undecided	1 = Female	1=White, non-Hispanic	1=Yes	0=No	0=No	1=Yes	0=No	1=Yes	0=No	0=No	0=No	0=No	0=No	1
60	5=Masters degree or higher	7=$150,000 or more	5 = South Atlantic	0.4857		1 = Female	1=White, non-Hispanic	0=No	0=No	0=No	0=No	0=No	0=No	0=No	0=No	0=No	0=No	0=No	0
54	4=Bachelors degree	5=$75,000 to $99,999	3 = East-North Central	0.7194		1 = Female	2=Black, non-Hispanic	0=No	0=No	0=No	0=No	0=No	0=No	0=No	0=No	0=No	0=No	0=No	0
85	2=High school graduate (high school diploma or the equivalent GED)	4=$50,000 to $74,999	5 = South Atlantic	0.8336		1 = Female	1=White, non-Hispanic	1=Yes	0=No	0=No	0=No	0=No	0=No	0=No	0=No	0=No	0=No	0=No	0
59	2=High school graduate (high school diploma or the equivalent GED)	2=$10,000 to $24,999	3 = East-North Central	1.0261	0 = Democrat / undecided	1 = Female	1=White, non-Hispanic	0=No	0=No	0=No	0=No	0=No	0=No	0=No	0=No	0=No	0=No	0=No	1
77	5=Masters degree or higher	6=$100,000 to $149,999	5 = South Atlantic	0.584	0 = Democrat / undecided	1 = Female	1=White, non-Hispanic	1=Yes	0=No	0=No	0=No	0=No	0=No	0=No	0=No	0=No	0=No	0=No	1
67	2=High school graduate (high school diploma or the equivalent GED)	5=$75,000 to $99,999	4 = West-North Central	0.8676	0 = Democrat / undecided	2 = Male	1=White, non-Hispanic	0=No	0=No	0=No	0=No	0=No	0=No	0=No	0=No	0=No	0=No	0=No	1
23	3=Some college or Associates degree	5=$75,000 to $99,999	8 = Mountain	1.9195	0 = Democrat / undecided	2 = Male	3=Hispanic, any race	0=No	0=No	0=No	0=No	0=No	0=No	0=No	0=No	0=No	0=No	0=No	1
33	5=Masters degree or higher	7=$150,000 or more	5 = South Atlantic	1.6262	0 = Democrat / undecided	1 = Female	2=Black, non-Hispanic	1=Yes	1=Yes	1=Yes	0=No	1=Yes	1=Yes	0=No	0=No	1=Yes	1=Yes	0=No	1
33	4=Bachelors degree	6=$100,000 to $149,999	2 = Mid-Atlantic	1.152	0 = Democrat / undecided	1 = Female	1=White, non-Hispanic	0=No	0=No	0=No	0=No	0=No	0=No	0=No	0=No	0=No	0=No	0=No	1
70	2=High school graduate (high school diploma or the equivalent GED)	4=$50,000 to $74,999	5 = South Atlantic	1.375	0 = Democrat / undecided	1 = Female	2=Black, non-Hispanic	1=Yes	0=No	0=No	1=Yes	0=No	0=No	1=Yes	0=No	1=Yes	1=Yes	1=Yes	1
33	4=Bachelors degree	3=$25,000 to $49,999	9 = Pacific	0.3066	0 = Democrat / undecided	1 = Female	5=Other (American Indian/Alaskan, Other, 2+ races)	0=No	0=No	0=No	0=No	0=No	0=No	0=No	0=No	0=No	0=No	0=No	1
80	1=No high school diploma or GED	3=$25,000 to $49,999	9 = Pacific	0.8174	0 = Democrat / undecided	1 = Female	1=White, non-Hispanic	0=No	0=No	0=No	0=No	0=No	0=No	0=No	0=No	0=No	0=No	0=No	1
38	4=Bachelors degree	6=$100,000 to $149,999	3 = East-North Central	0.8319	0 = Democrat / undecided	2 = Male	1=White, non-Hispanic	0=No	0=No	0=No	0=No	0=No	0=No	0=No	0=No	0=No	0=No	0=No	1
81	3=Some college or Associates degree	4=$50,000 to $74,999	5 = South Atlantic	0.7777	3 = MAGA Republican	1 = Female	1=White, non-Hispanic	1=Yes	0=No	1=Yes	1=Yes	1=Yes	1=Yes	0=No	1=Yes	1=Yes	1=Yes	0=No	1
27	3=Some college or Associates degree	2=$10,000 to $24,999	5 = South Atlantic	1.4107	1 = Other Republican	2 = Male	1=White, non-Hispanic	1=Yes	0=No	0=No	0=No	0=No	0=No	0=No	0=No	0=No	0=No	0=No	1
35	5=Masters degree or higher	7=$150,000 or more	7 = West-South Central	1.2878	0 = Democrat / undecided	1 = Female	1=White, non-Hispanic	0=No	0=No	0=No	0=No	0=No	0=No	0=No	0=No	0=No	0=No	0=No	1
60	3=Some college or Associates degree	7=$150,000 or more	9 = Pacific	0.7515	1 = Other Republican	2 = Male	1=White, non-Hispanic	0=No	0=No	0=No	0=No	0=No	0=No	0=No	0=No	0=No	0=No	0=No	1
59	4=Bachelors degree	7=$150,000 or more	6 = East-South Central	0.836	0 = Democrat / undecided	2 = Male	3=Hispanic, any race	0=No	0=No	0=No	0=No	0=No	0=No	0=No	0=No	0=No	0=No	0=No	1
33	3=Some college or Associates degree	3=$25,000 to $49,999	4 = West-North Central	1.2653	0 = Democrat / undecided	3 = Other	1=White, non-Hispanic	1=Yes	0=No	0=No	0=No	0=No	0=No	0=No	0=No	0=No	0=No	0=No	1
34	3=Some college or Associates degree	2=$10,000 to $24,999	3 = East-North Central	1.0776	0 = Democrat / undecided	2 = Male	1=White, non-Hispanic	0=No	0=No	0=No	0=No	0=No	0=No	0=No	0=No	0=No	0=No	0=No	1
80	2=High school graduate (high school diploma or the equivalent GED)	3=$25,000 to $49,999	3 = East-North Central	0.69	0 = Democrat / undecided	2 = Male	1=White, non-Hispanic	1=Yes	0=No	0=No	0=No	0=No	0=No	0=No	0=No	0=No	0=No	0=No	1
73	5=Masters degree or higher	5=$75,000 to $99,999	2 = Mid-Atlantic	0.7391	0 = Democrat / undecided	1 = Female	1=White, non-Hispanic	0=No	0=No	0=No	0=No	0=No	0=No	0=No	0=No	0=No	0=No	0=No	1
83	3=Some college or Associates degree	3=$25,000 to $49,999	5 = South Atlantic	0.8891	0 = Democrat / undecided	2 = Male	2=Black, non-Hispanic	1=Yes	0=No	0=No	0=No	0=No	0=No	0=No	0=No	0=No	0=No	0=No	1
57	4=Bachelors degree	6=$100,000 to $149,999	7 = West-South Central	1.395	0 = Democrat / undecided	2 = Male	2=Black, non-Hispanic	1=Yes	0=No	0=No	0=No	0=No	0=No	0=No	0=No	0=No	0=No	0=No	1
75	2=High school graduate (high school diploma or the equivalent GED)	3=$25,000 to $49,999	2 = Mid-Atlantic	0.756	0 = Democrat / undecided	1 = Female	1=White, non-Hispanic	0=No	0=No	0=No	0=No	0=No	0=No	0=No	0=No	0=No	0=No	0=No	1
67	5=Masters degree or higher	3=$25,000 to $49,999	8 = Mountain	0.5656	1 = Other Republican	2 = Male	1=White, non-Hispanic	0=No	0=No	0=No	0=No	0=No	0=No	0=No	0=No	0=No	0=No	0=No	1
39	2=High school graduate (high school diploma or the equivalent GED)	3=$25,000 to $49,999	9 = Pacific	1.2753		2 = Male	3=Hispanic, any race	1=Yes	1=Yes	1=Yes	0=No	0=No	0=No	0=No	0=No	0=No	1=Yes	1=Yes	0
64	3=Some college or Associates degree	6=$100,000 to $149,999	5 = South Atlantic	0.5705	2 = Strong Republican	1 = Female	1=White, non-Hispanic	1=Yes	0=No	0=No	0=No	0=No	0=No	0=No	0=No	0=No	0=No	0=No	1
25	5=Masters degree or higher	1=Less than $10,000	5 = South Atlantic	2.5748	0 = Democrat / undecided	1 = Female	4=Asian American / Pacific Islander	0=No	0=No	0=No	0=No	0=No	0=No	0=No	0=No	0=No	0=No	0=No	1
40	4=Bachelors degree	7=$150,000 or more	3 = East-North Central	1.0313	0 = Democrat / undecided	1 = Female	1=White, non-Hispanic	0=No	0=No	0=No	0=No	0=No	0=No	0=No	0=No	0=No	0=No	0=No	1
54	5=Masters degree or higher	7=$150,000 or more	5 = South Atlantic	0.9365	3 = MAGA Republican	2 = Male	1=White, non-Hispanic	0=No	0=No	0=No	0=No	0=No	0=No	0=No	0=No	0=No	0=No	0=No	1
45	5=Masters degree or higher	7=$150,000 or more	4 = West-North Central	0.9141	0 = Democrat / undecided	2 = Male	1=White, non-Hispanic	0=No	0=No	0=No	0=No	0=No	0=No	0=No	0=No	0=No	0=No	0=No	1
26	4=Bachelors degree	6=$100,000 to $149,999	4 = West-North Central	0.878	0 = Democrat / undecided	1 = Female	1=White, non-Hispanic	1=Yes	0=No	0=No	0=No	0=No	1=Yes	0=No	0=No	0=No	0=No	0=No	1
62	4=Bachelors degree	6=$100,000 to $149,999	5 = South Atlantic	0.4901	0 = Democrat / undecided	1 = Female	1=White, non-Hispanic	0=No	0=No	0=No	0=No	0=No	0=No	0=No	0=No	0=No	0=No	0=No	1
64	5=Masters degree or higher	7=$150,000 or more	9 = Pacific	0.4663	1 = Other Republican	1 = Female	1=White, non-Hispanic	1=Yes	0=No	0=No	0=No	0=No	0=No	0=No	0=No	0=No	0=No	0=No	1
60	4=Bachelors degree	6=$100,000 to $149,999	2 = Mid-Atlantic	0.8514	0 = Democrat / undecided	2 = Male	3=Hispanic, any race	0=No	0=No	0=No	0=No	0=No	0=No	0=No	0=No	0=No	0=No	0=No	1
65	5=Masters degree or higher	5=$75,000 to $99,999	9 = Pacific	0.4745	0 = Democrat / undecided	1 = Female	1=White, non-Hispanic	0=No	0=No	0=No	0=No	0=No	0=No	0=No	0=No	0=No	0=No	0=No	1
49	2=High school graduate (high school diploma or the equivalent GED)	6=$100,000 to $149,999	5 = South Atlantic	1.258		1 = Female	1=White, non-Hispanic	0=No	0=No	0=No	0=No	0=No	0=No	0=No	0=No	0=No	0=No	0=No	0
31	4=Bachelors degree	4=$50,000 to $74,999	3 = East-North Central	0.7441	0 = Democrat / undecided	1 = Female	1=White, non-Hispanic	0=No	0=No	0=No	0=No	0=No	0=No	0=No	0=No	0=No	0=No	0=No	1
56	3=Some college or Associates degree	7=$150,000 or more	3 = East-North Central	1.3391	0 = Democrat / undecided	2 = Male	2=Black, non-Hispanic	0=No	0=No	0=No	0=No	0=No	0=No	0=No	0=No	0=No	0=No	0=No	1
65	3=Some college or Associates degree	5=$75,000 to $99,999	9 = Pacific	0.8337	3 = MAGA Republican	2 = Male	4=Asian American / Pacific Islander	1=Yes	0=No	1=Yes	0=No	0=No	0=No	0=No	0=No	0=No	1=Yes	0=No	1
24	4=Bachelors degree	7=$150,000 or more	5 = South Atlantic	1.5685	1 = Other Republican	2 = Male	3=Hispanic, any race	0=No	0=No	0=No	0=No	0=No	0=No	0=No	0=No	0=No	0=No	0=No	1
82	2=High school graduate (high school diploma or the equivalent GED)	3=$25,000 to $49,999	5 = South Atlantic	0.8503	1 = Other Republican	1 = Female	1=White, non-Hispanic	0=No	0=No	0=No	0=No	0=No	0=No	0=No	0=No	0=No	0=No	0=No	1
58	4=Bachelors degree	6=$100,000 to $149,999	1 = New England	0.6966	1 = Other Republican	1 = Female	1=White, non-Hispanic	0=No	0=No	0=No	0=No	0=No	0=No	0=No	0=No	0=No	0=No	0=No	1
52	2=High school graduate (high school diploma or the equivalent GED)	3=$25,000 to $49,999	3 = East-North Central	1.2663	0 = Democrat / undecided	2 = Male	2=Black, non-Hispanic	0=No	0=No	0=No	0=No	0=No	0=No	0=No	0=No	0=No	0=No	0=No	1
55	5=Masters degree or higher	7=$150,000 or more	5 = South Atlantic	0.3964		1 = Female	5=Other (American Indian/Alaskan, Other, 2+ races)	0=No	0=No	0=No	0=No	0=No	0=No	0=No	0=No	0=No	0=No	0=No	0
77	5=Masters degree or higher	5=$75,000 to $99,999	4 = West-North Central	0.4828	1 = Other Republican	2 = Male	1=White, non-Hispanic	1=Yes	0=No	0=No	0=No	0=No	0=No	0=No	0=No	0=No	0=No	0=No	1
64	4=Bachelors degree	5=$75,000 to $99,999	9 = Pacific	0.3465	0 = Democrat / undecided	2 = Male	2=Black, non-Hispanic	0=No	0=No	0=No	0=No	0=No	0=No	0=No	0=No	0=No	0=No	0=No	1
73	4=Bachelors degree	4=$50,000 to $74,999	5 = South Atlantic	0.5792	3 = MAGA Republican		1=White, non-Hispanic	0=No	0=No	0=No	0=No	0=No	0=No	0=No	0=No	0=No	0=No	0=No	1
59	5=Masters degree or higher	7=$150,000 or more	9 = Pacific	0.7256		2 = Male	1=White, non-Hispanic	0=No	0=No	0=No	0=No	0=No	0=No	0=No	0=No	0=No	0=No	0=No	0
52	5=Masters degree or higher	7=$150,000 or more	9 = Pacific	0.7657	1 = Other Republican	2 = Male	1=White, non-Hispanic	0=No	0=No	0=No	0=No	0=No	0=No	0=No	0=No	0=No	0=No	0=No	1
64	3=Some college or Associates degree	3=$25,000 to $49,999	9 = Pacific	0.5629	0 = Democrat / undecided	2 = Male	1=White, non-Hispanic	0=No	0=No	0=No	0=No	0=No	0=No	0=No	0=No	0=No	0=No	0=No	1
68	4=Bachelors degree	7=$150,000 or more	8 = Mountain	0.826	3 = MAGA Republican	2 = Male	3=Hispanic, any race	0=No	0=No	0=No	0=No	0=No	0=No	0=No	0=No	0=No	0=No	0=No	1
76	5=Masters degree or higher	5=$75,000 to $99,999	5 = South Atlantic	0.5598	0 = Democrat / undecided	1 = Female	1=White, non-Hispanic	0=No	0=No	0=No	0=No	0=No	0=No	0=No	0=No	0=No	0=No	0=No	1
75	2=High school graduate (high school diploma or the equivalent GED)	4=$50,000 to $74,999	4 = West-North Central	0.6109	0 = Democrat / undecided	1 = Female	1=White, non-Hispanic	0=No	0=No	0=No	0=No	0=No	0=No	0=No	0=No	0=No	0=No	0=No	1
72	3=Some college or Associates degree	7=$150,000 or more	9 = Pacific	0.887	0 = Democrat / undecided	1 = Female	3=Hispanic, any race	0=No	0=No	0=No	0=No	0=No	0=No	0=No	0=No	0=No	0=No	0=No	1
74	3=Some college or Associates degree	6=$100,000 to $149,999	3 = East-North Central	0.7027	0 = Democrat / undecided	2 = Male	1=White, non-Hispanic	1=Yes	0=No	0=No	0=No	0=No	0=No	1=Yes	0=No	0=No	1=Yes	0=No	1
35	3=Some college or Associates degree	7=$150,000 or more	9 = Pacific	1.175	0 = Democrat / undecided	1 = Female	3=Hispanic, any race	0=No	0=No	0=No	0=No	0=No	0=No	0=No	0=No	0=No	0=No	0=No	1
78	2=High school graduate (high school diploma or the equivalent GED)	7=$150,000 or more	2 = Mid-Atlantic	0.784	1 = Other Republican	2 = Male	1=White, non-Hispanic	0=No	0=No	0=No	0=No	0=No	0=No	0=No	0=No	0=No	0=No	0=No	1
67	1=No high school diploma or GED	2=$10,000 to $24,999	9 = Pacific	0.8213	0 = Democrat / undecided	2 = Male	1=White, non-Hispanic	0=No	0=No	0=No	0=No	0=No	0=No	0=No	0=No	0=No	0=No	0=No	1
34	4=Bachelors degree	7=$150,000 or more	9 = Pacific	0.7616	1 = Other Republican	2 = Male	1=White, non-Hispanic	0=No	0=No	0=No	0=No	0=No	0=No	0=No	0=No	0=No	0=No	0=No	1
34	5=Masters degree or higher	6=$100,000 to $149,999	5 = South Atlantic	1.5818	0 = Democrat / undecided	1 = Female	2=Black, non-Hispanic	1=Yes	0=No	1=Yes	0=No	0=No	0=No	1=Yes	0=No	0=No	0=No	0=No	1
38	5=Masters degree or higher	6=$100,000 to $149,999	2 = Mid-Atlantic	1.3758	0 = Democrat / undecided	2 = Male	4=Asian American / Pacific Islander	0=No	0=No	0=No	0=No	0=No	0=No	0=No	0=No	0=No	0=No	0=No	1
60	3=Some college or Associates degree	7=$150,000 or more	5 = South Atlantic	0.5654	1 = Other Republican	1 = Female	1=White, non-Hispanic	1=Yes	0=No	0=No	0=No	0=No	1=Yes	1=Yes	0=No	0=No	0=No	0=No	1
65	3=Some college or Associates degree	6=$100,000 to $149,999	2 = Mid-Atlantic	0.6448	1 = Other Republican	1 = Female	1=White, non-Hispanic	1=Yes	0=No	0=No	0=No	0=No	0=No	0=No	0=No	0=No	0=No	0=No	1
37	4=Bachelors degree	6=$100,000 to $149,999	9 = Pacific	1.1968	0 = Democrat / undecided	2 = Male	3=Hispanic, any race	1=Yes	0=No	0=No	1=Yes	0=No	1=Yes	1=Yes	0=No	1=Yes	1=Yes	0=No	1
36	4=Bachelors degree	7=$150,000 or more	4 = West-North Central	0.7821	2 = Strong Republican	2 = Male	1=White, non-Hispanic	0=No	0=No	0=No	0=No	0=No	0=No	0=No	0=No	0=No	0=No	0=No	1
35	4=Bachelors degree	4=$50,000 to $74,999	6 = East-South Central	0.5806	3 = MAGA Republican	2 = Male	1=White, non-Hispanic	1=Yes	0=No	0=No	0=No	0=No	0=No	1=Yes	0=No	0=No	1=Yes	0=No	1
61	3=Some college or Associates degree	7=$150,000 or more	9 = Pacific	0.5755	0 = Democrat / undecided	1 = Female	1=White, non-Hispanic	0=No	0=No	0=No	0=No	0=No	0=No	0=No	0=No	0=No	0=No	0=No	1
39	3=Some college or Associates degree	4=$50,000 to $74,999	2 = Mid-Atlantic	0.491	3 = MAGA Republican	1 = Female	5=Other (American Indian/Alaskan, Other, 2+ races)	1=Yes	0=No	0=No	0=No	0=No	0=No	0=No	0=No	0=No	0=No	1=Yes	1
32	3=Some college or Associates degree	3=$25,000 to $49,999	9 = Pacific	0.8034	0 = Democrat / undecided	1 = Female	3=Hispanic, any race	0=No	0=No	0=No	0=No	0=No	0=No	0=No	0=No	0=No	0=No	0=No	1
77	4=Bachelors degree	3=$25,000 to $49,999	2 = Mid-Atlantic	0.6637	0 = Democrat / undecided	1 = Female	1=White, non-Hispanic	0=No	0=No	0=No	0=No	0=No	0=No	0=No	0=No	0=No	0=No	0=No	1
67	1=No high school diploma or GED	2=$10,000 to $24,999	7 = West-South Central	0.4563	0 = Democrat / undecided	1 = Female	3=Hispanic, any race	0=No	0=No	0=No	0=No	0=No	0=No	0=No	0=No	0=No	0=No	0=No	1
68	5=Masters degree or higher	7=$150,000 or more	8 = Mountain	0.7412	0 = Democrat / undecided	2 = Male	1=White, non-Hispanic	0=No	0=No	0=No	0=No	0=No	0=No	0=No	0=No	0=No	0=No	0=No	1
62	3=Some college or Associates degree	7=$150,000 or more	3 = East-North Central	0.8643	3 = MAGA Republican	1 = Female	1=White, non-Hispanic	0=No	0=No	0=No	0=No	0=No	0=No	0=No	0=No	0=No	0=No	0=No	1
23	2=High school graduate (high school diploma or the equivalent GED)	4=$50,000 to $74,999	5 = South Atlantic	1.7534	3 = MAGA Republican	2 = Male	1=White, non-Hispanic	1=Yes	0=No	1=Yes	0=No	0=No	0=No	0=No	0=No	0=No	0=No	0=No	1
62	4=Bachelors degree	6=$100,000 to $149,999	2 = Mid-Atlantic	0.6184	0 = Democrat / undecided	1 = Female	1=White, non-Hispanic	0=No	0=No	0=No	0=No	0=No	0=No	0=No	0=No	0=No	0=No	0=No	1
63	3=Some college or Associates degree	2=$10,000 to $24,999	6 = East-South Central	0.745	2 = Strong Republican	1 = Female	1=White, non-Hispanic	0=No	0=No	0=No	0=No	0=No	0=No	0=No	0=No	0=No	0=No	0=No	1
42	1=No high school diploma or GED	3=$25,000 to $49,999	9 = Pacific	0.9643	1 = Other Republican	2 = Male	1=White, non-Hispanic	0=No	0=No	0=No	0=No	0=No	0=No	0=No	0=No	0=No	0=No	0=No	1
40	5=Masters degree or higher	7=$150,000 or more	9 = Pacific	0.9173	0 = Democrat / undecided	1 = Female	1=White, non-Hispanic	0=No	0=No	0=No	0=No	0=No	0=No	0=No	0=No	0=No	0=No	0=No	1
80	5=Masters degree or higher	7=$150,000 or more	1 = New England	0.5502	1 = Other Republican	2 = Male	1=White, non-Hispanic	1=Yes	0=No	0=No	0=No	0=No	0=No	0=No	0=No	0=No	0=No	0=No	1
37	1=No high school diploma or GED	1=Less than $10,000	5 = South Atlantic	1.3861	1 = Other Republican	1 = Female	1=White, non-Hispanic	1=Yes	0=No	0=No	0=No	0=No	0=No	0=No	0=No	1=Yes	0=No	0=No	1
45	2=High school graduate (high school diploma or the equivalent GED)	5=$75,000 to $99,999	2 = Mid-Atlantic	0.6234	0 = Democrat / undecided	1 = Female	1=White, non-Hispanic	0=No	0=No	0=No	0=No	0=No	0=No	0=No	0=No	0=No	0=No	0=No	1
68	1=No high school diploma or GED	3=$25,000 to $49,999	9 = Pacific	0.7494	3 = MAGA Republican	2 = Male	3=Hispanic, any race	1=Yes	0=No	0=No	1=Yes	0=No	0=No	0=No	0=No	0=No	0=No	0=No	1
59	4=Bachelors degree	6=$100,000 to $149,999	7 = West-South Central	1.0673	3 = MAGA Republican	2 = Male	1=White, non-Hispanic	1=Yes	0=No	0=No	0=No	0=No	0=No	0=No	0=No	0=No	0=No	0=No	1
72	2=High school graduate (high school diploma or the equivalent GED)	3=$25,000 to $49,999	5 = South Atlantic	0.6011	3 = MAGA Republican	2 = Male	1=White, non-Hispanic	1=Yes	0=No	0=No	1=Yes	0=No	0=No	0=No	0=No	1=Yes	1=Yes	0=No	1
48	5=Masters degree or higher	4=$50,000 to $74,999	2 = Mid-Atlantic	0.4993	0 = Democrat / undecided	1 = Female	1=White, non-Hispanic	0=No	0=No	0=No	0=No	0=No	0=No	0=No	0=No	0=No	0=No	0=No	1
77	3=Some college or Associates degree	6=$100,000 to $149,999	4 = West-North Central	0.7658	0 = Democrat / undecided	2 = Male	1=White, non-Hispanic	1=Yes	0=No	0=No	0=No	0=No	0=No	0=No	0=No	0=No	0=No	0=No	1
41	3=Some college or Associates degree	5=$75,000 to $99,999	4 = West-North Central	1.6424	0 = Democrat / undecided	3 = Other	3=Hispanic, any race	0=No	0=No	0=No	0=No	0=No	0=No	0=No	0=No	0=No	0=No	0=No	1
74	4=Bachelors degree	5=$75,000 to $99,999	4 = West-North Central	0.5229	2 = Strong Republican	1 = Female	1=White, non-Hispanic	0=No	0=No	0=No	0=No	0=No	0=No	0=No	0=No	0=No	0=No	0=No	1
37	2=High school graduate (high school diploma or the equivalent GED)	3=$25,000 to $49,999	7 = West-South Central	1.1286	3 = MAGA Republican	2 = Male	1=White, non-Hispanic	0=No	0=No	0=No	0=No	0=No	0=No	0=No	0=No	0=No	0=No	0=No	1
65	3=Some college or Associates degree	2=$10,000 to $24,999	8 = Mountain	0.5343	0 = Democrat / undecided	1 = Female	1=White, non-Hispanic	0=No	0=No	0=No	0=No	0=No	0=No	0=No	0=No	0=No	0=No	0=No	1
28	2=High school graduate (high school diploma or the equivalent GED)	1=Less than $10,000	9 = Pacific	2.5459	0 = Democrat / undecided	2 = Male	3=Hispanic, any race	0=No	0=No	0=No	0=No	0=No	0=No	0=No	0=No	0=No	0=No	0=No	1
80	2=High school graduate (high school diploma or the equivalent GED)	7=$150,000 or more	2 = Mid-Atlantic	0.9928	3 = MAGA Republican	1 = Female	1=White, non-Hispanic	1=Yes	0=No	0=No	1=Yes	0=No	0=No	0=No	0=No	0=No	1=Yes	0=No	1
76	2=High school graduate (high school diploma or the equivalent GED)	7=$150,000 or more	1 = New England	0.8435	0 = Democrat / undecided	1 = Female	1=White, non-Hispanic	0=No	0=No	0=No	0=No	0=No	0=No	0=No	0=No	0=No	0=No	0=No	1
62	2=High school graduate (high school diploma or the equivalent GED)	7=$150,000 or more	9 = Pacific	0.656	3 = MAGA Republican	1 = Female	3=Hispanic, any race	1=Yes	0=No	0=No	0=No	0=No	0=No	0=No	0=No	0=No	0=No	0=No	1
67	2=High school graduate (high school diploma or the equivalent GED)	3=$25,000 to $49,999	9 = Pacific	0.6898	1 = Other Republican	2 = Male	1=White, non-Hispanic	0=No	0=No	0=No	0=No	0=No	0=No	0=No	0=No	0=No	0=No	0=No	1
45	5=Masters degree or higher	3=$25,000 to $49,999	7 = West-South Central	0.9105	3 = MAGA Republican	2 = Male	1=White, non-Hispanic	1=Yes	0=No	0=No	0=No	0=No	0=No	0=No	0=No	0=No	0=No	0=No	1
67	3=Some college or Associates degree	2=$10,000 to $24,999	1 = New England	0.6823	3 = MAGA Republican	1 = Female	1=White, non-Hispanic	0=No	0=No	0=No	0=No	0=No	0=No	0=No	0=No	0=No	0=No	0=No	1
68	2=High school graduate (high school diploma or the equivalent GED)	3=$25,000 to $49,999	5 = South Atlantic	0.7128	0 = Democrat / undecided	1 = Female	3=Hispanic, any race	1=Yes	0=No	0=No	0=No	0=No	0=No	0=No	0=No	0=No	1=Yes	0=No	1
73	2=High school graduate (high school diploma or the equivalent GED)	3=$25,000 to $49,999	3 = East-North Central	0.7634	0 = Democrat / undecided	2 = Male	3=Hispanic, any race	1=Yes	0=No	0=No	1=Yes	0=No	1=Yes	0=No	0=No	1=Yes	0=No	0=No	1
57	5=Masters degree or higher	6=$100,000 to $149,999	9 = Pacific	0.7615	1 = Other Republican	2 = Male	1=White, non-Hispanic	0=No	0=No	0=No	0=No	0=No	0=No	0=No	0=No	0=No	0=No	0=No	1
72	3=Some college or Associates degree	6=$100,000 to $149,999	1 = New England	0.577	0 = Democrat / undecided	1 = Female	1=White, non-Hispanic	1=Yes	0=No	1=Yes	0=No	0=No	0=No	0=No	0=No	0=No	0=No	0=No	1
44	2=High school graduate (high school diploma or the equivalent GED)	4=$50,000 to $74,999	6 = East-South Central	0.8667	3 = MAGA Republican	2 = Male	1=White, non-Hispanic	1=Yes	0=No	0=No	0=No	0=No	0=No	1=Yes	0=No	1=Yes	0=No	0=No	1
43	3=Some college or Associates degree	3=$25,000 to $49,999	7 = West-South Central	1.1993	3 = MAGA Republican	1 = Female	1=White, non-Hispanic	0=No	1=Yes	0=No	0=No	0=No	0=No	0=No	0=No	0=No	0=No	0=No	1
41	2=High school graduate (high school diploma or the equivalent GED)	3=$25,000 to $49,999	9 = Pacific	1.5288		1 = Female	3=Hispanic, any race	0=No	0=No	0=No	0=No	0=No	0=No	0=No	0=No	0=No	0=No	0=No	0
67	4=Bachelors degree	6=$100,000 to $149,999	5 = South Atlantic	0.6717	0 = Democrat / undecided	1 = Female	2=Black, non-Hispanic	0=No	0=No	0=No	0=No	0=No	0=No	0=No	0=No	0=No	0=No	0=No	1
33	4=Bachelors degree	6=$100,000 to $149,999	3 = East-North Central	0.9831	0 = Democrat / undecided	1 = Female	1=White, non-Hispanic	0=No	0=No	0=No	0=No	0=No	0=No	0=No	0=No	0=No	0=No	0=No	1
39	4=Bachelors degree	6=$100,000 to $149,999	8 = Mountain	0.9281		1 = Female	1=White, non-Hispanic	0=No	0=No	0=No	0=No	0=No	0=No	0=No	0=No	0=No	0=No	0=No	0
39	2=High school graduate (high school diploma or the equivalent GED)	3=$25,000 to $49,999	2 = Mid-Atlantic	1.2907		1 = Female	3=Hispanic, any race	0=No	0=No	0=No	0=No	0=No	0=No	0=No	0=No	0=No	0=No	0=No	0
27	2=High school graduate (high school diploma or the equivalent GED)	4=$50,000 to $74,999	9 = Pacific	3.4768	0 = Democrat / undecided	2 = Male	3=Hispanic, any race	0=No	0=No	0=No	0=No	0=No	0=No	0=No	0=No	0=No	0=No	0=No	1
31	3=Some college or Associates degree	4=$50,000 to $74,999	3 = East-North Central	0.8638	3 = MAGA Republican	2 = Male	1=White, non-Hispanic	1=Yes	0=No	0=No	0=No	0=No	0=No	1=Yes	0=No	0=No	0=No	0=No	1
33	4=Bachelors degree	7=$150,000 or more	1 = New England	0.9959	0 = Democrat / undecided	2 = Male	1=White, non-Hispanic	0=No	0=No	0=No	0=No	0=No	0=No	0=No	0=No	0=No	0=No	0=No	1
26	3=Some college or Associates degree	3=$25,000 to $49,999	4 = West-North Central	1.6804	2 = Strong Republican	2 = Male	1=White, non-Hispanic	1=Yes	0=No	0=No	0=No	0=No	0=No	0=No	0=No	1=Yes	0=No	0=No	1
33	5=Masters degree or higher	7=$150,000 or more	5 = South Atlantic	0.938	0 = Democrat / undecided	2 = Male	1=White, non-Hispanic	1=Yes	0=No	0=No	0=No	0=No	0=No	0=No	0=No	0=No	0=No	0=No	1
64	4=Bachelors degree	7=$150,000 or more	9 = Pacific	0.461	0 = Democrat / undecided	1 = Female	1=White, non-Hispanic	0=No	0=No	0=No	0=No	0=No	0=No	0=No	0=No	0=No	0=No	0=No	1
68	2=High school graduate (high school diploma or the equivalent GED)	4=$50,000 to $74,999	4 = West-North Central	0.4997	2 = Strong Republican	1 = Female	1=White, non-Hispanic	0=No	0=No	0=No	0=No	0=No	0=No	0=No	0=No	0=No	0=No	0=No	1
35	5=Masters degree or higher	7=$150,000 or more	2 = Mid-Atlantic	1.0448	0 = Democrat / undecided	1 = Female	1=White, non-Hispanic	0=No	0=No	0=No	0=No	0=No	0=No	0=No	0=No	0=No	0=No	0=No	1
70	5=Masters degree or higher	7=$150,000 or more	2 = Mid-Atlantic	0.8044		1 = Female	1=White, non-Hispanic	0=No	0=No	0=No	0=No	0=No	0=No	0=No	0=No	0=No	0=No	0=No	0
36	2=High school graduate (high school diploma or the equivalent GED)	5=$75,000 to $99,999	5 = South Atlantic	1.2199	0 = Democrat / undecided	1 = Female	1=White, non-Hispanic	1=Yes	0=No	0=No	0=No	0=No	0=No	0=No	0=No	0=No	0=No	0=No	1
36	4=Bachelors degree	7=$150,000 or more	2 = Mid-Atlantic	0.7274	1 = Other Republican	1 = Female	1=White, non-Hispanic	0=No	0=No	0=No	0=No	0=No	0=No	0=No	0=No	0=No	0=No	0=No	1
69	5=Masters degree or higher	7=$150,000 or more	3 = East-North Central	1.3122	0 = Democrat / undecided	1 = Female	5=Other (American Indian/Alaskan, Other, 2+ races)	0=No	0=No	0=No	0=No	0=No	0=No	0=No	0=No	0=No	0=No	0=No	1
30	4=Bachelors degree	7=$150,000 or more	1 = New England	1.5311		1 = Female	1=White, non-Hispanic	0=No	0=No	0=No	0=No	0=No	0=No	0=No	0=No	0=No	0=No	0=No	0
54	3=Some college or Associates degree	3=$25,000 to $49,999	9 = Pacific	0.9231	0 = Democrat / undecided	1 = Female	1=White, non-Hispanic	0=No	0=No	0=No	0=No	0=No	0=No	0=No	0=No	0=No	0=No	0=No	1
38	2=High school graduate (high school diploma or the equivalent GED)	3=$25,000 to $49,999	3 = East-North Central	1.0969	3 = MAGA Republican	1 = Female	1=White, non-Hispanic	0=No	0=No	0=No	0=No	0=No	0=No	0=No	0=No	0=No	0=No	0=No	1
63	4=Bachelors degree	7=$150,000 or more	9 = Pacific	0.4365	3 = MAGA Republican	1 = Female	1=White, non-Hispanic	0=No	0=No	0=No	0=No	0=No	0=No	0=No	0=No	0=No	0=No	0=No	1
68	5=Masters degree or higher	7=$150,000 or more	9 = Pacific	0.5699	0 = Democrat / undecided	2 = Male	1=White, non-Hispanic	0=No	0=No	0=No	0=No	0=No	0=No	0=No	0=No	0=No	0=No	0=No	1
43	3=Some college or Associates degree	4=$50,000 to $74,999	8 = Mountain	0.7282	0 = Democrat / undecided	2 = Male	1=White, non-Hispanic	0=No	0=No	0=No	0=No	0=No	0=No	0=No	0=No	0=No	0=No	0=No	1
51	2=High school graduate (high school diploma or the equivalent GED)	3=$25,000 to $49,999	5 = South Atlantic	1.1858	3 = MAGA Republican	2 = Male	1=White, non-Hispanic	1=Yes	0=No	1=Yes	0=No	0=No	0=No	0=No	0=No	0=No	0=No	0=No	1
68	5=Masters degree or higher	6=$100,000 to $149,999	5 = South Atlantic	0.6717	0 = Democrat / undecided	1 = Female	2=Black, non-Hispanic	1=Yes	0=No	0=No	1=Yes	0=No	0=No	0=No	0=No	0=No	0=No	0=No	1
54	3=Some college or Associates degree	7=$150,000 or more	8 = Mountain	0.8725	1 = Other Republican	2 = Male	1=White, non-Hispanic	0=No	0=No	0=No	0=No	0=No	0=No	0=No	0=No	0=No	0=No	0=No	1
81	3=Some college or Associates degree	5=$75,000 to $99,999	8 = Mountain	0.5193	0 = Democrat / undecided	1 = Female	1=White, non-Hispanic	1=Yes	0=No	1=Yes	0=No	0=No	0=No	0=No	0=No	1=Yes	1=Yes	0=No	1
61	3=Some college or Associates degree	3=$25,000 to $49,999	2 = Mid-Atlantic	0.4825	1 = Other Republican	1 = Female	1=White, non-Hispanic	0=No	0=No	0=No	0=No	0=No	0=No	0=No	0=No	0=No	0=No	0=No	1
60	2=High school graduate (high school diploma or the equivalent GED)	3=$25,000 to $49,999	2 = Mid-Atlantic	0.5845	0 = Democrat / undecided	1 = Female	1=White, non-Hispanic	0=No	0=No	0=No	0=No	0=No	0=No	0=No	0=No	0=No	0=No	0=No	1
69	5=Masters degree or higher	5=$75,000 to $99,999	8 = Mountain	0.411	0 = Democrat / undecided	1 = Female	1=White, non-Hispanic	0=No	0=No	0=No	0=No	0=No	0=No	0=No	0=No	0=No	0=No	0=No	1
53	3=Some college or Associates degree	2=$10,000 to $24,999	3 = East-North Central	0.7285	0 = Democrat / undecided	1 = Female	2=Black, non-Hispanic	0=No	0=No	0=No	0=No	0=No	0=No	0=No	0=No	0=No	0=No	0=No	1
64	5=Masters degree or higher	3=$25,000 to $49,999	9 = Pacific	0.428	1 = Other Republican	1 = Female	1=White, non-Hispanic	0=No	0=No	0=No	0=No	0=No	0=No	0=No	0=No	0=No	0=No	0=No	1
66	3=Some college or Associates degree	4=$50,000 to $74,999	5 = South Atlantic	0.7604	0 = Democrat / undecided	2 = Male	3=Hispanic, any race	0=No	0=No	0=No	0=No	0=No	0=No	0=No	0=No	0=No	0=No	0=No	1
83	2=High school graduate (high school diploma or the equivalent GED)	2=$10,000 to $24,999	9 = Pacific	0.7578	3 = MAGA Republican	1 = Female	1=White, non-Hispanic	0=No	0=No	0=No	0=No	0=No	0=No	0=No	0=No	0=No	0=No	0=No	1
58	4=Bachelors degree	5=$75,000 to $99,999	3 = East-North Central	0.713	2 = Strong Republican	2 = Male	1=White, non-Hispanic	0=No	0=No	0=No	0=No	0=No	0=No	0=No	0=No	0=No	0=No	0=No	1
69	2=High school graduate (high school diploma or the equivalent GED)	5=$75,000 to $99,999	5 = South Atlantic	0.7353		2 = Male	1=White, non-Hispanic	0=No	0=No	0=No	0=No	0=No	0=No	0=No	0=No	0=No	0=No	0=No	0
65	2=High school graduate (high school diploma or the equivalent GED)	6=$100,000 to $149,999	8 = Mountain	0.5881	0 = Democrat / undecided	1 = Female	1=White, non-Hispanic	0=No	0=No	0=No	0=No	0=No	0=No	0=No	0=No	0=No	0=No	0=No	1
64	5=Masters degree or higher	3=$25,000 to $49,999	5 = South Atlantic	0.5665	0 = Democrat / undecided	1 = Female	2=Black, non-Hispanic	1=Yes	0=No	0=No	1=Yes	0=No	1=Yes	0=No	1=Yes	1=Yes	1=Yes	1=Yes	1
81	3=Some college or Associates degree	3=$25,000 to $49,999	3 = East-North Central	0.5933	1 = Other Republican	2 = Male	1=White, non-Hispanic	1=Yes	0=No	0=No	0=No	0=No	0=No	0=No	0=No	0=No	0=No	0=No	1
66	3=Some college or Associates degree	5=$75,000 to $99,999	9 = Pacific	0.7917	0 = Democrat / undecided	2 = Male	4=Asian American / Pacific Islander	1=Yes	0=No	1=Yes	1=Yes	1=Yes	1=Yes	1=Yes	0=No	1=Yes	1=Yes	0=No	1
69	3=Some college or Associates degree	4=$50,000 to $74,999	5 = South Atlantic	0.6527	0 = Democrat / undecided	1 = Female	1=White, non-Hispanic	0=No	0=No	0=No	0=No	0=No	0=No	0=No	0=No	0=No	0=No	0=No	1
67	3=Some college or Associates degree	4=$50,000 to $74,999	9 = Pacific	0.7449	3 = MAGA Republican	2 = Male	1=White, non-Hispanic	1=Yes	0=No	0=No	0=No	0=No	0=No	0=No	0=No	0=No	0=No	0=No	1
58	2=High school graduate (high school diploma or the equivalent GED)	2=$10,000 to $24,999	3 = East-North Central	0.9746	3 = MAGA Republican	2 = Male	1=White, non-Hispanic	0=No	0=No	0=No	0=No	0=No	0=No	0=No	0=No	0=No	0=No	0=No	1
59	3=Some college or Associates degree	7=$150,000 or more	9 = Pacific	0.9196	1 = Other Republican	1 = Female	1=White, non-Hispanic	1=Yes	0=No	0=No	0=No	0=No	0=No	1=Yes	0=No	1=Yes	1=Yes	0=No	1
52	1=No high school diploma or GED	4=$50,000 to $74,999	9 = Pacific	1.9053	0 = Democrat / undecided	1 = Female	3=Hispanic, any race	0=No	0=No	0=No	0=No	0=No	0=No	0=No	0=No	0=No	0=No	0=No	1
69	4=Bachelors degree	7=$150,000 or more	5 = South Atlantic	0.6057	0 = Democrat / undecided	2 = Male	1=White, non-Hispanic	0=No	0=No	0=No	0=No	0=No	0=No	0=No	0=No	0=No	0=No	0=No	1
81	2=High school graduate (high school diploma or the equivalent GED)	3=$25,000 to $49,999	2 = Mid-Atlantic	0.756	0 = Democrat / undecided	1 = Female	1=White, non-Hispanic	1=Yes	0=No	0=No	1=Yes	0=No	0=No	0=No	0=No	0=No	1=Yes	0=No	1
59	3=Some college or Associates degree	7=$150,000 or more	8 = Mountain	0.8386	0 = Democrat / undecided	2 = Male	1=White, non-Hispanic	0=No	0=No	0=No	0=No	0=No	0=No	0=No	0=No	0=No	0=No	0=No	1
73	5=Masters degree or higher	7=$150,000 or more	2 = Mid-Atlantic	0.6536	1 = Other Republican	2 = Male	1=White, non-Hispanic	0=No	0=No	0=No	0=No	0=No	0=No	0=No	0=No	0=No	0=No	0=No	1
68	2=High school graduate (high school diploma or the equivalent GED)	5=$75,000 to $99,999	3 = East-North Central	0.8258	0 = Democrat / undecided	1 = Female	1=White, non-Hispanic	1=Yes	0=No	0=No	0=No	0=No	0=No	0=No	0=No	0=No	0=No	0=No	1
68	4=Bachelors degree	4=$50,000 to $74,999	9 = Pacific	0.3456	0 = Democrat / undecided	1 = Female	2=Black, non-Hispanic	1=Yes	0=No	0=No	0=No	0=No	0=No	0=No	0=No	0=No	0=No	0=No	1
62	5=Masters degree or higher	6=$100,000 to $149,999	2 = Mid-Atlantic	0.5873	0 = Democrat / undecided	1 = Female	1=White, non-Hispanic	1=Yes	0=No	0=No	0=No	0=No	1=Yes	0=No	0=No	0=No	0=No	0=No	1
46	4=Bachelors degree	7=$150,000 or more	3 = East-North Central	0.9172	1 = Other Republican	2 = Male	1=White, non-Hispanic	0=No	0=No	0=No	0=No	0=No	0=No	0=No	0=No	0=No	0=No	0=No	1
38	5=Masters degree or higher	4=$50,000 to $74,999	5 = South Atlantic	1.1445	0 = Democrat / undecided	2 = Male	1=White, non-Hispanic	0=No	0=No	0=No	0=No	0=No	0=No	0=No	0=No	0=No	0=No	0=No	1
[truncated: 6,631 more rows]
