# Supplementary material for: MAGA Republicans’ views of American democracy and society and support for political violence in the United States: Findings from a nationwide population-representative survey
Source: PLoS One. 2024 Jan 3;19(1):e0295747. doi: 10.1371/journal.pone.0295747 (PMC10763974; doi:10.1371/journal.pone.0295747)
Supplement: S1 Data — (ZIP) [file pone.0295747.s002.zip › MAGA_datafiles/MAGA_PV_table1.csv]

PPAGECAT	PPEDUC5	PPINC7	PPREG9	genpop_wt	race_7cat	MAGA_4cat	genderid_3cat	ppmarit4	work_status
7=75+	3=Some college or Associates degree	3=$25,000 to $49,999	1 = New England	0.7176	1=White, non-Hispanic	0 = Democrat / undecided	1 = Female	3=Divorced or Separated	2=Working part-time
6=65-74	2=High school graduate (high school diploma or the equivalent GED)	4=$50,000 to $74,999	5 = South Atlantic	0.8285	1=White, non-Hispanic	3 = MAGA Republican	2 = Male	3=Divorced or Separated	3=Not working, retired
4=45-54	4=Bachelors degree	7=$150,000 or more	2 = Mid-Atlantic	0.8859	1=White, non-Hispanic	0 = Democrat / undecided	2 = Male	1=Now married	1=Working full-time
5=55-64	4=Bachelors degree	7=$150,000 or more	9 = Pacific	0.5125	1=White, non-Hispanic	2 = Strong Republican	2 = Male	4=Never married	1=Working full-time
7=75+	2=High school graduate (high school diploma or the equivalent GED)	6=$100,000 to $149,999	5 = South Atlantic	0.5998	1=White, non-Hispanic		2 = Male	1=Now married	3=Not working, retired
5=55-64	2=High school graduate (high school diploma or the equivalent GED)	6=$100,000 to $149,999	1 = New England	0.5675	1=White, non-Hispanic		1 = Female	1=Now married	2=Working part-time
7=75+	3=Some college or Associates degree	2=$10,000 to $24,999	8 = Mountain	0.5602	1=White, non-Hispanic	0 = Democrat / undecided	1 = Female	3=Divorced or Separated	3=Not working, retired
7=75+	2=High school graduate (high school diploma or the equivalent GED)	6=$100,000 to $149,999	2 = Mid-Atlantic	0.9594	1=White, non-Hispanic	3 = MAGA Republican	1 = Female	1=Now married	3=Not working, retired
6=65-74	4=Bachelors degree	5=$75,000 to $99,999	7 = West-South Central	0.4977	1=White, non-Hispanic	2 = Strong Republican	1 = Female	1=Now married	3=Not working, retired
5=55-64	4=Bachelors degree	4=$50,000 to $74,999	1 = New England	0.8043	1=White, non-Hispanic	0 = Democrat / undecided	2 = Male	1=Now married	2=Working part-time
6=65-74	2=High school graduate (high school diploma or the equivalent GED)	5=$75,000 to $99,999	5 = South Atlantic	0.546	1=White, non-Hispanic		2 = Male	1=Now married	3=Not working, retired
4=45-54	3=Some college or Associates degree	7=$150,000 or more	8 = Mountain	0.9207	1=White, non-Hispanic	1 = Other Republican	2 = Male	3=Divorced or Separated	1=Working full-time
7=75+	2=High school graduate (high school diploma or the equivalent GED)	4=$50,000 to $74,999	2 = Mid-Atlantic	0.8989	1=White, non-Hispanic	1 = Other Republican	1 = Female	2=Widowed	3=Not working, retired
7=75+	4=Bachelors degree	4=$50,000 to $74,999	3 = East-North Central	0.4271	1=White, non-Hispanic		2 = Male	4=Never married	3=Not working, retired
6=65-74	3=Some college or Associates degree	5=$75,000 to $99,999	9 = Pacific	0.4595	2=Black, non-Hispanic	1 = Other Republican	2 = Male	1=Now married	3=Not working, retired
5=55-64	1=No high school diploma or GED	7=$150,000 or more	7 = West-South Central	0.4676	7=2+ races, non-Hispanic	3 = MAGA Republican	1 = Female	1=Now married	3=Not working, retired
4=45-54	3=Some college or Associates degree	5=$75,000 to $99,999	8 = Mountain	0.5616	1=White, non-Hispanic	3 = MAGA Republican	2 = Male	1=Now married	1=Working full-time
7=75+	3=Some college or Associates degree	6=$100,000 to $149,999	9 = Pacific	0.8465	1=White, non-Hispanic	0 = Democrat / undecided	1 = Female	1=Now married	3=Not working, retired
4=45-54	2=High school graduate (high school diploma or the equivalent GED)	7=$150,000 or more	1 = New England	0.9129	1=White, non-Hispanic	0 = Democrat / undecided	2 = Male	1=Now married	1=Working full-time
7=75+	5=Masters degree or higher	7=$150,000 or more	9 = Pacific	0.4994	1=White, non-Hispanic	2 = Strong Republican	2 = Male	2=Widowed	3=Not working, retired
5=55-64	2=High school graduate (high school diploma or the equivalent GED)	5=$75,000 to $99,999	6 = East-South Central	1.1709	2=Black, non-Hispanic	3 = MAGA Republican	1 = Female	1=Now married	1=Working full-time
5=55-64	3=Some college or Associates degree	6=$100,000 to $149,999	9 = Pacific	0.7489	1=White, non-Hispanic	1 = Other Republican	2 = Male	2=Widowed	3=Not working, retired
7=75+	5=Masters degree or higher	6=$100,000 to $149,999	5 = South Atlantic	0.5063	1=White, non-Hispanic	1 = Other Republican	2 = Male	1=Now married	3=Not working, retired
5=55-64	3=Some college or Associates degree	4=$50,000 to $74,999	5 = South Atlantic	0.8139	1=White, non-Hispanic	1 = Other Republican	2 = Male	1=Now married	3=Not working, retired
5=55-64	4=Bachelors degree	6=$100,000 to $149,999	5 = South Atlantic	0.6717	2=Black, non-Hispanic	0 = Democrat / undecided	1 = Female	1=Now married	4=Not working, not retired
6=65-74	3=Some college or Associates degree	7=$150,000 or more	9 = Pacific	0.8229	3=Hispanic, any race	1 = Other Republican	2 = Male	1=Now married	1=Working full-time
7=75+	4=Bachelors degree	3=$25,000 to $49,999	2 = Mid-Atlantic	0.6303	1=White, non-Hispanic	0 = Democrat / undecided	1 = Female	3=Divorced or Separated	3=Not working, retired
6=65-74	2=High school graduate (high school diploma or the equivalent GED)	3=$25,000 to $49,999	3 = East-North Central	0.7963	1=White, non-Hispanic	0 = Democrat / undecided	1 = Female	1=Now married	3=Not working, retired
5=55-64	4=Bachelors degree	5=$75,000 to $99,999	3 = East-North Central	0.6756	1=White, non-Hispanic	2 = Strong Republican	2 = Male	1=Now married	1=Working full-time
5=55-64	3=Some college or Associates degree	6=$100,000 to $149,999	3 = East-North Central	0.9366	1=White, non-Hispanic	3 = MAGA Republican	1 = Female	4=Never married	1=Working full-time
7=75+	5=Masters degree or higher	6=$100,000 to $149,999	3 = East-North Central	0.5622	1=White, non-Hispanic	1 = Other Republican	2 = Male	1=Now married	3=Not working, retired
5=55-64	3=Some college or Associates degree	3=$25,000 to $49,999	3 = East-North Central	0.5923	1=White, non-Hispanic	0 = Democrat / undecided	1 = Female	2=Widowed	3=Not working, retired
5=55-64	3=Some college or Associates degree	5=$75,000 to $99,999	4 = West-North Central	0.583	1=White, non-Hispanic	3 = MAGA Republican	1 = Female	1=Now married	1=Working full-time
7=75+	3=Some college or Associates degree	3=$25,000 to $49,999	3 = East-North Central	0.7153	1=White, non-Hispanic	1 = Other Republican		2=Widowed	3=Not working, retired
5=55-64	3=Some college or Associates degree	7=$150,000 or more	5 = South Atlantic	0.724	1=White, non-Hispanic	3 = MAGA Republican	2 = Male	1=Now married	1=Working full-time
5=55-64	2=High school graduate (high school diploma or the equivalent GED)	6=$100,000 to $149,999	1 = New England	1.0081	5=Asian American / Pacific Islander	0 = Democrat / undecided	2 = Male	1=Now married	1=Working full-time
3=35-44	3=Some college or Associates degree	3=$25,000 to $49,999	2 = Mid-Atlantic	0.9217	1=White, non-Hispanic	0 = Democrat / undecided	2 = Male	1=Now married	1=Working full-time
7=75+	3=Some college or Associates degree	3=$25,000 to $49,999	3 = East-North Central	0.866	2=Black, non-Hispanic		1 = Female	1=Now married	3=Not working, retired
5=55-64	4=Bachelors degree	7=$150,000 or more	3 = East-North Central	0.6567	1=White, non-Hispanic	0 = Democrat / undecided	1 = Female	1=Now married	1=Working full-time
5=55-64	3=Some college or Associates degree	6=$100,000 to $149,999	9 = Pacific	1.274	7=2+ races, non-Hispanic	0 = Democrat / undecided	2 = Male	4=Never married	1=Working full-time
6=65-74	5=Masters degree or higher	7=$150,000 or more	2 = Mid-Atlantic	0.8728	5=Asian American / Pacific Islander	3 = MAGA Republican	2 = Male	1=Now married	4=Not working, not retired
3=35-44	2=High school graduate (high school diploma or the equivalent GED)	5=$75,000 to $99,999	6 = East-South Central	1.5249	1=White, non-Hispanic	2 = Strong Republican	1 = Female	1=Now married	1=Working full-time
6=65-74	3=Some college or Associates degree	7=$150,000 or more	9 = Pacific	1.3031	5=Asian American / Pacific Islander	0 = Democrat / undecided	1 = Female	1=Now married	2=Working part-time
4=45-54	4=Bachelors degree	6=$100,000 to $149,999	3 = East-North Central	0.3121	7=2+ races, non-Hispanic	0 = Democrat / undecided	1 = Female	3=Divorced or Separated	1=Working full-time
6=65-74	5=Masters degree or higher	3=$25,000 to $49,999	7 = West-South Central	0.5689	2=Black, non-Hispanic		1 = Female	1=Now married	2=Working part-time
5=55-64	2=High school graduate (high school diploma or the equivalent GED)	3=$25,000 to $49,999	8 = Mountain	1.2332	1=White, non-Hispanic	0 = Democrat / undecided	1 = Female	1=Now married	4=Not working, not retired
7=75+	3=Some college or Associates degree	5=$75,000 to $99,999	8 = Mountain	0.3771	1=White, non-Hispanic	3 = MAGA Republican	2 = Male	1=Now married	3=Not working, retired
5=55-64	2=High school graduate (high school diploma or the equivalent GED)	6=$100,000 to $149,999	7 = West-South Central	1.2463	1=White, non-Hispanic		2 = Male	1=Now married	1=Working full-time
4=45-54	2=High school graduate (high school diploma or the equivalent GED)	3=$25,000 to $49,999	5 = South Atlantic	1.0631	1=White, non-Hispanic	0 = Democrat / undecided	2 = Male	4=Never married	1=Working full-time
7=75+	4=Bachelors degree	6=$100,000 to $149,999	2 = Mid-Atlantic	0.8423	1=White, non-Hispanic	2 = Strong Republican	1 = Female	1=Now married	3=Not working, retired
5=55-64	2=High school graduate (high school diploma or the equivalent GED)	6=$100,000 to $149,999	4 = West-North Central	0.9567	1=White, non-Hispanic	1 = Other Republican	2 = Male	1=Now married	1=Working full-time
3=35-44	5=Masters degree or higher	7=$150,000 or more	1 = New England	1.7983	1=White, non-Hispanic	1 = Other Republican	1 = Female	1=Now married	3=Not working, retired
6=65-74	5=Masters degree or higher	7=$150,000 or more	6 = East-South Central	0.6649	1=White, non-Hispanic	1 = Other Republican	2 = Male	1=Now married	3=Not working, retired
5=55-64	3=Some college or Associates degree	6=$100,000 to $149,999	7 = West-South Central	0.8604	1=White, non-Hispanic	1 = Other Republican	2 = Male	3=Divorced or Separated	3=Not working, retired
7=75+	3=Some college or Associates degree	3=$25,000 to $49,999	9 = Pacific	0.6508	1=White, non-Hispanic	3 = MAGA Republican	1 = Female	1=Now married	3=Not working, retired
6=65-74	3=Some college or Associates degree	3=$25,000 to $49,999	5 = South Atlantic	0.6033	1=White, non-Hispanic	0 = Democrat / undecided	1 = Female	1=Now married	3=Not working, retired
7=75+	5=Masters degree or higher	3=$25,000 to $49,999	9 = Pacific	0.4172	1=White, non-Hispanic	0 = Democrat / undecided	2 = Male	4=Never married	3=Not working, retired
4=45-54	3=Some college or Associates degree	7=$150,000 or more	9 = Pacific	1.793	5=Asian American / Pacific Islander	0 = Democrat / undecided	2 = Male	1=Now married	1=Working full-time
7=75+	3=Some college or Associates degree	6=$100,000 to $149,999	8 = Mountain	0.5989	1=White, non-Hispanic	0 = Democrat / undecided	1 = Female	1=Now married	3=Not working, retired
6=65-74	3=Some college or Associates degree	3=$25,000 to $49,999	9 = Pacific	0.5485	1=White, non-Hispanic	3 = MAGA Republican	2 = Male	1=Now married	3=Not working, retired
5=55-64	4=Bachelors degree	6=$100,000 to $149,999	2 = Mid-Atlantic	0.8317	1=White, non-Hispanic	2 = Strong Republican	2 = Male	1=Now married	1=Working full-time
6=65-74	4=Bachelors degree	7=$150,000 or more	9 = Pacific	0.4378	1=White, non-Hispanic	0 = Democrat / undecided	1 = Female	1=Now married	2=Working part-time
7=75+	5=Masters degree or higher	7=$150,000 or more	3 = East-North Central	0.6405	1=White, non-Hispanic	0 = Democrat / undecided	2 = Male	1=Now married	3=Not working, retired
7=75+	3=Some college or Associates degree	6=$100,000 to $149,999	7 = West-South Central	1.228	1=White, non-Hispanic	1 = Other Republican	1 = Female	2=Widowed	3=Not working, retired
6=65-74	5=Masters degree or higher	7=$150,000 or more	9 = Pacific	0.2116	7=2+ races, non-Hispanic	0 = Democrat / undecided	1 = Female	3=Divorced or Separated	2=Working part-time
5=55-64	2=High school graduate (high school diploma or the equivalent GED)	6=$100,000 to $149,999	5 = South Atlantic	1.1903	1=White, non-Hispanic	0 = Democrat / undecided	1 = Female	1=Now married	4=Not working, not retired
7=75+	5=Masters degree or higher	6=$100,000 to $149,999	8 = Mountain	0.4233	1=White, non-Hispanic	1 = Other Republican	2 = Male	1=Now married	3=Not working, retired
5=55-64	3=Some college or Associates degree	5=$75,000 to $99,999	7 = West-South Central	0.9232	1=White, non-Hispanic	0 = Democrat / undecided	1 = Female	1=Now married	2=Working part-time
2=25-34	2=High school graduate (high school diploma or the equivalent GED)	4=$50,000 to $74,999	5 = South Atlantic	1.5333	1=White, non-Hispanic	0 = Democrat / undecided	1 = Female	4=Never married	1=Working full-time
3=35-44	5=Masters degree or higher	6=$100,000 to $149,999	8 = Mountain	0.7642	1=White, non-Hispanic	1 = Other Republican	2 = Male	1=Now married	1=Working full-time
6=65-74	3=Some college or Associates degree	6=$100,000 to $149,999	9 = Pacific	0.7092	1=White, non-Hispanic	3 = MAGA Republican	2 = Male	1=Now married	1=Working full-time
6=65-74	4=Bachelors degree	7=$150,000 or more	2 = Mid-Atlantic	0.5906	1=White, non-Hispanic	0 = Democrat / undecided	1 = Female	1=Now married	3=Not working, retired
7=75+	5=Masters degree or higher	7=$150,000 or more	9 = Pacific	0.5926	1=White, non-Hispanic	0 = Democrat / undecided	1 = Female	3=Divorced or Separated	2=Working part-time
5=55-64	3=Some college or Associates degree	4=$50,000 to $74,999	9 = Pacific	0.5705	1=White, non-Hispanic	1 = Other Republican	1 = Female	1=Now married	2=Working part-time
6=65-74	3=Some college or Associates degree	6=$100,000 to $149,999	7 = West-South Central	0.7122	1=White, non-Hispanic	0 = Democrat / undecided	1 = Female	1=Now married	3=Not working, retired
3=35-44	5=Masters degree or higher	7=$150,000 or more	8 = Mountain	1.4455	7=2+ races, non-Hispanic		1 = Female	4=Never married	4=Not working, not retired
7=75+	5=Masters degree or higher	7=$150,000 or more	5 = South Atlantic	0.6094	1=White, non-Hispanic	0 = Democrat / undecided	1 = Female	1=Now married	3=Not working, retired
5=55-64	4=Bachelors degree	7=$150,000 or more	9 = Pacific	0.4865	1=White, non-Hispanic	3 = MAGA Republican	1 = Female	3=Divorced or Separated	4=Not working, not retired
7=75+	2=High school graduate (high school diploma or the equivalent GED)	3=$25,000 to $49,999	2 = Mid-Atlantic	0.7961	1=White, non-Hispanic	3 = MAGA Republican	1 = Female	1=Now married	3=Not working, retired
6=65-74	3=Some college or Associates degree	5=$75,000 to $99,999	5 = South Atlantic	0.6476	1=White, non-Hispanic	0 = Democrat / undecided	2 = Male	1=Now married	1=Working full-time
2=25-34	5=Masters degree or higher	7=$150,000 or more	2 = Mid-Atlantic	2.5435	5=Asian American / Pacific Islander	0 = Democrat / undecided	2 = Male	4=Never married	1=Working full-time
6=65-74	3=Some college or Associates degree	5=$75,000 to $99,999	9 = Pacific	0.8019	1=White, non-Hispanic	1 = Other Republican	1 = Female	1=Now married	3=Not working, retired
5=55-64	4=Bachelors degree	7=$150,000 or more	2 = Mid-Atlantic	1.2017	7=2+ races, non-Hispanic	0 = Democrat / undecided	1 = Female	1=Now married	1=Working full-time
6=65-74	2=High school graduate (high school diploma or the equivalent GED)	3=$25,000 to $49,999	4 = West-North Central	0.7855	1=White, non-Hispanic	0 = Democrat / undecided	1 = Female	1=Now married	3=Not working, retired
5=55-64	3=Some college or Associates degree	7=$150,000 or more	2 = Mid-Atlantic	0.365	7=2+ races, non-Hispanic	0 = Democrat / undecided	1 = Female	3=Divorced or Separated	1=Working full-time
6=65-74	3=Some college or Associates degree	3=$25,000 to $49,999	1 = New England	0.7387	1=White, non-Hispanic	1 = Other Republican	2 = Male	1=Now married	3=Not working, retired
5=55-64	2=High school graduate (high school diploma or the equivalent GED)	4=$50,000 to $74,999	4 = West-North Central	1.6019	2=Black, non-Hispanic	0 = Democrat / undecided	2 = Male	1=Now married	1=Working full-time
2=25-34	3=Some college or Associates degree	4=$50,000 to $74,999	7 = West-South Central	2.1958	1=White, non-Hispanic	1 = Other Republican	1 = Female	4=Never married	4=Not working, not retired
2=25-34	4=Bachelors degree	7=$150,000 or more	9 = Pacific	0.7233	1=White, non-Hispanic	0 = Democrat / undecided	2 = Male	4=Never married	1=Working full-time
4=45-54	5=Masters degree or higher	7=$150,000 or more	7 = West-South Central	1.1539	5=Asian American / Pacific Islander	1 = Other Republican	2 = Male	1=Now married	1=Working full-time
5=55-64	5=Masters degree or higher	7=$150,000 or more	6 = East-South Central	0.5677	2=Black, non-Hispanic	0 = Democrat / undecided	2 = Male	1=Now married	1=Working full-time
5=55-64	4=Bachelors degree	5=$75,000 to $99,999	5 = South Atlantic	0.6205	1=White, non-Hispanic	0 = Democrat / undecided	2 = Male	1=Now married	1=Working full-time
3=35-44	2=High school graduate (high school diploma or the equivalent GED)	5=$75,000 to $99,999	7 = West-South Central	0.9315	1=White, non-Hispanic			1=Now married	1=Working full-time
6=65-74	3=Some college or Associates degree	6=$100,000 to $149,999	8 = Mountain	0.5725	1=White, non-Hispanic	0 = Democrat / undecided	1 = Female	4=Never married	4=Not working, not retired
6=65-74	3=Some college or Associates degree	5=$75,000 to $99,999	5 = South Atlantic	0.6187	1=White, non-Hispanic	3 = MAGA Republican	1 = Female	1=Now married	3=Not working, retired
5=55-64	2=High school graduate (high school diploma or the equivalent GED)	5=$75,000 to $99,999	8 = Mountain	0.6541	3=Hispanic, any race	3 = MAGA Republican	1 = Female	1=Now married	3=Not working, retired
6=65-74	5=Masters degree or higher	5=$75,000 to $99,999	1 = New England	0.765	2=Black, non-Hispanic	0 = Democrat / undecided	2 = Male	2=Widowed	3=Not working, retired
2=25-34	4=Bachelors degree	6=$100,000 to $149,999	9 = Pacific	0.9417	1=White, non-Hispanic	0 = Democrat / undecided	2 = Male	4=Never married	2=Working part-time
5=55-64	5=Masters degree or higher	6=$100,000 to $149,999	7 = West-South Central	0.7084	1=White, non-Hispanic	3 = MAGA Republican	1 = Female	1=Now married	2=Working part-time
7=75+	2=High school graduate (high school diploma or the equivalent GED)	5=$75,000 to $99,999	4 = West-North Central	0.7204	1=White, non-Hispanic	0 = Democrat / undecided	1 = Female	2=Widowed	2=Working part-time
6=65-74	2=High school graduate (high school diploma or the equivalent GED)	3=$25,000 to $49,999	2 = Mid-Atlantic	0.6469	1=White, non-Hispanic	2 = Strong Republican	2 = Male	1=Now married	3=Not working, retired
5=55-64	3=Some college or Associates degree	6=$100,000 to $149,999	7 = West-South Central	1.0753	1=White, non-Hispanic	3 = MAGA Republican	2 = Male	1=Now married	1=Working full-time
6=65-74	2=High school graduate (high school diploma or the equivalent GED)	4=$50,000 to $74,999	6 = East-South Central	0.6241	3=Hispanic, any race	1 = Other Republican	2 = Male	1=Now married	3=Not working, retired
6=65-74	4=Bachelors degree	5=$75,000 to $99,999	9 = Pacific	0.5413	1=White, non-Hispanic	0 = Democrat / undecided	2 = Male	1=Now married	3=Not working, retired
7=75+	3=Some college or Associates degree	4=$50,000 to $74,999	9 = Pacific	0.5869	1=White, non-Hispanic	3 = MAGA Republican	2 = Male	3=Divorced or Separated	3=Not working, retired
5=55-64	5=Masters degree or higher	5=$75,000 to $99,999	3 = East-North Central	0.6708	1=White, non-Hispanic	1 = Other Republican	2 = Male	1=Now married	1=Working full-time
5=55-64	2=High school graduate (high school diploma or the equivalent GED)	2=$10,000 to $24,999	9 = Pacific	0.6351	1=White, non-Hispanic	0 = Democrat / undecided	1 = Female	1=Now married	2=Working part-time
7=75+	5=Masters degree or higher	6=$100,000 to $149,999	3 = East-North Central	0.6778	1=White, non-Hispanic	2 = Strong Republican	1 = Female	1=Now married	3=Not working, retired
4=45-54	5=Masters degree or higher	5=$75,000 to $99,999	3 = East-North Central	0.6756	1=White, non-Hispanic	0 = Democrat / undecided	2 = Male	1=Now married	1=Working full-time
6=65-74	4=Bachelors degree	7=$150,000 or more	3 = East-North Central	0.7913	1=White, non-Hispanic	3 = MAGA Republican	1 = Female	1=Now married	3=Not working, retired
5=55-64	4=Bachelors degree	7=$150,000 or more	1 = New England	0.6681	5=Asian American / Pacific Islander	0 = Democrat / undecided	2 = Male	1=Now married	1=Working full-time
6=65-74	3=Some college or Associates degree	4=$50,000 to $74,999	3 = East-North Central	0.5919	1=White, non-Hispanic	3 = MAGA Republican	2 = Male	1=Now married	3=Not working, retired
7=75+	5=Masters degree or higher	7=$150,000 or more	9 = Pacific	0.4491	1=White, non-Hispanic	0 = Democrat / undecided	2 = Male	1=Now married	3=Not working, retired
7=75+	3=Some college or Associates degree	2=$10,000 to $24,999	2 = Mid-Atlantic	0.7047	2=Black, non-Hispanic		1 = Female	2=Widowed	3=Not working, retired
6=65-74	2=High school graduate (high school diploma or the equivalent GED)	3=$25,000 to $49,999	7 = West-South Central	0.9432	1=White, non-Hispanic	2 = Strong Republican	1 = Female	1=Now married	3=Not working, retired
4=45-54	2=High school graduate (high school diploma or the equivalent GED)	6=$100,000 to $149,999	7 = West-South Central	1.0611	1=White, non-Hispanic		2 = Male	1=Now married	4=Not working, not retired
6=65-74	5=Masters degree or higher	7=$150,000 or more	6 = East-South Central	1.0727	2=Black, non-Hispanic	0 = Democrat / undecided	1 = Female	2=Widowed	3=Not working, retired
5=55-64	3=Some college or Associates degree	4=$50,000 to $74,999	2 = Mid-Atlantic	0.5296	1=White, non-Hispanic	0 = Democrat / undecided	1 = Female	4=Never married	4=Not working, not retired
4=45-54	3=Some college or Associates degree	7=$150,000 or more	3 = East-North Central	1.1539	1=White, non-Hispanic	0 = Democrat / undecided	1 = Female	1=Now married	1=Working full-time
3=35-44	2=High school graduate (high school diploma or the equivalent GED)	6=$100,000 to $149,999	1 = New England	1.4871	1=White, non-Hispanic	0 = Democrat / undecided	1 = Female	1=Now married	1=Working full-time
6=65-74	4=Bachelors degree	4=$50,000 to $74,999	5 = South Atlantic	0.5501	1=White, non-Hispanic	2 = Strong Republican	2 = Male	2=Widowed	3=Not working, retired
6=65-74	3=Some college or Associates degree	6=$100,000 to $149,999	8 = Mountain	0.7707	1=White, non-Hispanic	2 = Strong Republican	1 = Female	3=Divorced or Separated	1=Working full-time
6=65-74	2=High school graduate (high school diploma or the equivalent GED)	3=$25,000 to $49,999	3 = East-North Central	0.7963	1=White, non-Hispanic	3 = MAGA Republican	1 = Female	1=Now married	2=Working part-time
3=35-44	2=High school graduate (high school diploma or the equivalent GED)	6=$100,000 to $149,999	4 = West-North Central	1.1456	1=White, non-Hispanic	2 = Strong Republican	1 = Female	3=Divorced or Separated	1=Working full-time
5=55-64	2=High school graduate (high school diploma or the equivalent GED)	5=$75,000 to $99,999	6 = East-South Central	1.0014	1=White, non-Hispanic	2 = Strong Republican	2 = Male	1=Now married	1=Working full-time
6=65-74	4=Bachelors degree	5=$75,000 to $99,999	4 = West-North Central	0.4828	1=White, non-Hispanic	1 = Other Republican	2 = Male	1=Now married	3=Not working, retired
5=55-64	3=Some college or Associates degree	4=$50,000 to $74,999	2 = Mid-Atlantic	0.6041	1=White, non-Hispanic	2 = Strong Republican	1 = Female	1=Now married	1=Working full-time
6=65-74	2=High school graduate (high school diploma or the equivalent GED)	6=$100,000 to $149,999	5 = South Atlantic	0.5807	1=White, non-Hispanic	0 = Democrat / undecided	1 = Female	1=Now married	3=Not working, retired
5=55-64	2=High school graduate (high school diploma or the equivalent GED)	7=$150,000 or more	9 = Pacific	1.1084	2=Black, non-Hispanic	0 = Democrat / undecided	2 = Male	1=Now married	1=Working full-time
5=55-64	2=High school graduate (high school diploma or the equivalent GED)	6=$100,000 to $149,999	5 = South Atlantic	1.1903	1=White, non-Hispanic	1 = Other Republican	1 = Female	3=Divorced or Separated	1=Working full-time
7=75+	2=High school graduate (high school diploma or the equivalent GED)	7=$150,000 or more	2 = Mid-Atlantic	0.9648	1=White, non-Hispanic	2 = Strong Republican	1 = Female	1=Now married	3=Not working, retired
5=55-64	4=Bachelors degree	1=Less than $10,000	9 = Pacific	1.1797	5=Asian American / Pacific Islander	1 = Other Republican	2 = Male	1=Now married	3=Not working, retired
7=75+	5=Masters degree or higher	6=$100,000 to $149,999	5 = South Atlantic	0.5063	1=White, non-Hispanic	0 = Democrat / undecided	2 = Male	1=Now married	1=Working full-time
5=55-64	3=Some college or Associates degree	6=$100,000 to $149,999	7 = West-South Central	0.906	1=White, non-Hispanic	0 = Democrat / undecided	2 = Male	1=Now married	1=Working full-time
4=45-54	5=Masters degree or higher	7=$150,000 or more	9 = Pacific	0.6871	1=White, non-Hispanic	1 = Other Republican	2 = Male	1=Now married	1=Working full-time
7=75+	5=Masters degree or higher	3=$25,000 to $49,999	1 = New England	0.7122	1=White, non-Hispanic	0 = Democrat / undecided	1 = Female	3=Divorced or Separated	3=Not working, retired
6=65-74	2=High school graduate (high school diploma or the equivalent GED)	4=$50,000 to $74,999	5 = South Atlantic	0.7916	1=White, non-Hispanic	1 = Other Republican	1 = Female	2=Widowed	1=Working full-time
3=35-44	4=Bachelors degree	2=$10,000 to $24,999	9 = Pacific	1.4916	5=Asian American / Pacific Islander	0 = Democrat / undecided	1 = Female	4=Never married	4=Not working, not retired
5=55-64	2=High school graduate (high school diploma or the equivalent GED)	6=$100,000 to $149,999	5 = South Atlantic	0.6128	1=White, non-Hispanic	1 = Other Republican	1 = Female	1=Now married	1=Working full-time
2=25-34	3=Some college or Associates degree	3=$25,000 to $49,999	8 = Mountain	1.2439	1=White, non-Hispanic	3 = MAGA Republican	1 = Female	1=Now married	1=Working full-time
4=45-54	3=Some college or Associates degree	4=$50,000 to $74,999	3 = East-North Central	0.7492	1=White, non-Hispanic	2 = Strong Republican	1 = Female	1=Now married	1=Working full-time
6=65-74	3=Some college or Associates degree	3=$25,000 to $49,999	8 = Mountain	0.6143	1=White, non-Hispanic	0 = Democrat / undecided	1 = Female	1=Now married	3=Not working, retired
5=55-64	3=Some college or Associates degree	6=$100,000 to $149,999	5 = South Atlantic	0.5705	1=White, non-Hispanic	0 = Democrat / undecided	1 = Female	1=Now married	4=Not working, not retired
7=75+	5=Masters degree or higher	3=$25,000 to $49,999	8 = Mountain	0.4123	1=White, non-Hispanic	0 = Democrat / undecided	2 = Male	3=Divorced or Separated	3=Not working, retired
6=65-74	3=Some college or Associates degree	5=$75,000 to $99,999	5 = South Atlantic	0.6515	1=White, non-Hispanic	2 = Strong Republican	1 = Female	1=Now married	2=Working part-time
5=55-64	2=High school graduate (high school diploma or the equivalent GED)	6=$100,000 to $149,999	3 = East-North Central	1.0893	1=White, non-Hispanic	1 = Other Republican	2 = Male	1=Now married	1=Working full-time
6=65-74	4=Bachelors degree	5=$75,000 to $99,999	5 = South Atlantic	0.4461	1=White, non-Hispanic	2 = Strong Republican	1 = Female	1=Now married	3=Not working, retired
5=55-64	4=Bachelors degree	6=$100,000 to $149,999	7 = West-South Central	1.2605	1=White, non-Hispanic	2 = Strong Republican	1 = Female	1=Now married	4=Not working, not retired
5=55-64	5=Masters degree or higher	7=$150,000 or more	9 = Pacific	0.7585	5=Asian American / Pacific Islander	0 = Democrat / undecided	2 = Male	1=Now married	3=Not working, retired
5=55-64	3=Some college or Associates degree	7=$150,000 or more	9 = Pacific	0.9196	1=White, non-Hispanic		1 = Female	1=Now married	3=Not working, retired
6=65-74	3=Some college or Associates degree	5=$75,000 to $99,999	3 = East-North Central	0.8604	2=Black, non-Hispanic	0 = Democrat / undecided	1 = Female	1=Now married	3=Not working, retired
4=45-54	2=High school graduate (high school diploma or the equivalent GED)	4=$50,000 to $74,999	3 = East-North Central	0.8257	1=White, non-Hispanic	3 = MAGA Republican	2 = Male	1=Now married	1=Working full-time
6=65-74	2=High school graduate (high school diploma or the equivalent GED)	3=$25,000 to $49,999	7 = West-South Central	0.7376	1=White, non-Hispanic	3 = MAGA Republican	2 = Male	1=Now married	3=Not working, retired
5=55-64	2=High school graduate (high school diploma or the equivalent GED)	4=$50,000 to $74,999	2 = Mid-Atlantic	0.6599	1=White, non-Hispanic	1 = Other Republican	1 = Female	1=Now married	3=Not working, retired
7=75+	3=Some college or Associates degree	4=$50,000 to $74,999	5 = South Atlantic	0.94	2=Black, non-Hispanic	0 = Democrat / undecided	1 = Female	3=Divorced or Separated	3=Not working, retired
1=18-24	3=Some college or Associates degree	6=$100,000 to $149,999	4 = West-North Central	1.445	1=White, non-Hispanic	1 = Other Republican	2 = Male	4=Never married	4=Not working, not retired
2=25-34	3=Some college or Associates degree	5=$75,000 to $99,999	8 = Mountain	1.3064	1=White, non-Hispanic	3 = MAGA Republican	1 = Female	1=Now married	1=Working full-time
3=35-44	1=No high school diploma or GED	2=$10,000 to $24,999	4 = West-North Central	0.9996	1=White, non-Hispanic		2 = Male	4=Never married	1=Working full-time
6=65-74	3=Some college or Associates degree	3=$25,000 to $49,999	9 = Pacific	0.5347	1=White, non-Hispanic	0 = Democrat / undecided	1 = Female	3=Divorced or Separated	1=Working full-time
4=45-54	5=Masters degree or higher	5=$75,000 to $99,999	5 = South Atlantic	0.9665	1=White, non-Hispanic	1 = Other Republican	1 = Female	1=Now married	2=Working part-time
5=55-64	3=Some college or Associates degree	7=$150,000 or more	3 = East-North Central	1.0976	1=White, non-Hispanic	1 = Other Republican	2 = Male	1=Now married	1=Working full-time
5=55-64	3=Some college or Associates degree	6=$100,000 to $149,999	9 = Pacific	0.9812	2=Black, non-Hispanic	0 = Democrat / undecided	2 = Male	1=Now married	1=Working full-time
7=75+	3=Some college or Associates degree	5=$75,000 to $99,999	1 = New England	0.7145	1=White, non-Hispanic	1 = Other Republican	1 = Female	1=Now married	3=Not working, retired
4=45-54	3=Some college or Associates degree	4=$50,000 to $74,999	4 = West-North Central	0.8381	1=White, non-Hispanic	2 = Strong Republican	1 = Female	1=Now married	4=Not working, not retired
2=25-34	3=Some college or Associates degree	5=$75,000 to $99,999	3 = East-North Central	1.7307	1=White, non-Hispanic	0 = Democrat / undecided	1 = Female	4=Never married	4=Not working, not retired
6=65-74	4=Bachelors degree	6=$100,000 to $149,999	2 = Mid-Atlantic	0.8571	5=Asian American / Pacific Islander	1 = Other Republican	2 = Male	1=Now married	3=Not working, retired
3=35-44	2=High school graduate (high school diploma or the equivalent GED)	6=$100,000 to $149,999	6 = East-South Central	1.2366	1=White, non-Hispanic	0 = Democrat / undecided	2 = Male	4=Never married	4=Not working, not retired
7=75+	5=Masters degree or higher	7=$150,000 or more	8 = Mountain	0.5402	1=White, non-Hispanic	0 = Democrat / undecided	2 = Male	1=Now married	3=Not working, retired
6=65-74	2=High school graduate (high school diploma or the equivalent GED)	4=$50,000 to $74,999	8 = Mountain	0.7072	1=White, non-Hispanic	3 = MAGA Republican	2 = Male	1=Now married	1=Working full-time
6=65-74	2=High school graduate (high school diploma or the equivalent GED)	7=$150,000 or more	7 = West-South Central	0.8868	1=White, non-Hispanic	0 = Democrat / undecided	2 = Male	1=Now married	1=Working full-time
5=55-64	2=High school graduate (high school diploma or the equivalent GED)	2=$10,000 to $24,999	3 = East-North Central	1.0087	1=White, non-Hispanic	3 = MAGA Republican	2 = Male	1=Now married	3=Not working, retired
6=65-74	3=Some college or Associates degree	5=$75,000 to $99,999	2 = Mid-Atlantic	0.5658	1=White, non-Hispanic	1 = Other Republican	1 = Female	1=Now married	2=Working part-time
6=65-74	3=Some college or Associates degree	4=$50,000 to $74,999	3 = East-North Central	0.7515	1=White, non-Hispanic		1 = Female	1=Now married	3=Not working, retired
4=45-54	1=No high school diploma or GED	7=$150,000 or more	9 = Pacific	1.686	3=Hispanic, any race		2 = Male	1=Now married	1=Working full-time
2=25-34	4=Bachelors degree	2=$10,000 to $24,999	7 = West-South Central	0.9854	1=White, non-Hispanic	1 = Other Republican	2 = Male	4=Never married	2=Working part-time
6=65-74	3=Some college or Associates degree	4=$50,000 to $74,999	9 = Pacific	0.7215	1=White, non-Hispanic	1 = Other Republican	2 = Male	3=Divorced or Separated	3=Not working, retired
6=65-74	3=Some college or Associates degree	7=$150,000 or more	3 = East-North Central	1.0066	1=White, non-Hispanic	1 = Other Republican	2 = Male	1=Now married	3=Not working, retired
5=55-64	2=High school graduate (high school diploma or the equivalent GED)	5=$75,000 to $99,999	8 = Mountain	0.7755	1=White, non-Hispanic		1 = Female	4=Never married	1=Working full-time
3=35-44	5=Masters degree or higher	5=$75,000 to $99,999	7 = West-South Central	1.0958	1=White, non-Hispanic	0 = Democrat / undecided	1 = Female	1=Now married	2=Working part-time
5=55-64	5=Masters degree or higher	7=$150,000 or more	4 = West-North Central	0.6515	1=White, non-Hispanic	1 = Other Republican	2 = Male	1=Now married	1=Working full-time
4=45-54	5=Masters degree or higher	6=$100,000 to $149,999	9 = Pacific	0.7754	1=White, non-Hispanic	3 = MAGA Republican	1 = Female	1=Now married	1=Working full-time
6=65-74	3=Some college or Associates degree	4=$50,000 to $74,999	1 = New England	0.651	1=White, non-Hispanic	0 = Democrat / undecided	1 = Female	3=Divorced or Separated	1=Working full-time
4=45-54	5=Masters degree or higher	7=$150,000 or more	9 = Pacific	1.2783	7=2+ races, non-Hispanic	0 = Democrat / undecided	1 = Female	1=Now married	4=Not working, not retired
4=45-54	3=Some college or Associates degree	5=$75,000 to $99,999	4 = West-North Central	0.9861	1=White, non-Hispanic	3 = MAGA Republican	1 = Female	1=Now married	1=Working full-time
3=35-44	3=Some college or Associates degree	7=$150,000 or more	8 = Mountain	1.1515	1=White, non-Hispanic	0 = Democrat / undecided	1 = Female	1=Now married	1=Working full-time
7=75+	2=High school graduate (high school diploma or the equivalent GED)	3=$25,000 to $49,999	5 = South Atlantic	0.6933	1=White, non-Hispanic	1 = Other Republican	1 = Female	3=Divorced or Separated	3=Not working, retired
6=65-74	5=Masters degree or higher	3=$25,000 to $49,999	9 = Pacific	0.484	1=White, non-Hispanic	0 = Democrat / undecided	1 = Female	2=Widowed	2=Working part-time
5=55-64	4=Bachelors degree	6=$100,000 to $149,999	3 = East-North Central	0.7521	1=White, non-Hispanic	2 = Strong Republican	2 = Male	3=Divorced or Separated	1=Working full-time
5=55-64	4=Bachelors degree	7=$150,000 or more	9 = Pacific	0.4865	1=White, non-Hispanic		1 = Female	1=Now married	2=Working part-time
3=35-44	3=Some college or Associates degree	3=$25,000 to $49,999	3 = East-North Central	1.0798	1=White, non-Hispanic	0 = Democrat / undecided	1 = Female	4=Never married	2=Working part-time
6=65-74	3=Some college or Associates degree	2=$10,000 to $24,999	5 = South Atlantic	0.9138	1=White, non-Hispanic	3 = MAGA Republican	2 = Male	1=Now married	3=Not working, retired
4=45-54	4=Bachelors degree	7=$150,000 or more	8 = Mountain	0.8974	1=White, non-Hispanic		2 = Male	1=Now married	1=Working full-time
5=55-64	3=Some college or Associates degree	6=$100,000 to $149,999	2 = Mid-Atlantic	0.9673	1=White, non-Hispanic	1 = Other Republican	2 = Male	1=Now married	1=Working full-time
6=65-74	3=Some college or Associates degree	2=$10,000 to $24,999	5 = South Atlantic	0.5953	1=White, non-Hispanic		1 = Female	3=Divorced or Separated	3=Not working, retired
2=25-34	3=Some college or Associates degree	4=$50,000 to $74,999	5 = South Atlantic	1.1944	1=White, non-Hispanic	3 = MAGA Republican	2 = Male	4=Never married	1=Working full-time
7=75+	2=High school graduate (high school diploma or the equivalent GED)	1=Less than $10,000	3 = East-North Central	0.9775	1=White, non-Hispanic		1 = Female	1=Now married	3=Not working, retired
6=65-74	3=Some college or Associates degree	4=$50,000 to $74,999	9 = Pacific	0.7861	1=White, non-Hispanic	0 = Democrat / undecided	2 = Male	1=Now married	3=Not working, retired
5=55-64	3=Some college or Associates degree	5=$75,000 to $99,999	2 = Mid-Atlantic	0.5448	3=Hispanic, any race	1 = Other Republican	1 = Female	3=Divorced or Separated	1=Working full-time
5=55-64	5=Masters degree or higher	7=$150,000 or more	9 = Pacific	0.7779	1=White, non-Hispanic	0 = Democrat / undecided	1 = Female	4=Never married	1=Working full-time
7=75+	2=High school graduate (high school diploma or the equivalent GED)	4=$50,000 to $74,999	2 = Mid-Atlantic	0.8989	1=White, non-Hispanic		1 = Female	2=Widowed	3=Not working, retired
6=65-74	4=Bachelors degree	5=$75,000 to $99,999	3 = East-North Central	0.7008	1=White, non-Hispanic	1 = Other Republican	2 = Male	3=Divorced or Separated	1=Working full-time
4=45-54	2=High school graduate (high school diploma or the equivalent GED)	4=$50,000 to $74,999	4 = West-North Central	0.9409	1=White, non-Hispanic	0 = Democrat / undecided	2 = Male	1=Now married	1=Working full-time
5=55-64	3=Some college or Associates degree	7=$150,000 or more	9 = Pacific	0.9712	1=White, non-Hispanic	1 = Other Republican	1 = Female	1=Now married	1=Working full-time
4=45-54	4=Bachelors degree	7=$150,000 or more	3 = East-North Central	0.8307	1=White, non-Hispanic	1 = Other Republican	1 = Female	1=Now married	1=Working full-time
6=65-74	2=High school graduate (high school diploma or the equivalent GED)	7=$150,000 or more	4 = West-North Central	0.7848	1=White, non-Hispanic	1 = Other Republican	1 = Female	2=Widowed	3=Not working, retired
6=65-74	2=High school graduate (high school diploma or the equivalent GED)	3=$25,000 to $49,999	9 = Pacific	0.5856	1=White, non-Hispanic		2 = Male	1=Now married	3=Not working, retired
4=45-54	5=Masters degree or higher	7=$150,000 or more	9 = Pacific	0.7256	1=White, non-Hispanic	0 = Democrat / undecided	2 = Male	1=Now married	1=Working full-time
5=55-64	5=Masters degree or higher	7=$150,000 or more	4 = West-North Central	0.466	1=White, non-Hispanic	0 = Democrat / undecided	1 = Female	1=Now married	1=Working full-time
6=65-74	4=Bachelors degree	4=$50,000 to $74,999	3 = East-North Central	0.4264	1=White, non-Hispanic	3 = MAGA Republican	1 = Female	4=Never married	3=Not working, retired
6=65-74	1=No high school diploma or GED	3=$25,000 to $49,999	2 = Mid-Atlantic	0.7608	3=Hispanic, any race	3 = MAGA Republican	1 = Female	1=Now married	4=Not working, not retired
5=55-64	2=High school graduate (high school diploma or the equivalent GED)	5=$75,000 to $99,999	9 = Pacific	0.6159	1=White, non-Hispanic	0 = Democrat / undecided	1 = Female	1=Now married	1=Working full-time
6=65-74	3=Some college or Associates degree	3=$25,000 to $49,999	7 = West-South Central	0.7099	1=White, non-Hispanic	3 = MAGA Republican	2 = Male	2=Widowed	3=Not working, retired
6=65-74	3=Some college or Associates degree	7=$150,000 or more	1 = New England	0.6199	1=White, non-Hispanic	1 = Other Republican	1 = Female	1=Now married	1=Working full-time
3=35-44	2=High school graduate (high school diploma or the equivalent GED)	5=$75,000 to $99,999	4 = West-North Central	1.1546	1=White, non-Hispanic	1 = Other Republican		1=Now married	1=Working full-time
6=65-74	2=High school graduate (high school diploma or the equivalent GED)	3=$25,000 to $49,999	3 = East-North Central	0.6272	1=White, non-Hispanic	1 = Other Republican	2 = Male	1=Now married	3=Not working, retired
5=55-64	4=Bachelors degree	7=$150,000 or more	9 = Pacific	0.7256	1=White, non-Hispanic	1 = Other Republican	2 = Male	1=Now married	1=Working full-time
6=65-74	3=Some college or Associates degree	4=$50,000 to $74,999	5 = South Atlantic	0.94	2=Black, non-Hispanic	0 = Democrat / undecided	1 = Female	1=Now married	1=Working full-time
2=25-34	4=Bachelors degree	7=$150,000 or more	2 = Mid-Atlantic	1.5786	1=White, non-Hispanic	0 = Democrat / undecided	1 = Female	4=Never married	1=Working full-time
6=65-74	1=No high school diploma or GED	4=$50,000 to $74,999	5 = South Atlantic	0.8007	1=White, non-Hispanic	3 = MAGA Republican	2 = Male	1=Now married	3=Not working, retired
6=65-74	3=Some college or Associates degree	7=$150,000 or more	4 = West-North Central	0.6351	1=White, non-Hispanic	3 = MAGA Republican	1 = Female	1=Now married	3=Not working, retired
2=25-34	4=Bachelors degree	4=$50,000 to $74,999	2 = Mid-Atlantic	1.3738	2=Black, non-Hispanic	0 = Democrat / undecided	1 = Female	4=Never married	4=Not working, not retired
2=25-34	4=Bachelors degree	6=$100,000 to $149,999	5 = South Atlantic	1.3173	1=White, non-Hispanic	1 = Other Republican	1 = Female	1=Now married	4=Not working, not retired
6=65-74	1=No high school diploma or GED	5=$75,000 to $99,999	7 = West-South Central	0.6662	3=Hispanic, any race		1 = Female	2=Widowed	3=Not working, retired
7=75+	2=High school graduate (high school diploma or the equivalent GED)	3=$25,000 to $49,999	8 = Mountain	0.6324	1=White, non-Hispanic	1 = Other Republican	1 = Female	2=Widowed	3=Not working, retired
4=45-54	4=Bachelors degree	7=$150,000 or more	7 = West-South Central	1.0792	1=White, non-Hispanic	0 = Democrat / undecided	1 = Female	1=Now married	1=Working full-time
7=75+	4=Bachelors degree	3=$25,000 to $49,999	2 = Mid-Atlantic	0.7004	1=White, non-Hispanic		1 = Female	1=Now married	2=Working part-time
2=25-34	4=Bachelors degree	7=$150,000 or more	8 = Mountain	0.9753	1=White, non-Hispanic	0 = Democrat / undecided	2 = Male	1=Now married	1=Working full-time
4=45-54	1=No high school diploma or GED	5=$75,000 to $99,999	9 = Pacific	1.3915	3=Hispanic, any race	0 = Democrat / undecided	2 = Male	1=Now married	1=Working full-time
7=75+	2=High school graduate (high school diploma or the equivalent GED)	3=$25,000 to $49,999	9 = Pacific	0.6107	1=White, non-Hispanic	1 = Other Republican	1 = Female	2=Widowed	3=Not working, retired
7=75+	3=Some college or Associates degree	3=$25,000 to $49,999	4 = West-North Central	0.8225	1=White, non-Hispanic	0 = Democrat / undecided	1 = Female	2=Widowed	2=Working part-time
7=75+	5=Masters degree or higher	6=$100,000 to $149,999	3 = East-North Central	0.8717	2=Black, non-Hispanic	0 = Democrat / undecided	1 = Female	2=Widowed	3=Not working, retired
5=55-64	5=Masters degree or higher	4=$50,000 to $74,999	5 = South Atlantic	0.9729	1=White, non-Hispanic		2 = Male	4=Never married	3=Not working, retired
7=75+	2=High school graduate (high school diploma or the equivalent GED)	3=$25,000 to $49,999	7 = West-South Central	0.453	7=2+ races, non-Hispanic	1 = Other Republican	1 = Female	1=Now married	3=Not working, retired
6=65-74	5=Masters degree or higher	4=$50,000 to $74,999	1 = New England	0.6084	1=White, non-Hispanic	1 = Other Republican	2 = Male	1=Now married	1=Working full-time
7=75+	4=Bachelors degree	3=$25,000 to $49,999	1 = New England	0.5546	1=White, non-Hispanic	0 = Democrat / undecided	2 = Male	1=Now married	4=Not working, not retired
6=65-74	2=High school graduate (high school diploma or the equivalent GED)	6=$100,000 to $149,999	4 = West-North Central	0.7128	1=White, non-Hispanic	0 = Democrat / undecided	1 = Female	1=Now married	1=Working full-time
3=35-44	4=Bachelors degree	4=$50,000 to $74,999	2 = Mid-Atlantic	1.3738	2=Black, non-Hispanic	0 = Democrat / undecided	1 = Female	3=Divorced or Separated	2=Working part-time
6=65-74	5=Masters degree or higher	7=$150,000 or more	8 = Mountain	0.7412	1=White, non-Hispanic	3 = MAGA Republican	2 = Male	1=Now married	3=Not working, retired
6=65-74	3=Some college or Associates degree	3=$25,000 to $49,999	3 = East-North Central	0.7532	1=White, non-Hispanic	2 = Strong Republican	1 = Female	1=Now married	3=Not working, retired
2=25-34	2=High school graduate (high school diploma or the equivalent GED)	7=$150,000 or more	1 = New England	1.0138	1=White, non-Hispanic	0 = Democrat / undecided	2 = Male	1=Now married	1=Working full-time
7=75+	5=Masters degree or higher	5=$75,000 to $99,999	2 = Mid-Atlantic	0.8051	3=Hispanic, any race	0 = Democrat / undecided	1 = Female	3=Divorced or Separated	3=Not working, retired
3=35-44	3=Some college or Associates degree	4=$50,000 to $74,999	3 = East-North Central	0.928	1=White, non-Hispanic		1 = Female	4=Never married	1=Working full-time
7=75+	5=Masters degree or higher	5=$75,000 to $99,999	5 = South Atlantic	0.4608	1=White, non-Hispanic	1 = Other Republican	2 = Male	1=Now married	3=Not working, retired
6=65-74	5=Masters degree or higher	5=$75,000 to $99,999	3 = East-North Central	0.6186	1=White, non-Hispanic	1 = Other Republican	1 = Female	1=Now married	3=Not working, retired
1=18-24	2=High school graduate (high school diploma or the equivalent GED)	4=$50,000 to $74,999	2 = Mid-Atlantic	1.8575	1=White, non-Hispanic	0 = Democrat / undecided	1 = Female	4=Never married	2=Working part-time
5=55-64	5=Masters degree or higher	6=$100,000 to $149,999	7 = West-South Central	0.7209	1=White, non-Hispanic		1 = Female	1=Now married	1=Working full-time
4=45-54	3=Some college or Associates degree	6=$100,000 to $149,999	2 = Mid-Atlantic	0.5852	1=White, non-Hispanic	3 = MAGA Republican	1 = Female	3=Divorced or Separated	2=Working part-time
6=65-74	1=No high school diploma or GED	3=$25,000 to $49,999	3 = East-North Central	0.8716	1=White, non-Hispanic	3 = MAGA Republican	2 = Male	1=Now married	3=Not working, retired
6=65-74	2=High school graduate (high school diploma or the equivalent GED)	5=$75,000 to $99,999	2 = Mid-Atlantic	0.4078	1=White, non-Hispanic	2 = Strong Republican	1 = Female	1=Now married	3=Not working, retired
2=25-34	2=High school graduate (high school diploma or the equivalent GED)	7=$150,000 or more	5 = South Atlantic	1.0531	1=White, non-Hispanic	0 = Democrat / undecided	2 = Male	1=Now married	1=Working full-time
7=75+	4=Bachelors degree	5=$75,000 to $99,999	6 = East-South Central	0.5877	1=White, non-Hispanic	1 = Other Republican	2 = Male	1=Now married	3=Not working, retired
1=18-24	2=High school graduate (high school diploma or the equivalent GED)	4=$50,000 to $74,999	9 = Pacific	1.173	1=White, non-Hispanic		1 = Female	4=Never married	4=Not working, not retired
7=75+	5=Masters degree or higher	4=$50,000 to $74,999	6 = East-South Central	0.425	1=White, non-Hispanic	0 = Democrat / undecided	2 = Male	1=Now married	3=Not working, retired
7=75+	3=Some college or Associates degree	3=$25,000 to $49,999	5 = South Atlantic	0.5905	1=White, non-Hispanic	0 = Democrat / undecided	2 = Male	1=Now married	3=Not working, retired
6=65-74	2=High school graduate (high school diploma or the equivalent GED)	4=$50,000 to $74,999	3 = East-North Central	0.5933	1=White, non-Hispanic	1 = Other Republican	1 = Female	2=Widowed	2=Working part-time
6=65-74	4=Bachelors degree	5=$75,000 to $99,999	9 = Pacific	0.5748	5=Asian American / Pacific Islander	2 = Strong Republican	1 = Female	2=Widowed	3=Not working, retired
3=35-44	2=High school graduate (high school diploma or the equivalent GED)	6=$100,000 to $149,999	9 = Pacific	1.2056	2=Black, non-Hispanic	0 = Democrat / undecided	2 = Male	4=Never married	4=Not working, not retired
5=55-64	2=High school graduate (high school diploma or the equivalent GED)	7=$150,000 or more	6 = East-South Central	1.1706	1=White, non-Hispanic	3 = MAGA Republican	1 = Female	1=Now married	4=Not working, not retired
5=55-64	5=Masters degree or higher	7=$150,000 or more	2 = Mid-Atlantic	0.7269	1=White, non-Hispanic	1 = Other Republican	2 = Male	1=Now married	1=Working full-time
2=25-34	2=High school graduate (high school diploma or the equivalent GED)	7=$150,000 or more	7 = West-South Central	1.3482	1=White, non-Hispanic	0 = Democrat / undecided	1 = Female	4=Never married	1=Working full-time
5=55-64	3=Some college or Associates degree	7=$150,000 or more	3 = East-North Central	0.9345	1=White, non-Hispanic	0 = Democrat / undecided	2 = Male	4=Never married	1=Working full-time
7=75+	3=Some college or Associates degree	3=$25,000 to $49,999	1 = New England	0.5307	1=White, non-Hispanic	1 = Other Republican	2 = Male	1=Now married	3=Not working, retired
6=65-74	3=Some college or Associates degree	3=$25,000 to $49,999	5 = South Atlantic	0.6033	1=White, non-Hispanic	3 = MAGA Republican	1 = Female	4=Never married	3=Not working, retired
5=55-64	4=Bachelors degree	7=$150,000 or more	4 = West-North Central	0.4917	1=White, non-Hispanic	2 = Strong Republican	1 = Female	1=Now married	4=Not working, not retired
4=45-54	5=Masters degree or higher	6=$100,000 to $149,999	9 = Pacific	1.2086	5=Asian American / Pacific Islander	0 = Democrat / undecided	2 = Male	1=Now married	1=Working full-time
5=55-64	4=Bachelors degree	7=$150,000 or more	5 = South Atlantic	0.6392	1=White, non-Hispanic	2 = Strong Republican	2 = Male	1=Now married	1=Working full-time
5=55-64	2=High school graduate (high school diploma or the equivalent GED)	6=$100,000 to $149,999	6 = East-South Central	0.8144	1=White, non-Hispanic	0 = Democrat / undecided	1 = Female	1=Now married	3=Not working, retired
5=55-64	2=High school graduate (high school diploma or the equivalent GED)	7=$150,000 or more	9 = Pacific	0.9086	1=White, non-Hispanic	2 = Strong Republican	1 = Female	1=Now married	1=Working full-time
5=55-64	2=High school graduate (high school diploma or the equivalent GED)	7=$150,000 or more	4 = West-North Central	0.7042	1=White, non-Hispanic	2 = Strong Republican	1 = Female	1=Now married	2=Working part-time
7=75+	4=Bachelors degree	4=$50,000 to $74,999	7 = West-South Central	1.0364	1=White, non-Hispanic	3 = MAGA Republican	1 = Female	1=Now married	3=Not working, retired
6=65-74	2=High school graduate (high school diploma or the equivalent GED)	5=$75,000 to $99,999	1 = New England	0.535	1=White, non-Hispanic	0 = Democrat / undecided	2 = Male	4=Never married	3=Not working, retired
6=65-74	3=Some college or Associates degree	3=$25,000 to $49,999	5 = South Atlantic	0.7004	2=Black, non-Hispanic		1 = Female	2=Widowed	1=Working full-time
6=65-74	4=Bachelors degree	7=$150,000 or more	5 = South Atlantic	0.5657	1=White, non-Hispanic	1 = Other Republican	1 = Female	1=Now married	3=Not working, retired
5=55-64	4=Bachelors degree	6=$100,000 to $149,999	2 = Mid-Atlantic	0.8032	1=White, non-Hispanic	2 = Strong Republican	2 = Male	1=Now married	1=Working full-time
6=65-74	5=Masters degree or higher	7=$150,000 or more	2 = Mid-Atlantic	0.6898	1=White, non-Hispanic	0 = Democrat / undecided	2 = Male	1=Now married	3=Not working, retired
6=65-74	4=Bachelors degree	7=$150,000 or more	9 = Pacific	0.4378	1=White, non-Hispanic	0 = Democrat / undecided	1 = Female	1=Now married	1=Working full-time
7=75+	4=Bachelors degree	5=$75,000 to $99,999	5 = South Atlantic	0.6594	2=Black, non-Hispanic	0 = Democrat / undecided	1 = Female	1=Now married	3=Not working, retired
6=65-74	3=Some college or Associates degree	3=$25,000 to $49,999	5 = South Atlantic	0.6658	1=White, non-Hispanic	1 = Other Republican	1 = Female	1=Now married	3=Not working, retired
6=65-74	5=Masters degree or higher	6=$100,000 to $149,999	9 = Pacific	0.5531	1=White, non-Hispanic	0 = Democrat / undecided	2 = Male	1=Now married	3=Not working, retired
6=65-74	5=Masters degree or higher	6=$100,000 to $149,999	9 = Pacific	0.5681	1=White, non-Hispanic	1 = Other Republican	2 = Male	3=Divorced or Separated	2=Working part-time
7=75+	4=Bachelors degree	7=$150,000 or more	5 = South Atlantic	0.4765	1=White, non-Hispanic	0 = Democrat / undecided	2 = Male	2=Widowed	3=Not working, retired
4=45-54	5=Masters degree or higher	7=$150,000 or more	9 = Pacific	0.6871	1=White, non-Hispanic	0 = Democrat / undecided	2 = Male	3=Divorced or Separated	1=Working full-time
6=65-74	5=Masters degree or higher	7=$150,000 or more	9 = Pacific	0.5699	1=White, non-Hispanic	0 = Democrat / undecided	2 = Male	1=Now married	1=Working full-time
7=75+	4=Bachelors degree	5=$75,000 to $99,999	6 = East-South Central	0.5877	1=White, non-Hispanic	0 = Democrat / undecided	2 = Male	1=Now married	3=Not working, retired
4=45-54	3=Some college or Associates degree	6=$100,000 to $149,999	8 = Mountain	1.1408	1=White, non-Hispanic	3 = MAGA Republican	2 = Male	1=Now married	1=Working full-time
6=65-74	5=Masters degree or higher	5=$75,000 to $99,999	7 = West-South Central	0.8132	1=White, non-Hispanic	0 = Democrat / undecided	1 = Female	1=Now married	3=Not working, retired
5=55-64	2=High school graduate (high school diploma or the equivalent GED)	6=$100,000 to $149,999	8 = Mountain	0.6559	1=White, non-Hispanic		1 = Female	1=Now married	1=Working full-time
3=35-44	3=Some college or Associates degree	5=$75,000 to $99,999	4 = West-North Central	1.1006	1=White, non-Hispanic	0 = Democrat / undecided	1 = Female	3=Divorced or Separated	1=Working full-time
5=55-64	5=Masters degree or higher	3=$25,000 to $49,999	5 = South Atlantic	0.6036	1=White, non-Hispanic	1 = Other Republican	1 = Female	1=Now married	3=Not working, retired
5=55-64	4=Bachelors degree	7=$150,000 or more	6 = East-South Central	0.7057	1=White, non-Hispanic	1 = Other Republican	1 = Female	1=Now married	1=Working full-time
7=75+	3=Some college or Associates degree	5=$75,000 to $99,999	9 = Pacific	1.3732	5=Asian American / Pacific Islander	1 = Other Republican	2 = Male	1=Now married	3=Not working, retired
5=55-64	4=Bachelors degree	7=$150,000 or more	4 = West-North Central	0.6515	1=White, non-Hispanic	0 = Democrat / undecided	2 = Male	1=Now married	1=Working full-time
5=55-64	3=Some college or Associates degree	4=$50,000 to $74,999	7 = West-South Central	0.6729	1=White, non-Hispanic		1 = Female	1=Now married	3=Not working, retired
6=65-74	5=Masters degree or higher	7=$150,000 or more	3 = East-North Central	0.9862	2=Black, non-Hispanic	0 = Democrat / undecided	2 = Male	1=Now married	3=Not working, retired
7=75+	5=Masters degree or higher	5=$75,000 to $99,999	3 = East-North Central	0.5633	1=White, non-Hispanic	1 = Other Republican	2 = Male	1=Now married	3=Not working, retired
4=45-54	3=Some college or Associates degree	6=$100,000 to $149,999	3 = East-North Central	1.4501	3=Hispanic, any race	0 = Democrat / undecided	1 = Female	1=Now married	1=Working full-time
4=45-54	1=No high school diploma or GED	7=$150,000 or more	3 = East-North Central	2.1265	3=Hispanic, any race	0 = Democrat / undecided	2 = Male	4=Never married	2=Working part-time
4=45-54	4=Bachelors degree	7=$150,000 or more	3 = East-North Central	0.789	1=White, non-Hispanic	0 = Democrat / undecided	2 = Male	1=Now married	1=Working full-time
7=75+	5=Masters degree or higher	7=$150,000 or more	3 = East-North Central	0.6233	1=White, non-Hispanic	1 = Other Republican	2 = Male	1=Now married	3=Not working, retired
6=65-74	3=Some college or Associates degree	5=$75,000 to $99,999	2 = Mid-Atlantic	0.4934	3=Hispanic, any race	0 = Democrat / undecided	2 = Male	1=Now married	3=Not working, retired
5=55-64	3=Some college or Associates degree	3=$25,000 to $49,999	5 = South Atlantic	0.6376	1=White, non-Hispanic	1 = Other Republican	1 = Female	3=Divorced or Separated	1=Working full-time
4=45-54	2=High school graduate (high school diploma or the equivalent GED)	4=$50,000 to $74,999	2 = Mid-Atlantic	1.0623	1=White, non-Hispanic	0 = Democrat / undecided	1 = Female	1=Now married	4=Not working, not retired
5=55-64	4=Bachelors degree	2=$10,000 to $24,999	7 = West-South Central	0.8672	1=White, non-Hispanic	2 = Strong Republican	1 = Female	3=Divorced or Separated	2=Working part-time
6=65-74	1=No high school diploma or GED	3=$25,000 to $49,999	9 = Pacific	0.7745	1=White, non-Hispanic	3 = MAGA Republican	1 = Female	3=Divorced or Separated	3=Not working, retired
4=45-54	4=Bachelors degree	6=$100,000 to $149,999	3 = East-North Central	0.7417	1=White, non-Hispanic	1 = Other Republican	2 = Male	1=Now married	1=Working full-time
6=65-74	3=Some college or Associates degree	4=$50,000 to $74,999	7 = West-South Central	0.8412	1=White, non-Hispanic	1 = Other Republican	2 = Male	1=Now married	2=Working part-time
7=75+	3=Some college or Associates degree	5=$75,000 to $99,999	7 = West-South Central	0.7246	1=White, non-Hispanic	3 = MAGA Republican	2 = Male	1=Now married	4=Not working, not retired
1=18-24	4=Bachelors degree	3=$25,000 to $49,999	5 = South Atlantic	1.1699	1=White, non-Hispanic	1 = Other Republican	1 = Female	4=Never married	2=Working part-time
6=65-74	3=Some college or Associates degree	2=$10,000 to $24,999	8 = Mountain	0.6226	1=White, non-Hispanic	1 = Other Republican	1 = Female	2=Widowed	3=Not working, retired
5=55-64	3=Some college or Associates degree	7=$150,000 or more	4 = West-North Central	1.1192	1=White, non-Hispanic	1 = Other Republican	1 = Female	1=Now married	1=Working full-time
7=75+	3=Some college or Associates degree	2=$10,000 to $24,999	1 = New England	0.8251	1=White, non-Hispanic		1 = Female	1=Now married	3=Not working, retired
7=75+	2=High school graduate (high school diploma or the equivalent GED)	4=$50,000 to $74,999	8 = Mountain	0.603	1=White, non-Hispanic	0 = Democrat / undecided	1 = Female	1=Now married	3=Not working, retired
2=25-34	5=Masters degree or higher	7=$150,000 or more	5 = South Atlantic	1.0049	1=White, non-Hispanic	0 = Democrat / undecided	1 = Female	1=Now married	1=Working full-time
6=65-74	3=Some college or Associates degree	4=$50,000 to $74,999	4 = West-North Central	0.6651	1=White, non-Hispanic	2 = Strong Republican	2 = Male	1=Now married	3=Not working, retired
6=65-74	3=Some college or Associates degree	6=$100,000 to $149,999	2 = Mid-Atlantic	0.6448	1=White, non-Hispanic	0 = Democrat / undecided	1 = Female	1=Now married	1=Working full-time
6=65-74	4=Bachelors degree	3=$25,000 to $49,999	2 = Mid-Atlantic	0.363	1=White, non-Hispanic	1 = Other Republican	1 = Female	2=Widowed	2=Working part-time
5=55-64	3=Some college or Associates degree	7=$150,000 or more	8 = Mountain	0.8037	1=White, non-Hispanic	2 = Strong Republican	2 = Male	3=Divorced or Separated	1=Working full-time
5=55-64	4=Bachelors degree	7=$150,000 or more	2 = Mid-Atlantic	0.9028	1=White, non-Hispanic	0 = Democrat / undecided	1 = Female	1=Now married	1=Working full-time
6=65-74	4=Bachelors degree	5=$75,000 to $99,999	5 = South Atlantic	0.5598	1=White, non-Hispanic	0 = Democrat / undecided	1 = Female	1=Now married	3=Not working, retired
7=75+	2=High school graduate (high school diploma or the equivalent GED)	5=$75,000 to $99,999	3 = East-North Central	1.0947	1=White, non-Hispanic	2 = Strong Republican	1 = Female	1=Now married	3=Not working, retired
5=55-64	1=No high school diploma or GED	7=$150,000 or more	4 = West-North Central	1.1488	1=White, non-Hispanic	1 = Other Republican	2 = Male	3=Divorced or Separated	1=Working full-time
2=25-34	4=Bachelors degree	6=$100,000 to $149,999	2 = Mid-Atlantic	1.285	1=White, non-Hispanic	1 = Other Republican	1 = Female	1=Now married	1=Working full-time
3=35-44	3=Some college or Associates degree	6=$100,000 to $149,999	7 = West-South Central	0.7607	7=2+ races, non-Hispanic	0 = Democrat / undecided	1 = Female	1=Now married	4=Not working, not retired
6=65-74	3=Some college or Associates degree	6=$100,000 to $149,999	7 = West-South Central	0.906	1=White, non-Hispanic	3 = MAGA Republican	2 = Male	1=Now married	1=Working full-time
3=35-44	4=Bachelors degree	5=$75,000 to $99,999	4 = West-North Central	0.7179	1=White, non-Hispanic	1 = Other Republican	2 = Male	1=Now married	1=Working full-time
7=75+	5=Masters degree or higher	7=$150,000 or more	2 = Mid-Atlantic	0.6536	1=White, non-Hispanic	0 = Democrat / undecided	2 = Male	1=Now married	3=Not working, retired
4=45-54	4=Bachelors degree	6=$100,000 to $149,999	6 = East-South Central	0.8704	1=White, non-Hispanic	1 = Other Republican	2 = Male	1=Now married	1=Working full-time
5=55-64	3=Some college or Associates degree	4=$50,000 to $74,999	5 = South Atlantic	0.7642	2=Black, non-Hispanic	0 = Democrat / undecided	1 = Female	1=Now married	2=Working part-time
6=65-74	3=Some college or Associates degree	7=$150,000 or more	9 = Pacific	0.7232	1=White, non-Hispanic	1 = Other Republican	1 = Female	1=Now married	2=Working part-time
3=35-44	3=Some college or Associates degree	6=$100,000 to $149,999	1 = New England	1.0275	1=White, non-Hispanic	0 = Democrat / undecided	1 = Female	1=Now married	2=Working part-time
2=25-34	4=Bachelors degree	7=$150,000 or more	3 = East-North Central	1.0042	1=White, non-Hispanic	0 = Democrat / undecided	1 = Female	1=Now married	1=Working full-time
6=65-74	3=Some college or Associates degree	4=$50,000 to $74,999	2 = Mid-Atlantic	0.7436	1=White, non-Hispanic	1 = Other Republican	2 = Male	1=Now married	3=Not working, retired
7=75+	3=Some college or Associates degree	6=$100,000 to $149,999	9 = Pacific	0.8016	1=White, non-Hispanic	2 = Strong Republican	1 = Female	1=Now married	3=Not working, retired
4=45-54	5=Masters degree or higher	7=$150,000 or more	4 = West-North Central	0.9661	1=White, non-Hispanic	1 = Other Republican	2 = Male	1=Now married	1=Working full-time
7=75+	2=High school graduate (high school diploma or the equivalent GED)	5=$75,000 to $99,999	1 = New England	0.2411	7=2+ races, non-Hispanic	1 = Other Republican	2 = Male	1=Now married	3=Not working, retired
7=75+	2=High school graduate (high school diploma or the equivalent GED)	4=$50,000 to $74,999	5 = South Atlantic	1.3058	2=Black, non-Hispanic	0 = Democrat / undecided	1 = Female	4=Never married	3=Not working, retired
7=75+	5=Masters degree or higher	4=$50,000 to $74,999	6 = East-South Central	0.4036	1=White, non-Hispanic	2 = Strong Republican	2 = Male	2=Widowed	3=Not working, retired
6=65-74	3=Some college or Associates degree	4=$50,000 to $74,999	2 = Mid-Atlantic	0.6739	1=White, non-Hispanic	0 = Democrat / undecided	1 = Female	1=Now married	2=Working part-time
5=55-64	2=High school graduate (high school diploma or the equivalent GED)	2=$10,000 to $24,999	3 = East-North Central	0.9235	1=White, non-Hispanic	3 = MAGA Republican	2 = Male	1=Now married	3=Not working, retired
2=25-34	2=High school graduate (high school diploma or the equivalent GED)	5=$75,000 to $99,999	2 = Mid-Atlantic	1.0052	1=White, non-Hispanic		2 = Male	4=Never married	1=Working full-time
7=75+	5=Masters degree or higher	6=$100,000 to $149,999	5 = South Atlantic	0.6149	1=White, non-Hispanic	0 = Democrat / undecided	1 = Female	1=Now married	3=Not working, retired
7=75+	4=Bachelors degree	7=$150,000 or more	4 = West-North Central	0.5697	1=White, non-Hispanic	2 = Strong Republican	1 = Female	1=Now married	3=Not working, retired
6=65-74	5=Masters degree or higher	4=$50,000 to $74,999	3 = East-North Central	0.5356	1=White, non-Hispanic	0 = Democrat / undecided	2 = Male	1=Now married	3=Not working, retired
5=55-64	2=High school graduate (high school diploma or the equivalent GED)	7=$150,000 or more	5 = South Atlantic	1.1178	1=White, non-Hispanic	3 = MAGA Republican	1 = Female	1=Now married	1=Working full-time
7=75+	4=Bachelors degree	6=$100,000 to $149,999	2 = Mid-Atlantic	0.6844	1=White, non-Hispanic	0 = Democrat / undecided	2 = Male	1=Now married	3=Not working, retired
5=55-64	5=Masters degree or higher	6=$100,000 to $149,999	5 = South Atlantic	0.904	1=White, non-Hispanic	0 = Democrat / undecided	1 = Female	1=Now married	3=Not working, retired
6=65-74	2=High school graduate (high school diploma or the equivalent GED)	3=$25,000 to $49,999	9 = Pacific	0.507	2=Black, non-Hispanic	0 = Democrat / undecided	1 = Female	1=Now married	2=Working part-time
5=55-64	4=Bachelors degree	6=$100,000 to $149,999	1 = New England	0.9957	1=White, non-Hispanic	2 = Strong Republican	1 = Female	3=Divorced or Separated	1=Working full-time
1=18-24	3=Some college or Associates degree	4=$50,000 to $74,999	5 = South Atlantic	1.691	1=White, non-Hispanic	0 = Democrat / undecided	1 = Female	4=Never married	4=Not working, not retired
2=25-34	3=Some college or Associates degree	5=$75,000 to $99,999	5 = South Atlantic	1.2986	1=White, non-Hispanic	1 = Other Republican	2 = Male	4=Never married	1=Working full-time
5=55-64	5=Masters degree or higher	7=$150,000 or more	7 = West-South Central	0.2582	7=2+ races, non-Hispanic	1 = Other Republican	2 = Male	1=Now married	1=Working full-time
5=55-64	2=High school graduate (high school diploma or the equivalent GED)	7=$150,000 or more	2 = Mid-Atlantic	1.0627	1=White, non-Hispanic	2 = Strong Republican	2 = Male	1=Now married	1=Working full-time
7=75+	3=Some college or Associates degree	4=$50,000 to $74,999	9 = Pacific	0.6669	3=Hispanic, any race	1 = Other Republican	2 = Male	1=Now married	3=Not working, retired
5=55-64	3=Some college or Associates degree	5=$75,000 to $99,999	6 = East-South Central	1.1817	1=White, non-Hispanic	0 = Democrat / undecided	2 = Male	3=Divorced or Separated	1=Working full-time
6=65-74	4=Bachelors degree	4=$50,000 to $74,999	7 = West-South Central	0.5608	1=White, non-Hispanic	2 = Strong Republican	1 = Female	1=Now married	3=Not working, retired
2=25-34	4=Bachelors degree	4=$50,000 to $74,999	3 = East-North Central	0.7864	7=2+ races, non-Hispanic	1 = Other Republican	1 = Female	1=Now married	2=Working part-time
4=45-54	2=High school graduate (high school diploma or the equivalent GED)	6=$100,000 to $149,999	9 = Pacific	1.0628	1=White, non-Hispanic	2 = Strong Republican	1 = Female	1=Now married	1=Working full-time
5=55-64	5=Masters degree or higher	7=$150,000 or more	2 = Mid-Atlantic	1.1412	5=Asian American / Pacific Islander	0 = Democrat / undecided	1 = Female	3=Divorced or Separated	1=Working full-time
7=75+	4=Bachelors degree	7=$150,000 or more	2 = Mid-Atlantic	0.8044	1=White, non-Hispanic		1 = Female	1=Now married	2=Working part-time
3=35-44	3=Some college or Associates degree	7=$150,000 or more	9 = Pacific	0.9508	1=White, non-Hispanic		2 = Male	1=Now married	1=Working full-time
3=35-44	3=Some college or Associates degree	3=$25,000 to $49,999	2 = Mid-Atlantic	0.9217	1=White, non-Hispanic	0 = Democrat / undecided	2 = Male	4=Never married	1=Working full-time
4=45-54	3=Some college or Associates degree	7=$150,000 or more	2 = Mid-Atlantic	1.258	2=Black, non-Hispanic		3 = Other	1=Now married	1=Working full-time
6=65-74	2=High school graduate (high school diploma or the equivalent GED)	6=$100,000 to $149,999	8 = Mountain	0.6827	1=White, non-Hispanic	0 = Democrat / undecided	2 = Male	1=Now married	1=Working full-time
6=65-74	3=Some college or Associates degree	3=$25,000 to $49,999	9 = Pacific	0.5059	1=White, non-Hispanic	0 = Democrat / undecided	1 = Female	1=Now married	3=Not working, retired
7=75+	4=Bachelors degree	6=$100,000 to $149,999	3 = East-North Central	0.5707	1=White, non-Hispanic	1 = Other Republican	2 = Male	1=Now married	3=Not working, retired
7=75+	2=High school graduate (high school diploma or the equivalent GED)	3=$25,000 to $49,999	5 = South Atlantic	0.7301	1=White, non-Hispanic		1 = Female	2=Widowed	3=Not working, retired
3=35-44	3=Some college or Associates degree	7=$150,000 or more	2 = Mid-Atlantic	1.1171	1=White, non-Hispanic	1 = Other Republican	2 = Male	1=Now married	1=Working full-time
5=55-64	3=Some college or Associates degree	4=$50,000 to $74,999	9 = Pacific	0.9656	1=White, non-Hispanic	0 = Democrat / undecided	1 = Female	4=Never married	1=Working full-time
6=65-74	3=Some college or Associates degree	3=$25,000 to $49,999	5 = South Atlantic	0.7172	1=White, non-Hispanic	2 = Strong Republican	1 = Female	1=Now married	3=Not working, retired
5=55-64	5=Masters degree or higher	6=$100,000 to $149,999	2 = Mid-Atlantic	0.7611	1=White, non-Hispanic	1 = Other Republican	2 = Male	1=Now married	1=Working full-time
7=75+	4=Bachelors degree	5=$75,000 to $99,999	8 = Mountain	0.5203	1=White, non-Hispanic	0 = Democrat / undecided	2 = Male	1=Now married	3=Not working, retired
2=25-34	4=Bachelors degree	7=$150,000 or more	2 = Mid-Atlantic	2.3006	2=Black, non-Hispanic	0 = Democrat / undecided	1 = Female	4=Never married	1=Working full-time
5=55-64	5=Masters degree or higher	7=$150,000 or more	7 = West-South Central	0.932	1=White, non-Hispanic	0 = Democrat / undecided	2 = Male	1=Now married	1=Working full-time
7=75+	5=Masters degree or higher	6=$100,000 to $149,999	1 = New England	0.5727	1=White, non-Hispanic	0 = Democrat / undecided	1 = Female	1=Now married	3=Not working, retired
6=65-74	4=Bachelors degree	6=$100,000 to $149,999	2 = Mid-Atlantic	0.7611	1=White, non-Hispanic	3 = MAGA Republican	3 = Other	1=Now married	3=Not working, retired
2=25-34	2=High school graduate (high school diploma or the equivalent GED)	5=$75,000 to $99,999	5 = South Atlantic	1.805	2=Black, non-Hispanic	0 = Democrat / undecided	2 = Male	4=Never married	2=Working part-time
7=75+	5=Masters degree or higher	3=$25,000 to $49,999	7 = West-South Central	0.6691	1=White, non-Hispanic		2 = Male	4=Never married	3=Not working, retired
6=65-74	2=High school graduate (high school diploma or the equivalent GED)	4=$50,000 to $74,999	2 = Mid-Atlantic	0.9465	1=White, non-Hispanic	2 = Strong Republican	1 = Female	1=Now married	2=Working part-time
6=65-74	3=Some college or Associates degree	3=$25,000 to $49,999	3 = East-North Central	0.4704	7=2+ races, non-Hispanic	0 = Democrat / undecided	1 = Female	1=Now married	3=Not working, retired
6=65-74	3=Some college or Associates degree	4=$50,000 to $74,999	9 = Pacific	0.7054	1=White, non-Hispanic	1 = Other Republican	2 = Male	1=Now married	3=Not working, retired
4=45-54	4=Bachelors degree	7=$150,000 or more	4 = West-North Central	0.9141	1=White, non-Hispanic	1 = Other Republican	2 = Male	1=Now married	1=Working full-time
3=35-44	3=Some college or Associates degree	7=$150,000 or more	5 = South Atlantic	1.3047	1=White, non-Hispanic	2 = Strong Republican	1 = Female	1=Now married	4=Not working, not retired
7=75+	5=Masters degree or higher	6=$100,000 to $149,999	2 = Mid-Atlantic	0.6844	1=White, non-Hispanic	0 = Democrat / undecided	2 = Male	1=Now married	3=Not working, retired
2=25-34	4=Bachelors degree	5=$75,000 to $99,999	7 = West-South Central	1.9798	1=White, non-Hispanic	2 = Strong Republican	1 = Female	1=Now married	2=Working part-time
4=45-54	3=Some college or Associates degree	7=$150,000 or more	2 = Mid-Atlantic	0.9414	1=White, non-Hispanic	3 = MAGA Republican	1 = Female	1=Now married	1=Working full-time
7=75+	4=Bachelors degree	5=$75,000 to $99,999	5 = South Atlantic	0.4608	1=White, non-Hispanic	1 = Other Republican	2 = Male	1=Now married	3=Not working, retired
3=35-44	3=Some college or Associates degree	6=$100,000 to $149,999	3 = East-North Central	0.9817	1=White, non-Hispanic	3 = MAGA Republican	2 = Male	3=Divorced or Separated	2=Working part-time
5=55-64	2=High school graduate (high school diploma or the equivalent GED)	3=$25,000 to $49,999	3 = East-North Central	0.6262	1=White, non-Hispanic	1 = Other Republican	1 = Female	1=Now married	3=Not working, retired
7=75+	3=Some college or Associates degree	5=$75,000 to $99,999	3 = East-North Central	0.7824	1=White, non-Hispanic	2 = Strong Republican	2 = Male	1=Now married	3=Not working, retired
6=65-74	3=Some college or Associates degree	7=$150,000 or more	9 = Pacific	0.6377	1=White, non-Hispanic	3 = MAGA Republican	2 = Male	1=Now married	3=Not working, retired
5=55-64	5=Masters degree or higher	7=$150,000 or more	8 = Mountain	0.8046	1=White, non-Hispanic	0 = Democrat / undecided	2 = Male	3=Divorced or Separated	1=Working full-time
7=75+	2=High school graduate (high school diploma or the equivalent GED)	3=$25,000 to $49,999	8 = Mountain	0.6659	1=White, non-Hispanic	1 = Other Republican	1 = Female	1=Now married	3=Not working, retired
2=25-34	5=Masters degree or higher	7=$150,000 or more	5 = South Atlantic	1.2782	2=Black, non-Hispanic	0 = Democrat / undecided	2 = Male	4=Never married	1=Working full-time
7=75+	2=High school graduate (high school diploma or the equivalent GED)	4=$50,000 to $74,999	2 = Mid-Atlantic	1.4932	3=Hispanic, any race		1 = Female	1=Now married	1=Working full-time
5=55-64	3=Some college or Associates degree	3=$25,000 to $49,999	5 = South Atlantic	0.5428	1=White, non-Hispanic	1 = Other Republican	1 = Female	3=Divorced or Separated	2=Working part-time
5=55-64	2=High school graduate (high school diploma or the equivalent GED)	4=$50,000 to $74,999	6 = East-South Central	0.6325	1=White, non-Hispanic	1 = Other Republican	2 = Male	1=Now married	1=Working full-time
5=55-64	3=Some college or Associates degree	2=$10,000 to $24,999	2 = Mid-Atlantic	0.2747	7=2+ races, non-Hispanic	1 = Other Republican	1 = Female	4=Never married	4=Not working, not retired
4=45-54	5=Masters degree or higher	7=$150,000 or more	1 = New England	1.0629	1=White, non-Hispanic	0 = Democrat / undecided	1 = Female	1=Now married	1=Working full-time
6=65-74	2=High school graduate (high school diploma or the equivalent GED)	3=$25,000 to $49,999	2 = Mid-Atlantic	0.756	1=White, non-Hispanic	1 = Other Republican	1 = Female	2=Widowed	3=Not working, retired
3=35-44	4=Bachelors degree	7=$150,000 or more	8 = Mountain	1.1845	1=White, non-Hispanic	0 = Democrat / undecided	1 = Female	1=Now married	2=Working part-time
4=45-54	5=Masters degree or higher	7=$150,000 or more	5 = South Atlantic	0.9956	1=White, non-Hispanic	1 = Other Republican	1 = Female	1=Now married	1=Working full-time
6=65-74	3=Some college or Associates degree	2=$10,000 to $24,999	9 = Pacific	0.767	1=White, non-Hispanic	3 = MAGA Republican	1 = Female	3=Divorced or Separated	2=Working part-time
4=45-54	3=Some college or Associates degree	7=$150,000 or more	5 = South Atlantic	1.203	1=White, non-Hispanic	2 = Strong Republican	2 = Male	1=Now married	1=Working full-time
4=45-54	5=Masters degree or higher	7=$150,000 or more	1 = New England	0.7647	1=White, non-Hispanic	0 = Democrat / undecided	2 = Male	1=Now married	1=Working full-time
2=25-34	5=Masters degree or higher	6=$100,000 to $149,999	5 = South Atlantic	1.1675	1=White, non-Hispanic	0 = Democrat / undecided	1 = Female	1=Now married	1=Working full-time
6=65-74	2=High school graduate (high school diploma or the equivalent GED)	3=$25,000 to $49,999	5 = South Atlantic	0.8821	2=Black, non-Hispanic	1 = Other Republican	2 = Male	1=Now married	3=Not working, retired
7=75+	4=Bachelors degree	4=$50,000 to $74,999	5 = South Atlantic	0.5792	1=White, non-Hispanic	2 = Strong Republican	2 = Male	1=Now married	3=Not working, retired
7=75+	3=Some college or Associates degree	5=$75,000 to $99,999	7 = West-South Central	0.9266	1=White, non-Hispanic	3 = MAGA Republican	1 = Female	1=Now married	3=Not working, retired
4=45-54	4=Bachelors degree	5=$75,000 to $99,999	7 = West-South Central	0.7515	1=White, non-Hispanic	1 = Other Republican	2 = Male	4=Never married	1=Working full-time
7=75+	1=No high school diploma or GED	2=$10,000 to $24,999	7 = West-South Central	1.1	1=White, non-Hispanic	0 = Democrat / undecided	2 = Male	1=Now married	3=Not working, retired
4=45-54	2=High school graduate (high school diploma or the equivalent GED)	6=$100,000 to $149,999	3 = East-North Central	1.0427	1=White, non-Hispanic	3 = MAGA Republican	1 = Female	1=Now married	1=Working full-time
6=65-74	2=High school graduate (high school diploma or the equivalent GED)	5=$75,000 to $99,999	3 = East-North Central	0.8608	1=White, non-Hispanic	0 = Democrat / undecided	1 = Female	1=Now married	3=Not working, retired
7=75+	2=High school graduate (high school diploma or the equivalent GED)	3=$25,000 to $49,999	9 = Pacific	0.5131	1=White, non-Hispanic	3 = MAGA Republican	2 = Male	1=Now married	3=Not working, retired
7=75+	5=Masters degree or higher	7=$150,000 or more	2 = Mid-Atlantic	0.6536	1=White, non-Hispanic	0 = Democrat / undecided	2 = Male	1=Now married	4=Not working, not retired
3=35-44	2=High school graduate (high school diploma or the equivalent GED)	4=$50,000 to $74,999	1 = New England	2.1363	1=White, non-Hispanic	3 = MAGA Republican	1 = Female	3=Divorced or Separated	1=Working full-time
6=65-74	4=Bachelors degree	4=$50,000 to $74,999	6 = East-South Central	0.4158	1=White, non-Hispanic	2 = Strong Republican	1 = Female	1=Now married	3=Not working, retired
6=65-74	5=Masters degree or higher	7=$150,000 or more	5 = South Atlantic	0.5295	1=White, non-Hispanic	0 = Democrat / undecided	2 = Male	1=Now married	3=Not working, retired
5=55-64	2=High school graduate (high school diploma or the equivalent GED)	4=$50,000 to $74,999	7 = West-South Central	0.6183	1=White, non-Hispanic		1 = Female	1=Now married	1=Working full-time
5=55-64	4=Bachelors degree	5=$75,000 to $99,999	9 = Pacific	0.7448	1=White, non-Hispanic		2 = Male	1=Now married	1=Working full-time
2=25-34	4=Bachelors degree	6=$100,000 to $149,999	8 = Mountain	1.059	1=White, non-Hispanic	3 = MAGA Republican	1 = Female	1=Now married	4=Not working, not retired
2=25-34	4=Bachelors degree	3=$25,000 to $49,999	6 = East-South Central	0.6877	1=White, non-Hispanic	2 = Strong Republican	2 = Male	1=Now married	1=Working full-time
7=75+	4=Bachelors degree	4=$50,000 to $74,999	3 = East-North Central	0.5422	1=White, non-Hispanic	1 = Other Republican	1 = Female	2=Widowed	3=Not working, retired
6=65-74	2=High school graduate (high school diploma or the equivalent GED)	4=$50,000 to $74,999	3 = East-North Central	0.7866	1=White, non-Hispanic	1 = Other Republican	2 = Male	1=Now married	2=Working part-time
7=75+	1=No high school diploma or GED	4=$50,000 to $74,999	3 = East-North Central	2.1259	5=Asian American / Pacific Islander		1 = Female	1=Now married	3=Not working, retired
3=35-44	4=Bachelors degree	7=$150,000 or more	9 = Pacific	0.3611	7=2+ races, non-Hispanic	0 = Democrat / undecided	1 = Female	4=Never married	1=Working full-time
6=65-74	5=Masters degree or higher	6=$100,000 to $149,999	3 = East-North Central	0.5933	1=White, non-Hispanic	0 = Democrat / undecided	2 = Male	1=Now married	3=Not working, retired
7=75+	5=Masters degree or higher	7=$150,000 or more	7 = West-South Central	0.8044	1=White, non-Hispanic	1 = Other Republican	2 = Male	4=Never married	3=Not working, retired
6=65-74	5=Masters degree or higher	4=$50,000 to $74,999	2 = Mid-Atlantic	0.5502	1=White, non-Hispanic	0 = Democrat / undecided	1 = Female	3=Divorced or Separated	3=Not working, retired
6=65-74	3=Some college or Associates degree	2=$10,000 to $24,999	3 = East-North Central	0.8237	1=White, non-Hispanic	1 = Other Republican	2 = Male	4=Never married	3=Not working, retired
5=55-64	2=High school graduate (high school diploma or the equivalent GED)	3=$25,000 to $49,999	6 = East-South Central	1.1341	1=White, non-Hispanic	3 = MAGA Republican	2 = Male	1=Now married	1=Working full-time
6=65-74	4=Bachelors degree	5=$75,000 to $99,999	3 = East-North Central	0.6196	1=White, non-Hispanic	0 = Democrat / undecided	2 = Male	1=Now married	3=Not working, retired
7=75+	2=High school graduate (high school diploma or the equivalent GED)	4=$50,000 to $74,999	5 = South Atlantic	0.8336	1=White, non-Hispanic	1 = Other Republican	1 = Female	1=Now married	3=Not working, retired
5=55-64	2=High school graduate (high school diploma or the equivalent GED)	3=$25,000 to $49,999	3 = East-North Central	1.1148	2=Black, non-Hispanic	0 = Democrat / undecided	1 = Female	1=Now married	1=Working full-time
3=35-44	5=Masters degree or higher	6=$100,000 to $149,999	5 = South Atlantic	1.2479	2=Black, non-Hispanic		2 = Male	1=Now married	1=Working full-time
6=65-74	2=High school graduate (high school diploma or the equivalent GED)	4=$50,000 to $74,999	1 = New England	0.9921	1=White, non-Hispanic	0 = Democrat / undecided	1 = Female	1=Now married	3=Not working, retired
7=75+	3=Some college or Associates degree	3=$25,000 to $49,999	3 = East-North Central	0.5933	1=White, non-Hispanic	1 = Other Republican	2 = Male	3=Divorced or Separated	3=Not working, retired
7=75+	4=Bachelors degree	5=$75,000 to $99,999	9 = Pacific	0.6632	1=White, non-Hispanic	2 = Strong Republican	1 = Female	3=Divorced or Separated	3=Not working, retired
7=75+	5=Masters degree or higher	4=$50,000 to $74,999	9 = Pacific	0.6405	1=White, non-Hispanic	0 = Democrat / undecided	1 = Female	2=Widowed	3=Not working, retired
7=75+	1=No high school diploma or GED	3=$25,000 to $49,999	2 = Mid-Atlantic	0.5819	1=White, non-Hispanic	3 = MAGA Republican	1 = Female	4=Never married	2=Working part-time
7=75+	2=High school graduate (high school diploma or the equivalent GED)	4=$50,000 to $74,999	4 = West-North Central	0.564	1=White, non-Hispanic	3 = MAGA Republican	2 = Male	1=Now married	3=Not working, retired
5=55-64	3=Some college or Associates degree	7=$150,000 or more	9 = Pacific	1.04	3=Hispanic, any race	0 = Democrat / undecided	1 = Female	1=Now married	1=Working full-time
6=65-74	2=High school graduate (high school diploma or the equivalent GED)	3=$25,000 to $49,999	2 = Mid-Atlantic	0.5551	1=White, non-Hispanic	3 = MAGA Republican	1 = Female	4=Never married	3=Not working, retired
6=65-74	4=Bachelors degree	5=$75,000 to $99,999	2 = Mid-Atlantic	0.7391	1=White, non-Hispanic	0 = Democrat / undecided	1 = Female	1=Now married	3=Not working, retired
5=55-64	2=High school graduate (high school diploma or the equivalent GED)	4=$50,000 to $74,999	3 = East-North Central	1.0615	3=Hispanic, any race	0 = Democrat / undecided	2 = Male	1=Now married	1=Working full-time
5=55-64	2=High school graduate (high school diploma or the equivalent GED)	4=$50,000 to $74,999	4 = West-North Central	0.535	1=White, non-Hispanic		1 = Female	1=Now married	4=Not working, not retired
5=55-64	3=Some college or Associates degree	6=$100,000 to $149,999	9 = Pacific	2.1455	7=2+ races, non-Hispanic	1 = Other Republican	1 = Female	1=Now married	1=Working full-time
7=75+	3=Some college or Associates degree	4=$50,000 to $74,999	2 = Mid-Atlantic	0.7814	1=White, non-Hispanic		2 = Male	3=Divorced or Separated	4=Not working, not retired
5=55-64	4=Bachelors degree	6=$100,000 to $149,999	3 = East-North Central	0.5612	1=White, non-Hispanic	1 = Other Republican	1 = Female	1=Now married	2=Working part-time
6=65-74	2=High school graduate (high school diploma or the equivalent GED)	3=$25,000 to $49,999	2 = Mid-Atlantic	0.6519	1=White, non-Hispanic	3 = MAGA Republican	1 = Female	3=Divorced or Separated	3=Not working, retired
4=45-54	3=Some college or Associates degree	6=$100,000 to $149,999	9 = Pacific	1.137	1=White, non-Hispanic	0 = Democrat / undecided	1 = Female	4=Never married	1=Working full-time
5=55-64	4=Bachelors degree	6=$100,000 to $149,999	2 = Mid-Atlantic	0.728	2=Black, non-Hispanic	0 = Democrat / undecided	2 = Male	1=Now married	1=Working full-time
6=65-74	3=Some college or Associates degree	7=$150,000 or more	9 = Pacific	0.7232	1=White, non-Hispanic	0 = Democrat / undecided	1 = Female	1=Now married	2=Working part-time
5=55-64	4=Bachelors degree	7=$150,000 or more	5 = South Atlantic	0.9956	1=White, non-Hispanic	0 = Democrat / undecided	1 = Female	1=Now married	1=Working full-time
6=65-74	2=High school graduate (high school diploma or the equivalent GED)	6=$100,000 to $149,999	7 = West-South Central	0.9972	1=White, non-Hispanic	3 = MAGA Republican	2 = Male	1=Now married	3=Not working, retired
6=65-74	5=Masters degree or higher	7=$150,000 or more	8 = Mountain	0.6384	1=White, non-Hispanic	1 = Other Republican	1 = Female	1=Now married	3=Not working, retired
7=75+	4=Bachelors degree	3=$25,000 to $49,999	5 = South Atlantic	0.5073	1=White, non-Hispanic	3 = MAGA Republican	2 = Male	1=Now married	3=Not working, retired
7=75+	2=High school graduate (high school diploma or the equivalent GED)	2=$10,000 to $24,999	2 = Mid-Atlantic	0.9637	1=White, non-Hispanic	0 = Democrat / undecided	1 = Female	2=Widowed	3=Not working, retired
7=75+	4=Bachelors degree	7=$150,000 or more	2 = Mid-Atlantic	0.7291	1=White, non-Hispanic	0 = Democrat / undecided	2 = Male	1=Now married	2=Working part-time
6=65-74	4=Bachelors degree	7=$150,000 or more	2 = Mid-Atlantic	0.7269	1=White, non-Hispanic	1 = Other Republican	2 = Male	1=Now married	3=Not working, retired
6=65-74	4=Bachelors degree	7=$150,000 or more	9 = Pacific	0.461	1=White, non-Hispanic	0 = Democrat / undecided	1 = Female	3=Divorced or Separated	1=Working full-time
7=75+	1=No high school diploma or GED	2=$10,000 to $24,999	5 = South Atlantic	0.7654	1=White, non-Hispanic	1 = Other Republican	2 = Male	1=Now married	3=Not working, retired
5=55-64	5=Masters degree or higher	7=$150,000 or more	2 = Mid-Atlantic	0.8555	1=White, non-Hispanic	1 = Other Republican	1 = Female	1=Now married	2=Working part-time
4=45-54	5=Masters degree or higher	7=$150,000 or more	7 = West-South Central	0.9814	1=White, non-Hispanic	3 = MAGA Republican	2 = Male	1=Now married	1=Working full-time
7=75+	5=Masters degree or higher	3=$25,000 to $49,999	3 = East-North Central	0.4507	1=White, non-Hispanic	1 = Other Republican	2 = Male	1=Now married	3=Not working, retired
6=65-74	2=High school graduate (high school diploma or the equivalent GED)	5=$75,000 to $99,999	7 = West-South Central	0.5596	1=White, non-Hispanic	3 = MAGA Republican	1 = Female	1=Now married	3=Not working, retired
7=75+	2=High school graduate (high school diploma or the equivalent GED)	7=$150,000 or more	9 = Pacific	0.7145	1=White, non-Hispanic	2 = Strong Republican	1 = Female	1=Now married	3=Not working, retired
7=75+	5=Masters degree or higher	6=$100,000 to $149,999	2 = Mid-Atlantic	0.6844	1=White, non-Hispanic	0 = Democrat / undecided	2 = Male	1=Now married	3=Not working, retired
7=75+	5=Masters degree or higher	7=$150,000 or more	9 = Pacific	0.4994	1=White, non-Hispanic	0 = Democrat / undecided	2 = Male	1=Now married	3=Not working, retired
5=55-64	4=Bachelors degree	7=$150,000 or more	6 = East-South Central	0.7047	2=Black, non-Hispanic	0 = Democrat / undecided	1 = Female	1=Now married	1=Working full-time
4=45-54	4=Bachelors degree	5=$75,000 to $99,999	9 = Pacific	0.8659	5=Asian American / Pacific Islander	0 = Democrat / undecided	1 = Female	1=Now married	2=Working part-time
7=75+	2=High school graduate (high school diploma or the equivalent GED)	3=$25,000 to $49,999	9 = Pacific	0.6638	1=White, non-Hispanic	1 = Other Republican	1 = Female	1=Now married	3=Not working, retired
6=65-74	3=Some college or Associates degree	3=$25,000 to $49,999	9 = Pacific	0.5208	1=White, non-Hispanic	1 = Other Republican	2 = Male	3=Divorced or Separated	3=Not working, retired
5=55-64	2=High school graduate (high school diploma or the equivalent GED)	5=$75,000 to $99,999	1 = New England	0.7057	1=White, non-Hispanic	0 = Democrat / undecided	2 = Male	1=Now married	1=Working full-time
6=65-74	3=Some college or Associates degree	2=$10,000 to $24,999	5 = South Atlantic	0.5042	2=Black, non-Hispanic		1 = Female	1=Now married	3=Not working, retired
7=75+	3=Some college or Associates degree	7=$150,000 or more	2 = Mid-Atlantic	0.6816	1=White, non-Hispanic	0 = Democrat / undecided	2 = Male	1=Now married	1=Working full-time
3=35-44	3=Some college or Associates degree	2=$10,000 to $24,999	4 = West-North Central	0.7347	2=Black, non-Hispanic	1 = Other Republican	1 = Female	4=Never married	2=Working part-time
6=65-74	2=High school graduate (high school diploma or the equivalent GED)	2=$10,000 to $24,999	8 = Mountain	0.4902	1=White, non-Hispanic	1 = Other Republican	2 = Male	2=Widowed	3=Not working, retired
6=65-74	4=Bachelors degree	7=$150,000 or more	1 = New England	0.6892	1=White, non-Hispanic	0 = Democrat / undecided	2 = Male	1=Now married	1=Working full-time
6=65-74	3=Some college or Associates degree	4=$50,000 to $74,999	5 = South Atlantic	0.8189	1=White, non-Hispanic	2 = Strong Republican	1 = Female	1=Now married	3=Not working, retired
7=75+	3=Some college or Associates degree	3=$25,000 to $49,999	5 = South Atlantic	0.5607	1=White, non-Hispanic	0 = Democrat / undecided	2 = Male	3=Divorced or Separated	3=Not working, retired
6=65-74	2=High school graduate (high school diploma or the equivalent GED)	3=$25,000 to $49,999	7 = West-South Central	0.5104	1=White, non-Hispanic	0 = Democrat / undecided	1 = Female	3=Divorced or Separated	1=Working full-time
4=45-54	2=High school graduate (high school diploma or the equivalent GED)	4=$50,000 to $74,999	9 = Pacific	1.2589	3=Hispanic, any race		1 = Female	3=Divorced or Separated	1=Working full-time
6=65-74	1=No high school diploma or GED	4=$50,000 to $74,999	1 = New England	0.8999	1=White, non-Hispanic	1 = Other Republican	1 = Female	1=Now married	1=Working full-time
6=65-74	1=No high school diploma or GED	3=$25,000 to $49,999	9 = Pacific	0.5653	1=White, non-Hispanic	3 = MAGA Republican	1 = Female	1=Now married	3=Not working, retired
6=65-74	4=Bachelors degree	5=$75,000 to $99,999	2 = Mid-Atlantic	0.7019	1=White, non-Hispanic	0 = Democrat / undecided	1 = Female	1=Now married	3=Not working, retired
7=75+	1=No high school diploma or GED	5=$75,000 to $99,999	3 = East-North Central	2.4451	5=Asian American / Pacific Islander	1 = Other Republican	1 = Female	1=Now married	3=Not working, retired
3=35-44	4=Bachelors degree	6=$100,000 to $149,999	8 = Mountain	0.7642	1=White, non-Hispanic	1 = Other Republican	2 = Male	1=Now married	1=Working full-time
5=55-64	5=Masters degree or higher	6=$100,000 to $149,999	3 = East-North Central	0.6696	1=White, non-Hispanic	0 = Democrat / undecided	2 = Male	1=Now married	1=Working full-time
6=65-74	2=High school graduate (high school diploma or the equivalent GED)	6=$100,000 to $149,999	3 = East-North Central	0.781	1=White, non-Hispanic	0 = Democrat / undecided	1 = Female	1=Now married	3=Not working, retired
2=25-34	4=Bachelors degree	6=$100,000 to $149,999	9 = Pacific	0.8909	1=White, non-Hispanic		2 = Male	4=Never married	1=Working full-time
6=65-74	4=Bachelors degree	7=$150,000 or more	2 = Mid-Atlantic	0.6233	1=White, non-Hispanic	1 = Other Republican	1 = Female	1=Now married	1=Working full-time
7=75+	3=Some college or Associates degree	5=$75,000 to $99,999	2 = Mid-Atlantic	0.7319	1=White, non-Hispanic	0 = Democrat / undecided	1 = Female	2=Widowed	3=Not working, retired
6=65-74	3=Some college or Associates degree	6=$100,000 to $149,999	8 = Mountain	0.5989	1=White, non-Hispanic	0 = Democrat / undecided	1 = Female	1=Now married	3=Not working, retired
6=65-74	2=High school graduate (high school diploma or the equivalent GED)	3=$25,000 to $49,999	2 = Mid-Atlantic	0.7961	1=White, non-Hispanic	2 = Strong Republican	1 = Female	1=Now married	3=Not working, retired
6=65-74	5=Masters degree or higher	3=$25,000 to $49,999	7 = West-South Central	0.9917	6=Some other race, non-Hispanic	3 = MAGA Republican		1=Now married	3=Not working, retired
3=35-44	1=No high school diploma or GED	2=$10,000 to $24,999	1 = New England	1.3739	1=White, non-Hispanic	0 = Democrat / undecided	2 = Male	4=Never married	4=Not working, not retired
7=75+	3=Some college or Associates degree	1=Less than $10,000	8 = Mountain	0.5899	1=White, non-Hispanic	3 = MAGA Republican	1 = Female	3=Divorced or Separated	3=Not working, retired
6=65-74	1=No high school diploma or GED	2=$10,000 to $24,999	3 = East-North Central	0.8188	2=Black, non-Hispanic	0 = Democrat / undecided	2 = Male	4=Never married	3=Not working, retired
7=75+	2=High school graduate (high school diploma or the equivalent GED)	4=$50,000 to $74,999	2 = Mid-Atlantic	0.9465	1=White, non-Hispanic	1 = Other Republican	1 = Female	1=Now married	3=Not working, retired
7=75+	4=Bachelors degree	4=$50,000 to $74,999	2 = Mid-Atlantic	0.7494	1=White, non-Hispanic	0 = Democrat / undecided	1 = Female	1=Now married	3=Not working, retired
5=55-64	3=Some college or Associates degree	6=$100,000 to $149,999	5 = South Atlantic	1.2255	1=White, non-Hispanic	0 = Democrat / undecided	1 = Female	3=Divorced or Separated	1=Working full-time
6=65-74	3=Some college or Associates degree	3=$25,000 to $49,999	5 = South Atlantic	0.7172	1=White, non-Hispanic	1 = Other Republican	1 = Female	1=Now married	3=Not working, retired
7=75+	5=Masters degree or higher	7=$150,000 or more	9 = Pacific	0.527	1=White, non-Hispanic	1 = Other Republican	2 = Male	1=Now married	3=Not working, retired
6=65-74	2=High school graduate (high school diploma or the equivalent GED)	5=$75,000 to $99,999	4 = West-North Central	0.9039	1=White, non-Hispanic		2 = Male	1=Now married	1=Working full-time
6=65-74	3=Some college or Associates degree	4=$50,000 to $74,999	2 = Mid-Atlantic	0.7436	1=White, non-Hispanic	3 = MAGA Republican	2 = Male	1=Now married	3=Not working, retired
3=35-44	4=Bachelors degree	7=$150,000 or more	9 = Pacific	0.9166	1=White, non-Hispanic	0 = Democrat / undecided	1 = Female	1=Now married	1=Working full-time
6=65-74	4=Bachelors degree	6=$100,000 to $149,999	9 = Pacific	0.4838	1=White, non-Hispanic	3 = MAGA Republican	1 = Female	1=Now married	4=Not working, not retired
6=65-74	4=Bachelors degree	6=$100,000 to $149,999	5 = South Atlantic	0.6112	1=White, non-Hispanic	0 = Democrat / undecided	2 = Male	1=Now married	3=Not working, retired
6=65-74	2=High school graduate (high school diploma or the equivalent GED)	6=$100,000 to $149,999	3 = East-North Central	0.8591	1=White, non-Hispanic	3 = MAGA Republican	1 = Female	1=Now married	1=Working full-time
6=65-74	3=Some college or Associates degree	5=$75,000 to $99,999	8 = Mountain	0.774	1=White, non-Hispanic	0 = Democrat / undecided	2 = Male	1=Now married	3=Not working, retired
4=45-54	4=Bachelors degree	5=$75,000 to $99,999	3 = East-North Central	1.0408	5=Asian American / Pacific Islander		1 = Female	1=Now married	4=Not working, not retired
4=45-54	3=Some college or Associates degree	3=$25,000 to $49,999	3 = East-North Central	0.7116	1=White, non-Hispanic	2 = Strong Republican	2 = Male	1=Now married	1=Working full-time
2=25-34	2=High school graduate (high school diploma or the equivalent GED)	4=$50,000 to $74,999	5 = South Atlantic	1.3561	1=White, non-Hispanic	1 = Other Republican	2 = Male	1=Now married	1=Working full-time
4=45-54	2=High school graduate (high school diploma or the equivalent GED)	6=$100,000 to $149,999	6 = East-South Central	1.7272	1=White, non-Hispanic	3 = MAGA Republican	1 = Female	1=Now married	1=Working full-time
4=45-54	4=Bachelors degree	7=$150,000 or more	5 = South Atlantic	0.8874	1=White, non-Hispanic	1 = Other Republican	2 = Male	4=Never married	1=Working full-time
4=45-54	4=Bachelors degree	5=$75,000 to $99,999	7 = West-South Central	0.6752	3=Hispanic, any race	3 = MAGA Republican	1 = Female	3=Divorced or Separated	1=Working full-time
7=75+	5=Masters degree or higher	7=$150,000 or more	3 = East-North Central	0.6233	1=White, non-Hispanic	0 = Democrat / undecided	2 = Male	1=Now married	3=Not working, retired
6=65-74	3=Some college or Associates degree	3=$25,000 to $49,999	5 = South Atlantic	0.5716	1=White, non-Hispanic	2 = Strong Republican	1 = Female	1=Now married	3=Not working, retired
6=65-74	4=Bachelors degree	7=$150,000 or more	9 = Pacific	0.5397	1=White, non-Hispanic	2 = Strong Republican	2 = Male	3=Divorced or Separated	1=Working full-time
6=65-74	3=Some college or Associates degree	4=$50,000 to $74,999	8 = Mountain	0.5744	2=Black, non-Hispanic	0 = Democrat / undecided	2 = Male	1=Now married	3=Not working, retired
5=55-64	2=High school graduate (high school diploma or the equivalent GED)	4=$50,000 to $74,999	3 = East-North Central	0.6248	1=White, non-Hispanic	0 = Democrat / undecided	1 = Female	1=Now married	3=Not working, retired
3=35-44	4=Bachelors degree	4=$50,000 to $74,999	9 = Pacific	1.0143	1=White, non-Hispanic	1 = Other Republican	1 = Female	1=Now married	4=Not working, not retired
7=75+	4=Bachelors degree	4=$50,000 to $74,999	1 = New England	0.6084	1=White, non-Hispanic	3 = MAGA Republican	2 = Male	1=Now married	3=Not working, retired
6=65-74	2=High school graduate (high school diploma or the equivalent GED)	4=$50,000 to $74,999	3 = East-North Central	0.7945	1=White, non-Hispanic	2 = Strong Republican	1 = Female	1=Now married	3=Not working, retired
6=65-74	3=Some college or Associates degree	6=$100,000 to $149,999	9 = Pacific	0.6693	1=White, non-Hispanic	3 = MAGA Republican	2 = Male	1=Now married	3=Not working, retired
5=55-64	5=Masters degree or higher	4=$50,000 to $74,999	5 = South Atlantic	0.5608	1=White, non-Hispanic	1 = Other Republican	1 = Female	1=Now married	4=Not working, not retired
4=45-54	4=Bachelors degree	6=$100,000 to $149,999	5 = South Atlantic	0.9988	1=White, non-Hispanic	3 = MAGA Republican	2 = Male	1=Now married	1=Working full-time
7=75+	2=High school graduate (high school diploma or the equivalent GED)	2=$10,000 to $24,999	2 = Mid-Atlantic	0.8265	1=White, non-Hispanic	3 = MAGA Republican	2 = Male	1=Now married	3=Not working, retired
5=55-64	3=Some college or Associates degree	5=$75,000 to $99,999	8 = Mountain	0.1835	7=2+ races, non-Hispanic	0 = Democrat / undecided	1 = Female	1=Now married	4=Not working, not retired
5=55-64	3=Some college or Associates degree	7=$150,000 or more	2 = Mid-Atlantic	0.8741	1=White, non-Hispanic	0 = Democrat / undecided	2 = Male	1=Now married	1=Working full-time
3=35-44	5=Masters degree or higher	5=$75,000 to $99,999	7 = West-South Central	0.1932	7=2+ races, non-Hispanic	3 = MAGA Republican	2 = Male	1=Now married	1=Working full-time
5=55-64	3=Some college or Associates degree	4=$50,000 to $74,999	4 = West-North Central	0.6302	1=White, non-Hispanic	0 = Democrat / undecided	2 = Male	3=Divorced or Separated	2=Working part-time
7=75+	4=Bachelors degree	2=$10,000 to $24,999	3 = East-North Central	0.6171	1=White, non-Hispanic	0 = Democrat / undecided	2 = Male	1=Now married	3=Not working, retired
7=75+	3=Some college or Associates degree	7=$150,000 or more	8 = Mountain	0.5858	1=White, non-Hispanic	3 = MAGA Republican	2 = Male	1=Now married	3=Not working, retired
5=55-64	1=No high school diploma or GED	1=Less than $10,000	2 = Mid-Atlantic	0.4911	1=White, non-Hispanic	3 = MAGA Republican	1 = Female	3=Divorced or Separated	4=Not working, not retired
3=35-44	2=High school graduate (high school diploma or the equivalent GED)	4=$50,000 to $74,999	8 = Mountain	1.516	1=White, non-Hispanic	3 = MAGA Republican	1 = Female	1=Now married	1=Working full-time
6=65-74	1=No high school diploma or GED	5=$75,000 to $99,999	9 = Pacific	0.9063	1=White, non-Hispanic	0 = Democrat / undecided	1 = Female	1=Now married	3=Not working, retired
7=75+	2=High school graduate (high school diploma or the equivalent GED)	2=$10,000 to $24,999	5 = South Atlantic	0.6842	1=White, non-Hispanic	2 = Strong Republican	1 = Female	2=Widowed	3=Not working, retired
5=55-64	2=High school graduate (high school diploma or the equivalent GED)	6=$100,000 to $149,999	2 = Mid-Atlantic	0.8274	1=White, non-Hispanic	1 = Other Republican	1 = Female	1=Now married	2=Working part-time
6=65-74	3=Some college or Associates degree	4=$50,000 to $74,999	3 = East-North Central	0.705	1=White, non-Hispanic	0 = Democrat / undecided	2 = Male	1=Now married	3=Not working, retired
6=65-74	5=Masters degree or higher	5=$75,000 to $99,999	5 = South Atlantic	0.5283	1=White, non-Hispanic	1 = Other Republican	2 = Male	3=Divorced or Separated	3=Not working, retired
5=55-64	2=High school graduate (high school diploma or the equivalent GED)	3=$25,000 to $49,999	5 = South Atlantic	0.973	2=Black, non-Hispanic		1 = Female	3=Divorced or Separated	3=Not working, retired
7=75+	5=Masters degree or higher	6=$100,000 to $149,999	5 = South Atlantic	0.5343	1=White, non-Hispanic	3 = MAGA Republican	2 = Male	1=Now married	3=Not working, retired
4=45-54	2=High school graduate (high school diploma or the equivalent GED)	3=$25,000 to $49,999	5 = South Atlantic	1.1758	1=White, non-Hispanic	1 = Other Republican	2 = Male	4=Never married	1=Working full-time
6=65-74	2=High school graduate (high school diploma or the equivalent GED)	5=$75,000 to $99,999	9 = Pacific	0.6164	1=White, non-Hispanic	3 = MAGA Republican	1 = Female	1=Now married	3=Not working, retired
5=55-64	5=Masters degree or higher	7=$150,000 or more	3 = East-North Central	0.7889	1=White, non-Hispanic	0 = Democrat / undecided	1 = Female	2=Widowed	1=Working full-time
7=75+	4=Bachelors degree	7=$150,000 or more	5 = South Atlantic	0.6431	1=White, non-Hispanic	1 = Other Republican	1 = Female	1=Now married	3=Not working, retired
7=75+	2=High school graduate (high school diploma or the equivalent GED)	1=Less than $10,000	8 = Mountain	0.4655	1=White, non-Hispanic	1 = Other Republican	2 = Male	2=Widowed	3=Not working, retired
7=75+	5=Masters degree or higher	6=$100,000 to $149,999	7 = West-South Central	0.8748	1=White, non-Hispanic	3 = MAGA Republican	2 = Male	2=Widowed	3=Not working, retired
5=55-64	3=Some college or Associates degree	5=$75,000 to $99,999	2 = Mid-Atlantic	0.8196	1=White, non-Hispanic	0 = Democrat / undecided	1 = Female	1=Now married	1=Working full-time
5=55-64	2=High school graduate (high school diploma or the equivalent GED)	7=$150,000 or more	4 = West-North Central	0.9847	1=White, non-Hispanic	3 = MAGA Republican	2 = Male	3=Divorced or Separated	1=Working full-time
3=35-44	2=High school graduate (high school diploma or the equivalent GED)	5=$75,000 to $99,999	4 = West-North Central	1.2203	1=White, non-Hispanic	0 = Democrat / undecided	1 = Female	1=Now married	1=Working full-time
2=25-34	5=Masters degree or higher	7=$150,000 or more	3 = East-North Central	1.455	1=White, non-Hispanic	0 = Democrat / undecided	1 = Female	4=Never married	1=Working full-time
5=55-64	3=Some college or Associates degree	4=$50,000 to $74,999	9 = Pacific	0.6025	1=White, non-Hispanic	3 = MAGA Republican	1 = Female	1=Now married	3=Not working, retired
6=65-74	3=Some college or Associates degree	5=$75,000 to $99,999	3 = East-North Central	0.883	1=White, non-Hispanic	3 = MAGA Republican	2 = Male	1=Now married	1=Working full-time
4=45-54	4=Bachelors degree	7=$150,000 or more	7 = West-South Central	1.2285	5=Asian American / Pacific Islander		1 = Female	1=Now married	1=Working full-time
5=55-64	3=Some college or Associates degree	2=$10,000 to $24,999	5 = South Atlantic	0.668	1=White, non-Hispanic	3 = MAGA Republican	2 = Male	3=Divorced or Separated	3=Not working, retired
5=55-64	2=High school graduate (high school diploma or the equivalent GED)	5=$75,000 to $99,999	2 = Mid-Atlantic	0.6509	1=White, non-Hispanic	3 = MAGA Republican	1 = Female	1=Now married	1=Working full-time
2=25-34	3=Some college or Associates degree	4=$50,000 to $74,999	5 = South Atlantic	1.3504	1=White, non-Hispanic	0 = Democrat / undecided	1 = Female	1=Now married	1=Working full-time
7=75+	5=Masters degree or higher	6=$100,000 to $149,999	8 = Mountain	0.5523	1=White, non-Hispanic		1 = Female	1=Now married	3=Not working, retired
5=55-64	2=High school graduate (high school diploma or the equivalent GED)	6=$100,000 to $149,999	3 = East-North Central	0.9384	1=White, non-Hispanic	1 = Other Republican	2 = Male	1=Now married	3=Not working, retired
3=35-44	4=Bachelors degree	4=$50,000 to $74,999	2 = Mid-Atlantic	1.2039	1=White, non-Hispanic	0 = Democrat / undecided	1 = Female	3=Divorced or Separated	1=Working full-time
5=55-64	3=Some college or Associates degree	6=$100,000 to $149,999	7 = West-South Central	0.7122	1=White, non-Hispanic	3 = MAGA Republican	1 = Female	1=Now married	3=Not working, retired
7=75+	2=High school graduate (high school diploma or the equivalent GED)	3=$25,000 to $49,999	8 = Mountain	0.6324	1=White, non-Hispanic	1 = Other Republican	1 = Female	2=Widowed	3=Not working, retired
6=65-74	3=Some college or Associates degree	3=$25,000 to $49,999	7 = West-South Central	0.3812	3=Hispanic, any race	0 = Democrat / undecided	1 = Female	4=Never married	3=Not working, retired
6=65-74	5=Masters degree or higher	7=$150,000 or more	4 = West-North Central	0.5259	1=White, non-Hispanic	3 = MAGA Republican	2 = Male	1=Now married	3=Not working, retired
6=65-74	3=Some college or Associates degree	7=$150,000 or more	1 = New England	1.4668	5=Asian American / Pacific Islander	3 = MAGA Republican	1 = Female	1=Now married	3=Not working, retired
6=65-74	3=Some college or Associates degree	4=$50,000 to $74,999	2 = Mid-Atlantic	0.6687	1=White, non-Hispanic	3 = MAGA Republican	2 = Male	1=Now married	3=Not working, retired
2=25-34	4=Bachelors degree	6=$100,000 to $149,999	9 = Pacific	0.9142	1=White, non-Hispanic		1 = Female	1=Now married	1=Working full-time
6=65-74	2=High school graduate (high school diploma or the equivalent GED)	2=$10,000 to $24,999	5 = South Atlantic	0.6842	1=White, non-Hispanic	0 = Democrat / undecided	1 = Female	2=Widowed	3=Not working, retired
7=75+	5=Masters degree or higher	6=$100,000 to $149,999	9 = Pacific	0.5257	1=White, non-Hispanic	0 = Democrat / undecided	2 = Male	3=Divorced or Separated	3=Not working, retired
7=75+	3=Some college or Associates degree	5=$75,000 to $99,999	3 = East-North Central	0.9413	1=White, non-Hispanic	1 = Other Republican	1 = Female	1=Now married	3=Not working, retired
5=55-64	2=High school graduate (high school diploma or the equivalent GED)	4=$50,000 to $74,999	3 = East-North Central	0.7869	2=Black, non-Hispanic	0 = Democrat / undecided	2 = Male	1=Now married	2=Working part-time
5=55-64	5=Masters degree or higher	4=$50,000 to $74,999	9 = Pacific	0.6031	5=Asian American / Pacific Islander	0 = Democrat / undecided	2 = Male	3=Divorced or Separated	1=Working full-time
3=35-44	3=Some college or Associates degree	3=$25,000 to $49,999	3 = East-North Central	1.0375	1=White, non-Hispanic	0 = Democrat / undecided	1 = Female	1=Now married	4=Not working, not retired
4=45-54	3=Some college or Associates degree	4=$50,000 to $74,999	5 = South Atlantic	1.1925	1=White, non-Hispanic		2 = Male	3=Divorced or Separated	1=Working full-time
4=45-54	3=Some college or Associates degree	6=$100,000 to $149,999	5 = South Atlantic	1.1693	1=White, non-Hispanic	0 = Democrat / undecided	1 = Female	1=Now married	1=Working full-time
3=35-44	2=High school graduate (high school diploma or the equivalent GED)	1=Less than $10,000	7 = West-South Central	1.2117	1=White, non-Hispanic	1 = Other Republican	2 = Male	1=Now married	3=Not working, retired
4=45-54	2=High school graduate (high school diploma or the equivalent GED)	2=$10,000 to $24,999	8 = Mountain	0.6932	1=White, non-Hispanic	3 = MAGA Republican	2 = Male	4=Never married	1=Working full-time
4=45-54	2=High school graduate (high school diploma or the equivalent GED)	6=$100,000 to $149,999	7 = West-South Central	1.7578	3=Hispanic, any race	0 = Democrat / undecided	2 = Male	1=Now married	1=Working full-time
3=35-44	2=High school graduate (high school diploma or the equivalent GED)	3=$25,000 to $49,999	5 = South Atlantic	1.7111	3=Hispanic, any race	1 = Other Republican	2 = Male	4=Never married	4=Not working, not retired
7=75+	2=High school graduate (high school diploma or the equivalent GED)	3=$25,000 to $49,999	5 = South Atlantic	0.7	1=White, non-Hispanic	2 = Strong Republican	2 = Male	1=Now married	3=Not working, retired
7=75+	2=High school graduate (high school diploma or the equivalent GED)	6=$100,000 to $149,999	7 = West-South Central	0.5752	7=2+ races, non-Hispanic	0 = Democrat / undecided	1 = Female	1=Now married	3=Not working, retired
6=65-74	2=High school graduate (high school diploma or the equivalent GED)	3=$25,000 to $49,999	3 = East-North Central	0.6888	1=White, non-Hispanic	1 = Other Republican	1 = Female	1=Now married	4=Not working, not retired
7=75+	5=Masters degree or higher	6=$100,000 to $149,999	3 = East-North Central	0.5339	1=White, non-Hispanic	0 = Democrat / undecided	2 = Male	4=Never married	3=Not working, retired
4=45-54	3=Some college or Associates degree	1=Less than $10,000	9 = Pacific	1.0839	1=White, non-Hispanic		2 = Male	1=Now married	4=Not working, not retired
6=65-74	2=High school graduate (high school diploma or the equivalent GED)	3=$25,000 to $49,999	2 = Mid-Atlantic	0.5845	1=White, non-Hispanic	0 = Democrat / undecided	1 = Female	1=Now married	3=Not working, retired
6=65-74	4=Bachelors degree	4=$50,000 to $74,999	5 = South Atlantic	0.7036	1=White, non-Hispanic	0 = Democrat / undecided	1 = Female	1=Now married	3=Not working, retired
7=75+	5=Masters degree or higher	4=$50,000 to $74,999	9 = Pacific	0.6405	1=White, non-Hispanic	0 = Democrat / undecided	1 = Female	1=Now married	3=Not working, retired
5=55-64	3=Some college or Associates degree	6=$100,000 to $149,999	7 = West-South Central	0.7021	3=Hispanic, any race	0 = Democrat / undecided	2 = Male	1=Now married	1=Working full-time
4=45-54	4=Bachelors degree	6=$100,000 to $149,999	2 = Mid-Atlantic	0.9991	1=White, non-Hispanic	1 = Other Republican	1 = Female	1=Now married	1=Working full-time
6=65-74	2=High school graduate (high school diploma or the equivalent GED)	4=$50,000 to $74,999	5 = South Atlantic	0.6644	1=White, non-Hispanic		1 = Female	1=Now married	1=Working full-time
4=45-54	2=High school graduate (high school diploma or the equivalent GED)	2=$10,000 to $24,999	3 = East-North Central	0.9981	2=Black, non-Hispanic	0 = Democrat / undecided	1 = Female	3=Divorced or Separated	4=Not working, not retired
7=75+	4=Bachelors degree	4=$50,000 to $74,999	4 = West-North Central	0.4042	1=White, non-Hispanic	1 = Other Republican	1 = Female	1=Now married	3=Not working, retired
5=55-64	2=High school graduate (high school diploma or the equivalent GED)	3=$25,000 to $49,999	5 = South Atlantic	1.1302	1=White, non-Hispanic	3 = MAGA Republican	1 = Female	1=Now married	1=Working full-time
6=65-74	5=Masters degree or higher	5=$75,000 to $99,999	2 = Mid-Atlantic	0.6573	3=Hispanic, any race	0 = Democrat / undecided	2 = Male	1=Now married	3=Not working, retired
6=65-74	3=Some college or Associates degree	4=$50,000 to $74,999	8 = Mountain	0.4263	1=White, non-Hispanic		2 = Male	1=Now married	3=Not working, retired
2=25-34	5=Masters degree or higher	6=$100,000 to $149,999	5 = South Atlantic	1.2256	1=White, non-Hispanic	1 = Other Republican	2 = Male	1=Now married	1=Working full-time
6=65-74	2=High school graduate (high school diploma or the equivalent GED)	3=$25,000 to $49,999	4 = West-North Central	0.912	1=White, non-Hispanic		1 = Female	4=Never married	3=Not working, retired
5=55-64	4=Bachelors degree	5=$75,000 to $99,999	4 = West-North Central	0.4277	1=White, non-Hispanic	2 = Strong Republican	1 = Female	1=Now married	1=Working full-time
4=45-54	2=High school graduate (high school diploma or the equivalent GED)	6=$100,000 to $149,999	3 = East-North Central	0.9903	1=White, non-Hispanic		2 = Male	3=Divorced or Separated	1=Working full-time
5=55-64	4=Bachelors degree	7=$150,000 or more	5 = South Atlantic	0.918	1=White, non-Hispanic	0 = Democrat / undecided	1 = Female	1=Now married	2=Working part-time
6=65-74	3=Some college or Associates degree	7=$150,000 or more	2 = Mid-Atlantic	0.6158	1=White, non-Hispanic	3 = MAGA Republican	1 = Female	1=Now married	3=Not working, retired
5=55-64	5=Masters degree or higher	7=$150,000 or more	3 = East-North Central	0.8307	1=White, non-Hispanic	2 = Strong Republican	1 = Female	1=Now married	1=Working full-time
7=75+	2=High school graduate (high school diploma or the equivalent GED)	3=$25,000 to $49,999	3 = East-North Central	0.7963	1=White, non-Hispanic	2 = Strong Republican	1 = Female	1=Now married	3=Not working, retired
6=65-74	4=Bachelors degree	5=$75,000 to $99,999	6 = East-South Central	0.6077	1=White, non-Hispanic	3 = MAGA Republican	1 = Female	1=Now married	3=Not working, retired
4=45-54	4=Bachelors degree	7=$150,000 or more	5 = South Atlantic	1.2509	2=Black, non-Hispanic	0 = Democrat / undecided	2 = Male	4=Never married	1=Working full-time
3=35-44	5=Masters degree or higher	6=$100,000 to $149,999	6 = East-South Central	0.973	1=White, non-Hispanic	3 = MAGA Republican	1 = Female	1=Now married	1=Working full-time
7=75+	2=High school graduate (high school diploma or the equivalent GED)	4=$50,000 to $74,999	8 = Mountain	0.4389	1=White, non-Hispanic		2 = Male	3=Divorced or Separated	3=Not working, retired
7=75+	4=Bachelors degree	4=$50,000 to $74,999	7 = West-South Central	0.8105	1=White, non-Hispanic	2 = Strong Republican	2 = Male	1=Now married	3=Not working, retired
4=45-54	2=High school graduate (high school diploma or the equivalent GED)	4=$50,000 to $74,999	3 = East-North Central	1.2345	3=Hispanic, any race	0 = Democrat / undecided	2 = Male	4=Never married	1=Working full-time
5=55-64	1=No high school diploma or GED	3=$25,000 to $49,999	2 = Mid-Atlantic	0.8393	1=White, non-Hispanic	0 = Democrat / undecided	2 = Male	1=Now married	1=Working full-time
6=65-74	3=Some college or Associates degree	4=$50,000 to $74,999	3 = East-North Central	0.8382	1=White, non-Hispanic	0 = Democrat / undecided	1 = Female	2=Widowed	3=Not working, retired
7=75+	5=Masters degree or higher	6=$100,000 to $149,999	9 = Pacific	0.7156	1=White, non-Hispanic	0 = Democrat / undecided	1 = Female	2=Widowed	3=Not working, retired
4=45-54	5=Masters degree or higher	7=$150,000 or more	9 = Pacific	0.821	1=White, non-Hispanic		1 = Female	3=Divorced or Separated	1=Working full-time
5=55-64	2=High school graduate (high school diploma or the equivalent GED)	2=$10,000 to $24,999	1 = New England	0.6909	1=White, non-Hispanic		1 = Female	3=Divorced or Separated	4=Not working, not retired
6=65-74	5=Masters degree or higher	6=$100,000 to $149,999	8 = Mountain	0.5515	1=White, non-Hispanic	3 = MAGA Republican	2 = Male	1=Now married	3=Not working, retired
5=55-64	2=High school graduate (high school diploma or the equivalent GED)	4=$50,000 to $74,999	2 = Mid-Atlantic	1.0066	1=White, non-Hispanic	1 = Other Republican	1 = Female	1=Now married	4=Not working, not retired
5=55-64	4=Bachelors degree	7=$150,000 or more	5 = South Atlantic	0.6057	1=White, non-Hispanic	2 = Strong Republican	2 = Male	1=Now married	1=Working full-time
7=75+	2=High school graduate (high school diploma or the equivalent GED)	6=$100,000 to $149,999	1 = New England	0.6862	1=White, non-Hispanic	1 = Other Republican	1 = Female	2=Widowed	3=Not working, retired
6=65-74	3=Some college or Associates degree	1=Less than $10,000	7 = West-South Central	0.7851	1=White, non-Hispanic	0 = Democrat / undecided	2 = Male	1=Now married	3=Not working, retired
7=75+	3=Some college or Associates degree	7=$150,000 or more	8 = Mountain	0.5858	1=White, non-Hispanic	2 = Strong Republican	2 = Male	1=Now married	3=Not working, retired
6=65-74	3=Some college or Associates degree	4=$50,000 to $74,999	4 = West-North Central	0.5832	2=Black, non-Hispanic	1 = Other Republican	2 = Male	1=Now married	1=Working full-time
7=75+	5=Masters degree or higher	5=$75,000 to $99,999	5 = South Atlantic	0.4608	1=White, non-Hispanic	0 = Democrat / undecided	2 = Male	1=Now married	3=Not working, retired
6=65-74	3=Some college or Associates degree	5=$75,000 to $99,999	3 = East-North Central	0.7811	1=White, non-Hispanic	3 = MAGA Republican	1 = Female	2=Widowed	3=Not working, retired
6=65-74	2=High school graduate (high school diploma or the equivalent GED)	4=$50,000 to $74,999	2 = Mid-Atlantic	1.4986	2=Black, non-Hispanic	0 = Democrat / undecided	1 = Female	1=Now married	3=Not working, retired
5=55-64	1=No high school diploma or GED	5=$75,000 to $99,999	3 = East-North Central	1.0043	1=White, non-Hispanic	1 = Other Republican	1 = Female	1=Now married	1=Working full-time
7=75+	5=Masters degree or higher	4=$50,000 to $74,999	7 = West-South Central	1.2387	2=Black, non-Hispanic	0 = Democrat / undecided	2 = Male	1=Now married	3=Not working, retired
5=55-64	2=High school graduate (high school diploma or the equivalent GED)	5=$75,000 to $99,999	2 = Mid-Atlantic	1.1153	5=Asian American / Pacific Islander	0 = Democrat / undecided	2 = Male	3=Divorced or Separated	1=Working full-time
4=45-54	4=Bachelors degree	6=$100,000 to $149,999	2 = Mid-Atlantic	0.9277	1=White, non-Hispanic	0 = Democrat / undecided	2 = Male	1=Now married	1=Working full-time
7=75+	3=Some college or Associates degree	6=$100,000 to $149,999	5 = South Atlantic	0.5893	1=White, non-Hispanic	1 = Other Republican	2 = Male	1=Now married	2=Working part-time
7=75+	2=High school graduate (high school diploma or the equivalent GED)	4=$50,000 to $74,999	9 = Pacific	0.7481	1=White, non-Hispanic	3 = MAGA Republican	1 = Female	1=Now married	3=Not working, retired
5=55-64	3=Some college or Associates degree	7=$150,000 or more	1 = New England	0.8415	1=White, non-Hispanic	2 = Strong Republican	1 = Female	1=Now married	1=Working full-time
3=35-44	2=High school graduate (high school diploma or the equivalent GED)	1=Less than $10,000	2 = Mid-Atlantic	0.9211	1=White, non-Hispanic	1 = Other Republican	1 = Female	3=Divorced or Separated	4=Not working, not retired
7=75+	2=High school graduate (high school diploma or the equivalent GED)	5=$75,000 to $99,999	2 = Mid-Atlantic	0.8865	1=White, non-Hispanic	1 = Other Republican	1 = Female	1=Now married	3=Not working, retired
7=75+	3=Some college or Associates degree	6=$100,000 to $149,999	8 = Mountain	0.5569	3=Hispanic, any race	2 = Strong Republican	2 = Male	1=Now married	3=Not working, retired
2=25-34	4=Bachelors degree	5=$75,000 to $99,999	8 = Mountain	1.5369	1=White, non-Hispanic	1 = Other Republican	2 = Male	4=Never married	1=Working full-time
5=55-64	3=Some college or Associates degree	6=$100,000 to $149,999	3 = East-North Central	0.8813	1=White, non-Hispanic	1 = Other Republican	2 = Male	1=Now married	1=Working full-time
4=45-54	5=Masters degree or higher	5=$75,000 to $99,999	4 = West-North Central	0.755	1=White, non-Hispanic	0 = Democrat / undecided	2 = Male	4=Never married	1=Working full-time
5=55-64	3=Some college or Associates degree	5=$75,000 to $99,999	7 = West-South Central	1.0824	2=Black, non-Hispanic	0 = Democrat / undecided	2 = Male	1=Now married	1=Working full-time
6=65-74	5=Masters degree or higher	3=$25,000 to $49,999	9 = Pacific	0.5111	1=White, non-Hispanic	0 = Democrat / undecided	1 = Female	4=Never married	1=Working full-time
6=65-74	2=High school graduate (high school diploma or the equivalent GED)	2=$10,000 to $24,999	8 = Mountain	0.6073	1=White, non-Hispanic	0 = Democrat / undecided	1 = Female	3=Divorced or Separated	3=Not working, retired
6=65-74	2=High school graduate (high school diploma or the equivalent GED)	7=$150,000 or more	2 = Mid-Atlantic	0.8719	1=White, non-Hispanic	3 = MAGA Republican	2 = Male	1=Now married	1=Working full-time
5=55-64	2=High school graduate (high school diploma or the equivalent GED)	7=$150,000 or more	9 = Pacific	0.5686	1=White, non-Hispanic	0 = Democrat / undecided	1 = Female	1=Now married	3=Not working, retired
7=75+	5=Masters degree or higher	6=$100,000 to $149,999	8 = Mountain	0.2122	7=2+ races, non-Hispanic	0 = Democrat / undecided	2 = Male	1=Now married	3=Not working, retired
6=65-74	2=High school graduate (high school diploma or the equivalent GED)	5=$75,000 to $99,999	5 = South Atlantic	0.8743	2=Black, non-Hispanic	0 = Democrat / undecided	1 = Female	4=Never married	4=Not working, not retired
5=55-64	4=Bachelors degree	6=$100,000 to $149,999	7 = West-South Central	0.6712	1=White, non-Hispanic	1 = Other Republican	1 = Female	1=Now married	3=Not working, retired
7=75+	3=Some college or Associates degree	4=$50,000 to $74,999	3 = East-North Central	0.5621	1=White, non-Hispanic	2 = Strong Republican	2 = Male	1=Now married	3=Not working, retired
7=75+	5=Masters degree or higher	6=$100,000 to $149,999	3 = East-North Central	0.7137	1=White, non-Hispanic	0 = Democrat / undecided	1 = Female	1=Now married	3=Not working, retired
5=55-64	4=Bachelors degree	7=$150,000 or more	8 = Mountain	0.9188	1=White, non-Hispanic	3 = MAGA Republican	1 = Female	1=Now married	1=Working full-time
5=55-64	5=Masters degree or higher	6=$100,000 to $149,999	9 = Pacific	0.8617	1=White, non-Hispanic	0 = Democrat / undecided	1 = Female	1=Now married	2=Working part-time
6=65-74	3=Some college or Associates degree	3=$25,000 to $49,999	9 = Pacific	0.5629	1=White, non-Hispanic		2 = Male	1=Now married	3=Not working, retired
2=25-34	2=High school graduate (high school diploma or the equivalent GED)	5=$75,000 to $99,999	1 = New England	1.2162	1=White, non-Hispanic	0 = Democrat / undecided	1 = Female	3=Divorced or Separated	2=Working part-time
7=75+	5=Masters degree or higher	5=$75,000 to $99,999	7 = West-South Central	0.2295	7=2+ races, non-Hispanic	1 = Other Republican	2 = Male	1=Now married	3=Not working, retired
7=75+	5=Masters degree or higher	5=$75,000 to $99,999	5 = South Atlantic	0.4608	1=White, non-Hispanic	0 = Democrat / undecided	2 = Male	1=Now married	3=Not working, retired
4=45-54	3=Some college or Associates degree	6=$100,000 to $149,999	5 = South Atlantic	1.6623	2=Black, non-Hispanic	0 = Democrat / undecided	1 = Female	4=Never married	4=Not working, not retired
3=35-44	5=Masters degree or higher	6=$100,000 to $149,999	7 = West-South Central	1.2	1=White, non-Hispanic	0 = Democrat / undecided	2 = Male	4=Never married	1=Working full-time
6=65-74	5=Masters degree or higher	4=$50,000 to $74,999	5 = South Atlantic	0.5792	1=White, non-Hispanic	2 = Strong Republican	2 = Male	1=Now married	3=Not working, retired
4=45-54	3=Some college or Associates degree	5=$75,000 to $99,999	8 = Mountain	0.7154	1=White, non-Hispanic		1 = Female	1=Now married	1=Working full-time
2=25-34	3=Some college or Associates degree	7=$150,000 or more	9 = Pacific	2.3279	3=Hispanic, any race	1 = Other Republican	2 = Male	4=Never married	1=Working full-time
6=65-74	4=Bachelors degree	7=$150,000 or more	9 = Pacific	0.7177	5=Asian American / Pacific Islander		2 = Male	4=Never married	2=Working part-time
7=75+	4=Bachelors degree	5=$75,000 to $99,999	9 = Pacific	0.5126	1=White, non-Hispanic	0 = Democrat / undecided	2 = Male	1=Now married	3=Not working, retired
4=45-54	2=High school graduate (high school diploma or the equivalent GED)	7=$150,000 or more	9 = Pacific	1.6806	3=Hispanic, any race	0 = Democrat / undecided	2 = Male	1=Now married	1=Working full-time
5=55-64	4=Bachelors degree	7=$150,000 or more	9 = Pacific	0.7366	1=White, non-Hispanic	0 = Democrat / undecided	1 = Female	1=Now married	3=Not working, retired
4=45-54	2=High school graduate (high school diploma or the equivalent GED)	7=$150,000 or more	4 = West-North Central	1.3842	1=White, non-Hispanic	1 = Other Republican	1 = Female	1=Now married	4=Not working, not retired
7=75+	5=Masters degree or higher	7=$150,000 or more	8 = Mountain	0.5402	1=White, non-Hispanic	1 = Other Republican	2 = Male	1=Now married	3=Not working, retired
6=65-74	5=Masters degree or higher	5=$75,000 to $99,999	9 = Pacific	0.4736	2=Black, non-Hispanic	0 = Democrat / undecided	2 = Male	1=Now married	3=Not working, retired
7=75+	2=High school graduate (high school diploma or the equivalent GED)	2=$10,000 to $24,999	3 = East-North Central	0.7699	1=White, non-Hispanic	3 = MAGA Republican	2 = Male	1=Now married	4=Not working, not retired
4=45-54	4=Bachelors degree	6=$100,000 to $149,999	3 = East-North Central	0.8357	1=White, non-Hispanic		1 = Female	1=Now married	4=Not working, not retired
6=65-74	4=Bachelors degree	3=$25,000 to $49,999	6 = East-South Central	0.5457	1=White, non-Hispanic	1 = Other Republican	2 = Male	1=Now married	3=Not working, retired
5=55-64	2=High school graduate (high school diploma or the equivalent GED)	4=$50,000 to $74,999	3 = East-North Central	0.9683	1=White, non-Hispanic	0 = Democrat / undecided	1 = Female	1=Now married	1=Working full-time
5=55-64	2=High school graduate (high school diploma or the equivalent GED)	3=$25,000 to $49,999	5 = South Atlantic	1.1302	1=White, non-Hispanic	1 = Other Republican	1 = Female	3=Divorced or Separated	4=Not working, not retired
5=55-64	2=High school graduate (high school diploma or the equivalent GED)	3=$25,000 to $49,999	1 = New England	0.9458	2=Black, non-Hispanic		2 = Male	4=Never married	4=Not working, not retired
6=65-74	4=Bachelors degree	6=$100,000 to $149,999	9 = Pacific	0.6317	1=White, non-Hispanic	1 = Other Republican	2 = Male	1=Now married	3=Not working, retired
5=55-64	3=Some college or Associates degree	7=$150,000 or more	5 = South Atlantic	0.744	1=White, non-Hispanic		2 = Male	1=Now married	1=Working full-time
6=65-74	5=Masters degree or higher	6=$100,000 to $149,999	7 = West-South Central	1.0416	1=White, non-Hispanic	0 = Democrat / undecided	1 = Female	2=Widowed	3=Not working, retired
7=75+	3=Some college or Associates degree	3=$25,000 to $49,999	7 = West-South Central	0.7475	1=White, non-Hispanic	0 = Democrat / undecided	2 = Male	1=Now married	3=Not working, retired
7=75+	4=Bachelors degree	3=$25,000 to $49,999	7 = West-South Central	0.7966	1=White, non-Hispanic	1 = Other Republican	1 = Female	3=Divorced or Separated	3=Not working, retired
5=55-64	2=High school graduate (high school diploma or the equivalent GED)	3=$25,000 to $49,999	9 = Pacific	0.7994	1=White, non-Hispanic	3 = MAGA Republican	1 = Female	1=Now married	1=Working full-time
7=75+	5=Masters degree or higher	7=$150,000 or more	9 = Pacific	0.6619	3=Hispanic, any race	0 = Democrat / undecided	2 = Male	1=Now married	3=Not working, retired
7=75+	3=Some college or Associates degree	6=$100,000 to $149,999	7 = West-South Central	0.9773	1=White, non-Hispanic	2 = Strong Republican	2 = Male	1=Now married	3=Not working, retired
3=35-44	4=Bachelors degree	7=$150,000 or more	5 = South Atlantic	1.605	5=Asian American / Pacific Islander	1 = Other Republican	2 = Male	1=Now married	1=Working full-time
4=45-54	4=Bachelors degree	7=$150,000 or more	2 = Mid-Atlantic	0.8382	1=White, non-Hispanic	0 = Democrat / undecided	2 = Male	1=Now married	1=Working full-time
5=55-64	5=Masters degree or higher	7=$150,000 or more	5 = South Atlantic	0.6895	2=Black, non-Hispanic	0 = Democrat / undecided	1 = Female	1=Now married	4=Not working, not retired
6=65-74	3=Some college or Associates degree	5=$75,000 to $99,999	1 = New England	0.5611	1=White, non-Hispanic	0 = Democrat / undecided	1 = Female	3=Divorced or Separated	1=Working full-time
5=55-64	2=High school graduate (high school diploma or the equivalent GED)	6=$100,000 to $149,999	9 = Pacific	0.9077	3=Hispanic, any race	0 = Democrat / undecided	1 = Female	4=Never married	4=Not working, not retired
7=75+	2=High school graduate (high school diploma or the equivalent GED)	3=$25,000 to $49,999	2 = Mid-Atlantic	1.3191	2=Black, non-Hispanic	0 = Democrat / undecided	1 = Female	1=Now married	3=Not working, retired
5=55-64	3=Some college or Associates degree	2=$10,000 to $24,999	8 = Mountain	0.2392	7=2+ races, non-Hispanic		1 = Female	2=Widowed	3=Not working, retired
6=65-74	2=High school graduate (high school diploma or the equivalent GED)	3=$25,000 to $49,999	3 = East-North Central	0.876	1=White, non-Hispanic		1 = Female	1=Now married	3=Not working, retired
5=55-64	2=High school graduate (high school diploma or the equivalent GED)	4=$50,000 to $74,999	2 = Mid-Atlantic	0.7751	1=White, non-Hispanic	2 = Strong Republican	1 = Female	1=Now married	1=Working full-time
6=65-74	2=High school graduate (high school diploma or the equivalent GED)	1=Less than $10,000	7 = West-South Central	0.8954	1=White, non-Hispanic	1 = Other Republican	1 = Female	1=Now married	4=Not working, not retired
6=65-74	5=Masters degree or higher	6=$100,000 to $149,999	3 = East-North Central	0.6696	1=White, non-Hispanic	3 = MAGA Republican	2 = Male	1=Now married	3=Not working, retired
7=75+	3=Some college or Associates degree	3=$25,000 to $49,999	2 = Mid-Atlantic	0.5341	1=White, non-Hispanic	0 = Democrat / undecided	2 = Male	3=Divorced or Separated	3=Not working, retired
7=75+	3=Some college or Associates degree	2=$10,000 to $24,999	3 = East-North Central	0.9658	1=White, non-Hispanic	3 = MAGA Republican	1 = Female	3=Divorced or Separated	3=Not working, retired
6=65-74	3=Some college or Associates degree	3=$25,000 to $49,999	7 = West-South Central	0.7475	1=White, non-Hispanic	0 = Democrat / undecided	2 = Male	1=Now married	3=Not working, retired
5=55-64	5=Masters degree or higher	7=$150,000 or more	8 = Mountain	0.7597	5=Asian American / Pacific Islander	0 = Democrat / undecided	2 = Male	3=Divorced or Separated	1=Working full-time
6=65-74	4=Bachelors degree	5=$75,000 to $99,999	2 = Mid-Atlantic	0.6433	1=White, non-Hispanic	0 = Democrat / undecided	2 = Male	1=Now married	3=Not working, retired
5=55-64	4=Bachelors degree	6=$100,000 to $149,999	6 = East-South Central	0.1759	7=2+ races, non-Hispanic			1=Now married	1=Working full-time
6=65-74	2=High school graduate (high school diploma or the equivalent GED)	5=$75,000 to $99,999	3 = East-North Central	0.9335	1=White, non-Hispanic	2 = Strong Republican	2 = Male	1=Now married	4=Not working, not retired
5=55-64	2=High school graduate (high school diploma or the equivalent GED)	5=$75,000 to $99,999	9 = Pacific	1.0821	1=White, non-Hispanic		2 = Male	1=Now married	1=Working full-time
4=45-54	4=Bachelors degree	5=$75,000 to $99,999	1 = New England	0.6279	5=Asian American / Pacific Islander	0 = Democrat / undecided	2 = Male	1=Now married	4=Not working, not retired
2=25-34	3=Some college or Associates degree	4=$50,000 to $74,999	7 = West-South Central	1.1201	1=White, non-Hispanic		2 = Male	4=Never married	1=Working full-time
7=75+	3=Some college or Associates degree	6=$100,000 to $149,999	5 = South Atlantic	0.6797	1=White, non-Hispanic	0 = Democrat / undecided	1 = Female	2=Widowed	3=Not working, retired
6=65-74	3=Some college or Associates degree	5=$75,000 to $99,999	5 = South Atlantic	0.5706	2=Black, non-Hispanic	0 = Democrat / undecided	2 = Male	1=Now married	3=Not working, retired
7=75+	2=High school graduate (high school diploma or the equivalent GED)	4=$50,000 to $74,999	4 = West-North Central	0.564	1=White, non-Hispanic	3 = MAGA Republican	2 = Male	1=Now married	3=Not working, retired
3=35-44	5=Masters degree or higher	3=$25,000 to $49,999	2 = Mid-Atlantic	0.958	1=White, non-Hispanic	0 = Democrat / undecided	3 = Other	3=Divorced or Separated	2=Working part-time
2=25-34	4=Bachelors degree	7=$150,000 or more	5 = South Atlantic	1.0049	1=White, non-Hispanic	2 = Strong Republican	1 = Female	1=Now married	1=Working full-time
6=65-74	2=High school graduate (high school diploma or the equivalent GED)	5=$75,000 to $99,999	2 = Mid-Atlantic	1.5334	2=Black, non-Hispanic	0 = Democrat / undecided	1 = Female	2=Widowed	3=Not working, retired
5=55-64	4=Bachelors degree	7=$150,000 or more	9 = Pacific	0.6871	1=White, non-Hispanic	1 = Other Republican	2 = Male	1=Now married	1=Working full-time
6=65-74	5=Masters degree or higher	7=$150,000 or more	7 = West-South Central	1.0085	1=White, non-Hispanic	0 = Democrat / undecided	1 = Female	2=Widowed	3=Not working, retired
7=75+	4=Bachelors degree	3=$25,000 to $49,999	9 = Pacific	0.5111	1=White, non-Hispanic	0 = Democrat / undecided	1 = Female	3=Divorced or Separated	1=Working full-time
4=45-54	4=Bachelors degree	7=$150,000 or more	9 = Pacific	0.7779	1=White, non-Hispanic	3 = MAGA Republican	1 = Female	1=Now married	1=Working full-time
4=45-54	4=Bachelors degree	5=$75,000 to $99,999	3 = East-North Central	0.8373	1=White, non-Hispanic	0 = Democrat / undecided	1 = Female	1=Now married	2=Working part-time
7=75+	3=Some college or Associates degree	4=$50,000 to $74,999	5 = South Atlantic	0.6742	1=White, non-Hispanic	2 = Strong Republican	2 = Male	1=Now married	3=Not working, retired
5=55-64	4=Bachelors degree	6=$100,000 to $149,999	9 = Pacific	0.4949	1=White, non-Hispanic	0 = Democrat / undecided	1 = Female	1=Now married	1=Working full-time
5=55-64	2=High school graduate (high school diploma or the equivalent GED)	5=$75,000 to $99,999	1 = New England	0.8702	1=White, non-Hispanic	3 = MAGA Republican	2 = Male	4=Never married	4=Not working, not retired
7=75+	3=Some college or Associates degree	3=$25,000 to $49,999	2 = Mid-Atlantic	0.363	1=White, non-Hispanic	0 = Democrat / undecided	2 = Male	2=Widowed	3=Not working, retired
7=75+	3=Some college or Associates degree	5=$75,000 to $99,999	7 = West-South Central	0.2268	7=2+ races, non-Hispanic	3 = MAGA Republican	1 = Female	3=Divorced or Separated	3=Not working, retired
5=55-64	5=Masters degree or higher	5=$75,000 to $99,999	5 = South Atlantic	1.0651	1=White, non-Hispanic		1 = Female	1=Now married	2=Working part-time
5=55-64	4=Bachelors degree	6=$100,000 to $149,999	7 = West-South Central	1.5089	2=Black, non-Hispanic	0 = Democrat / undecided	1 = Female	1=Now married	3=Not working, retired
6=65-74	2=High school graduate (high school diploma or the equivalent GED)	5=$75,000 to $99,999	9 = Pacific	0.6677	1=White, non-Hispanic	0 = Democrat / undecided	2 = Male	1=Now married	3=Not working, retired
7=75+	5=Masters degree or higher	4=$50,000 to $74,999	8 = Mountain	0.5129	1=White, non-Hispanic	2 = Strong Republican	1 = Female	1=Now married	3=Not working, retired
5=55-64	5=Masters degree or higher	7=$150,000 or more	7 = West-South Central	0.8758	1=White, non-Hispanic	1 = Other Republican	2 = Male	1=Now married	1=Working full-time
4=45-54	5=Masters degree or higher	7=$150,000 or more	9 = Pacific	0.7366	1=White, non-Hispanic	0 = Democrat / undecided	1 = Female	1=Now married	1=Working full-time
6=65-74	4=Bachelors degree	6=$100,000 to $149,999	1 = New England	0.4235	1=White, non-Hispanic	1 = Other Republican	2 = Male	1=Now married	3=Not working, retired
7=75+	2=High school graduate (high school diploma or the equivalent GED)	6=$100,000 to $149,999	2 = Mid-Atlantic	2.099	2=Black, non-Hispanic		1 = Female	4=Never married	3=Not working, retired
7=75+	3=Some college or Associates degree	4=$50,000 to $74,999	9 = Pacific	0.6527	1=White, non-Hispanic	2 = Strong Republican	2 = Male	1=Now married	3=Not working, retired
4=45-54	3=Some college or Associates degree	7=$150,000 or more	5 = South Atlantic	1.1588	1=White, non-Hispanic	0 = Democrat / undecided	1 = Female	1=Now married	4=Not working, not retired
7=75+	3=Some college or Associates degree	6=$100,000 to $149,999	8 = Mountain	0.2827	7=2+ races, non-Hispanic	3 = MAGA Republican	2 = Male	1=Now married	3=Not working, retired
6=65-74	3=Some college or Associates degree	5=$75,000 to $99,999	6 = East-South Central	1.0664	1=White, non-Hispanic	3 = MAGA Republican	1 = Female	1=Now married	3=Not working, retired
2=25-34	3=Some college or Associates degree	7=$150,000 or more	3 = East-North Central	1.4347	1=White, non-Hispanic	0 = Democrat / undecided	1 = Female	4=Never married	2=Working part-time
5=55-64	2=High school graduate (high school diploma or the equivalent GED)	5=$75,000 to $99,999	9 = Pacific	1.5092	3=Hispanic, any race	0 = Democrat / undecided	2 = Male	1=Now married	1=Working full-time
5=55-64	4=Bachelors degree	7=$150,000 or more	8 = Mountain	0.8046	1=White, non-Hispanic	2 = Strong Republican	2 = Male	1=Now married	1=Working full-time
4=45-54	4=Bachelors degree	6=$100,000 to $149,999	3 = East-North Central	0.7521	1=White, non-Hispanic	2 = Strong Republican	2 = Male	1=Now married	1=Working full-time
6=65-74	2=High school graduate (high school diploma or the equivalent GED)	3=$25,000 to $49,999	7 = West-South Central	0.9268	1=White, non-Hispanic	1 = Other Republican	1 = Female	1=Now married	3=Not working, retired
7=75+	5=Masters degree or higher	7=$150,000 or more	9 = Pacific	0.4994	1=White, non-Hispanic	0 = Democrat / undecided	2 = Male	1=Now married	3=Not working, retired
7=75+	1=No high school diploma or GED	4=$50,000 to $74,999	3 = East-North Central	0.7301	1=White, non-Hispanic	0 = Democrat / undecided	2 = Male	1=Now married	3=Not working, retired
5=55-64	2=High school graduate (high school diploma or the equivalent GED)	3=$25,000 to $49,999	8 = Mountain	0.916	1=White, non-Hispanic		1 = Female	3=Divorced or Separated	1=Working full-time
7=75+	2=High school graduate (high school diploma or the equivalent GED)	5=$75,000 to $99,999	7 = West-South Central	0.8514	1=White, non-Hispanic	1 = Other Republican	1 = Female	1=Now married	3=Not working, retired
5=55-64	3=Some college or Associates degree	5=$75,000 to $99,999	8 = Mountain	0.5616	1=White, non-Hispanic	3 = MAGA Republican	2 = Male	1=Now married	3=Not working, retired
4=45-54	2=High school graduate (high school diploma or the equivalent GED)	3=$25,000 to $49,999	2 = Mid-Atlantic	0.9444	1=White, non-Hispanic	2 = Strong Republican	1 = Female	1=Now married	4=Not working, not retired
3=35-44	2=High school graduate (high school diploma or the equivalent GED)	6=$100,000 to $149,999	6 = East-South Central	1.3743	1=White, non-Hispanic	1 = Other Republican	2 = Male	1=Now married	1=Working full-time
4=45-54	5=Masters degree or higher	7=$150,000 or more	9 = Pacific	0.7657	1=White, non-Hispanic	2 = Strong Republican	2 = Male	1=Now married	1=Working full-time
4=45-54	4=Bachelors degree	7=$150,000 or more	7 = West-South Central	0.9814	1=White, non-Hispanic	0 = Democrat / undecided	2 = Male	1=Now married	1=Working full-time
5=55-64	2=High school graduate (high school diploma or the equivalent GED)	2=$10,000 to $24,999	2 = Mid-Atlantic	0.827	1=White, non-Hispanic	3 = MAGA Republican	2 = Male	2=Widowed	3=Not working, retired
7=75+	5=Masters degree or higher	5=$75,000 to $99,999	8 = Mountain	0.367	1=White, non-Hispanic	3 = MAGA Republican	2 = Male	1=Now married	3=Not working, retired
4=45-54	2=High school graduate (high school diploma or the equivalent GED)	2=$10,000 to $24,999	3 = East-North Central	0.9235	1=White, non-Hispanic	3 = MAGA Republican	2 = Male	4=Never married	3=Not working, retired
7=75+	3=Some college or Associates degree	2=$10,000 to $24,999	5 = South Atlantic	0.6721	1=White, non-Hispanic	0 = Democrat / undecided	1 = Female	3=Divorced or Separated	3=Not working, retired
6=65-74	3=Some college or Associates degree	6=$100,000 to $149,999	5 = South Atlantic	0.7157	1=White, non-Hispanic	0 = Democrat / undecided	1 = Female	1=Now married	3=Not working, retired
5=55-64	3=Some college or Associates degree	4=$50,000 to $74,999	3 = East-North Central	0.5909	1=White, non-Hispanic	3 = MAGA Republican	1 = Female	1=Now married	2=Working part-time
6=65-74	5=Masters degree or higher	7=$150,000 or more	3 = East-North Central	0.6233	1=White, non-Hispanic	3 = MAGA Republican	2 = Male	1=Now married	1=Working full-time
5=55-64	2=High school graduate (high school diploma or the equivalent GED)	3=$25,000 to $49,999	5 = South Atlantic	0.7256	1=White, non-Hispanic	3 = MAGA Republican	2 = Male	3=Divorced or Separated	2=Working part-time
6=65-74	5=Masters degree or higher	3=$25,000 to $49,999	7 = West-South Central	0.4875	1=White, non-Hispanic	2 = Strong Republican	1 = Female	4=Never married	3=Not working, retired
3=35-44	3=Some college or Associates degree	5=$75,000 to $99,999	8 = Mountain	0.6808	1=White, non-Hispanic		2 = Male	3=Divorced or Separated	1=Working full-time
5=55-64	2=High school graduate (high school diploma or the equivalent GED)	3=$25,000 to $49,999	5 = South Atlantic	1.0733	1=White, non-Hispanic	0 = Democrat / undecided	1 = Female	3=Divorced or Separated	2=Working part-time
6=65-74	2=High school graduate (high school diploma or the equivalent GED)	2=$10,000 to $24,999	8 = Mountain	0.6073	1=White, non-Hispanic	3 = MAGA Republican	1 = Female	3=Divorced or Separated	3=Not working, retired
5=55-64	3=Some college or Associates degree	3=$25,000 to $49,999	9 = Pacific	0.3066	7=2+ races, non-Hispanic	1 = Other Republican	1 = Female	1=Now married	3=Not working, retired
7=75+	3=Some college or Associates degree	7=$150,000 or more	5 = South Atlantic	0.6736	1=White, non-Hispanic	1 = Other Republican	1 = Female	2=Widowed	3=Not working, retired
6=65-74	1=No high school diploma or GED	2=$10,000 to $24,999	7 = West-South Central	0.8565	1=White, non-Hispanic	0 = Democrat / undecided	2 = Male	1=Now married	3=Not working, retired
5=55-64	2=High school graduate (high school diploma or the equivalent GED)	7=$150,000 or more	2 = Mid-Atlantic	0.828	1=White, non-Hispanic	1 = Other Republican	2 = Male	3=Divorced or Separated	1=Working full-time
7=75+	5=Masters degree or higher	5=$75,000 to $99,999	9 = Pacific	0.5141	1=White, non-Hispanic	0 = Democrat / undecided	2 = Male	1=Now married	3=Not working, retired
7=75+	4=Bachelors degree	5=$75,000 to $99,999	2 = Mid-Atlantic	0.5704	1=White, non-Hispanic	0 = Democrat / undecided	2 = Male	2=Widowed	2=Working part-time
6=65-74	1=No high school diploma or GED	6=$100,000 to $149,999	9 = Pacific	0.7353	1=White, non-Hispanic	1 = Other Republican	1 = Female	1=Now married	3=Not working, retired
6=65-74	4=Bachelors degree	5=$75,000 to $99,999	4 = West-North Central	0.5981	1=White, non-Hispanic	0 = Democrat / undecided	2 = Male	1=Now married	3=Not working, retired
4=45-54	2=High school graduate (high school diploma or the equivalent GED)	3=$25,000 to $49,999	9 = Pacific	0.7627	1=White, non-Hispanic	2 = Strong Republican	2 = Male	4=Never married	1=Working full-time
7=75+	3=Some college or Associates degree	4=$50,000 to $74,999	2 = Mid-Atlantic	0.6687	1=White, non-Hispanic	3 = MAGA Republican	2 = Male	1=Now married	3=Not working, retired
2=25-34	2=High school graduate (high school diploma or the equivalent GED)	3=$25,000 to $49,999	2 = Mid-Atlantic	1.0888	1=White, non-Hispanic	2 = Strong Republican	1 = Female	4=Never married	1=Working full-time
6=65-74	3=Some college or Associates degree	3=$25,000 to $49,999	8 = Mountain	0.6143	1=White, non-Hispanic	0 = Democrat / undecided	1 = Female	1=Now married	3=Not working, retired
6=65-74	2=High school graduate (high school diploma or the equivalent GED)	2=$10,000 to $24,999	3 = East-North Central	0.917	1=White, non-Hispanic	3 = MAGA Republican	2 = Male	1=Now married	1=Working full-time
7=75+	2=High school graduate (high school diploma or the equivalent GED)	3=$25,000 to $49,999	4 = West-North Central	0.8866	1=White, non-Hispanic	0 = Democrat / undecided	2 = Male	1=Now married	3=Not working, retired
7=75+	5=Masters degree or higher	6=$100,000 to $149,999	6 = East-South Central	0.6064	1=White, non-Hispanic	2 = Strong Republican	2 = Male	1=Now married	3=Not working, retired
4=45-54	4=Bachelors degree	3=$25,000 to $49,999	5 = South Atlantic	1.0639	1=White, non-Hispanic	0 = Democrat / undecided	1 = Female	1=Now married	2=Working part-time
6=65-74	2=High school graduate (high school diploma or the equivalent GED)	5=$75,000 to $99,999	5 = South Atlantic	0.6157	1=White, non-Hispanic	3 = MAGA Republican	1 = Female	1=Now married	3=Not working, retired
5=55-64	5=Masters degree or higher	7=$150,000 or more	5 = South Atlantic	0.4857	1=White, non-Hispanic	0 = Democrat / undecided	1 = Female	1=Now married	2=Working part-time
7=75+	3=Some college or Associates degree	3=$25,000 to $49,999	6 = East-South Central	0.9855	1=White, non-Hispanic	1 = Other Republican	2 = Male	1=Now married	2=Working part-time
6=65-74	4=Bachelors degree	3=$25,000 to $49,999	3 = East-North Central	0.5722	1=White, non-Hispanic	3 = MAGA Republican	1 = Female	1=Now married	3=Not working, retired
2=25-34	4=Bachelors degree	5=$75,000 to $99,999	1 = New England	0.9492	1=White, non-Hispanic		3 = Other	4=Never married	2=Working part-time
5=55-64	1=No high school diploma or GED	3=$25,000 to $49,999	7 = West-South Central	1.1301	1=White, non-Hispanic	3 = MAGA Republican	2 = Male	2=Widowed	4=Not working, not retired
7=75+	4=Bachelors degree	7=$150,000 or more	6 = East-South Central	0.7613	1=White, non-Hispanic	2 = Strong Republican	2 = Male	1=Now married	3=Not working, retired
6=65-74	4=Bachelors degree	6=$100,000 to $149,999	4 = West-North Central	0.633	1=White, non-Hispanic	2 = Strong Republican	2 = Male	1=Now married	3=Not working, retired
4=45-54	2=High school graduate (high school diploma or the equivalent GED)	4=$50,000 to $74,999	3 = East-North Central	0.8341	1=White, non-Hispanic		1 = Female	1=Now married	1=Working full-time
4=45-54	1=No high school diploma or GED	6=$100,000 to $149,999	9 = Pacific	1.2214	1=White, non-Hispanic		1 = Female	1=Now married	1=Working full-time
5=55-64	4=Bachelors degree	6=$100,000 to $149,999	1 = New England	0.5599	1=White, non-Hispanic	0 = Democrat / undecided	2 = Male	1=Now married	1=Working full-time
6=65-74	2=High school graduate (high school diploma or the equivalent GED)	3=$25,000 to $49,999	5 = South Atlantic	0.5708	1=White, non-Hispanic	0 = Democrat / undecided	2 = Male	2=Widowed	2=Working part-time
7=75+	2=High school graduate (high school diploma or the equivalent GED)	7=$150,000 or more	5 = South Atlantic	0.7221	1=White, non-Hispanic	0 = Democrat / undecided	1 = Female	1=Now married	3=Not working, retired
5=55-64	4=Bachelors degree	6=$100,000 to $149,999	4 = West-North Central	0.888	1=White, non-Hispanic	1 = Other Republican	2 = Male	1=Now married	2=Working part-time
7=75+	4=Bachelors degree	5=$75,000 to $99,999	9 = Pacific	0.6632	1=White, non-Hispanic	1 = Other Republican	1 = Female	1=Now married	3=Not working, retired
6=65-74	4=Bachelors degree	6=$100,000 to $149,999	7 = West-South Central	0.8539	1=White, non-Hispanic	3 = MAGA Republican	2 = Male	1=Now married	1=Working full-time
7=75+	4=Bachelors degree	6=$100,000 to $149,999	7 = West-South Central	0.9894	1=White, non-Hispanic	0 = Democrat / undecided	2 = Male	1=Now married	3=Not working, retired
6=65-74	2=High school graduate (high school diploma or the equivalent GED)	2=$10,000 to $24,999	7 = West-South Central	0.5771	1=White, non-Hispanic	3 = MAGA Republican	1 = Female	2=Widowed	1=Working full-time
7=75+	5=Masters degree or higher	7=$150,000 or more	3 = East-North Central	0.6233	1=White, non-Hispanic	0 = Democrat / undecided	2 = Male	1=Now married	3=Not working, retired
6=65-74	4=Bachelors degree	7=$150,000 or more	7 = West-South Central	0.8471	1=White, non-Hispanic	1 = Other Republican	2 = Male	1=Now married	3=Not working, retired
6=65-74	2=High school graduate (high school diploma or the equivalent GED)	7=$150,000 or more	4 = West-North Central	0.9847	1=White, non-Hispanic	1 = Other Republican	2 = Male	1=Now married	3=Not working, retired
3=35-44	3=Some college or Associates degree	5=$75,000 to $99,999	6 = East-South Central	1.4893	1=White, non-Hispanic	1 = Other Republican	2 = Male	1=Now married	3=Not working, retired
7=75+	4=Bachelors degree	5=$75,000 to $99,999	7 = West-South Central	0.7208	1=White, non-Hispanic	2 = Strong Republican	2 = Male	1=Now married	2=Working part-time
7=75+	2=High school graduate (high school diploma or the equivalent GED)	3=$25,000 to $49,999	5 = South Atlantic	0.7301	1=White, non-Hispanic	1 = Other Republican	1 = Female	1=Now married	4=Not working, not retired
4=45-54	5=Masters degree or higher	5=$75,000 to $99,999	9 = Pacific	0.8008	1=White, non-Hispanic	0 = Democrat / undecided	1 = Female	4=Never married	1=Working full-time
5=55-64	3=Some college or Associates degree	6=$100,000 to $149,999	5 = South Atlantic	0.6526	1=White, non-Hispanic		1 = Female	3=Divorced or Separated	1=Working full-time
5=55-64	3=Some college or Associates degree	7=$150,000 or more	4 = West-North Central	1.1806	1=White, non-Hispanic	3 = MAGA Republican	2 = Male	1=Now married	1=Working full-time
6=65-74	3=Some college or Associates degree	6=$100,000 to $149,999	9 = Pacific	0.691	1=White, non-Hispanic	0 = Democrat / undecided	2 = Male	1=Now married	3=Not working, retired
3=35-44	3=Some college or Associates degree	6=$100,000 to $149,999	8 = Mountain	0.839	3=Hispanic, any race		2 = Male	3=Divorced or Separated	1=Working full-time
6=65-74	5=Masters degree or higher	7=$150,000 or more	1 = New England	0.5502	1=White, non-Hispanic	0 = Democrat / undecided	2 = Male	1=Now married	3=Not working, retired
5=55-64	1=No high school diploma or GED	3=$25,000 to $49,999	5 = South Atlantic	0.7907	1=White, non-Hispanic	1 = Other Republican	1 = Female	1=Now married	3=Not working, retired
6=65-74	4=Bachelors degree	7=$150,000 or more	5 = South Atlantic	0.5126	1=White, non-Hispanic	0 = Democrat / undecided	1 = Female	1=Now married	1=Working full-time
6=65-74	5=Masters degree or higher	7=$150,000 or more	9 = Pacific	0.4742	1=White, non-Hispanic	3 = MAGA Republican	2 = Male	4=Never married	3=Not working, retired
7=75+	2=High school graduate (high school diploma or the equivalent GED)	3=$25,000 to $49,999	5 = South Atlantic	0.6933	1=White, non-Hispanic	3 = MAGA Republican	1 = Female	2=Widowed	3=Not working, retired
6=65-74	3=Some college or Associates degree	1=Less than $10,000	3 = East-North Central	0.727	2=Black, non-Hispanic	0 = Democrat / undecided	2 = Male	4=Never married	3=Not working, retired
6=65-74	3=Some college or Associates degree	4=$50,000 to $74,999	5 = South Atlantic	0.8065	2=Black, non-Hispanic	0 = Democrat / undecided	1 = Female	1=Now married	3=Not working, retired
6=65-74	5=Masters degree or higher	7=$150,000 or more	5 = South Atlantic	0.5017	1=White, non-Hispanic	0 = Democrat / undecided	2 = Male	1=Now married	3=Not working, retired
7=75+	4=Bachelors degree	6=$100,000 to $149,999	3 = East-North Central	0.5622	1=White, non-Hispanic	3 = MAGA Republican	2 = Male	1=Now married	3=Not working, retired
7=75+	3=Some college or Associates degree	2=$10,000 to $24,999	2 = Mid-Atlantic	0.6465	1=White, non-Hispanic	0 = Democrat / undecided	2 = Male	4=Never married	3=Not working, retired
7=75+	4=Bachelors degree	7=$150,000 or more	5 = South Atlantic	0.5146	1=White, non-Hispanic		2 = Male	2=Widowed	1=Working full-time
6=65-74	2=High school graduate (high school diploma or the equivalent GED)	3=$25,000 to $49,999	1 = New England	0.7463	1=White, non-Hispanic	1 = Other Republican	2 = Male	1=Now married	3=Not working, retired
6=65-74	5=Masters degree or higher	7=$150,000 or more	9 = Pacific	0.5412	1=White, non-Hispanic	0 = Democrat / undecided	2 = Male	3=Divorced or Separated	1=Working full-time
5=55-64	3=Some college or Associates degree	7=$150,000 or more	8 = Mountain	1.0514	1=White, non-Hispanic	0 = Democrat / undecided	1 = Female	1=Now married	1=Working full-time
6=65-74	5=Masters degree or higher	6=$100,000 to $149,999	6 = East-South Central	0.7871	1=White, non-Hispanic	0 = Democrat / undecided	1 = Female	2=Widowed	3=Not working, retired
6=65-74	2=High school graduate (high school diploma or the equivalent GED)	6=$100,000 to $149,999	7 = West-South Central	0.7028	1=White, non-Hispanic	0 = Democrat / undecided	1 = Female	1=Now married	3=Not working, retired
7=75+	3=Some college or Associates degree	7=$150,000 or more	7 = West-South Central	0.8987	1=White, non-Hispanic	3 = MAGA Republican	2 = Male	3=Divorced or Separated	3=Not working, retired
7=75+	2=High school graduate (high school diploma or the equivalent GED)	4=$50,000 to $74,999	9 = Pacific	0.7502	1=White, non-Hispanic	3 = MAGA Republican	1 = Female	2=Widowed	3=Not working, retired
4=45-54	2=High school graduate (high school diploma or the equivalent GED)	6=$100,000 to $149,999	8 = Mountain	0.3748	7=2+ races, non-Hispanic	3 = MAGA Republican	2 = Male	1=Now married	1=Working full-time
7=75+	2=High school graduate (high school diploma or the equivalent GED)	4=$50,000 to $74,999	9 = Pacific	0.6449	1=White, non-Hispanic	0 = Democrat / undecided	2 = Male	3=Divorced or Separated	3=Not working, retired
3=35-44	3=Some college or Associates degree	7=$150,000 or more	3 = East-North Central	1.2139	1=White, non-Hispanic	0 = Democrat / undecided	2 = Male	1=Now married	1=Working full-time
5=55-64	2=High school graduate (high school diploma or the equivalent GED)	1=Less than $10,000	5 = South Atlantic	1.0592	1=White, non-Hispanic	3 = MAGA Republican	1 = Female	4=Never married	1=Working full-time
4=45-54	3=Some college or Associates degree	2=$10,000 to $24,999	4 = West-North Central	0.7701	1=White, non-Hispanic	0 = Democrat / undecided	2 = Male	3=Divorced or Separated	3=Not working, retired
6=65-74	2=High school graduate (high school diploma or the equivalent GED)	3=$25,000 to $49,999	3 = East-North Central	0.8711	2=Black, non-Hispanic	0 = Democrat / undecided	2 = Male	1=Now married	3=Not working, retired
4=45-54	5=Masters degree or higher	7=$150,000 or more	9 = Pacific	0.8093	1=White, non-Hispanic	1 = Other Republican	2 = Male	1=Now married	1=Working full-time
7=75+	2=High school graduate (high school diploma or the equivalent GED)	2=$10,000 to $24,999	5 = South Atlantic	0.5633	1=White, non-Hispanic	3 = MAGA Republican	2 = Male	3=Divorced or Separated	1=Working full-time
5=55-64	4=Bachelors degree	6=$100,000 to $149,999	7 = West-South Central	0.7084	1=White, non-Hispanic	0 = Democrat / undecided	1 = Female	1=Now married	2=Working part-time
6=65-74	5=Masters degree or higher	7=$150,000 or more	9 = Pacific	0.4994	1=White, non-Hispanic	1 = Other Republican	2 = Male	1=Now married	1=Working full-time
7=75+	2=High school graduate (high school diploma or the equivalent GED)	6=$100,000 to $149,999	8 = Mountain	0.4976	1=White, non-Hispanic	0 = Democrat / undecided	2 = Male	1=Now married	3=Not working, retired
7=75+	2=High school graduate (high school diploma or the equivalent GED)	2=$10,000 to $24,999	3 = East-North Central	0.9283	1=White, non-Hispanic	2 = Strong Republican	1 = Female	3=Divorced or Separated	3=Not working, retired
6=65-74	3=Some college or Associates degree	5=$75,000 to $99,999	5 = South Atlantic	0.6364	2=Black, non-Hispanic	0 = Democrat / undecided	2 = Male	2=Widowed	3=Not working, retired
7=75+	2=High school graduate (high school diploma or the equivalent GED)	5=$75,000 to $99,999	2 = Mid-Atlantic	0.8419	1=White, non-Hispanic	0 = Democrat / undecided	1 = Female	2=Widowed	3=Not working, retired
7=75+	4=Bachelors degree	6=$100,000 to $149,999	5 = South Atlantic	0.6149	1=White, non-Hispanic	0 = Democrat / undecided	1 = Female	1=Now married	3=Not working, retired
5=55-64	3=Some college or Associates degree	4=$50,000 to $74,999	7 = West-South Central	1.0381	1=White, non-Hispanic	1 = Other Republican	1 = Female	1=Now married	3=Not working, retired
5=55-64	5=Masters degree or higher	7=$150,000 or more	8 = Mountain	0.7641	1=White, non-Hispanic	0 = Democrat / undecided	2 = Male	4=Never married	1=Working full-time
5=55-64	4=Bachelors degree	7=$150,000 or more	9 = Pacific	0.7689	3=Hispanic, any race	3 = MAGA Republican	2 = Male	1=Now married	1=Working full-time
7=75+	2=High school graduate (high school diploma or the equivalent GED)	7=$150,000 or more	4 = West-North Central	0.7949	1=White, non-Hispanic		2 = Male	1=Now married	3=Not working, retired
7=75+	2=High school graduate (high school diploma or the equivalent GED)	5=$75,000 to $99,999	5 = South Atlantic	0.546	1=White, non-Hispanic	1 = Other Republican	2 = Male	1=Now married	3=Not working, retired
3=35-44	5=Masters degree or higher	6=$100,000 to $149,999	8 = Mountain	0.7642	1=White, non-Hispanic	1 = Other Republican	2 = Male	1=Now married	1=Working full-time
5=55-64	3=Some college or Associates degree	7=$150,000 or more	9 = Pacific	0.9331	3=Hispanic, any race	0 = Democrat / undecided	1 = Female	1=Now married	3=Not working, retired
3=35-44	3=Some college or Associates degree	4=$50,000 to $74,999	4 = West-North Central	0.7628	1=White, non-Hispanic	0 = Democrat / undecided	1 = Female	4=Never married	1=Working full-time
5=55-64	3=Some college or Associates degree	7=$150,000 or more	9 = Pacific	0.4339	3=Hispanic, any race	1 = Other Republican	1 = Female	1=Now married	2=Working part-time
5=55-64	4=Bachelors degree	5=$75,000 to $99,999	3 = East-North Central	0.5623	1=White, non-Hispanic	1 = Other Republican	1 = Female	1=Now married	1=Working full-time
6=65-74	3=Some college or Associates degree	7=$150,000 or more	5 = South Atlantic	0.584	1=White, non-Hispanic	1 = Other Republican	2 = Male	2=Widowed	1=Working full-time
6=65-74	3=Some college or Associates degree	5=$75,000 to $99,999	5 = South Atlantic	0.6476	1=White, non-Hispanic	1 = Other Republican	3 = Other	3=Divorced or Separated	3=Not working, retired
5=55-64	4=Bachelors degree	7=$150,000 or more	1 = New England	0.7273	1=White, non-Hispanic	2 = Strong Republican	2 = Male	1=Now married	1=Working full-time
5=55-64	3=Some college or Associates degree	3=$25,000 to $49,999	5 = South Atlantic	0.6658	1=White, non-Hispanic	3 = MAGA Republican	1 = Female	3=Divorced or Separated	1=Working full-time
5=55-64	4=Bachelors degree	4=$50,000 to $74,999	9 = Pacific	0.639	5=Asian American / Pacific Islander		1 = Female	1=Now married	4=Not working, not retired
5=55-64	3=Some college or Associates degree	5=$75,000 to $99,999	7 = West-South Central	0.6379	1=White, non-Hispanic	3 = MAGA Republican	2 = Male	4=Never married	1=Working full-time
6=65-74	4=Bachelors degree	7=$150,000 or more	6 = East-South Central	0.7057	1=White, non-Hispanic	0 = Democrat / undecided	1 = Female	1=Now married	2=Working part-time
5=55-64	1=No high school diploma or GED	2=$10,000 to $24,999	1 = New England	1.3146	1=White, non-Hispanic	0 = Democrat / undecided	1 = Female	4=Never married	4=Not working, not retired
6=65-74	5=Masters degree or higher	4=$50,000 to $74,999	8 = Mountain	0.5129	1=White, non-Hispanic	0 = Democrat / undecided	1 = Female	1=Now married	2=Working part-time
5=55-64	4=Bachelors degree	7=$150,000 or more	1 = New England	0.5843	1=White, non-Hispanic	0 = Democrat / undecided	1 = Female	1=Now married	3=Not working, retired
7=75+	4=Bachelors degree	5=$75,000 to $99,999	3 = East-North Central	0.7151	1=White, non-Hispanic	1 = Other Republican	1 = Female	1=Now married	3=Not working, retired
6=65-74	2=High school graduate (high school diploma or the equivalent GED)	5=$75,000 to $99,999	5 = South Atlantic	0.7724	1=White, non-Hispanic	3 = MAGA Republican	1 = Female	1=Now married	3=Not working, retired
6=65-74	4=Bachelors degree	3=$25,000 to $49,999	4 = West-North Central	0.4936	1=White, non-Hispanic	1 = Other Republican	1 = Female	4=Never married	3=Not working, retired
2=25-34	4=Bachelors degree	4=$50,000 to $74,999	6 = East-South Central	0.5225	1=White, non-Hispanic	0 = Democrat / undecided	2 = Male	4=Never married	1=Working full-time
6=65-74	5=Masters degree or higher	5=$75,000 to $99,999	5 = South Atlantic	0.5484	1=White, non-Hispanic	0 = Democrat / undecided	1 = Female	1=Now married	2=Working part-time
3=35-44	4=Bachelors degree	7=$150,000 or more	3 = East-North Central	0.3626	7=2+ races, non-Hispanic	0 = Democrat / undecided	2 = Male	1=Now married	1=Working full-time
6=65-74	4=Bachelors degree	3=$25,000 to $49,999	5 = South Atlantic	0.4911	1=White, non-Hispanic	2 = Strong Republican	1 = Female	1=Now married	3=Not working, retired
4=45-54	4=Bachelors degree	6=$100,000 to $149,999	3 = East-North Central	0.8357	1=White, non-Hispanic	3 = MAGA Republican	1 = Female	1=Now married	2=Working part-time
7=75+	2=High school graduate (high school diploma or the equivalent GED)	3=$25,000 to $49,999	4 = West-North Central	1.8021	2=Black, non-Hispanic	0 = Democrat / undecided	1 = Female	2=Widowed	3=Not working, retired
7=75+	5=Masters degree or higher	4=$50,000 to $74,999	1 = New England	0.6084	1=White, non-Hispanic	1 = Other Republican	2 = Male	1=Now married	3=Not working, retired
5=55-64	5=Masters degree or higher	6=$100,000 to $149,999	2 = Mid-Atlantic	0.812	2=Black, non-Hispanic	1 = Other Republican	2 = Male	3=Divorced or Separated	3=Not working, retired
2=25-34	3=Some college or Associates degree	7=$150,000 or more	2 = Mid-Atlantic	1.1171	1=White, non-Hispanic		2 = Male	1=Now married	1=Working full-time
6=65-74	3=Some college or Associates degree	6=$100,000 to $149,999	3 = East-North Central	0.7387	1=White, non-Hispanic	0 = Democrat / undecided	1 = Female	1=Now married	3=Not working, retired
7=75+	2=High school graduate (high school diploma or the equivalent GED)	7=$150,000 or more	9 = Pacific	2.696	5=Asian American / Pacific Islander	3 = MAGA Republican	2 = Male	1=Now married	3=Not working, retired
7=75+	3=Some college or Associates degree	4=$50,000 to $74,999	8 = Mountain	0.7114	1=White, non-Hispanic	3 = MAGA Republican	2 = Male	1=Now married	3=Not working, retired
3=35-44	4=Bachelors degree	5=$75,000 to $99,999	8 = Mountain	0.7625	1=White, non-Hispanic	2 = Strong Republican	1 = Female	1=Now married	2=Working part-time
7=75+	5=Masters degree or higher	4=$50,000 to $74,999	8 = Mountain	0.5129	1=White, non-Hispanic		1 = Female	4=Never married	3=Not working, retired
6=65-74	5=Masters degree or higher	7=$150,000 or more	7 = West-South Central	0.8471	1=White, non-Hispanic	1 = Other Republican	2 = Male	1=Now married	3=Not working, retired
3=35-44	4=Bachelors degree	7=$150,000 or more	3 = East-North Central	1.0313	1=White, non-Hispanic	1 = Other Republican	1 = Female	1=Now married	1=Working full-time
4=45-54	4=Bachelors degree	7=$150,000 or more	5 = South Atlantic	0.9365	1=White, non-Hispanic	0 = Democrat / undecided	2 = Male	1=Now married	1=Working full-time
6=65-74	4=Bachelors degree	3=$25,000 to $49,999	9 = Pacific	0.5111	1=White, non-Hispanic	0 = Democrat / undecided	1 = Female	2=Widowed	2=Working part-time
5=55-64	4=Bachelors degree	7=$150,000 or more	3 = East-North Central	0.6228	1=White, non-Hispanic	1 = Other Republican	1 = Female	1=Now married	4=Not working, not retired
5=55-64	4=Bachelors degree	6=$100,000 to $149,999	2 = Mid-Atlantic	0.6913	2=Black, non-Hispanic	0 = Democrat / undecided	2 = Male	4=Never married	1=Working full-time
7=75+	1=No high school diploma or GED	2=$10,000 to $24,999	4 = West-North Central	0.6552	1=White, non-Hispanic	0 = Democrat / undecided	1 = Female	2=Widowed	3=Not working, retired
6=65-74	5=Masters degree or higher	4=$50,000 to $74,999	9 = Pacific	0.6082	1=White, non-Hispanic		3 = Other	3=Divorced or Separated	2=Working part-time
6=65-74	4=Bachelors degree	7=$150,000 or more	8 = Mountain	0.7752	5=Asian American / Pacific Islander		1 = Female	1=Now married	3=Not working, retired
7=75+	2=High school graduate (high school diploma or the equivalent GED)	3=$25,000 to $49,999	1 = New England	0.5958	1=White, non-Hispanic	2 = Strong Republican	2 = Male	1=Now married	3=Not working, retired
6=65-74	3=Some college or Associates degree	2=$10,000 to $24,999	9 = Pacific	0.6086	1=White, non-Hispanic	0 = Democrat / undecided	1 = Female	3=Divorced or Separated	3=Not working, retired
7=75+	2=High school graduate (high school diploma or the equivalent GED)	2=$10,000 to $24,999	7 = West-South Central	0.7521	1=White, non-Hispanic	3 = MAGA Republican	2 = Male	2=Widowed	3=Not working, retired
5=55-64	2=High school graduate (high school diploma or the equivalent GED)	2=$10,000 to $24,999	5 = South Atlantic	0.5453	1=White, non-Hispanic	1 = Other Republican	1 = Female	3=Divorced or Separated	2=Working part-time
2=25-34	3=Some college or Associates degree	5=$75,000 to $99,999	8 = Mountain	0.1713	7=2+ races, non-Hispanic	3 = MAGA Republican		4=Never married	2=Working part-time
7=75+	3=Some college or Associates degree	7=$150,000 or more	9 = Pacific	0.6234	1=White, non-Hispanic	0 = Democrat / undecided	2 = Male	1=Now married	2=Working part-time
4=45-54	3=Some college or Associates degree	6=$100,000 to $149,999	8 = Mountain	0.6836	1=White, non-Hispanic	0 = Democrat / undecided	2 = Male	1=Now married	1=Working full-time
5=55-64	5=Masters degree or higher	6=$100,000 to $149,999	5 = South Atlantic	1.5828	5=Asian American / Pacific Islander	1 = Other Republican	2 = Male	1=Now married	1=Working full-time
7=75+	5=Masters degree or higher	5=$75,000 to $99,999	6 = East-South Central	0.8033	1=White, non-Hispanic	1 = Other Republican	1 = Female	1=Now married	3=Not working, retired
7=75+	3=Some college or Associates degree	4=$50,000 to $74,999	3 = East-North Central	0.7515	1=White, non-Hispanic	1 = Other Republican	1 = Female	1=Now married	3=Not working, retired
5=55-64	2=High school graduate (high school diploma or the equivalent GED)	7=$150,000 or more	2 = Mid-Atlantic	0.8719	1=White, non-Hispanic	2 = Strong Republican	2 = Male	1=Now married	1=Working full-time
6=65-74	4=Bachelors degree	5=$75,000 to $99,999	3 = East-North Central	0.5633	1=White, non-Hispanic	1 = Other Republican	2 = Male	1=Now married	3=Not working, retired
5=55-64	3=Some college or Associates degree	5=$75,000 to $99,999	8 = Mountain	0.5771	1=White, non-Hispanic	0 = Democrat / undecided	2 = Male	1=Now married	1=Working full-time
5=55-64	5=Masters degree or higher	6=$100,000 to $149,999	9 = Pacific	0.8623	1=White, non-Hispanic	3 = MAGA Republican	1 = Female	1=Now married	1=Working full-time
7=75+	3=Some college or Associates degree	3=$25,000 to $49,999	8 = Mountain	0.5833	1=White, non-Hispanic	1 = Other Republican	1 = Female	2=Widowed	3=Not working, retired
2=25-34	4=Bachelors degree	7=$150,000 or more	9 = Pacific	0.7233	1=White, non-Hispanic		2 = Male	1=Now married	1=Working full-time
3=35-44	3=Some college or Associates degree	2=$10,000 to $24,999	1 = New England	1.0465	1=White, non-Hispanic	1 = Other Republican	2 = Male	4=Never married	1=Working full-time
7=75+	4=Bachelors degree	6=$100,000 to $149,999	9 = Pacific	0.5535	1=White, non-Hispanic	0 = Democrat / undecided	2 = Male	1=Now married	3=Not working, retired
2=25-34	4=Bachelors degree	7=$150,000 or more	5 = South Atlantic	1.9035	2=Black, non-Hispanic	0 = Democrat / undecided	1 = Female	1=Now married	1=Working full-time
3=35-44	1=No high school diploma or GED	4=$50,000 to $74,999	3 = East-North Central	1.5709	2=Black, non-Hispanic		2 = Male	4=Never married	1=Working full-time
6=65-74	4=Bachelors degree	6=$100,000 to $149,999	5 = South Atlantic	0.5063	1=White, non-Hispanic	1 = Other Republican	2 = Male	1=Now married	3=Not working, retired
3=35-44	4=Bachelors degree	7=$150,000 or more	2 = Mid-Atlantic	1.2272	1=White, non-Hispanic	0 = Democrat / undecided	1 = Female	1=Now married	4=Not working, not retired
5=55-64	2=High school graduate (high school diploma or the equivalent GED)	7=$150,000 or more	3 = East-North Central	0.9525	1=White, non-Hispanic	2 = Strong Republican	1 = Female	1=Now married	1=Working full-time
6=65-74	4=Bachelors degree	5=$75,000 to $99,999	8 = Mountain	0.6149	1=White, non-Hispanic	0 = Democrat / undecided	1 = Female	1=Now married	2=Working part-time
6=65-74	2=High school graduate (high school diploma or the equivalent GED)	2=$10,000 to $24,999	7 = West-South Central	0.8954	1=White, non-Hispanic	0 = Democrat / undecided	1 = Female	2=Widowed	3=Not working, retired
5=55-64	2=High school graduate (high school diploma or the equivalent GED)	2=$10,000 to $24,999	9 = Pacific	0.7434	1=White, non-Hispanic	3 = MAGA Republican	2 = Male	1=Now married	3=Not working, retired
6=65-74	2=High school graduate (high school diploma or the equivalent GED)	6=$100,000 to $149,999	3 = East-North Central	1.0393	1=White, non-Hispanic	0 = Democrat / undecided	2 = Male	1=Now married	1=Working full-time
7=75+	2=High school graduate (high school diploma or the equivalent GED)	4=$50,000 to $74,999	6 = East-South Central	0.9636	1=White, non-Hispanic	1 = Other Republican	1 = Female	1=Now married	3=Not working, retired
6=65-74	3=Some college or Associates degree	3=$25,000 to $49,999	9 = Pacific	0.5193	1=White, non-Hispanic	0 = Democrat / undecided	2 = Male	1=Now married	3=Not working, retired
7=75+	1=No high school diploma or GED	3=$25,000 to $49,999	5 = South Atlantic	0.7013	1=White, non-Hispanic	2 = Strong Republican	2 = Male	1=Now married	3=Not working, retired
6=65-74	2=High school graduate (high school diploma or the equivalent GED)	4=$50,000 to $74,999	7 = West-South Central	0.9594	1=White, non-Hispanic		1 = Female	2=Widowed	3=Not working, retired
5=55-64	2=High school graduate (high school diploma or the equivalent GED)	6=$100,000 to $149,999	2 = Mid-Atlantic	0.625	1=White, non-Hispanic	3 = MAGA Republican	2 = Male	1=Now married	1=Working full-time
7=75+	3=Some college or Associates degree	7=$150,000 or more	4 = West-North Central	0.7765	1=White, non-Hispanic	0 = Democrat / undecided	1 = Female	1=Now married	3=Not working, retired
7=75+	4=Bachelors degree	7=$150,000 or more	9 = Pacific	0.4994	1=White, non-Hispanic	1 = Other Republican	2 = Male	1=Now married	3=Not working, retired
3=35-44	5=Masters degree or higher	7=$150,000 or more	7 = West-South Central	1.4548	5=Asian American / Pacific Islander		2 = Male	1=Now married	1=Working full-time
6=65-74	4=Bachelors degree	4=$50,000 to $74,999	9 = Pacific	0.8723	3=Hispanic, any race	0 = Democrat / undecided	1 = Female	1=Now married	3=Not working, retired
3=35-44	3=Some college or Associates degree	4=$50,000 to $74,999	2 = Mid-Atlantic	0.9825	1=White, non-Hispanic	3 = MAGA Republican	2 = Male	1=Now married	1=Working full-time
5=55-64	4=Bachelors degree	3=$25,000 to $49,999	8 = Mountain	0.5956	1=White, non-Hispanic	0 = Democrat / undecided	2 = Male	1=Now married	1=Working full-time
7=75+	3=Some college or Associates degree	4=$50,000 to $74,999	5 = South Atlantic	0.7852	1=White, non-Hispanic	3 = MAGA Republican	2 = Male	1=Now married	3=Not working, retired
6=65-74	3=Some college or Associates degree	4=$50,000 to $74,999	3 = East-North Central	0.7515	1=White, non-Hispanic		1 = Female	1=Now married	3=Not working, retired
7=75+	2=High school graduate (high school diploma or the equivalent GED)	3=$25,000 to $49,999	9 = Pacific	0.6638	1=White, non-Hispanic	1 = Other Republican	1 = Female	1=Now married	3=Not working, retired
6=65-74	5=Masters degree or higher	4=$50,000 to $74,999	5 = South Atlantic	0.6681	1=White, non-Hispanic	0 = Democrat / undecided	1 = Female	4=Never married	3=Not working, retired
3=35-44	2=High school graduate (high school diploma or the equivalent GED)	4=$50,000 to $74,999	3 = East-North Central	0.7884	1=White, non-Hispanic	0 = Democrat / undecided	2 = Male	4=Never married	1=Working full-time
4=45-54	5=Masters degree or higher	6=$100,000 to $149,999	8 = Mountain	0.7199	1=White, non-Hispanic		1 = Female	1=Now married	1=Working full-time
7=75+	5=Masters degree or higher	6=$100,000 to $149,999	5 = South Atlantic	0.5063	1=White, non-Hispanic		2 = Male	1=Now married	2=Working part-time
6=65-74	5=Masters degree or higher	7=$150,000 or more	5 = South Atlantic	0.6057	1=White, non-Hispanic	0 = Democrat / undecided	2 = Male	1=Now married	1=Working full-time
3=35-44	4=Bachelors degree	4=$50,000 to $74,999	9 = Pacific	0.8635	1=White, non-Hispanic	0 = Democrat / undecided	1 = Female	4=Never married	1=Working full-time
7=75+	5=Masters degree or higher	4=$50,000 to $74,999	9 = Pacific	0.6405	1=White, non-Hispanic	0 = Democrat / undecided	1 = Female	2=Widowed	3=Not working, retired
5=55-64	3=Some college or Associates degree	6=$100,000 to $149,999	2 = Mid-Atlantic	0.6448	1=White, non-Hispanic	0 = Democrat / undecided	1 = Female	1=Now married	1=Working full-time
3=35-44	4=Bachelors degree	6=$100,000 to $149,999	8 = Mountain	0.7902	1=White, non-Hispanic	0 = Democrat / undecided	1 = Female	1=Now married	1=Working full-time
7=75+	2=High school graduate (high school diploma or the equivalent GED)	4=$50,000 to $74,999	1 = New England	0.6536	1=White, non-Hispanic	0 = Democrat / undecided	2 = Male	2=Widowed	3=Not working, retired
6=65-74	3=Some college or Associates degree	7=$150,000 or more	5 = South Atlantic	0.7486	1=White, non-Hispanic	3 = MAGA Republican	1 = Female	1=Now married	3=Not working, retired
2=25-34	5=Masters degree or higher	7=$150,000 or more	4 = West-North Central	0.7821	1=White, non-Hispanic	1 = Other Republican	2 = Male	1=Now married	1=Working full-time
6=65-74	5=Masters degree or higher	5=$75,000 to $99,999	9 = Pacific	0.484	1=White, non-Hispanic	0 = Democrat / undecided	1 = Female	1=Now married	3=Not working, retired
5=55-64	5=Masters degree or higher	7=$150,000 or more	3 = East-North Central	0.7834	1=White, non-Hispanic	1 = Other Republican	2 = Male	1=Now married	1=Working full-time
5=55-64	3=Some college or Associates degree	4=$50,000 to $74,999	7 = West-South Central	0.1907	7=2+ races, non-Hispanic	3 = MAGA Republican	2 = Male	1=Now married	2=Working part-time
6=65-74	5=Masters degree or higher	7=$150,000 or more	3 = East-North Central	0.828	1=White, non-Hispanic	0 = Democrat / undecided	2 = Male	1=Now married	3=Not working, retired
5=55-64	2=High school graduate (high school diploma or the equivalent GED)	3=$25,000 to $49,999	7 = West-South Central	1.5831	2=Black, non-Hispanic	0 = Democrat / undecided	1 = Female	1=Now married	4=Not working, not retired
2=25-34	5=Masters degree or higher	4=$50,000 to $74,999	7 = West-South Central	1.9612	1=White, non-Hispanic	2 = Strong Republican	1 = Female	1=Now married	1=Working full-time
5=55-64	5=Masters degree or higher	6=$100,000 to $149,999	5 = South Atlantic	0.5467	1=White, non-Hispanic	1 = Other Republican	1 = Female	1=Now married	3=Not working, retired
4=45-54	4=Bachelors degree	7=$150,000 or more	3 = East-North Central	0.9266	1=White, non-Hispanic		1 = Female	1=Now married	1=Working full-time
7=75+	1=No high school diploma or GED	2=$10,000 to $24,999	5 = South Atlantic	2.7975	4=American Indian or Alaska Native, non-Hispanic	1 = Other Republican	1 = Female	2=Widowed	3=Not working, retired
6=65-74	3=Some college or Associates degree	5=$75,000 to $99,999	5 = South Atlantic	0.7588	1=White, non-Hispanic	2 = Strong Republican	1 = Female	1=Now married	3=Not working, retired
3=35-44	5=Masters degree or higher	4=$50,000 to $74,999	5 = South Atlantic	1.1483	2=Black, non-Hispanic	0 = Democrat / undecided	2 = Male	4=Never married	1=Working full-time
5=55-64	5=Masters degree or higher	7=$150,000 or more	2 = Mid-Atlantic	0.8555	1=White, non-Hispanic	0 = Democrat / undecided	1 = Female	4=Never married	1=Working full-time
6=65-74	2=High school graduate (high school diploma or the equivalent GED)	4=$50,000 to $74,999	4 = West-North Central	0.6814	1=White, non-Hispanic	0 = Democrat / undecided	1 = Female	3=Divorced or Separated	3=Not working, retired
5=55-64	4=Bachelors degree	6=$100,000 to $149,999	5 = South Atlantic	0.4901	1=White, non-Hispanic	2 = Strong Republican	1 = Female	1=Now married	1=Working full-time
6=65-74	5=Masters degree or higher	7=$150,000 or more	2 = Mid-Atlantic	0.7269	1=White, non-Hispanic	0 = Democrat / undecided	2 = Male	1=Now married	4=Not working, not retired
5=55-64	2=High school graduate (high school diploma or the equivalent GED)	7=$150,000 or more	3 = East-North Central	1.2716	1=White, non-Hispanic	1 = Other Republican	1 = Female	1=Now married	4=Not working, not retired
7=75+	2=High school graduate (high school diploma or the equivalent GED)	4=$50,000 to $74,999	5 = South Atlantic	0.8336	1=White, non-Hispanic	3 = MAGA Republican	1 = Female	1=Now married	3=Not working, retired
7=75+	4=Bachelors degree	3=$25,000 to $49,999	8 = Mountain	0.5665	1=White, non-Hispanic	2 = Strong Republican	1 = Female	1=Now married	3=Not working, retired
5=55-64	4=Bachelors degree	7=$150,000 or more	9 = Pacific	0.7657	1=White, non-Hispanic	0 = Democrat / undecided	2 = Male	1=Now married	1=Working full-time
6=65-74	3=Some college or Associates degree	5=$75,000 to $99,999	3 = East-North Central	0.7402	1=White, non-Hispanic	0 = Democrat / undecided	1 = Female	1=Now married	3=Not working, retired
4=45-54	2=High school graduate (high school diploma or the equivalent GED)	3=$25,000 to $49,999	6 = East-South Central	1.1048	1=White, non-Hispanic	3 = MAGA Republican	2 = Male	1=Now married	1=Working full-time
2=25-34	3=Some college or Associates degree	6=$100,000 to $149,999	9 = Pacific	4.4875	5=Asian American / Pacific Islander		1 = Female	4=Never married	1=Working full-time
6=65-74	3=Some college or Associates degree	7=$150,000 or more	9 = Pacific	0.7637	1=White, non-Hispanic	0 = Democrat / undecided	1 = Female	1=Now married	3=Not working, retired
5=55-64	4=Bachelors degree	7=$150,000 or more	1 = New England	0.7273	1=White, non-Hispanic	1 = Other Republican	2 = Male	1=Now married	1=Working full-time
7=75+	3=Some college or Associates degree	5=$75,000 to $99,999	9 = Pacific	0.8279	1=White, non-Hispanic	0 = Democrat / undecided	1 = Female	3=Divorced or Separated	3=Not working, retired
7=75+	3=Some college or Associates degree	6=$100,000 to $149,999	9 = Pacific	0.691	1=White, non-Hispanic	3 = MAGA Republican	2 = Male	1=Now married	3=Not working, retired
7=75+	2=High school graduate (high school diploma or the equivalent GED)	7=$150,000 or more	8 = Mountain	0.7869	1=White, non-Hispanic	1 = Other Republican	1 = Female	1=Now married	3=Not working, retired
6=65-74	3=Some college or Associates degree	3=$25,000 to $49,999	5 = South Atlantic	0.6322	1=White, non-Hispanic		1 = Female	2=Widowed	1=Working full-time
5=55-64	4=Bachelors degree	6=$100,000 to $149,999	9 = Pacific	0.6317	1=White, non-Hispanic	1 = Other Republican	2 = Male	1=Now married	1=Working full-time
5=55-64	1=No high school diploma or GED	1=Less than $10,000	3 = East-North Central	0.8516	1=White, non-Hispanic	1 = Other Republican	1 = Female	3=Divorced or Separated	3=Not working, retired
6=65-74	2=High school graduate (high school diploma or the equivalent GED)	5=$75,000 to $99,999	7 = West-South Central	0.8514	1=White, non-Hispanic		1 = Female	1=Now married	3=Not working, retired
3=35-44	2=High school graduate (high school diploma or the equivalent GED)	3=$25,000 to $49,999	8 = Mountain	1.0174	3=Hispanic, any race	0 = Democrat / undecided	2 = Male	4=Never married	1=Working full-time
6=65-74	5=Masters degree or higher	7=$150,000 or more	3 = East-North Central	0.7423	1=White, non-Hispanic	1 = Other Republican	2 = Male	1=Now married	3=Not working, retired
5=55-64	4=Bachelors degree	2=$10,000 to $24,999	8 = Mountain	0.5432	1=White, non-Hispanic	1 = Other Republican	3 = Other	4=Never married	2=Working part-time
6=65-74	4=Bachelors degree	6=$100,000 to $149,999	2 = Mid-Atlantic	0.7999	1=White, non-Hispanic	0 = Democrat / undecided	1 = Female	3=Divorced or Separated	3=Not working, retired
4=45-54	2=High school graduate (high school diploma or the equivalent GED)	4=$50,000 to $74,999	6 = East-South Central	1.0408	2=Black, non-Hispanic		2 = Male	4=Never married	1=Working full-time
7=75+	2=High school graduate (high school diploma or the equivalent GED)	2=$10,000 to $24,999	2 = Mid-Atlantic	0.9637	1=White, non-Hispanic	0 = Democrat / undecided	1 = Female	1=Now married	3=Not working, retired
6=65-74	4=Bachelors degree	5=$75,000 to $99,999	1 = New England	0.6734	1=White, non-Hispanic	1 = Other Republican	1 = Female	4=Never married	3=Not working, retired
5=55-64	2=High school graduate (high school diploma or the equivalent GED)	4=$50,000 to $74,999	9 = Pacific	0.7773	1=White, non-Hispanic	1 = Other Republican	2 = Male	1=Now married	1=Working full-time
3=35-44	4=Bachelors degree	7=$150,000 or more	5 = South Atlantic	0.9914	1=White, non-Hispanic	1 = Other Republican	2 = Male	1=Now married	1=Working full-time
6=65-74	4=Bachelors degree	7=$150,000 or more	7 = West-South Central	0.7976	2=Black, non-Hispanic	1 = Other Republican	1 = Female	4=Never married	3=Not working, retired
5=55-64	3=Some college or Associates degree	6=$100,000 to $149,999	1 = New England	0.5345	1=White, non-Hispanic	1 = Other Republican	2 = Male	1=Now married	1=Working full-time
4=45-54	3=Some college or Associates degree	6=$100,000 to $149,999	4 = West-North Central	1.2636	1=White, non-Hispanic	3 = MAGA Republican	1 = Female	1=Now married	4=Not working, not retired
5=55-64	4=Bachelors degree	7=$150,000 or more	1 = New England	0.6892	1=White, non-Hispanic	1 = Other Republican	2 = Male	1=Now married	1=Working full-time
4=45-54	5=Masters degree or higher	5=$75,000 to $99,999	7 = West-South Central	0.7913	1=White, non-Hispanic	1 = Other Republican	2 = Male	3=Divorced or Separated	1=Working full-time
4=45-54	4=Bachelors degree	6=$100,000 to $149,999	8 = Mountain	0.7032	1=White, non-Hispanic	1 = Other Republican	2 = Male	1=Now married	1=Working full-time
6=65-74	4=Bachelors degree	2=$10,000 to $24,999	9 = Pacific	0.4749	1=White, non-Hispanic	0 = Democrat / undecided	2 = Male	4=Never married	3=Not working, retired
4=45-54	3=Some college or Associates degree	5=$75,000 to $99,999	1 = New England	0.8626	1=White, non-Hispanic	1 = Other Republican	2 = Male	1=Now married	1=Working full-time
6=65-74	5=Masters degree or higher	1=Less than $10,000	1 = New England	1.0297	1=White, non-Hispanic		2 = Male	1=Now married	2=Working part-time
4=45-54	2=High school graduate (high school diploma or the equivalent GED)	6=$100,000 to $149,999	3 = East-North Central	0.9903	1=White, non-Hispanic	0 = Democrat / undecided	2 = Male	1=Now married	1=Working full-time
7=75+	3=Some college or Associates degree	6=$100,000 to $149,999	9 = Pacific	0.691	1=White, non-Hispanic	1 = Other Republican	2 = Male	1=Now married	3=Not working, retired
7=75+	3=Some college or Associates degree	7=$150,000 or more	6 = East-South Central	1.9301	1=White, non-Hispanic	0 = Democrat / undecided	1 = Female	1=Now married	3=Not working, retired
6=65-74	3=Some college or Associates degree	3=$25,000 to $49,999	3 = East-North Central	0.6526	1=White, non-Hispanic	0 = Democrat / undecided	2 = Male	1=Now married	3=Not working, retired
6=65-74	1=No high school diploma or GED	4=$50,000 to $74,999	7 = West-South Central	1.1787	1=White, non-Hispanic	3 = MAGA Republican	1 = Female	1=Now married	2=Working part-time
6=65-74	1=No high school diploma or GED	4=$50,000 to $74,999	3 = East-North Central	0.7289	1=White, non-Hispanic	0 = Democrat / undecided	1 = Female	1=Now married	3=Not working, retired
6=65-74	3=Some college or Associates degree	5=$75,000 to $99,999	9 = Pacific	0.7707	1=White, non-Hispanic	0 = Democrat / undecided	2 = Male	1=Now married	3=Not working, retired
7=75+	4=Bachelors degree	3=$25,000 to $49,999	4 = West-North Central	0.5866	1=White, non-Hispanic	0 = Democrat / undecided	2 = Male	1=Now married	3=Not working, retired
7=75+	2=High school graduate (high school diploma or the equivalent GED)	3=$25,000 to $49,999	2 = Mid-Atlantic	0.6469	1=White, non-Hispanic	3 = MAGA Republican	2 = Male	1=Now married	4=Not working, not retired
2=25-34	4=Bachelors degree	4=$50,000 to $74,999	9 = Pacific	1.6024	1=White, non-Hispanic	0 = Democrat / undecided	1 = Female	4=Never married	2=Working part-time
7=75+	3=Some college or Associates degree	7=$150,000 or more	9 = Pacific	0.6234	1=White, non-Hispanic		2 = Male	1=Now married	3=Not working, retired
7=75+	5=Masters degree or higher	7=$150,000 or more	2 = Mid-Atlantic	0.8044	1=White, non-Hispanic	0 = Democrat / undecided	1 = Female	1=Now married	3=Not working, retired
7=75+	2=High school graduate (high school diploma or the equivalent GED)	3=$25,000 to $49,999	5 = South Atlantic	0.7301	1=White, non-Hispanic	2 = Strong Republican	1 = Female	1=Now married	3=Not working, retired
4=45-54	3=Some college or Associates degree	7=$150,000 or more	9 = Pacific	0.9058	1=White, non-Hispanic	3 = MAGA Republican	2 = Male	1=Now married	3=Not working, retired
4=45-54	2=High school graduate (high school diploma or the equivalent GED)	4=$50,000 to $74,999	8 = Mountain	0.7677	1=White, non-Hispanic	1 = Other Republican	2 = Male	1=Now married	1=Working full-time
4=45-54	5=Masters degree or higher	7=$150,000 or more	2 = Mid-Atlantic	0.8859	1=White, non-Hispanic	1 = Other Republican	2 = Male	1=Now married	1=Working full-time
7=75+	2=High school graduate (high school diploma or the equivalent GED)	3=$25,000 to $49,999	2 = Mid-Atlantic	0.756	1=White, non-Hispanic	2 = Strong Republican	1 = Female	2=Widowed	3=Not working, retired
7=75+	2=High school graduate (high school diploma or the equivalent GED)	3=$25,000 to $49,999	5 = South Atlantic	0.6011	1=White, non-Hispanic	1 = Other Republican	2 = Male	1=Now married	3=Not working, retired
7=75+	4=Bachelors degree	6=$100,000 to $149,999	8 = Mountain	0.5523	1=White, non-Hispanic	0 = Democrat / undecided	1 = Female	1=Now married	3=Not working, retired
7=75+	4=Bachelors degree	5=$75,000 to $99,999	2 = Mid-Atlantic	0.6006	1=White, non-Hispanic	2 = Strong Republican	2 = Male	1=Now married	3=Not working, retired
6=65-74	2=High school graduate (high school diploma or the equivalent GED)	7=$150,000 or more	5 = South Atlantic	0.7221	1=White, non-Hispanic	3 = MAGA Republican	1 = Female	1=Now married	1=Working full-time
5=55-64	4=Bachelors degree	6=$100,000 to $149,999	2 = Mid-Atlantic	0.6184	1=White, non-Hispanic	0 = Democrat / undecided	1 = Female	1=Now married	1=Working full-time
5=55-64	3=Some college or Associates degree	5=$75,000 to $99,999	2 = Mid-Atlantic	0.9805	2=Black, non-Hispanic	0 = Democrat / undecided	2 = Male	4=Never married	4=Not working, not retired
6=65-74	4=Bachelors degree	7=$150,000 or more	5 = South Atlantic	0.2413	7=2+ races, non-Hispanic	0 = Democrat / undecided	1 = Female	1=Now married	3=Not working, retired
7=75+	4=Bachelors degree	6=$100,000 to $149,999	1 = New England	0.5438	1=White, non-Hispanic		1 = Female	1=Now married	3=Not working, retired
5=55-64	3=Some college or Associates degree	3=$25,000 to $49,999	3 = East-North Central	0.8345	1=White, non-Hispanic	1 = Other Republican	1 = Female	3=Divorced or Separated	1=Working full-time
6=65-74	5=Masters degree or higher	5=$75,000 to $99,999	8 = Mountain	0.4538	1=White, non-Hispanic	0 = Democrat / undecided	1 = Female	4=Never married	3=Not working, retired
6=65-74	4=Bachelors degree	7=$150,000 or more	4 = West-North Central	0.466	1=White, non-Hispanic	0 = Democrat / undecided	1 = Female	1=Now married	3=Not working, retired
5=55-64	4=Bachelors degree	4=$50,000 to $74,999	8 = Mountain	0.4646	1=White, non-Hispanic	0 = Democrat / undecided	1 = Female	1=Now married	3=Not working, retired
7=75+	2=High school graduate (high school diploma or the equivalent GED)	4=$50,000 to $74,999	5 = South Atlantic	0.7916	1=White, non-Hispanic	0 = Democrat / undecided	1 = Female	2=Widowed	3=Not working, retired
4=45-54	5=Masters degree or higher	7=$150,000 or more	5 = South Atlantic	0.9434	1=White, non-Hispanic	0 = Democrat / undecided	1 = Female	1=Now married	1=Working full-time
5=55-64	4=Bachelors degree	7=$150,000 or more	1 = New England	0.6493	1=White, non-Hispanic	0 = Democrat / undecided	1 = Female	1=Now married	2=Working part-time
6=65-74	2=High school graduate (high school diploma or the equivalent GED)	5=$75,000 to $99,999	8 = Mountain	0.5389	1=White, non-Hispanic	0 = Democrat / undecided	1 = Female	1=Now married	4=Not working, not retired
7=75+	5=Masters degree or higher	7=$150,000 or more	5 = South Atlantic	0.5017	1=White, non-Hispanic	2 = Strong Republican	2 = Male	1=Now married	2=Working part-time
6=65-74	3=Some college or Associates degree	7=$150,000 or more	3 = East-North Central	0.819	1=White, non-Hispanic	0 = Democrat / undecided	1 = Female	1=Now married	3=Not working, retired
5=55-64	3=Some college or Associates degree	2=$10,000 to $24,999	8 = Mountain	0.9567	1=White, non-Hispanic	3 = MAGA Republican	2 = Male	4=Never married	2=Working part-time
6=65-74	5=Masters degree or higher	4=$50,000 to $74,999	6 = East-South Central	0.425	1=White, non-Hispanic	0 = Democrat / undecided	2 = Male	1=Now married	3=Not working, retired
6=65-74	2=High school graduate (high school diploma or the equivalent GED)	2=$10,000 to $24,999	5 = South Atlantic	0.6651	2=Black, non-Hispanic	0 = Democrat / undecided	1 = Female	3=Divorced or Separated	3=Not working, retired
7=75+	5=Masters degree or higher	4=$50,000 to $74,999	8 = Mountain	0.5721	1=White, non-Hispanic	0 = Democrat / undecided	1 = Female	3=Divorced or Separated	2=Working part-time
7=75+	5=Masters degree or higher	6=$100,000 to $149,999	6 = East-South Central	0.6064	1=White, non-Hispanic	0 = Democrat / undecided	2 = Male	1=Now married	3=Not working, retired
7=75+	4=Bachelors degree	7=$150,000 or more	2 = Mid-Atlantic	0.6207	1=White, non-Hispanic	2 = Strong Republican	2 = Male	2=Widowed	3=Not working, retired
6=65-74	2=High school graduate (high school diploma or the equivalent GED)	3=$25,000 to $49,999	7 = West-South Central	0.834	1=White, non-Hispanic	3 = MAGA Republican	1 = Female	3=Divorced or Separated	1=Working full-time
6=65-74	5=Masters degree or higher	5=$75,000 to $99,999	5 = South Atlantic	0.5598	1=White, non-Hispanic	0 = Democrat / undecided	1 = Female	1=Now married	3=Not working, retired
3=35-44	4=Bachelors degree	7=$150,000 or more	5 = South Atlantic	1.1209	1=White, non-Hispanic	1 = Other Republican	1 = Female	1=Now married	1=Working full-time
6=65-74	5=Masters degree or higher	6=$100,000 to $149,999	9 = Pacific	0.6421	1=White, non-Hispanic		1 = Female	1=Now married	2=Working part-time
7=75+	5=Masters degree or higher	5=$75,000 to $99,999	4 = West-North Central	0.4828	1=White, non-Hispanic	0 = Democrat / undecided	2 = Male	1=Now married	3=Not working, retired
6=65-74	3=Some college or Associates degree	5=$75,000 to $99,999	7 = West-South Central	0.8193	1=White, non-Hispanic	3 = MAGA Republican	1 = Female	2=Widowed	3=Not working, retired
5=55-64	4=Bachelors degree	7=$150,000 or more	9 = Pacific	0.4365	1=White, non-Hispanic	0 = Democrat / undecided	1 = Female	1=Now married	2=Working part-time
4=45-54	5=Masters degree or higher	7=$150,000 or more	5 = South Atlantic	1.0522	1=White, non-Hispanic	0 = Democrat / undecided	1 = Female	1=Now married	2=Working part-time
6=65-74	4=Bachelors degree	7=$150,000 or more	7 = West-South Central	0.5862	1=White, non-Hispanic		1 = Female	1=Now married	3=Not working, retired
3=35-44	3=Some college or Associates degree	7=$150,000 or more	7 = West-South Central	1.4768	1=White, non-Hispanic	1 = Other Republican	2 = Male	1=Now married	1=Working full-time
7=75+	2=High school graduate (high school diploma or the equivalent GED)	7=$150,000 or more	3 = East-North Central	1.1012	1=White, non-Hispanic	1 = Other Republican	1 = Female	1=Now married	4=Not working, not retired
3=35-44	2=High school graduate (high school diploma or the equivalent GED)	5=$75,000 to $99,999	9 = Pacific	1.0756	1=White, non-Hispanic		2 = Male	1=Now married	1=Working full-time
5=55-64	4=Bachelors degree	7=$150,000 or more	9 = Pacific	0.4865	1=White, non-Hispanic		1 = Female	1=Now married	3=Not working, retired
6=65-74	5=Masters degree or higher	7=$150,000 or more	6 = East-South Central	0.7613	1=White, non-Hispanic	2 = Strong Republican	2 = Male	1=Now married	3=Not working, retired
6=65-74	4=Bachelors degree	3=$25,000 to $49,999	7 = West-South Central	0.5134	1=White, non-Hispanic	1 = Other Republican	1 = Female	1=Now married	1=Working full-time
5=55-64	3=Some college or Associates degree	5=$75,000 to $99,999	6 = East-South Central	1.5648	1=White, non-Hispanic	1 = Other Republican	2 = Male	1=Now married	1=Working full-time
7=75+	5=Masters degree or higher	5=$75,000 to $99,999	2 = Mid-Atlantic	0.6006	1=White, non-Hispanic	0 = Democrat / undecided	2 = Male	1=Now married	3=Not working, retired
5=55-64	3=Some college or Associates degree	2=$10,000 to $24,999	3 = East-North Central	0.669	2=Black, non-Hispanic	1 = Other Republican	2 = Male	4=Never married	2=Working part-time
4=45-54	3=Some college or Associates degree	7=$150,000 or more	2 = Mid-Atlantic	0.9238	1=White, non-Hispanic	0 = Democrat / undecided	2 = Male	1=Now married	1=Working full-time
5=55-64	4=Bachelors degree	6=$100,000 to $149,999	5 = South Atlantic	0.6112	1=White, non-Hispanic	1 = Other Republican	2 = Male	1=Now married	4=Not working, not retired
4=45-54	4=Bachelors degree	2=$10,000 to $24,999	7 = West-South Central	0.7033	2=Black, non-Hispanic	0 = Democrat / undecided	2 = Male	4=Never married	4=Not working, not retired
4=45-54	4=Bachelors degree	4=$50,000 to $74,999	7 = West-South Central	1.0474	1=White, non-Hispanic	3 = MAGA Republican	2 = Male	1=Now married	4=Not working, not retired
6=65-74	5=Masters degree or higher	3=$25,000 to $49,999	2 = Mid-Atlantic	0.5695	1=White, non-Hispanic		2 = Male	1=Now married	3=Not working, retired
4=45-54	1=No high school diploma or GED	4=$50,000 to $74,999	8 = Mountain	1.188	3=Hispanic, any race	1 = Other Republican	1 = Female	3=Divorced or Separated	1=Working full-time
5=55-64	4=Bachelors degree	5=$75,000 to $99,999	9 = Pacific	0.7494	5=Asian American / Pacific Islander	0 = Democrat / undecided	2 = Male	1=Now married	1=Working full-time
6=65-74	4=Bachelors degree	7=$150,000 or more	5 = South Atlantic	0.6057	1=White, non-Hispanic	0 = Democrat / undecided	2 = Male	1=Now married	1=Working full-time
6=65-74	5=Masters degree or higher	5=$75,000 to $99,999	8 = Mountain	0.3812	3=Hispanic, any race	0 = Democrat / undecided	2 = Male	1=Now married	3=Not working, retired
3=35-44	2=High school graduate (high school diploma or the equivalent GED)	4=$50,000 to $74,999	5 = South Atlantic	2.6421	2=Black, non-Hispanic	0 = Democrat / undecided	1 = Female	1=Now married	4=Not working, not retired
6=65-74	2=High school graduate (high school diploma or the equivalent GED)	3=$25,000 to $49,999	5 = South Atlantic	0.6933	1=White, non-Hispanic	3 = MAGA Republican	1 = Female	2=Widowed	3=Not working, retired
5=55-64	2=High school graduate (high school diploma or the equivalent GED)	7=$150,000 or more	5 = South Atlantic	1.1178	1=White, non-Hispanic	1 = Other Republican		1=Now married	4=Not working, not retired
5=55-64	2=High school graduate (high school diploma or the equivalent GED)	2=$10,000 to $24,999	7 = West-South Central	1.0672	2=Black, non-Hispanic	1 = Other Republican	2 = Male	1=Now married	3=Not working, retired
6=65-74	4=Bachelors degree	3=$25,000 to $49,999	1 = New England	0.7122	1=White, non-Hispanic	0 = Democrat / undecided	1 = Female	3=Divorced or Separated	3=Not working, retired
3=35-44	4=Bachelors degree	4=$50,000 to $74,999	6 = East-South Central	0.6137	1=White, non-Hispanic	3 = MAGA Republican	2 = Male	1=Now married	1=Working full-time
3=35-44	2=High school graduate (high school diploma or the equivalent GED)	4=$50,000 to $74,999	3 = East-North Central	0.5109	7=2+ races, non-Hispanic	2 = Strong Republican	2 = Male	4=Never married	1=Working full-time
5=55-64	5=Masters degree or higher	6=$100,000 to $149,999	1 = New England	0.4823	5=Asian American / Pacific Islander	0 = Democrat / undecided	2 = Male	4=Never married	1=Working full-time
6=65-74	1=No high school diploma or GED	3=$25,000 to $49,999	6 = East-South Central	0.8324	2=Black, non-Hispanic	0 = Democrat / undecided	2 = Male	1=Now married	1=Working full-time
7=75+	2=High school graduate (high school diploma or the equivalent GED)	6=$100,000 to $149,999	2 = Mid-Atlantic	0.821	1=White, non-Hispanic	3 = MAGA Republican	2 = Male	1=Now married	3=Not working, retired
7=75+	5=Masters degree or higher	7=$150,000 or more	2 = Mid-Atlantic	0.6536	1=White, non-Hispanic	0 = Democrat / undecided	2 = Male	1=Now married	3=Not working, retired
5=55-64	4=Bachelors degree	3=$25,000 to $49,999	1 = New England	0.6597	1=White, non-Hispanic	2 = Strong Republican	2 = Male	4=Never married	2=Working part-time
3=35-44	4=Bachelors degree	6=$100,000 to $149,999	6 = East-South Central	0.9988	1=White, non-Hispanic	1 = Other Republican	1 = Female	1=Now married	2=Working part-time
6=65-74	3=Some college or Associates degree	3=$25,000 to $49,999	2 = Mid-Atlantic	0.5081	1=White, non-Hispanic			1=Now married	2=Working part-time
5=55-64	5=Masters degree or higher	6=$100,000 to $149,999	5 = South Atlantic	0.4901	1=White, non-Hispanic	2 = Strong Republican	1 = Female	1=Now married	3=Not working, retired
7=75+	3=Some college or Associates degree	6=$100,000 to $149,999	5 = South Atlantic	0.5893	1=White, non-Hispanic	1 = Other Republican	2 = Male	1=Now married	2=Working part-time
7=75+	5=Masters degree or higher	6=$100,000 to $149,999	3 = East-North Central	0.8757	1=White, non-Hispanic	1 = Other Republican	1 = Female	1=Now married	3=Not working, retired
4=45-54	3=Some college or Associates degree	4=$50,000 to $74,999	9 = Pacific	1.35	5=Asian American / Pacific Islander	3 = MAGA Republican	2 = Male	1=Now married	1=Working full-time
2=25-34	4=Bachelors degree	3=$25,000 to $49,999	3 = East-North Central	0.6711	1=White, non-Hispanic	1 = Other Republican	1 = Female	4=Never married	1=Working full-time
6=65-74	3=Some college or Associates degree	6=$100,000 to $149,999	4 = West-North Central	0.786	1=White, non-Hispanic	0 = Democrat / undecided	1 = Female	1=Now married	3=Not working, retired
6=65-74	3=Some college or Associates degree	2=$10,000 to $24,999	2 = Mid-Atlantic	0.719	1=White, non-Hispanic	2 = Strong Republican	2 = Male	4=Never married	3=Not working, retired
5=55-64	4=Bachelors degree	5=$75,000 to $99,999	3 = East-North Central	0.6708	1=White, non-Hispanic	0 = Democrat / undecided	2 = Male	1=Now married	2=Working part-time
5=55-64	3=Some college or Associates degree	5=$75,000 to $99,999	9 = Pacific	0.814	1=White, non-Hispanic	1 = Other Republican	2 = Male	1=Now married	1=Working full-time
6=65-74	3=Some college or Associates degree	7=$150,000 or more	5 = South Atlantic	0.6306	1=White, non-Hispanic	0 = Democrat / undecided	1 = Female	1=Now married	3=Not working, retired
6=65-74	5=Masters degree or higher	7=$150,000 or more	2 = Mid-Atlantic	1.0373	2=Black, non-Hispanic	0 = Democrat / undecided	2 = Male	3=Divorced or Separated	1=Working full-time
6=65-74	5=Masters degree or higher	7=$150,000 or more	2 = Mid-Atlantic	0.6536	1=White, non-Hispanic		2 = Male	1=Now married	3=Not working, retired
7=75+	5=Masters degree or higher	3=$25,000 to $49,999	2 = Mid-Atlantic	0.6637	1=White, non-Hispanic		1 = Female	1=Now married	3=Not working, retired
3=35-44	5=Masters degree or higher	7=$150,000 or more	5 = South Atlantic	0.9543	1=White, non-Hispanic			1=Now married	1=Working full-time
6=65-74	5=Masters degree or higher	4=$50,000 to $74,999	1 = New England	0.6084	1=White, non-Hispanic	0 = Democrat / undecided	2 = Male	1=Now married	2=Working part-time
4=45-54	5=Masters degree or higher	6=$100,000 to $149,999	8 = Mountain	0.6304	1=White, non-Hispanic	0 = Democrat / undecided	2 = Male	1=Now married	1=Working full-time
6=65-74	5=Masters degree or higher	7=$150,000 or more	8 = Mountain	0.5402	1=White, non-Hispanic	1 = Other Republican	2 = Male	1=Now married	3=Not working, retired
6=65-74	3=Some college or Associates degree	5=$75,000 to $99,999	3 = East-North Central	0.7463	2=Black, non-Hispanic	0 = Democrat / undecided	2 = Male	1=Now married	4=Not working, not retired
3=35-44	5=Masters degree or higher	6=$100,000 to $149,999	5 = South Atlantic	1.1023	1=White, non-Hispanic	0 = Democrat / undecided	2 = Male	1=Now married	1=Working full-time
7=75+	3=Some college or Associates degree	5=$75,000 to $99,999	9 = Pacific	0.8279	1=White, non-Hispanic	2 = Strong Republican	1 = Female	3=Divorced or Separated	3=Not working, retired
3=35-44	3=Some college or Associates degree	3=$25,000 to $49,999	7 = West-South Central	1.2902	2=Black, non-Hispanic	0 = Democrat / undecided	2 = Male	1=Now married	1=Working full-time
6=65-74	3=Some college or Associates degree	3=$25,000 to $49,999	8 = Mountain	0.7044	1=White, non-Hispanic	0 = Democrat / undecided	2 = Male	1=Now married	2=Working part-time
5=55-64	4=Bachelors degree	6=$100,000 to $149,999	9 = Pacific	0.511	1=White, non-Hispanic	0 = Democrat / undecided	1 = Female	1=Now married	3=Not working, retired
4=45-54	4=Bachelors degree	7=$150,000 or more	4 = West-North Central	0.8225	1=White, non-Hispanic	0 = Democrat / undecided	2 = Male	3=Divorced or Separated	1=Working full-time
5=55-64	2=High school graduate (high school diploma or the equivalent GED)	5=$75,000 to $99,999	4 = West-North Central	0.5892	1=White, non-Hispanic	0 = Democrat / undecided	1 = Female	1=Now married	3=Not working, retired
7=75+	4=Bachelors degree	6=$100,000 to $149,999	1 = New England	0.4235	1=White, non-Hispanic		2 = Male	1=Now married	3=Not working, retired
3=35-44	4=Bachelors degree	4=$50,000 to $74,999	4 = West-North Central	0.7012	3=Hispanic, any race		1 = Female	1=Now married	1=Working full-time
5=55-64	3=Some college or Associates degree	7=$150,000 or more	9 = Pacific	0.8733	1=White, non-Hispanic		1 = Female	1=Now married	2=Working part-time
4=45-54	5=Masters degree or higher	7=$150,000 or more	9 = Pacific	1.2783	5=Asian American / Pacific Islander	0 = Democrat / undecided	1 = Female	1=Now married	1=Working full-time
6=65-74	4=Bachelors degree	6=$100,000 to $149,999	9 = Pacific	0.6999	3=Hispanic, any race	0 = Democrat / undecided	1 = Female	1=Now married	3=Not working, retired
6=65-74	2=High school graduate (high school diploma or the equivalent GED)	5=$75,000 to $99,999	3 = East-North Central	0.9952	1=White, non-Hispanic	0 = Democrat / undecided	1 = Female	1=Now married	3=Not working, retired
5=55-64	4=Bachelors degree	6=$100,000 to $149,999	7 = West-South Central	0.9857	2=Black, non-Hispanic	0 = Democrat / undecided	1 = Female	2=Widowed	3=Not working, retired
7=75+	4=Bachelors degree	7=$150,000 or more	5 = South Atlantic	0.5017	1=White, non-Hispanic	0 = Democrat / undecided	2 = Male	2=Widowed	2=Working part-time
6=65-74	2=High school graduate (high school diploma or the equivalent GED)	4=$50,000 to $74,999	9 = Pacific	0.736	1=White, non-Hispanic	0 = Democrat / undecided	2 = Male	1=Now married	3=Not working, retired
4=45-54	2=High school graduate (high school diploma or the equivalent GED)	2=$10,000 to $24,999	3 = East-North Central	1.1287	1=White, non-Hispanic	0 = Democrat / undecided	1 = Female	1=Now married	4=Not working, not retired
3=35-44	4=Bachelors degree	3=$25,000 to $49,999	9 = Pacific	0.3598	7=2+ races, non-Hispanic	2 = Strong Republican	1 = Female	4=Never married	2=Working part-time
7=75+	4=Bachelors degree	4=$50,000 to $74,999	9 = Pacific	0.5759	1=White, non-Hispanic	0 = Democrat / undecided	1 = Female	3=Divorced or Separated	2=Working part-time
5=55-64	3=Some college or Associates degree	7=$150,000 or more	3 = East-North Central	1.3846	2=Black, non-Hispanic	0 = Democrat / undecided	1 = Female	1=Now married	4=Not working, not retired
5=55-64	2=High school graduate (high school diploma or the equivalent GED)	7=$150,000 or more	1 = New England	0.7373	1=White, non-Hispanic	1 = Other Republican	1 = Female	1=Now married	2=Working part-time
7=75+	2=High school graduate (high school diploma or the equivalent GED)	3=$25,000 to $49,999	5 = South Atlantic	0.7301	1=White, non-Hispanic	2 = Strong Republican	1 = Female	1=Now married	3=Not working, retired
2=25-34	4=Bachelors degree	4=$50,000 to $74,999	2 = Mid-Atlantic	0.6762	1=White, non-Hispanic	0 = Democrat / undecided	1 = Female	1=Now married	1=Working full-time
3=35-44	5=Masters degree or higher	7=$150,000 or more	5 = South Atlantic	1.0049	1=White, non-Hispanic	0 = Democrat / undecided	1 = Female	1=Now married	1=Working full-time
6=65-74	5=Masters degree or higher	4=$50,000 to $74,999	2 = Mid-Atlantic	0.609	1=White, non-Hispanic	0 = Democrat / undecided	2 = Male	2=Widowed	4=Not working, not retired
5=55-64	2=High school graduate (high school diploma or the equivalent GED)	4=$50,000 to $74,999	9 = Pacific	0.5953	1=White, non-Hispanic	1 = Other Republican	1 = Female	1=Now married	2=Working part-time
5=55-64	5=Masters degree or higher	7=$150,000 or more	5 = South Atlantic	0.8874	1=White, non-Hispanic	0 = Democrat / undecided	2 = Male	1=Now married	1=Working full-time
5=55-64	3=Some college or Associates degree	6=$100,000 to $149,999	9 = Pacific	0.7886	1=White, non-Hispanic	2 = Strong Republican	2 = Male	1=Now married	1=Working full-time
6=65-74	4=Bachelors degree	7=$150,000 or more	5 = South Atlantic	0.7097	1=White, non-Hispanic	2 = Strong Republican	1 = Female	1=Now married	3=Not working, retired
4=45-54	2=High school graduate (high school diploma or the equivalent GED)	6=$100,000 to $149,999	3 = East-North Central	0.9384	1=White, non-Hispanic	0 = Democrat / undecided	2 = Male	1=Now married	1=Working full-time
4=45-54	5=Masters degree or higher	6=$100,000 to $149,999	2 = Mid-Atlantic	0.8777	1=White, non-Hispanic	0 = Democrat / undecided	1 = Female	1=Now married	1=Working full-time
5=55-64	3=Some college or Associates degree	4=$50,000 to $74,999	5 = South Atlantic	0.7642	2=Black, non-Hispanic	0 = Democrat / undecided	1 = Female	1=Now married	1=Working full-time
4=45-54	3=Some college or Associates degree	5=$75,000 to $99,999	3 = East-North Central	1.0323	1=White, non-Hispanic	0 = Democrat / undecided	2 = Male	1=Now married	1=Working full-time
5=55-64	3=Some college or Associates degree	6=$100,000 to $149,999	5 = South Atlantic	0.7114	1=White, non-Hispanic	1 = Other Republican	2 = Male	1=Now married	1=Working full-time
5=55-64	2=High school graduate (high school diploma or the equivalent GED)	7=$150,000 or more	3 = East-North Central	1.7118	2=Black, non-Hispanic	0 = Democrat / undecided	1 = Female	3=Divorced or Separated	1=Working full-time
6=65-74	4=Bachelors degree	7=$150,000 or more	8 = Mountain	0.5402	1=White, non-Hispanic	0 = Democrat / undecided	2 = Male	1=Now married	3=Not working, retired
6=65-74	5=Masters degree or higher	6=$100,000 to $149,999	4 = West-North Central	0.5618	1=White, non-Hispanic	1 = Other Republican	2 = Male	1=Now married	3=Not working, retired
3=35-44	4=Bachelors degree	6=$100,000 to $149,999	3 = East-North Central	0.7458	1=White, non-Hispanic	0 = Democrat / undecided	2 = Male	1=Now married	1=Working full-time
7=75+	4=Bachelors degree	7=$150,000 or more	5 = South Atlantic	0.6094	1=White, non-Hispanic	0 = Democrat / undecided	1 = Female	1=Now married	2=Working part-time
6=65-74	3=Some college or Associates degree	4=$50,000 to $74,999	3 = East-North Central	0.7515	1=White, non-Hispanic	2 = Strong Republican	1 = Female	1=Now married	3=Not working, retired
2=25-34	2=High school graduate (high school diploma or the equivalent GED)	5=$75,000 to $99,999	9 = Pacific	1.2255	1=White, non-Hispanic	0 = Democrat / undecided	1 = Female	1=Now married	2=Working part-time
5=55-64	3=Some college or Associates degree	7=$150,000 or more	9 = Pacific	0.9559	1=White, non-Hispanic	0 = Democrat / undecided	2 = Male	1=Now married	1=Working full-time
6=65-74	4=Bachelors degree	4=$50,000 to $74,999	9 = Pacific	0.4521	2=Black, non-Hispanic		2 = Male	1=Now married	3=Not working, retired
7=75+	4=Bachelors degree	7=$150,000 or more	9 = Pacific	0.7826	5=Asian American / Pacific Islander	0 = Democrat / undecided	1 = Female	1=Now married	4=Not working, not retired
5=55-64	3=Some college or Associates degree	3=$25,000 to $49,999	4 = West-North Central	0.6881	7=2+ races, non-Hispanic	3 = MAGA Republican	2 = Male	1=Now married	1=Working full-time
7=75+	2=High school graduate (high school diploma or the equivalent GED)	3=$25,000 to $49,999	3 = East-North Central	1.2495	2=Black, non-Hispanic		1 = Female	1=Now married	3=Not working, retired
5=55-64	4=Bachelors degree	7=$150,000 or more	3 = East-North Central	0.6222	1=White, non-Hispanic	1 = Other Republican	1 = Female	1=Now married	1=Working full-time
6=65-74	4=Bachelors degree	6=$100,000 to $149,999	8 = Mountain	0.5523	1=White, non-Hispanic	0 = Democrat / undecided	1 = Female	1=Now married	3=Not working, retired
6=65-74	2=High school graduate (high school diploma or the equivalent GED)	3=$25,000 to $49,999	3 = East-North Central	0.6262	1=White, non-Hispanic	1 = Other Republican	1 = Female	1=Now married	2=Working part-time
7=75+	3=Some college or Associates degree	3=$25,000 to $49,999	8 = Mountain	0.4471	1=White, non-Hispanic	0 = Democrat / undecided	2 = Male	2=Widowed	4=Not working, not retired
4=45-54	5=Masters degree or higher	6=$100,000 to $149,999	9 = Pacific	0.8623	1=White, non-Hispanic	0 = Democrat / undecided	1 = Female	1=Now married	1=Working full-time
3=35-44	5=Masters degree or higher	6=$100,000 to $149,999	2 = Mid-Atlantic	0.7027	1=White, non-Hispanic	0 = Democrat / undecided	2 = Male	1=Now married	1=Working full-time
3=35-44	5=Masters degree or higher	4=$50,000 to $74,999	2 = Mid-Atlantic	0.3429	7=2+ races, non-Hispanic	1 = Other Republican	1 = Female	4=Never married	2=Working part-time
6=65-74	4=Bachelors degree	4=$50,000 to $74,999	5 = South Atlantic	0.6993	1=White, non-Hispanic		2 = Male	1=Now married	3=Not working, retired
6=65-74	2=High school graduate (high school diploma or the equivalent GED)	3=$25,000 to $49,999	2 = Mid-Atlantic	0.4987	1=White, non-Hispanic	1 = Other Republican	1 = Female	1=Now married	2=Working part-time
5=55-64	5=Masters degree or higher	4=$50,000 to $74,999	3 = East-North Central	0.5122	1=White, non-Hispanic	0 = Democrat / undecided	2 = Male	4=Never married	1=Working full-time
7=75+	3=Some college or Associates degree	5=$75,000 to $99,999	4 = West-North Central	0.7951	1=White, non-Hispanic	0 = Democrat / undecided	1 = Female	2=Widowed	3=Not working, retired
5=55-64	4=Bachelors degree	7=$150,000 or more	1 = New England	0.7456	1=White, non-Hispanic	0 = Democrat / undecided	2 = Male	1=Now married	1=Working full-time
5=55-64	2=High school graduate (high school diploma or the equivalent GED)	2=$10,000 to $24,999	2 = Mid-Atlantic	0.7076	1=White, non-Hispanic	0 = Democrat / undecided	1 = Female	2=Widowed	3=Not working, retired
5=55-64	2=High school graduate (high school diploma or the equivalent GED)	5=$75,000 to $99,999	3 = East-North Central	0.7825	1=White, non-Hispanic	0 = Democrat / undecided	1 = Female	1=Now married	3=Not working, retired
6=65-74	3=Some college or Associates degree	5=$75,000 to $99,999	9 = Pacific	0.6238	1=White, non-Hispanic	0 = Democrat / undecided	1 = Female	1=Now married	3=Not working, retired
5=55-64	4=Bachelors degree	6=$100,000 to $149,999	9 = Pacific	0.8042	1=White, non-Hispanic	1 = Other Republican	2 = Male	1=Now married	3=Not working, retired
4=45-54	5=Masters degree or higher	7=$150,000 or more	6 = East-South Central	1.1719	1=White, non-Hispanic	2 = Strong Republican	1 = Female	1=Now married	1=Working full-time
6=65-74	3=Some college or Associates degree	2=$10,000 to $24,999	9 = Pacific	0.6261	1=White, non-Hispanic	0 = Democrat / undecided	2 = Male	3=Divorced or Separated	3=Not working, retired
7=75+	5=Masters degree or higher	6=$100,000 to $149,999	3 = East-North Central	0.5622	1=White, non-Hispanic	2 = Strong Republican	2 = Male	2=Widowed	3=Not working, retired
3=35-44	2=High school graduate (high school diploma or the equivalent GED)	1=Less than $10,000	6 = East-South Central	1.1837	1=White, non-Hispanic		1 = Female	4=Never married	4=Not working, not retired
6=65-74	3=Some college or Associates degree	6=$100,000 to $149,999	5 = South Atlantic	0.5893	1=White, non-Hispanic	1 = Other Republican	2 = Male	2=Widowed	3=Not working, retired
7=75+	3=Some college or Associates degree	5=$75,000 to $99,999	9 = Pacific	0.6399	1=White, non-Hispanic	1 = Other Republican	2 = Male	1=Now married	3=Not working, retired
6=65-74	4=Bachelors degree	5=$75,000 to $99,999	5 = South Atlantic	0.5664	1=White, non-Hispanic	0 = Democrat / undecided	2 = Male	1=Now married	3=Not working, retired
5=55-64	5=Masters degree or higher	7=$150,000 or more	7 = West-South Central	1.0357	1=White, non-Hispanic	1 = Other Republican	2 = Male	1=Now married	1=Working full-time
6=65-74	5=Masters degree or higher	5=$75,000 to $99,999	4 = West-North Central	0.5741	1=White, non-Hispanic	0 = Democrat / undecided	2 = Male	1=Now married	3=Not working, retired
7=75+	3=Some college or Associates degree	6=$100,000 to $149,999	8 = Mountain	0.5989	1=White, non-Hispanic	0 = Democrat / undecided	1 = Female	1=Now married	3=Not working, retired
4=45-54	2=High school graduate (high school diploma or the equivalent GED)	6=$100,000 to $149,999	9 = Pacific	2.0755	3=Hispanic, any race	0 = Democrat / undecided	2 = Male	1=Now married	1=Working full-time
6=65-74	3=Some college or Associates degree	5=$75,000 to $99,999	5 = South Atlantic	0.6515	1=White, non-Hispanic	1 = Other Republican	1 = Female	1=Now married	3=Not working, retired
4=45-54	2=High school graduate (high school diploma or the equivalent GED)	4=$50,000 to $74,999	8 = Mountain	0.7264	1=White, non-Hispanic	1 = Other Republican	2 = Male	1=Now married	1=Working full-time
7=75+	4=Bachelors degree	7=$150,000 or more	8 = Mountain	0.6026	1=White, non-Hispanic	0 = Democrat / undecided	2 = Male	1=Now married	3=Not working, retired
7=75+	2=High school graduate (high school diploma or the equivalent GED)	5=$75,000 to $99,999	9 = Pacific	0.6677	1=White, non-Hispanic	3 = MAGA Republican	2 = Male	1=Now married	3=Not working, retired
3=35-44	4=Bachelors degree	4=$50,000 to $74,999	5 = South Atlantic	0.9745	1=White, non-Hispanic	1 = Other Republican	2 = Male	4=Never married	1=Working full-time
3=35-44	2=High school graduate (high school diploma or the equivalent GED)	3=$25,000 to $49,999	9 = Pacific	0.5941	7=2+ races, non-Hispanic	0 = Democrat / undecided	2 = Male	4=Never married	2=Working part-time
6=65-74	2=High school graduate (high school diploma or the equivalent GED)	4=$50,000 to $74,999	3 = East-North Central	0.7454	1=White, non-Hispanic	0 = Democrat / undecided	2 = Male	1=Now married	3=Not working, retired
5=55-64	4=Bachelors degree	5=$75,000 to $99,999	8 = Mountain	0.411	1=White, non-Hispanic	2 = Strong Republican	1 = Female	1=Now married	3=Not working, retired
7=75+	1=No high school diploma or GED	2=$10,000 to $24,999	5 = South Atlantic	0.6572	1=White, non-Hispanic		2 = Male	2=Widowed	3=Not working, retired
4=45-54	4=Bachelors degree	7=$150,000 or more	2 = Mid-Atlantic	0.4976	1=White, non-Hispanic	2 = Strong Republican	2 = Male	1=Now married	1=Working full-time
5=55-64	3=Some college or Associates degree	3=$25,000 to $49,999	3 = East-North Central	0.6381	2=Black, non-Hispanic	0 = Democrat / undecided	2 = Male	1=Now married	1=Working full-time
3=35-44	1=No high school diploma or GED	3=$25,000 to $49,999	7 = West-South Central	1.7268	3=Hispanic, any race		1 = Female	1=Now married	4=Not working, not retired
6=65-74	3=Some college or Associates degree	3=$25,000 to $49,999	7 = West-South Central	0.5447	1=White, non-Hispanic	1 = Other Republican	1 = Female	1=Now married	3=Not working, retired
6=65-74	5=Masters degree or higher	6=$100,000 to $149,999	4 = West-North Central	0.4716	1=White, non-Hispanic	0 = Democrat / undecided	1 = Female	2=Widowed	3=Not working, retired
5=55-64	3=Some college or Associates degree	3=$25,000 to $49,999	5 = South Atlantic	0.5716	1=White, non-Hispanic	3 = MAGA Republican	1 = Female	1=Now married	4=Not working, not retired
5=55-64	4=Bachelors degree	6=$100,000 to $149,999	6 = East-South Central	0.9788	2=Black, non-Hispanic	0 = Democrat / undecided	1 = Female	1=Now married	1=Working full-time
7=75+	4=Bachelors degree	3=$25,000 to $49,999	5 = South Atlantic	0.5073	1=White, non-Hispanic	3 = MAGA Republican	2 = Male	1=Now married	3=Not working, retired
7=75+	3=Some college or Associates degree	3=$25,000 to $49,999	9 = Pacific	0.5045	1=White, non-Hispanic	0 = Democrat / undecided	2 = Male	3=Divorced or Separated	3=Not working, retired
6=65-74	5=Masters degree or higher	6=$100,000 to $149,999	8 = Mountain	0.4751	1=White, non-Hispanic	1 = Other Republican	1 = Female	3=Divorced or Separated	1=Working full-time
4=45-54	4=Bachelors degree	6=$100,000 to $149,999	5 = South Atlantic	0.4059	7=2+ races, non-Hispanic		1 = Female	3=Divorced or Separated	1=Working full-time
5=55-64	3=Some college or Associates degree	5=$75,000 to $99,999	7 = West-South Central	0.8133	3=Hispanic, any race	0 = Democrat / undecided	2 = Male	1=Now married	1=Working full-time
6=65-74	5=Masters degree or higher	6=$100,000 to $149,999	7 = West-South Central	1.0416	1=White, non-Hispanic	0 = Democrat / undecided	1 = Female	4=Never married	2=Working part-time
7=75+	3=Some college or Associates degree	4=$50,000 to $74,999	8 = Mountain	0.5562	1=White, non-Hispanic		1 = Female	1=Now married	3=Not working, retired
2=25-34	5=Masters degree or higher	5=$75,000 to $99,999	5 = South Atlantic	1.0084	1=White, non-Hispanic	0 = Democrat / undecided	1 = Female	1=Now married	1=Working full-time
5=55-64	4=Bachelors degree	6=$100,000 to $149,999	3 = East-North Central	0.6358	1=White, non-Hispanic	0 = Democrat / undecided	2 = Male	3=Divorced or Separated	1=Working full-time
6=65-74	5=Masters degree or higher	4=$50,000 to $74,999	7 = West-South Central	0.5906	1=White, non-Hispanic	2 = Strong Republican	1 = Female	1=Now married	2=Working part-time
4=45-54	3=Some college or Associates degree	7=$150,000 or more	7 = West-South Central	1.0995	3=Hispanic, any race		1 = Female	1=Now married	4=Not working, not retired
5=55-64	1=No high school diploma or GED	3=$25,000 to $49,999	3 = East-North Central	1.6074	3=Hispanic, any race	0 = Democrat / undecided	1 = Female	1=Now married	4=Not working, not retired
7=75+	5=Masters degree or higher	7=$150,000 or more	5 = South Atlantic	0.5146	1=White, non-Hispanic	2 = Strong Republican	2 = Male	1=Now married	3=Not working, retired
6=65-74	2=High school graduate (high school diploma or the equivalent GED)	3=$25,000 to $49,999	5 = South Atlantic	0.9756	2=Black, non-Hispanic	0 = Democrat / undecided	2 = Male	1=Now married	2=Working part-time
5=55-64	5=Masters degree or higher	7=$150,000 or more	3 = East-North Central	0.6774	3=Hispanic, any race	0 = Democrat / undecided	2 = Male	4=Never married	2=Working part-time
7=75+	3=Some college or Associates degree	3=$25,000 to $49,999	9 = Pacific	0.5485	1=White, non-Hispanic		2 = Male	3=Divorced or Separated	3=Not working, retired
3=35-44	4=Bachelors degree	4=$50,000 to $74,999	8 = Mountain	0.6043	1=White, non-Hispanic		2 = Male	4=Never married	1=Working full-time
7=75+	1=No high school diploma or GED	3=$25,000 to $49,999	3 = East-North Central	0.9291	1=White, non-Hispanic	3 = MAGA Republican	1 = Female	1=Now married	3=Not working, retired
7=75+	2=High school graduate (high school diploma or the equivalent GED)	3=$25,000 to $49,999	3 = East-North Central	0.6552	1=White, non-Hispanic	0 = Democrat / undecided	2 = Male	2=Widowed	3=Not working, retired
5=55-64	2=High school graduate (high school diploma or the equivalent GED)	3=$25,000 to $49,999	5 = South Atlantic	0.7256	1=White, non-Hispanic	0 = Democrat / undecided	2 = Male	1=Now married	3=Not working, retired
2=25-34	2=High school graduate (high school diploma or the equivalent GED)	1=Less than $10,000	9 = Pacific	2.1238	2=Black, non-Hispanic	0 = Democrat / undecided	2 = Male	4=Never married	1=Working full-time
6=65-74	4=Bachelors degree	5=$75,000 to $99,999	1 = New England	0.6569	1=White, non-Hispanic	0 = Democrat / undecided	2 = Male	1=Now married	3=Not working, retired
5=55-64	4=Bachelors degree	6=$100,000 to $149,999	5 = South Atlantic	0.6556	3=Hispanic, any race		3 = Other	1=Now married	1=Working full-time
6=65-74	4=Bachelors degree	6=$100,000 to $149,999	9 = Pacific	0.6317	1=White, non-Hispanic	1 = Other Republican	2 = Male	1=Now married	1=Working full-time
7=75+	2=High school graduate (high school diploma or the equivalent GED)	7=$150,000 or more	1 = New England	0.7993	1=White, non-Hispanic	3 = MAGA Republican	1 = Female	1=Now married	4=Not working, not retired
7=75+	4=Bachelors degree	5=$75,000 to $99,999	2 = Mid-Atlantic	0.7019	1=White, non-Hispanic	0 = Democrat / undecided	1 = Female	3=Divorced or Separated	3=Not working, retired
6=65-74	2=High school graduate (high school diploma or the equivalent GED)	4=$50,000 to $74,999	7 = West-South Central	1.0103	1=White, non-Hispanic	1 = Other Republican	1 = Female	1=Now married	3=Not working, retired
7=75+	2=High school graduate (high school diploma or the equivalent GED)	3=$25,000 to $49,999	2 = Mid-Atlantic	0.6469	1=White, non-Hispanic	2 = Strong Republican	2 = Male	1=Now married	3=Not working, retired
6=65-74	4=Bachelors degree	4=$50,000 to $74,999	3 = East-North Central	0.5831	2=Black, non-Hispanic	1 = Other Republican	2 = Male	1=Now married	2=Working part-time
6=65-74	2=High school graduate (high school diploma or the equivalent GED)	4=$50,000 to $74,999	9 = Pacific	0.7481	1=White, non-Hispanic			1=Now married	3=Not working, retired
6=65-74	4=Bachelors degree	6=$100,000 to $149,999	9 = Pacific	0.511	1=White, non-Hispanic	0 = Democrat / undecided	1 = Female	1=Now married	3=Not working, retired
3=35-44	2=High school graduate (high school diploma or the equivalent GED)	3=$25,000 to $49,999	5 = South Atlantic	1.0648	1=White, non-Hispanic	2 = Strong Republican	2 = Male	3=Divorced or Separated	4=Not working, not retired
6=65-74	3=Some college or Associates degree	3=$25,000 to $49,999	8 = Mountain	0.5284	1=White, non-Hispanic	3 = MAGA Republican	1 = Female	2=Widowed	3=Not working, retired
2=25-34	5=Masters degree or higher	7=$150,000 or more	4 = West-North Central	0.8796	1=White, non-Hispanic	3 = MAGA Republican	1 = Female	1=Now married	4=Not working, not retired
5=55-64	4=Bachelors degree	3=$25,000 to $49,999	3 = East-North Central	0.5224	1=White, non-Hispanic	0 = Democrat / undecided	1 = Female	1=Now married	3=Not working, retired
7=75+	2=High school graduate (high school diploma or the equivalent GED)	3=$25,000 to $49,999	3 = East-North Central	0.7963	1=White, non-Hispanic	0 = Democrat / undecided	1 = Female	1=Now married	3=Not working, retired
5=55-64	4=Bachelors degree	7=$150,000 or more	2 = Mid-Atlantic	0.5906	1=White, non-Hispanic	2 = Strong Republican	1 = Female	1=Now married	1=Working full-time
4=45-54	4=Bachelors degree	5=$75,000 to $99,999	9 = Pacific	0.7494	5=Asian American / Pacific Islander	0 = Democrat / undecided	2 = Male	1=Now married	1=Working full-time
6=65-74	4=Bachelors degree	3=$25,000 to $49,999	9 = Pacific	0.3886	2=Black, non-Hispanic	0 = Democrat / undecided	1 = Female	1=Now married	2=Working part-time
6=65-74	2=High school graduate (high school diploma or the equivalent GED)	4=$50,000 to $74,999	2 = Mid-Atlantic	1.0558	1=White, non-Hispanic	3 = MAGA Republican	1 = Female	1=Now married	3=Not working, retired
5=55-64	2=High school graduate (high school diploma or the equivalent GED)	4=$50,000 to $74,999	1 = New England	0.7775	1=White, non-Hispanic	2 = Strong Republican	2 = Male	4=Never married	4=Not working, not retired
7=75+	5=Masters degree or higher	6=$100,000 to $149,999	7 = West-South Central	1.0968	1=White, non-Hispanic	3 = MAGA Republican	1 = Female	1=Now married	2=Working part-time
5=55-64	3=Some college or Associates degree	4=$50,000 to $74,999	2 = Mid-Atlantic	0.8575	1=White, non-Hispanic	3 = MAGA Republican	2 = Male	1=Now married	3=Not working, retired
5=55-64	4=Bachelors degree	4=$50,000 to $74,999	9 = Pacific	0.7214	1=White, non-Hispanic	3 = MAGA Republican	2 = Male	4=Never married	1=Working full-time
6=65-74	3=Some college or Associates degree	4=$50,000 to $74,999	9 = Pacific	0.7767	1=White, non-Hispanic	0 = Democrat / undecided	1 = Female	4=Never married	3=Not working, retired
5=55-64	2=High school graduate (high school diploma or the equivalent GED)	5=$75,000 to $99,999	9 = Pacific	0.5682	2=Black, non-Hispanic		2 = Male	1=Now married	2=Working part-time
6=65-74	2=High school graduate (high school diploma or the equivalent GED)	7=$150,000 or more	2 = Mid-Atlantic	0.7084	1=White, non-Hispanic	0 = Democrat / undecided	1 = Female	1=Now married	3=Not working, retired
7=75+	2=High school graduate (high school diploma or the equivalent GED)	4=$50,000 to $74,999	5 = South Atlantic	0.8336	1=White, non-Hispanic	0 = Democrat / undecided	1 = Female	1=Now married	3=Not working, retired
2=25-34	5=Masters degree or higher	6=$100,000 to $149,999	4 = West-North Central	0.9266	1=White, non-Hispanic	1 = Other Republican	1 = Female	4=Never married	1=Working full-time
6=65-74	2=High school graduate (high school diploma or the equivalent GED)	3=$25,000 to $49,999	3 = East-North Central	0.6272	1=White, non-Hispanic		2 = Male	1=Now married	3=Not working, retired
3=35-44	5=Masters degree or higher	7=$150,000 or more	2 = Mid-Atlantic	0.4865	6=Some other race, non-Hispanic	0 = Democrat / undecided	1 = Female	1=Now married	1=Working full-time
4=45-54	5=Masters degree or higher	7=$150,000 or more	7 = West-South Central	0.9814	1=White, non-Hispanic	1 = Other Republican	2 = Male	1=Now married	1=Working full-time
6=65-74	4=Bachelors degree	4=$50,000 to $74,999	7 = West-South Central	0.7513	1=White, non-Hispanic	3 = MAGA Republican	2 = Male	1=Now married	1=Working full-time
6=65-74	3=Some college or Associates degree	5=$75,000 to $99,999	2 = Mid-Atlantic	0.6263	1=White, non-Hispanic	1 = Other Republican	2 = Male	1=Now married	3=Not working, retired
6=65-74	3=Some college or Associates degree	4=$50,000 to $74,999	9 = Pacific	0.7571	1=White, non-Hispanic	0 = Democrat / undecided	1 = Female	1=Now married	3=Not working, retired
6=65-74	4=Bachelors degree	7=$150,000 or more	5 = South Atlantic	0.4857	1=White, non-Hispanic	3 = MAGA Republican	1 = Female	1=Now married	3=Not working, retired
6=65-74	5=Masters degree or higher	5=$75,000 to $99,999	8 = Mountain	0.363	1=White, non-Hispanic	0 = Democrat / undecided	2 = Male	1=Now married	1=Working full-time
6=65-74	5=Masters degree or higher	7=$150,000 or more	2 = Mid-Atlantic	0.8489	1=White, non-Hispanic	0 = Democrat / undecided	1 = Female	1=Now married	3=Not working, retired
5=55-64	3=Some college or Associates degree	3=$25,000 to $49,999	7 = West-South Central	0.7729	1=White, non-Hispanic	2 = Strong Republican	2 = Male	1=Now married	3=Not working, retired
7=75+	2=High school graduate (high school diploma or the equivalent GED)	3=$25,000 to $49,999	9 = Pacific	0.675	2=Black, non-Hispanic	0 = Democrat / undecided	2 = Male	3=Divorced or Separated	3=Not working, retired
6=65-74	3=Some college or Associates degree	4=$50,000 to $74,999	5 = South Atlantic	0.6748	2=Black, non-Hispanic		2 = Male	4=Never married	3=Not working, retired
5=55-64	3=Some college or Associates degree	7=$150,000 or more	2 = Mid-Atlantic	0.7999	1=White, non-Hispanic	1 = Other Republican	2 = Male	1=Now married	1=Working full-time
5=55-64	3=Some college or Associates degree	2=$10,000 to $24,999	8 = Mountain	0.7592	1=White, non-Hispanic	2 = Strong Republican	1 = Female	3=Divorced or Separated	3=Not working, retired
7=75+	3=Some college or Associates degree	3=$25,000 to $49,999	4 = West-North Central	0.7996	1=White, non-Hispanic	1 = Other Republican	2 = Male	1=Now married	3=Not working, retired
5=55-64	2=High school graduate (high school diploma or the equivalent GED)	3=$25,000 to $49,999	9 = Pacific	0.7477	1=White, non-Hispanic		2 = Male	4=Never married	1=Working full-time
4=45-54	3=Some college or Associates degree	5=$75,000 to $99,999	4 = West-North Central	0.9756	1=White, non-Hispanic	1 = Other Republican	1 = Female	4=Never married	1=Working full-time
4=45-54	3=Some college or Associates degree	7=$150,000 or more	2 = Mid-Atlantic	1.6277	5=Asian American / Pacific Islander	0 = Democrat / undecided	1 = Female	1=Now married	1=Working full-time
5=55-64	2=High school graduate (high school diploma or the equivalent GED)	5=$75,000 to $99,999	9 = Pacific	1.0394	1=White, non-Hispanic	0 = Democrat / undecided	1 = Female	1=Now married	4=Not working, not retired
3=35-44	3=Some college or Associates degree	7=$150,000 or more	9 = Pacific	1.0843	1=White, non-Hispanic	3 = MAGA Republican	1 = Female	4=Never married	1=Working full-time
6=65-74	5=Masters degree or higher	4=$50,000 to $74,999	7 = West-South Central	0.9587	3=Hispanic, any race	3 = MAGA Republican	1 = Female	1=Now married	2=Working part-time
7=75+	2=High school graduate (high school diploma or the equivalent GED)	3=$25,000 to $49,999	4 = West-North Central	0.8866	1=White, non-Hispanic	0 = Democrat / undecided	2 = Male	1=Now married	3=Not working, retired
6=65-74	2=High school graduate (high school diploma or the equivalent GED)	3=$25,000 to $49,999	8 = Mountain	1.0065	1=White, non-Hispanic	1 = Other Republican	1 = Female	1=Now married	3=Not working, retired
4=45-54	3=Some college or Associates degree	6=$100,000 to $149,999	6 = East-South Central	0.9431	3=Hispanic, any race	0 = Democrat / undecided	3 = Other	3=Divorced or Separated	1=Working full-time
5=55-64	3=Some college or Associates degree	4=$50,000 to $74,999	5 = South Atlantic	1.3862	2=Black, non-Hispanic	3 = MAGA Republican	2 = Male	1=Now married	3=Not working, retired
5=55-64	3=Some college or Associates degree	5=$75,000 to $99,999	7 = West-South Central	0.8748	1=White, non-Hispanic	0 = Democrat / undecided	1 = Female	1=Now married	4=Not working, not retired
6=65-74	3=Some college or Associates degree	5=$75,000 to $99,999	2 = Mid-Atlantic	0.5658	1=White, non-Hispanic	0 = Democrat / undecided	1 = Female	1=Now married	2=Working part-time
7=75+	3=Some college or Associates degree	3=$25,000 to $49,999	5 = South Atlantic	0.5905	1=White, non-Hispanic		2 = Male	2=Widowed	3=Not working, retired
6=65-74	5=Masters degree or higher	5=$75,000 to $99,999	5 = South Atlantic	0.5907	1=White, non-Hispanic	0 = Democrat / undecided	1 = Female	1=Now married	2=Working part-time
6=65-74	2=High school graduate (high school diploma or the equivalent GED)	4=$50,000 to $74,999	9 = Pacific	0.736	1=White, non-Hispanic	0 = Democrat / undecided	2 = Male	1=Now married	2=Working part-time
7=75+	5=Masters degree or higher	7=$150,000 or more	9 = Pacific	0.4994	1=White, non-Hispanic	0 = Democrat / undecided	2 = Male	1=Now married	3=Not working, retired
5=55-64	3=Some college or Associates degree	3=$25,000 to $49,999	6 = East-South Central	1.1076	1=White, non-Hispanic	3 = MAGA Republican	2 = Male	1=Now married	1=Working full-time
3=35-44	5=Masters degree or higher	7=$150,000 or more	7 = West-South Central	1.2961	1=White, non-Hispanic	0 = Democrat / undecided	2 = Male	1=Now married	1=Working full-time
5=55-64	2=High school graduate (high school diploma or the equivalent GED)	6=$100,000 to $149,999	4 = West-North Central	1.2052	3=Hispanic, any race	3 = MAGA Republican	1 = Female	1=Now married	3=Not working, retired
5=55-64	2=High school graduate (high school diploma or the equivalent GED)	5=$75,000 to $99,999	3 = East-North Central	1.0447	1=White, non-Hispanic	1 = Other Republican	1 = Female	1=Now married	1=Working full-time
7=75+	3=Some college or Associates degree	5=$75,000 to $99,999	5 = South Atlantic	0.6515	1=White, non-Hispanic	1 = Other Republican	1 = Female	1=Now married	3=Not working, retired
6=65-74	2=High school graduate (high school diploma or the equivalent GED)	3=$25,000 to $49,999	7 = West-South Central	1.0291	3=Hispanic, any race	0 = Democrat / undecided	1 = Female	1=Now married	4=Not working, not retired
3=35-44	4=Bachelors degree	7=$150,000 or more	3 = East-North Central	0.9223	1=White, non-Hispanic	1 = Other Republican	2 = Male	1=Now married	1=Working full-time
2=25-34	5=Masters degree or higher	7=$150,000 or more	5 = South Atlantic	1.1281	1=White, non-Hispanic	1 = Other Republican	1 = Female	1=Now married	1=Working full-time
5=55-64	2=High school graduate (high school diploma or the equivalent GED)	4=$50,000 to $74,999	4 = West-North Central	0.9822	1=White, non-Hispanic	3 = MAGA Republican	1 = Female	3=Divorced or Separated	4=Not working, not retired
6=65-74	4=Bachelors degree	7=$150,000 or more	2 = Mid-Atlantic	0.7626	2=Black, non-Hispanic	0 = Democrat / undecided	1 = Female	1=Now married	2=Working part-time
5=55-64	4=Bachelors degree	7=$150,000 or more	3 = East-North Central	0.789	1=White, non-Hispanic	1 = Other Republican	2 = Male	1=Now married	1=Working full-time
5=55-64	5=Masters degree or higher	6=$100,000 to $149,999	4 = West-North Central	0.8311	1=White, non-Hispanic	0 = Democrat / undecided	1 = Female	1=Now married	1=Working full-time
3=35-44	5=Masters degree or higher	7=$150,000 or more	9 = Pacific	0.8495	1=White, non-Hispanic	0 = Democrat / undecided	2 = Male	1=Now married	1=Working full-time
5=55-64	4=Bachelors degree	7=$150,000 or more	9 = Pacific	0.461	1=White, non-Hispanic	3 = MAGA Republican	1 = Female	1=Now married	2=Working part-time
7=75+	3=Some college or Associates degree	4=$50,000 to $74,999	6 = East-South Central	0.6886	1=White, non-Hispanic	3 = MAGA Republican	2 = Male	1=Now married	3=Not working, retired
5=55-64	4=Bachelors degree	7=$150,000 or more	1 = New England	0.6153	1=White, non-Hispanic	0 = Democrat / undecided	1 = Female	1=Now married	1=Working full-time
6=65-74	2=High school graduate (high school diploma or the equivalent GED)	4=$50,000 to $74,999	7 = West-South Central	0.6688	3=Hispanic, any race	0 = Democrat / undecided	1 = Female	1=Now married	1=Working full-time
5=55-64	3=Some college or Associates degree	7=$150,000 or more	8 = Mountain	0.9963	1=White, non-Hispanic	1 = Other Republican	1 = Female	1=Now married	3=Not working, retired
7=75+	2=High school graduate (high school diploma or the equivalent GED)	4=$50,000 to $74,999	7 = West-South Central	1.0103	1=White, non-Hispanic	0 = Democrat / undecided	1 = Female	1=Now married	3=Not working, retired
6=65-74	3=Some college or Associates degree	3=$25,000 to $49,999	9 = Pacific	0.5193	1=White, non-Hispanic	0 = Democrat / undecided	2 = Male	1=Now married	3=Not working, retired
6=65-74	5=Masters degree or higher	6=$100,000 to $149,999	5 = South Atlantic	0.5063	1=White, non-Hispanic	1 = Other Republican	2 = Male	1=Now married	3=Not working, retired
5=55-64	4=Bachelors degree	5=$75,000 to $99,999	6 = East-South Central	0.9047	1=White, non-Hispanic		1 = Female	4=Never married	1=Working full-time
5=55-64	3=Some college or Associates degree	6=$100,000 to $149,999	9 = Pacific	0.8797	1=White, non-Hispanic	1 = Other Republican	2 = Male	1=Now married	2=Working part-time
6=65-74	3=Some college or Associates degree	4=$50,000 to $74,999	1 = New England	0.8289	1=White, non-Hispanic	1 = Other Republican	1 = Female	1=Now married	2=Working part-time
5=55-64	4=Bachelors degree	7=$150,000 or more	5 = South Atlantic	0.6057	1=White, non-Hispanic	3 = MAGA Republican	2 = Male	1=Now married	1=Working full-time
7=75+	5=Masters degree or higher	7=$150,000 or more	5 = South Atlantic	0.5017	1=White, non-Hispanic	2 = Strong Republican	2 = Male	1=Now married	1=Working full-time
7=75+	4=Bachelors degree	4=$50,000 to $74,999	5 = South Atlantic	0.6681	1=White, non-Hispanic	1 = Other Republican	1 = Female	2=Widowed	3=Not working, retired
7=75+	5=Masters degree or higher	5=$75,000 to $99,999	9 = Pacific	0.5126	1=White, non-Hispanic	1 = Other Republican	2 = Male	1=Now married	3=Not working, retired
6=65-74	3=Some college or Associates degree	3=$25,000 to $49,999	7 = West-South Central	0.89	1=White, non-Hispanic	0 = Democrat / undecided	1 = Female	1=Now married	3=Not working, retired
5=55-64	3=Some college or Associates degree	7=$150,000 or more	2 = Mid-Atlantic	0.892	1=White, non-Hispanic	1 = Other Republican	1 = Female	1=Now married	2=Working part-time
6=65-74	5=Masters degree or higher	4=$50,000 to $74,999	5 = South Atlantic	0.5325	1=White, non-Hispanic		1 = Female	2=Widowed	1=Working full-time
6=65-74	3=Some college or Associates degree	7=$150,000 or more	2 = Mid-Atlantic	0.8388	1=White, non-Hispanic	1 = Other Republican	1 = Female	1=Now married	3=Not working, retired
7=75+	2=High school graduate (high school diploma or the equivalent GED)	6=$100,000 to $149,999	6 = East-South Central	1.0059	1=White, non-Hispanic		2 = Male	1=Now married	3=Not working, retired
6=65-74	5=Masters degree or higher	4=$50,000 to $74,999	3 = East-North Central	0.449	1=White, non-Hispanic	0 = Democrat / undecided	1 = Female	1=Now married	2=Working part-time
4=45-54	4=Bachelors degree	6=$100,000 to $149,999	2 = Mid-Atlantic	0.9991	1=White, non-Hispanic	0 = Democrat / undecided	1 = Female	1=Now married	1=Working full-time
6=65-74	4=Bachelors degree	3=$25,000 to $49,999	6 = East-South Central	0.5457	1=White, non-Hispanic	3 = MAGA Republican	2 = Male	1=Now married	3=Not working, retired
7=75+	5=Masters degree or higher	4=$50,000 to $74,999	2 = Mid-Atlantic	0.7494	1=White, non-Hispanic	0 = Democrat / undecided	1 = Female	3=Divorced or Separated	3=Not working, retired
5=55-64	3=Some college or Associates degree	6=$100,000 to $149,999	2 = Mid-Atlantic	0.887	1=White, non-Hispanic	0 = Democrat / undecided	1 = Female	1=Now married	1=Working full-time
6=65-74	5=Masters degree or higher	7=$150,000 or more	7 = West-South Central	0.8471	1=White, non-Hispanic	3 = MAGA Republican	2 = Male	1=Now married	1=Working full-time
4=45-54	5=Masters degree or higher	4=$50,000 to $74,999	9 = Pacific	0.7735	1=White, non-Hispanic	0 = Democrat / undecided	1 = Female	4=Never married	2=Working part-time
7=75+	3=Some college or Associates degree	3=$25,000 to $49,999	3 = East-North Central	0.9139	2=Black, non-Hispanic	0 = Democrat / undecided	1 = Female	3=Divorced or Separated	3=Not working, retired
7=75+	3=Some college or Associates degree	4=$50,000 to $74,999	1 = New England	0.5822	1=White, non-Hispanic	0 = Democrat / undecided	2 = Male	2=Widowed	3=Not working, retired
6=65-74	4=Bachelors degree	7=$150,000 or more	2 = Mid-Atlantic	0.8044	1=White, non-Hispanic	1 = Other Republican	1 = Female	1=Now married	3=Not working, retired
2=25-34	3=Some college or Associates degree	4=$50,000 to $74,999	9 = Pacific	1.0514	1=White, non-Hispanic	3 = MAGA Republican	2 = Male	1=Now married	1=Working full-time
7=75+	2=High school graduate (high school diploma or the equivalent GED)	3=$25,000 to $49,999	5 = South Atlantic	0.6933	1=White, non-Hispanic	2 = Strong Republican	1 = Female	2=Widowed	3=Not working, retired
5=55-64	4=Bachelors degree	7=$150,000 or more	9 = Pacific	0.5397	1=White, non-Hispanic	0 = Democrat / undecided	2 = Male	1=Now married	3=Not working, retired
3=35-44	2=High school graduate (high school diploma or the equivalent GED)	6=$100,000 to $149,999	5 = South Atlantic	1.1214	1=White, non-Hispanic	3 = MAGA Republican	2 = Male	1=Now married	4=Not working, not retired
7=75+	5=Masters degree or higher	5=$75,000 to $99,999	3 = East-North Central	0.5633	1=White, non-Hispanic	3 = MAGA Republican	2 = Male	1=Now married	2=Working part-time
5=55-64	4=Bachelors degree	7=$150,000 or more	7 = West-South Central	1.0226	1=White, non-Hispanic	1 = Other Republican	1 = Female	1=Now married	1=Working full-time
7=75+	3=Some college or Associates degree	3=$25,000 to $49,999	9 = Pacific	0.5485	1=White, non-Hispanic	0 = Democrat / undecided	2 = Male	1=Now married	3=Not working, retired
7=75+	3=Some college or Associates degree	7=$150,000 or more	7 = West-South Central	0.83	3=Hispanic, any race	1 = Other Republican	2 = Male	1=Now married	3=Not working, retired
6=65-74	3=Some college or Associates degree	7=$150,000 or more	5 = South Atlantic	0.705	1=White, non-Hispanic	0 = Democrat / undecided	2 = Male	1=Now married	1=Working full-time
5=55-64	3=Some college or Associates degree	2=$10,000 to $24,999	7 = West-South Central	0.4299	3=Hispanic, any race	0 = Democrat / undecided	2 = Male	3=Divorced or Separated	3=Not working, retired
2=25-34	5=Masters degree or higher	7=$150,000 or more	9 = Pacific	0.8685	1=White, non-Hispanic	0 = Democrat / undecided	1 = Female	1=Now married	1=Working full-time
7=75+	3=Some college or Associates degree	7=$150,000 or more	9 = Pacific	0.7637	1=White, non-Hispanic	2 = Strong Republican	1 = Female	1=Now married	3=Not working, retired
6=65-74	2=High school graduate (high school diploma or the equivalent GED)	4=$50,000 to $74,999	5 = South Atlantic	0.8336	1=White, non-Hispanic	1 = Other Republican	1 = Female	1=Now married	3=Not working, retired
6=65-74	3=Some college or Associates degree	3=$25,000 to $49,999	3 = East-North Central	0.7066	1=White, non-Hispanic	0 = Democrat / undecided	2 = Male	1=Now married	3=Not working, retired
6=65-74	2=High school graduate (high school diploma or the equivalent GED)	6=$100,000 to $149,999	5 = South Atlantic	0.5998	1=White, non-Hispanic	0 = Democrat / undecided	2 = Male	1=Now married	3=Not working, retired
3=35-44	4=Bachelors degree	7=$150,000 or more	9 = Pacific	0.9166	1=White, non-Hispanic	0 = Democrat / undecided	1 = Female	4=Never married	1=Working full-time
4=45-54	2=High school graduate (high school diploma or the equivalent GED)	6=$100,000 to $149,999	2 = Mid-Atlantic	0.9976	1=White, non-Hispanic	3 = MAGA Republican	2 = Male	1=Now married	1=Working full-time
6=65-74	2=High school graduate (high school diploma or the equivalent GED)	5=$75,000 to $99,999	4 = West-North Central	0.7003	1=White, non-Hispanic	1 = Other Republican	2 = Male	1=Now married	3=Not working, retired
7=75+	3=Some college or Associates degree	4=$50,000 to $74,999	3 = East-North Central	0.5621	1=White, non-Hispanic	1 = Other Republican	2 = Male	2=Widowed	3=Not working, retired
3=35-44	4=Bachelors degree	7=$150,000 or more	5 = South Atlantic	1.0605	1=White, non-Hispanic	3 = MAGA Republican	1 = Female	1=Now married	2=Working part-time
7=75+	3=Some college or Associates degree	2=$10,000 to $24,999	4 = West-North Central	0.5119	1=White, non-Hispanic	1 = Other Republican	1 = Female	1=Now married	3=Not working, retired
7=75+	4=Bachelors degree	6=$100,000 to $149,999	3 = East-North Central	0.7137	1=White, non-Hispanic		1 = Female	1=Now married	3=Not working, retired
4=45-54	5=Masters degree or higher	7=$150,000 or more	9 = Pacific	0.8677	1=White, non-Hispanic	0 = Democrat / undecided	1 = Female	1=Now married	1=Working full-time
6=65-74	5=Masters degree or higher	7=$150,000 or more	9 = Pacific	0.4994	1=White, non-Hispanic	0 = Democrat / undecided	2 = Male	1=Now married	3=Not working, retired
5=55-64	5=Masters degree or higher	7=$150,000 or more	7 = West-South Central	1.0934	5=Asian American / Pacific Islander		2 = Male	1=Now married	1=Working full-time
7=75+	4=Bachelors degree	4=$50,000 to $74,999	1 = New England	0.8259	1=White, non-Hispanic	3 = MAGA Republican	2 = Male	1=Now married	3=Not working, retired
4=45-54	3=Some college or Associates degree	1=Less than $10,000	3 = East-North Central	0.8126	2=Black, non-Hispanic	0 = Democrat / undecided	1 = Female	4=Never married	4=Not working, not retired
5=55-64	3=Some college or Associates degree	5=$75,000 to $99,999	5 = South Atlantic	0.901	1=White, non-Hispanic	0 = Democrat / undecided	2 = Male	3=Divorced or Separated	1=Working full-time
4=45-54	5=Masters degree or higher	7=$150,000 or more	9 = Pacific	0.7256	1=White, non-Hispanic	0 = Democrat / undecided	2 = Male	1=Now married	1=Working full-time
4=45-54	2=High school graduate (high school diploma or the equivalent GED)	3=$25,000 to $49,999	2 = Mid-Atlantic	0.8466	1=White, non-Hispanic		1 = Female	4=Never married	1=Working full-time
6=65-74	3=Some college or Associates degree	4=$50,000 to $74,999	7 = West-South Central	1.6664	4=American Indian or Alaska Native, non-Hispanic	3 = MAGA Republican	2 = Male	1=Now married	3=Not working, retired
7=75+	4=Bachelors degree	7=$150,000 or more	8 = Mountain	0.5418	1=White, non-Hispanic		2 = Male	1=Now married	3=Not working, retired
5=55-64	2=High school graduate (high school diploma or the equivalent GED)	4=$50,000 to $74,999	5 = South Atlantic	0.7411	1=White, non-Hispanic	1 = Other Republican	1 = Female	1=Now married	1=Working full-time
6=65-74	1=No high school diploma or GED	2=$10,000 to $24,999	7 = West-South Central	2.0651	4=American Indian or Alaska Native, non-Hispanic	3 = MAGA Republican	1 = Female	1=Now married	4=Not working, not retired
7=75+	5=Masters degree or higher	6=$100,000 to $149,999	5 = South Atlantic	0.5063	1=White, non-Hispanic	0 = Democrat / undecided	2 = Male	1=Now married	2=Working part-time
2=25-34	3=Some college or Associates degree	7=$150,000 or more	9 = Pacific	2.038	1=White, non-Hispanic	1 = Other Republican	2 = Male	1=Now married	1=Working full-time
2=25-34	5=Masters degree or higher	6=$100,000 to $149,999	2 = Mid-Atlantic	1.094	1=White, non-Hispanic	1 = Other Republican	1 = Female	1=Now married	1=Working full-time
6=65-74	3=Some college or Associates degree	3=$25,000 to $49,999	9 = Pacific	0.5193	1=White, non-Hispanic		2 = Male	1=Now married	3=Not working, retired
7=75+	3=Some college or Associates degree	6=$100,000 to $149,999	9 = Pacific	0.691	1=White, non-Hispanic		2 = Male	1=Now married	3=Not working, retired
5=55-64	1=No high school diploma or GED	6=$100,000 to $149,999	9 = Pacific	0.7353	1=White, non-Hispanic		1 = Female	1=Now married	4=Not working, not retired
6=65-74	2=High school graduate (high school diploma or the equivalent GED)	7=$150,000 or more	5 = South Atlantic	0.5755	1=White, non-Hispanic	3 = MAGA Republican	1 = Female	1=Now married	3=Not working, retired
2=25-34	2=High school graduate (high school diploma or the equivalent GED)	3=$25,000 to $49,999	9 = Pacific	0.8054	2=Black, non-Hispanic	0 = Democrat / undecided	2 = Male	4=Never married	4=Not working, not retired
5=55-64	3=Some college or Associates degree	3=$25,000 to $49,999	5 = South Atlantic	0.5428	1=White, non-Hispanic	3 = MAGA Republican	1 = Female	3=Divorced or Separated	1=Working full-time
5=55-64	3=Some college or Associates degree	4=$50,000 to $74,999	4 = West-North Central	0.6302	1=White, non-Hispanic	0 = Democrat / undecided	2 = Male	1=Now married	2=Working part-time
5=55-64	3=Some college or Associates degree	5=$75,000 to $99,999	2 = Mid-Atlantic	0.8031	1=White, non-Hispanic	1 = Other Republican	2 = Male	1=Now married	1=Working full-time
3=35-44	4=Bachelors degree	6=$100,000 to $149,999	3 = East-North Central	0.9831	1=White, non-Hispanic	0 = Democrat / undecided	1 = Female	1=Now married	2=Working part-time
4=45-54	2=High school graduate (high school diploma or the equivalent GED)	3=$25,000 to $49,999	8 = Mountain	0.7601	1=White, non-Hispanic	2 = Strong Republican	3 = Other	4=Never married	1=Working full-time
5=55-64	2=High school graduate (high school diploma or the equivalent GED)	3=$25,000 to $49,999	5 = South Atlantic	3.6873	4=American Indian or Alaska Native, non-Hispanic	0 = Democrat / undecided	1 = Female	3=Divorced or Separated	1=Working full-time
6=65-74	3=Some college or Associates degree	4=$50,000 to $74,999	3 = East-North Central	0.7515	1=White, non-Hispanic	2 = Strong Republican		1=Now married	2=Working part-time
5=55-64	3=Some college or Associates degree	7=$150,000 or more	8 = Mountain	0.8482	1=White, non-Hispanic		2 = Male	1=Now married	4=Not working, not retired
4=45-54	2=High school graduate (high school diploma or the equivalent GED)	5=$75,000 to $99,999	5 = South Atlantic	1.4249	3=Hispanic, any race	3 = MAGA Republican	1 = Female	3=Divorced or Separated	1=Working full-time
6=65-74	4=Bachelors degree	4=$50,000 to $74,999	7 = West-South Central	1.0548	2=Black, non-Hispanic	0 = Democrat / undecided	1 = Female	1=Now married	3=Not working, retired
3=35-44	3=Some college or Associates degree	4=$50,000 to $74,999	2 = Mid-Atlantic	1.3167	2=Black, non-Hispanic	0 = Democrat / undecided	2 = Male	4=Never married	4=Not working, not retired
6=65-74	3=Some college or Associates degree	4=$50,000 to $74,999	4 = West-North Central	0.6302	1=White, non-Hispanic	0 = Democrat / undecided	2 = Male	1=Now married	2=Working part-time
5=55-64	5=Masters degree or higher	7=$150,000 or more	9 = Pacific	0.6458	4=American Indian or Alaska Native, non-Hispanic		2 = Male	1=Now married	3=Not working, retired
6=65-74	2=High school graduate (high school diploma or the equivalent GED)	4=$50,000 to $74,999	7 = West-South Central	1.2579	4=American Indian or Alaska Native, non-Hispanic		1 = Female	2=Widowed	1=Working full-time
5=55-64	2=High school graduate (high school diploma or the equivalent GED)	2=$10,000 to $24,999	3 = East-North Central	0.9745	1=White, non-Hispanic	0 = Democrat / undecided	1 = Female	3=Divorced or Separated	2=Working part-time
2=25-34	2=High school graduate (high school diploma or the equivalent GED)	5=$75,000 to $99,999	5 = South Atlantic	1.0208	1=White, non-Hispanic		2 = Male	4=Never married	1=Working full-time
6=65-74	2=High school graduate (high school diploma or the equivalent GED)	4=$50,000 to $74,999	2 = Mid-Atlantic	0.6949	1=White, non-Hispanic	2 = Strong Republican	1 = Female	1=Now married	2=Working part-time
7=75+	1=No high school diploma or GED	3=$25,000 to $49,999	9 = Pacific	0.7334	1=White, non-Hispanic		1 = Female	1=Now married	3=Not working, retired
7=75+	3=Some college or Associates degree	3=$25,000 to $49,999	3 = East-North Central	0.7949	1=White, non-Hispanic	0 = Democrat / undecided	1 = Female	1=Now married	3=Not working, retired
6=65-74	5=Masters degree or higher	7=$150,000 or more	2 = Mid-Atlantic	0.6233	1=White, non-Hispanic	1 = Other Republican	1 = Female	1=Now married	3=Not working, retired
6=65-74	2=High school graduate (high school diploma or the equivalent GED)	4=$50,000 to $74,999	5 = South Atlantic	0.631	1=White, non-Hispanic	0 = Democrat / undecided	1 = Female	4=Never married	3=Not working, retired
7=75+	3=Some college or Associates degree	6=$100,000 to $149,999	7 = West-South Central	0.9773	1=White, non-Hispanic		2 = Male	1=Now married	3=Not working, retired
3=35-44	2=High school graduate (high school diploma or the equivalent GED)	3=$25,000 to $49,999	5 = South Atlantic	1.1237	1=White, non-Hispanic	0 = Democrat / undecided	2 = Male	4=Never married	4=Not working, not retired
5=55-64	2=High school graduate (high school diploma or the equivalent GED)	7=$150,000 or more	3 = East-North Central	1.2894	1=White, non-Hispanic	1 = Other Republican	1 = Female	1=Now married	1=Working full-time
6=65-74	2=High school graduate (high school diploma or the equivalent GED)	2=$10,000 to $24,999	1 = New England	0.8797	1=White, non-Hispanic	3 = MAGA Republican	1 = Female	1=Now married	3=Not working, retired
6=65-74	3=Some college or Associates degree	3=$25,000 to $49,999	8 = Mountain	0.6143	1=White, non-Hispanic	3 = MAGA Republican	1 = Female	1=Now married	3=Not working, retired
6=65-74	5=Masters degree or higher	7=$150,000 or more	7 = West-South Central	0.7976	2=Black, non-Hispanic	0 = Democrat / undecided	1 = Female	1=Now married	2=Working part-time
4=45-54	4=Bachelors degree	7=$150,000 or more	1 = New England	0.8498	1=White, non-Hispanic	0 = Democrat / undecided	2 = Male	1=Now married	1=Working full-time
4=45-54	3=Some college or Associates degree	6=$100,000 to $149,999	5 = South Atlantic	1.108	1=White, non-Hispanic	3 = MAGA Republican	1 = Female	1=Now married	1=Working full-time
6=65-74	3=Some college or Associates degree	4=$50,000 to $74,999	3 = East-North Central	0.5756	2=Black, non-Hispanic	0 = Democrat / undecided	2 = Male	1=Now married	4=Not working, not retired
7=75+	5=Masters degree or higher	7=$150,000 or more	3 = East-North Central	0.7913	1=White, non-Hispanic	1 = Other Republican	1 = Female	1=Now married	3=Not working, retired
6=65-74	5=Masters degree or higher	7=$150,000 or more	5 = South Atlantic	0.5752	1=White, non-Hispanic	2 = Strong Republican	2 = Male	1=Now married	1=Working full-time
5=55-64	5=Masters degree or higher	6=$100,000 to $149,999	3 = East-North Central	0.6404	1=White, non-Hispanic	3 = MAGA Republican	2 = Male	1=Now married	1=Working full-time
7=75+	2=High school graduate (high school diploma or the equivalent GED)	2=$10,000 to $24,999	2 = Mid-Atlantic	0.9152	1=White, non-Hispanic	1 = Other Republican	1 = Female	2=Widowed	3=Not working, retired
6=65-74	4=Bachelors degree	5=$75,000 to $99,999	5 = South Atlantic	0.4608	1=White, non-Hispanic		2 = Male	1=Now married	3=Not working, retired
7=75+	2=High school graduate (high school diploma or the equivalent GED)	3=$25,000 to $49,999	2 = Mid-Atlantic	1.3191	2=Black, non-Hispanic	0 = Democrat / undecided	1 = Female	2=Widowed	3=Not working, retired
6=65-74	4=Bachelors degree	5=$75,000 to $99,999	5 = South Atlantic	0.5598	1=White, non-Hispanic	0 = Democrat / undecided	1 = Female	1=Now married	3=Not working, retired
3=35-44	5=Masters degree or higher	5=$75,000 to $99,999	6 = East-South Central	0.8029	1=White, non-Hispanic	3 = MAGA Republican	2 = Male	4=Never married	1=Working full-time
5=55-64	3=Some college or Associates degree	7=$150,000 or more	5 = South Atlantic	0.705	1=White, non-Hispanic	2 = Strong Republican	2 = Male	1=Now married	1=Working full-time
4=45-54	3=Some college or Associates degree	6=$100,000 to $149,999	7 = West-South Central	1.1323	1=White, non-Hispanic	0 = Democrat / undecided	2 = Male	3=Divorced or Separated	1=Working full-time
6=65-74	5=Masters degree or higher	6=$100,000 to $149,999	4 = West-North Central	0.8465	3=Hispanic, any race	2 = Strong Republican	1 = Female	1=Now married	1=Working full-time
4=45-54	2=High school graduate (high school diploma or the equivalent GED)	6=$100,000 to $149,999	3 = East-North Central	1.1469	1=White, non-Hispanic	3 = MAGA Republican	1 = Female	1=Now married	4=Not working, not retired
7=75+	2=High school graduate (high school diploma or the equivalent GED)	3=$25,000 to $49,999	7 = West-South Central	0.9954	1=White, non-Hispanic	3 = MAGA Republican	1 = Female	1=Now married	3=Not working, retired
3=35-44	5=Masters degree or higher	5=$75,000 to $99,999	5 = South Atlantic	1.1359	2=Black, non-Hispanic	0 = Democrat / undecided	1 = Female	1=Now married	1=Working full-time
6=65-74	3=Some college or Associates degree	5=$75,000 to $99,999	8 = Mountain	0.5174	1=White, non-Hispanic	1 = Other Republican	2 = Male	1=Now married	2=Working part-time
5=55-64	3=Some college or Associates degree	7=$150,000 or more	3 = East-North Central	1.0824	1=White, non-Hispanic	1 = Other Republican	2 = Male	3=Divorced or Separated	3=Not working, retired
6=65-74	5=Masters degree or higher	2=$10,000 to $24,999	8 = Mountain	0.6037	1=White, non-Hispanic	1 = Other Republican	2 = Male	1=Now married	3=Not working, retired
7=75+	2=High school graduate (high school diploma or the equivalent GED)	3=$25,000 to $49,999	5 = South Atlantic	0.6933	1=White, non-Hispanic	3 = MAGA Republican	1 = Female	2=Widowed	3=Not working, retired
6=65-74	3=Some college or Associates degree	3=$25,000 to $49,999	3 = East-North Central	0.4872	3=Hispanic, any race	3 = MAGA Republican	2 = Male	1=Now married	3=Not working, retired
6=65-74	3=Some college or Associates degree	4=$50,000 to $74,999	9 = Pacific	0.5836	1=White, non-Hispanic	0 = Democrat / undecided	1 = Female	1=Now married	1=Working full-time
5=55-64	3=Some college or Associates degree	3=$25,000 to $49,999	5 = South Atlantic	0.7128	1=White, non-Hispanic	1 = Other Republican	2 = Male	1=Now married	2=Working part-time
3=35-44	1=No high school diploma or GED	3=$25,000 to $49,999	5 = South Atlantic	1.4046	1=White, non-Hispanic	0 = Democrat / undecided	1 = Female	1=Now married	2=Working part-time
7=75+	3=Some college or Associates degree	7=$150,000 or more	5 = South Atlantic	0.7093	1=White, non-Hispanic	3 = MAGA Republican	1 = Female	1=Now married	2=Working part-time
5=55-64	3=Some college or Associates degree	5=$75,000 to $99,999	2 = Mid-Atlantic	0.6947	2=Black, non-Hispanic	0 = Democrat / undecided	1 = Female	4=Never married	1=Working full-time
3=35-44	1=No high school diploma or GED	7=$150,000 or more	5 = South Atlantic	1.2286	1=White, non-Hispanic	3 = MAGA Republican	2 = Male	1=Now married	1=Working full-time
4=45-54	2=High school graduate (high school diploma or the equivalent GED)	6=$100,000 to $149,999	9 = Pacific	1.1065	1=White, non-Hispanic	0 = Democrat / undecided	2 = Male	1=Now married	1=Working full-time
5=55-64	4=Bachelors degree	6=$100,000 to $149,999	4 = West-North Central	0.4716	1=White, non-Hispanic	0 = Democrat / undecided	1 = Female	1=Now married	2=Working part-time
5=55-64	5=Masters degree or higher	5=$75,000 to $99,999	5 = South Atlantic	0.8665	1=White, non-Hispanic	0 = Democrat / undecided	1 = Female	1=Now married	1=Working full-time
5=55-64	4=Bachelors degree	1=Less than $10,000	5 = South Atlantic	0.9413	1=White, non-Hispanic	3 = MAGA Republican	1 = Female	3=Divorced or Separated	3=Not working, retired
5=55-64	4=Bachelors degree	7=$150,000 or more	1 = New England	0.6892	1=White, non-Hispanic	0 = Democrat / undecided	2 = Male	1=Now married	1=Working full-time
7=75+	4=Bachelors degree	6=$100,000 to $149,999	5 = South Atlantic	0.584	1=White, non-Hispanic	0 = Democrat / undecided	1 = Female	2=Widowed	3=Not working, retired
5=55-64	5=Masters degree or higher	3=$25,000 to $49,999	3 = East-North Central	0.6275	1=White, non-Hispanic	2 = Strong Republican	1 = Female	3=Divorced or Separated	3=Not working, retired
7=75+	2=High school graduate (high school diploma or the equivalent GED)	3=$25,000 to $49,999	3 = East-North Central	0.5957	4=American Indian or Alaska Native, non-Hispanic	0 = Democrat / undecided	3 = Other	3=Divorced or Separated	4=Not working, not retired
5=55-64	4=Bachelors degree	6=$100,000 to $149,999	5 = South Atlantic	1.5828	5=Asian American / Pacific Islander	0 = Democrat / undecided	2 = Male	1=Now married	1=Working full-time
3=35-44	2=High school graduate (high school diploma or the equivalent GED)	5=$75,000 to $99,999	8 = Mountain	0.738	1=White, non-Hispanic	0 = Democrat / undecided	2 = Male	1=Now married	1=Working full-time
2=25-34	3=Some college or Associates degree	7=$150,000 or more	9 = Pacific	1.6267	1=White, non-Hispanic	1 = Other Republican	1 = Female	1=Now married	1=Working full-time
5=55-64	2=High school graduate (high school diploma or the equivalent GED)	2=$10,000 to $24,999	5 = South Atlantic	0.7161	1=White, non-Hispanic	1 = Other Republican	2 = Male	4=Never married	1=Working full-time
7=75+	2=High school graduate (high school diploma or the equivalent GED)	3=$25,000 to $49,999	3 = East-North Central	0.8319	1=White, non-Hispanic	2 = Strong Republican	3 = Other	2=Widowed	3=Not working, retired
5=55-64	2=High school graduate (high school diploma or the equivalent GED)	7=$150,000 or more	6 = East-South Central	1.8938	1=White, non-Hispanic	2 = Strong Republican	1 = Female	1=Now married	2=Working part-time
5=55-64	2=High school graduate (high school diploma or the equivalent GED)	4=$50,000 to $74,999	4 = West-North Central	0.5274	1=White, non-Hispanic	0 = Democrat / undecided	1 = Female	1=Now married	3=Not working, retired
5=55-64	5=Masters degree or higher	7=$150,000 or more	6 = East-South Central	0.9444	2=Black, non-Hispanic	1 = Other Republican	1 = Female	4=Never married	1=Working full-time
6=65-74	4=Bachelors degree	6=$100,000 to $149,999	7 = West-South Central	0.8748	1=White, non-Hispanic	0 = Democrat / undecided	2 = Male	4=Never married	3=Not working, retired
6=65-74	5=Masters degree or higher	5=$75,000 to $99,999	2 = Mid-Atlantic	0.3763	1=White, non-Hispanic	0 = Democrat / undecided	2 = Male	1=Now married	3=Not working, retired
5=55-64	2=High school graduate (high school diploma or the equivalent GED)	4=$50,000 to $74,999	5 = South Atlantic	0.8744	1=White, non-Hispanic		2 = Male	1=Now married	3=Not working, retired
7=75+	3=Some college or Associates degree	7=$150,000 or more	5 = South Atlantic	0.6691	3=Hispanic, any race	1 = Other Republican	2 = Male	1=Now married	3=Not working, retired
5=55-64	5=Masters degree or higher	7=$150,000 or more	5 = South Atlantic	0.4857	1=White, non-Hispanic	0 = Democrat / undecided	1 = Female	1=Now married	3=Not working, retired
2=25-34	1=No high school diploma or GED	3=$25,000 to $49,999	9 = Pacific	1.7611	1=White, non-Hispanic	3 = MAGA Republican	2 = Male	4=Never married	4=Not working, not retired
7=75+	2=High school graduate (high school diploma or the equivalent GED)	4=$50,000 to $74,999	3 = East-North Central	1.047	3=Hispanic, any race	0 = Democrat / undecided	2 = Male	1=Now married	2=Working part-time
6=65-74	3=Some college or Associates degree	4=$50,000 to $74,999	5 = South Atlantic	0.6888	1=White, non-Hispanic	2 = Strong Republican	1 = Female	1=Now married	3=Not working, retired
7=75+	4=Bachelors degree	7=$150,000 or more	4 = West-North Central	0.5048	1=White, non-Hispanic	3 = MAGA Republican	2 = Male	4=Never married	3=Not working, retired
6=65-74	5=Masters degree or higher	6=$100,000 to $149,999	5 = South Atlantic	0.4901	1=White, non-Hispanic		1 = Female	1=Now married	3=Not working, retired
4=45-54	5=Masters degree or higher	7=$150,000 or more	3 = East-North Central	0.8339	1=White, non-Hispanic	1 = Other Republican	2 = Male	1=Now married	1=Working full-time
6=65-74	2=High school graduate (high school diploma or the equivalent GED)	4=$50,000 to $74,999	6 = East-South Central	1.0821	2=Black, non-Hispanic		2 = Male	1=Now married	3=Not working, retired
3=35-44	1=No high school diploma or GED	4=$50,000 to $74,999	5 = South Atlantic	2.0834	1=White, non-Hispanic	3 = MAGA Republican	1 = Female	1=Now married	4=Not working, not retired
6=65-74	4=Bachelors degree	3=$25,000 to $49,999	9 = Pacific	0.5111	1=White, non-Hispanic	1 = Other Republican	1 = Female	3=Divorced or Separated	3=Not working, retired
4=45-54	3=Some college or Associates degree	5=$75,000 to $99,999	7 = West-South Central	0.6776	3=Hispanic, any race	0 = Democrat / undecided	1 = Female	1=Now married	1=Working full-time
6=65-74	5=Masters degree or higher	7=$150,000 or more	8 = Mountain	0.5402	1=White, non-Hispanic	2 = Strong Republican	2 = Male	1=Now married	3=Not working, retired
6=65-74	3=Some college or Associates degree	4=$50,000 to $74,999	5 = South Atlantic	0.6527	1=White, non-Hispanic	3 = MAGA Republican	1 = Female	1=Now married	3=Not working, retired
5=55-64	2=High school graduate (high school diploma or the equivalent GED)	6=$100,000 to $149,999	7 = West-South Central	1.1174	1=White, non-Hispanic	3 = MAGA Republican	2 = Male	1=Now married	1=Working full-time
5=55-64	3=Some college or Associates degree	3=$25,000 to $49,999	5 = South Atlantic	0.5716	1=White, non-Hispanic	0 = Democrat / undecided	1 = Female	1=Now married	4=Not working, not retired
4=45-54	2=High school graduate (high school diploma or the equivalent GED)	6=$100,000 to $149,999	6 = East-South Central	1.3661	1=White, non-Hispanic	0 = Democrat / undecided	2 = Male	1=Now married	1=Working full-time
3=35-44	5=Masters degree or higher	7=$150,000 or more	9 = Pacific	1.1694	7=2+ races, non-Hispanic	0 = Democrat / undecided	2 = Male	1=Now married	1=Working full-time
7=75+	2=High school graduate (high school diploma or the equivalent GED)	3=$25,000 to $49,999	3 = East-North Central	0.7562	1=White, non-Hispanic	2 = Strong Republican	1 = Female	2=Widowed	3=Not working, retired
5=55-64	4=Bachelors degree	7=$150,000 or more	8 = Mountain	0.6403	1=White, non-Hispanic	1 = Other Republican	1 = Female	1=Now married	2=Working part-time
5=55-64	4=Bachelors degree	7=$150,000 or more	5 = South Atlantic	0.4857	1=White, non-Hispanic	1 = Other Republican	1 = Female	1=Now married	3=Not working, retired
7=75+	4=Bachelors degree	7=$150,000 or more	9 = Pacific	0.5793	1=White, non-Hispanic	0 = Democrat / undecided	1 = Female	1=Now married	3=Not working, retired
2=25-34	1=No high school diploma or GED	5=$75,000 to $99,999	9 = Pacific	2.2189	3=Hispanic, any race		1 = Female	1=Now married	1=Working full-time
3=35-44	4=Bachelors degree	7=$150,000 or more	3 = East-North Central	1.0313	1=White, non-Hispanic	0 = Democrat / undecided	1 = Female	1=Now married	2=Working part-time
6=65-74	2=High school graduate (high school diploma or the equivalent GED)	2=$10,000 to $24,999	8 = Mountain	0.5793	1=White, non-Hispanic	0 = Democrat / undecided	1 = Female	1=Now married	2=Working part-time
5=55-64	1=No high school diploma or GED	4=$50,000 to $74,999	1 = New England	1.4731	1=White, non-Hispanic	0 = Democrat / undecided	1 = Female	1=Now married	4=Not working, not retired
3=35-44	5=Masters degree or higher	7=$150,000 or more	3 = East-North Central	1.09	1=White, non-Hispanic	0 = Democrat / undecided	1 = Female	1=Now married	1=Working full-time
4=45-54	4=Bachelors degree	6=$100,000 to $149,999	5 = South Atlantic	1.3445	2=Black, non-Hispanic	0 = Democrat / undecided	1 = Female	1=Now married	4=Not working, not retired
6=65-74	2=High school graduate (high school diploma or the equivalent GED)	1=Less than $10,000	6 = East-South Central	0.9641	2=Black, non-Hispanic	0 = Democrat / undecided	2 = Male	4=Never married	3=Not working, retired
4=45-54	3=Some college or Associates degree	6=$100,000 to $149,999	2 = Mid-Atlantic	1.1426	2=Black, non-Hispanic	0 = Democrat / undecided	2 = Male	1=Now married	1=Working full-time
5=55-64	4=Bachelors degree	4=$50,000 to $74,999	9 = Pacific	0.3456	2=Black, non-Hispanic	0 = Democrat / undecided	1 = Female	4=Never married	1=Working full-time
6=65-74	2=High school graduate (high school diploma or the equivalent GED)	7=$150,000 or more	3 = East-North Central	0.981	1=White, non-Hispanic	0 = Democrat / undecided	2 = Male	1=Now married	4=Not working, not retired
5=55-64	2=High school graduate (high school diploma or the equivalent GED)	4=$50,000 to $74,999	3 = East-North Central	0.7922	1=White, non-Hispanic	0 = Democrat / undecided	2 = Male	4=Never married	1=Working full-time
5=55-64	4=Bachelors degree	5=$75,000 to $99,999	9 = Pacific	0.4745	1=White, non-Hispanic	0 = Democrat / undecided	1 = Female	4=Never married	1=Working full-time
7=75+	3=Some college or Associates degree	7=$150,000 or more	9 = Pacific	0.8519	1=White, non-Hispanic	1 = Other Republican	1 = Female	1=Now married	3=Not working, retired
4=45-54	3=Some college or Associates degree	6=$100,000 to $149,999	2 = Mid-Atlantic	0.9341	1=White, non-Hispanic	1 = Other Republican	1 = Female	1=Now married	1=Working full-time
3=35-44	5=Masters degree or higher	5=$75,000 to $99,999	5 = South Atlantic	0.8746	3=Hispanic, any race	0 = Democrat / undecided		1=Now married	1=Working full-time
5=55-64	5=Masters degree or higher	7=$150,000 or more	9 = Pacific	0.602	1=White, non-Hispanic	2 = Strong Republican	2 = Male	1=Now married	1=Working full-time
4=45-54	2=High school graduate (high school diploma or the equivalent GED)	2=$10,000 to $24,999	7 = West-South Central	0.9164	3=Hispanic, any race	0 = Democrat / undecided	2 = Male	1=Now married	1=Working full-time
6=65-74	3=Some college or Associates degree	2=$10,000 to $24,999	5 = South Atlantic	0.5042	2=Black, non-Hispanic		1 = Female	1=Now married	3=Not working, retired
4=45-54	2=High school graduate (high school diploma or the equivalent GED)	7=$150,000 or more	2 = Mid-Atlantic	1.1445	1=White, non-Hispanic	3 = MAGA Republican	1 = Female	1=Now married	1=Working full-time
4=45-54	2=High school graduate (high school diploma or the equivalent GED)	4=$50,000 to $74,999	4 = West-North Central	1.4914	2=Black, non-Hispanic	0 = Democrat / undecided	1 = Female	4=Never married	1=Working full-time
5=55-64	3=Some college or Associates degree	3=$25,000 to $49,999	2 = Mid-Atlantic	0.5081	1=White, non-Hispanic	0 = Democrat / undecided	1 = Female	3=Divorced or Separated	2=Working part-time
2=25-34	2=High school graduate (high school diploma or the equivalent GED)	3=$25,000 to $49,999	7 = West-South Central	1.2039	3=Hispanic, any race	0 = Democrat / undecided	2 = Male	1=Now married	1=Working full-time
6=65-74	2=High school graduate (high school diploma or the equivalent GED)	1=Less than $10,000	1 = New England	0.6909	1=White, non-Hispanic	1 = Other Republican	1 = Female	2=Widowed	2=Working part-time
5=55-64	5=Masters degree or higher	6=$100,000 to $149,999	2 = Mid-Atlantic	0.6898	1=White, non-Hispanic	3 = MAGA Republican	1 = Female	1=Now married	1=Working full-time
5=55-64	3=Some college or Associates degree	6=$100,000 to $149,999	9 = Pacific	0.7115	1=White, non-Hispanic	0 = Democrat / undecided	1 = Female	1=Now married	1=Working full-time
6=65-74	2=High school graduate (high school diploma or the equivalent GED)	4=$50,000 to $74,999	4 = West-North Central	0.4796	1=White, non-Hispanic	0 = Democrat / undecided	1 = Female	1=Now married	1=Working full-time
6=65-74	3=Some college or Associates degree	4=$50,000 to $74,999	2 = Mid-Atlantic	0.5155	1=White, non-Hispanic	3 = MAGA Republican	1 = Female	2=Widowed	3=Not working, retired
3=35-44	2=High school graduate (high school diploma or the equivalent GED)	6=$100,000 to $149,999	8 = Mountain	0.8054	1=White, non-Hispanic	2 = Strong Republican	2 = Male	1=Now married	1=Working full-time
3=35-44	5=Masters degree or higher	7=$150,000 or more	2 = Mid-Atlantic	1.709	2=Black, non-Hispanic	0 = Democrat / undecided	1 = Female	1=Now married	1=Working full-time
3=35-44	2=High school graduate (high school diploma or the equivalent GED)	3=$25,000 to $49,999	9 = Pacific	1.4464	3=Hispanic, any race	0 = Democrat / undecided	1 = Female	1=Now married	2=Working part-time
2=25-34	3=Some college or Associates degree	4=$50,000 to $74,999	5 = South Atlantic	2.2334	3=Hispanic, any race		1 = Female	4=Never married	4=Not working, not retired
6=65-74	4=Bachelors degree	4=$50,000 to $74,999	9 = Pacific	0.5967	1=White, non-Hispanic	3 = MAGA Republican	2 = Male	4=Never married	1=Working full-time
3=35-44	4=Bachelors degree	6=$100,000 to $149,999	5 = South Atlantic	1.0701	1=White, non-Hispanic	1 = Other Republican	1 = Female	3=Divorced or Separated	1=Working full-time
4=45-54	3=Some college or Associates degree	7=$150,000 or more	7 = West-South Central	1.085	1=White, non-Hispanic	1 = Other Republican	1 = Female	1=Now married	1=Working full-time
5=55-64	3=Some college or Associates degree	5=$75,000 to $99,999	9 = Pacific	0.6583	1=White, non-Hispanic	0 = Democrat / undecided	1 = Female	2=Widowed	1=Working full-time
3=35-44	4=Bachelors degree	6=$100,000 to $149,999	8 = Mountain	0.6851	1=White, non-Hispanic	0 = Democrat / undecided	2 = Male	1=Now married	1=Working full-time
2=25-34	3=Some college or Associates degree	7=$150,000 or more	1 = New England	1.0606	1=White, non-Hispanic	0 = Democrat / undecided	2 = Male	4=Never married	1=Working full-time
3=35-44	3=Some college or Associates degree	3=$25,000 to $49,999	7 = West-South Central	1.2675	1=White, non-Hispanic	1 = Other Republican	1 = Female	1=Now married	4=Not working, not retired
5=55-64	2=High school graduate (high school diploma or the equivalent GED)	4=$50,000 to $74,999	2 = Mid-Atlantic	0.6949	1=White, non-Hispanic	0 = Democrat / undecided	1 = Female	1=Now married	3=Not working, retired
3=35-44	2=High school graduate (high school diploma or the equivalent GED)	2=$10,000 to $24,999	4 = West-North Central	0.972	6=Some other race, non-Hispanic	0 = Democrat / undecided	3 = Other	3=Divorced or Separated	4=Not working, not retired
5=55-64	2=High school graduate (high school diploma or the equivalent GED)	2=$10,000 to $24,999	3 = East-North Central	0.7686	1=White, non-Hispanic	3 = MAGA Republican	1 = Female	1=Now married	2=Working part-time
5=55-64	2=High school graduate (high school diploma or the equivalent GED)	3=$25,000 to $49,999	3 = East-North Central	0.6609	1=White, non-Hispanic	0 = Democrat / undecided	1 = Female	1=Now married	1=Working full-time
6=65-74	4=Bachelors degree	2=$10,000 to $24,999	2 = Mid-Atlantic	0.5602	1=White, non-Hispanic	0 = Democrat / undecided	1 = Female	4=Never married	2=Working part-time
6=65-74	2=High school graduate (high school diploma or the equivalent GED)	4=$50,000 to $74,999	9 = Pacific	0.5799	1=White, non-Hispanic	1 = Other Republican	2 = Male	3=Divorced or Separated	3=Not working, retired
5=55-64	3=Some college or Associates degree	5=$75,000 to $99,999	5 = South Atlantic	1.2598	2=Black, non-Hispanic	0 = Democrat / undecided	1 = Female	1=Now married	1=Working full-time
5=55-64	3=Some college or Associates degree	2=$10,000 to $24,999	5 = South Atlantic	0.5641	1=White, non-Hispanic	0 = Democrat / undecided	1 = Female	1=Now married	2=Working part-time
6=65-74	2=High school graduate (high school diploma or the equivalent GED)	2=$10,000 to $24,999	8 = Mountain	0.9348	3=Hispanic, any race	0 = Democrat / undecided	1 = Female	4=Never married	2=Working part-time
6=65-74	2=High school graduate (high school diploma or the equivalent GED)	4=$50,000 to $74,999	8 = Mountain	0.634	1=White, non-Hispanic	0 = Democrat / undecided	2 = Male	1=Now married	3=Not working, retired
5=55-64	3=Some college or Associates degree	5=$75,000 to $99,999	3 = East-North Central	0.7402	1=White, non-Hispanic	3 = MAGA Republican	1 = Female	1=Now married	1=Working full-time
7=75+	2=High school graduate (high school diploma or the equivalent GED)	4=$50,000 to $74,999	9 = Pacific	1.3177	3=Hispanic, any race	0 = Democrat / undecided	1 = Female	3=Divorced or Separated	3=Not working, retired
2=25-34	1=No high school diploma or GED	3=$25,000 to $49,999	3 = East-North Central	4.1152	2=Black, non-Hispanic		2 = Male	4=Never married	4=Not working, not retired
7=75+	2=High school graduate (high school diploma or the equivalent GED)	4=$50,000 to $74,999	7 = West-South Central	0.8485	1=White, non-Hispanic	1 = Other Republican	2 = Male	2=Widowed	3=Not working, retired
3=35-44	5=Masters degree or higher	4=$50,000 to $74,999	5 = South Atlantic	1.3512	1=White, non-Hispanic	1 = Other Republican	1 = Female	1=Now married	1=Working full-time
3=35-44	1=No high school diploma or GED	1=Less than $10,000	5 = South Atlantic	1.7315	2=Black, non-Hispanic	0 = Democrat / undecided	1 = Female	4=Never married	4=Not working, not retired
6=65-74	3=Some college or Associates degree	7=$150,000 or more	5 = South Atlantic	0.705	1=White, non-Hispanic	0 = Democrat / undecided	2 = Male	1=Now married	3=Not working, retired
7=75+	2=High school graduate (high school diploma or the equivalent GED)	5=$75,000 to $99,999	4 = West-North Central	0.6929	1=White, non-Hispanic	3 = MAGA Republican	2 = Male	2=Widowed	3=Not working, retired
3=35-44	2=High school graduate (high school diploma or the equivalent GED)	5=$75,000 to $99,999	7 = West-South Central	1.3707	3=Hispanic, any race		1 = Female	1=Now married	4=Not working, not retired
6=65-74	5=Masters degree or higher	3=$25,000 to $49,999	2 = Mid-Atlantic	0.6303	1=White, non-Hispanic	0 = Democrat / undecided	1 = Female	3=Divorced or Separated	2=Working part-time
4=45-54	3=Some college or Associates degree	4=$50,000 to $74,999	5 = South Atlantic	1.1925	1=White, non-Hispanic	1 = Other Republican	2 = Male	1=Now married	3=Not working, retired
5=55-64	4=Bachelors degree	7=$150,000 or more	4 = West-North Central	0.7267	1=White, non-Hispanic	1 = Other Republican	2 = Male	1=Now married	1=Working full-time
5=55-64	3=Some college or Associates degree	7=$150,000 or more	9 = Pacific	0.9559	3=Hispanic, any race	1 = Other Republican	2 = Male	1=Now married	1=Working full-time
7=75+	3=Some college or Associates degree	4=$50,000 to $74,999	5 = South Atlantic	0.7852	1=White, non-Hispanic	1 = Other Republican	2 = Male	1=Now married	3=Not working, retired
6=65-74	2=High school graduate (high school diploma or the equivalent GED)	6=$100,000 to $149,999	1 = New England	0.6152	1=White, non-Hispanic	0 = Democrat / undecided	1 = Female	1=Now married	1=Working full-time
6=65-74	2=High school graduate (high school diploma or the equivalent GED)	3=$25,000 to $49,999	5 = South Atlantic	0.6011	1=White, non-Hispanic	2 = Strong Republican	2 = Male	1=Now married	3=Not working, retired
4=45-54	5=Masters degree or higher	7=$150,000 or more	5 = South Atlantic	0.8959	1=White, non-Hispanic		1 = Female	4=Never married	1=Working full-time
6=65-74	5=Masters degree or higher	5=$75,000 to $99,999	5 = South Atlantic	0.3812	3=Hispanic, any race	0 = Democrat / undecided	1 = Female	3=Divorced or Separated	2=Working part-time
2=25-34	4=Bachelors degree	5=$75,000 to $99,999	6 = East-South Central	0.6889	2=Black, non-Hispanic	0 = Democrat / undecided	2 = Male	4=Never married	1=Working full-time
5=55-64	2=High school graduate (high school diploma or the equivalent GED)	5=$75,000 to $99,999	1 = New England	0.63	1=White, non-Hispanic	0 = Democrat / undecided	1 = Female	1=Now married	1=Working full-time
7=75+	2=High school graduate (high school diploma or the equivalent GED)	3=$25,000 to $49,999	3 = East-North Central	0.7562	1=White, non-Hispanic	0 = Democrat / undecided	1 = Female	2=Widowed	2=Working part-time
6=65-74	2=High school graduate (high school diploma or the equivalent GED)	3=$25,000 to $49,999	7 = West-South Central	0.5375	1=White, non-Hispanic	3 = MAGA Republican	1 = Female	1=Now married	3=Not working, retired
6=65-74	5=Masters degree or higher	4=$50,000 to $74,999	9 = Pacific	0.6405	1=White, non-Hispanic	0 = Democrat / undecided	1 = Female	1=Now married	3=Not working, retired
6=65-74	4=Bachelors degree	7=$150,000 or more	9 = Pacific	0.461	1=White, non-Hispanic	0 = Democrat / undecided	1 = Female	2=Widowed	3=Not working, retired
4=45-54	2=High school graduate (high school diploma or the equivalent GED)	2=$10,000 to $24,999	8 = Mountain	0.8797	1=White, non-Hispanic	0 = Democrat / undecided	1 = Female	3=Divorced or Separated	4=Not working, not retired
4=45-54	4=Bachelors degree	7=$150,000 or more	3 = East-North Central	1.0123	2=Black, non-Hispanic	0 = Democrat / undecided	2 = Male	1=Now married	1=Working full-time
3=35-44	2=High school graduate (high school diploma or the equivalent GED)	3=$25,000 to $49,999	7 = West-South Central	1.1214	1=White, non-Hispanic		1 = Female	4=Never married	2=Working part-time
5=55-64	4=Bachelors degree	6=$100,000 to $149,999	3 = East-North Central	0.7907	1=White, non-Hispanic	1 = Other Republican	1 = Female	1=Now married	1=Working full-time
5=55-64	4=Bachelors degree	7=$150,000 or more	9 = Pacific	0.7657	1=White, non-Hispanic	0 = Democrat / undecided	2 = Male	4=Never married	1=Working full-time
7=75+	2=High school graduate (high school diploma or the equivalent GED)	3=$25,000 to $49,999	3 = East-North Central	0.6996	1=White, non-Hispanic	2 = Strong Republican	2 = Male	1=Now married	3=Not working, retired
5=55-64	2=High school graduate (high school diploma or the equivalent GED)	2=$10,000 to $24,999	4 = West-North Central	0.8991	1=White, non-Hispanic	0 = Democrat / undecided	2 = Male	1=Now married	1=Working full-time
5=55-64	3=Some college or Associates degree	6=$100,000 to $149,999	8 = Mountain	0.8462	3=Hispanic, any race	0 = Democrat / undecided	2 = Male	1=Now married	1=Working full-time
5=55-64	4=Bachelors degree	3=$25,000 to $49,999	4 = West-North Central	0.5265	1=White, non-Hispanic	0 = Democrat / undecided	1 = Female	2=Widowed	3=Not working, retired
7=75+	2=High school graduate (high school diploma or the equivalent GED)	4=$50,000 to $74,999	5 = South Atlantic	0.8336	1=White, non-Hispanic	1 = Other Republican	1 = Female	2=Widowed	3=Not working, retired
7=75+	3=Some college or Associates degree	2=$10,000 to $24,999	9 = Pacific	0.767	1=White, non-Hispanic	3 = MAGA Republican	1 = Female	3=Divorced or Separated	3=Not working, retired
5=55-64	5=Masters degree or higher	7=$150,000 or more	2 = Mid-Atlantic	0.7269	1=White, non-Hispanic	3 = MAGA Republican	2 = Male	1=Now married	1=Working full-time
7=75+	1=No high school diploma or GED	3=$25,000 to $49,999	7 = West-South Central	1.3713	3=Hispanic, any race	0 = Democrat / undecided	1 = Female	2=Widowed	3=Not working, retired
6=65-74	4=Bachelors degree	4=$50,000 to $74,999	4 = West-North Central	0.4438	1=White, non-Hispanic	1 = Other Republican	2 = Male	1=Now married	1=Working full-time
5=55-64	4=Bachelors degree	6=$100,000 to $149,999	7 = West-South Central	0.3668	7=2+ races, non-Hispanic	0 = Democrat / undecided	1 = Female	1=Now married	2=Working part-time
6=65-74	3=Some college or Associates degree	6=$100,000 to $149,999	9 = Pacific	0.604	1=White, non-Hispanic	0 = Democrat / undecided	1 = Female	1=Now married	3=Not working, retired
6=65-74	4=Bachelors degree	4=$50,000 to $74,999	9 = Pacific	0.4583	1=White, non-Hispanic	1 = Other Republican	1 = Female	1=Now married	3=Not working, retired
5=55-64	4=Bachelors degree	7=$150,000 or more	5 = South Atlantic	0.5752	1=White, non-Hispanic	3 = MAGA Republican	2 = Male	1=Now married	2=Working part-time
4=45-54	3=Some college or Associates degree	7=$150,000 or more	9 = Pacific	0.9559	1=White, non-Hispanic	2 = Strong Republican	2 = Male	1=Now married	1=Working full-time
5=55-64	2=High school graduate (high school diploma or the equivalent GED)	2=$10,000 to $24,999	8 = Mountain	0.4727	3=Hispanic, any race	0 = Democrat / undecided	1 = Female	3=Divorced or Separated	3=Not working, retired
5=55-64	5=Masters degree or higher	5=$75,000 to $99,999	6 = East-South Central	0.5448	1=White, non-Hispanic		1 = Female	1=Now married	1=Working full-time
2=25-34	2=High school graduate (high school diploma or the equivalent GED)	3=$25,000 to $49,999	9 = Pacific	0.9867	3=Hispanic, any race		2 = Male	4=Never married	1=Working full-time
5=55-64	5=Masters degree or higher	7=$150,000 or more	9 = Pacific	0.6525	1=White, non-Hispanic	0 = Democrat / undecided	2 = Male	1=Now married	1=Working full-time
6=65-74	2=High school graduate (high school diploma or the equivalent GED)	3=$25,000 to $49,999	9 = Pacific	0.5002	1=White, non-Hispanic	1 = Other Republican	1 = Female	1=Now married	2=Working part-time
6=65-74	3=Some college or Associates degree	4=$50,000 to $74,999	2 = Mid-Atlantic	0.6687	1=White, non-Hispanic	0 = Democrat / undecided	2 = Male	1=Now married	3=Not working, retired
7=75+	4=Bachelors degree	7=$150,000 or more	7 = West-South Central	1.0085	1=White, non-Hispanic	3 = MAGA Republican	1 = Female	1=Now married	3=Not working, retired
4=45-54	3=Some college or Associates degree	6=$100,000 to $149,999	4 = West-North Central	1.195	1=White, non-Hispanic	0 = Democrat / undecided	2 = Male	1=Now married	1=Working full-time
5=55-64	1=No high school diploma or GED	6=$100,000 to $149,999	3 = East-North Central	1.1951	3=Hispanic, any race	3 = MAGA Republican	1 = Female	1=Now married	3=Not working, retired
5=55-64	4=Bachelors degree	6=$100,000 to $149,999	9 = Pacific	0.2076	7=2+ races, non-Hispanic	0 = Democrat / undecided	1 = Female	1=Now married	1=Working full-time
6=65-74	3=Some college or Associates degree	5=$75,000 to $99,999	3 = East-North Central	0.9413	1=White, non-Hispanic	3 = MAGA Republican	1 = Female	1=Now married	3=Not working, retired
3=35-44	5=Masters degree or higher	6=$100,000 to $149,999	3 = East-North Central	1.0814	1=White, non-Hispanic	0 = Democrat / undecided	1 = Female	1=Now married	2=Working part-time
4=45-54	5=Masters degree or higher	7=$150,000 or more	1 = New England	0.9049	1=White, non-Hispanic	0 = Democrat / undecided	1 = Female	4=Never married	1=Working full-time
5=55-64	2=High school graduate (high school diploma or the equivalent GED)	6=$100,000 to $149,999	2 = Mid-Atlantic	1.1984	1=White, non-Hispanic	2 = Strong Republican	1 = Female	1=Now married	1=Working full-time
5=55-64	5=Masters degree or higher	5=$75,000 to $99,999	8 = Mountain	0.411	1=White, non-Hispanic	0 = Democrat / undecided	1 = Female	1=Now married	3=Not working, retired
5=55-64	5=Masters degree or higher	4=$50,000 to $74,999	2 = Mid-Atlantic	0.9361	1=White, non-Hispanic	1 = Other Republican	1 = Female	1=Now married	1=Working full-time
6=65-74	2=High school graduate (high school diploma or the equivalent GED)	6=$100,000 to $149,999	8 = Mountain	0.555	1=White, non-Hispanic	2 = Strong Republican	2 = Male	1=Now married	1=Working full-time
5=55-64	1=No high school diploma or GED	2=$10,000 to $24,999	1 = New England	1.432	1=White, non-Hispanic		2 = Male	3=Divorced or Separated	3=Not working, retired
4=45-54	2=High school graduate (high school diploma or the equivalent GED)	4=$50,000 to $74,999	9 = Pacific	1.0499	3=Hispanic, any race	0 = Democrat / undecided	2 = Male	1=Now married	1=Working full-time
5=55-64	3=Some college or Associates degree	6=$100,000 to $149,999	7 = West-South Central	1.5721	2=Black, non-Hispanic	0 = Democrat / undecided	2 = Male	1=Now married	1=Working full-time
6=65-74	1=No high school diploma or GED	2=$10,000 to $24,999	6 = East-South Central	1.0384	1=White, non-Hispanic	1 = Other Republican	2 = Male	1=Now married	3=Not working, retired
4=45-54	3=Some college or Associates degree	4=$50,000 to $74,999	2 = Mid-Atlantic	0.861	2=Black, non-Hispanic	1 = Other Republican	2 = Male	1=Now married	4=Not working, not retired
2=25-34	5=Masters degree or higher	4=$50,000 to $74,999	2 = Mid-Atlantic	0.3625	7=2+ races, non-Hispanic	0 = Democrat / undecided	1 = Female	3=Divorced or Separated	1=Working full-time
6=65-74	1=No high school diploma or GED	7=$150,000 or more	9 = Pacific	2.029	5=Asian American / Pacific Islander		1 = Female	2=Widowed	3=Not working, retired
4=45-54	4=Bachelors degree	6=$100,000 to $149,999	1 = New England	0.6198	1=White, non-Hispanic	3 = MAGA Republican	2 = Male	1=Now married	1=Working full-time
4=45-54	4=Bachelors degree	7=$150,000 or more	7 = West-South Central	0.9439	3=Hispanic, any race	0 = Democrat / undecided	2 = Male	1=Now married	1=Working full-time
7=75+	4=Bachelors degree	6=$100,000 to $149,999	7 = West-South Central	1.6563	2=Black, non-Hispanic	0 = Democrat / undecided	2 = Male	1=Now married	3=Not working, retired
7=75+	2=High school graduate (high school diploma or the equivalent GED)	5=$75,000 to $99,999	8 = Mountain	0.9926	3=Hispanic, any race		1 = Female	1=Now married	4=Not working, not retired
5=55-64	2=High school graduate (high school diploma or the equivalent GED)	2=$10,000 to $24,999	6 = East-South Central	0.8032	1=White, non-Hispanic	1 = Other Republican	1 = Female	1=Now married	4=Not working, not retired
5=55-64	5=Masters degree or higher	7=$150,000 or more	5 = South Atlantic	0.597	1=White, non-Hispanic	0 = Democrat / undecided	1 = Female	1=Now married	1=Working full-time
6=65-74	3=Some college or Associates degree	4=$50,000 to $74,999	5 = South Atlantic	0.8139	1=White, non-Hispanic	1 = Other Republican	2 = Male	1=Now married	3=Not working, retired
3=35-44	1=No high school diploma or GED	4=$50,000 to $74,999	8 = Mountain	1.448	3=Hispanic, any race		2 = Male	4=Never married	1=Working full-time
7=75+	2=High school graduate (high school diploma or the equivalent GED)	4=$50,000 to $74,999	9 = Pacific	0.7104	1=White, non-Hispanic	3 = MAGA Republican	1 = Female	3=Divorced or Separated	3=Not working, retired
7=75+	5=Masters degree or higher	5=$75,000 to $99,999	5 = South Atlantic	0.5598	1=White, non-Hispanic	3 = MAGA Republican	1 = Female	1=Now married	3=Not working, retired
3=35-44	4=Bachelors degree	4=$50,000 to $74,999	3 = East-North Central	0.8651	1=White, non-Hispanic	0 = Democrat / undecided	1 = Female	1=Now married	1=Working full-time
5=55-64	1=No high school diploma or GED	4=$50,000 to $74,999	5 = South Atlantic	1.5056	1=White, non-Hispanic	2 = Strong Republican	1 = Female	1=Now married	1=Working full-time
3=35-44	4=Bachelors degree	4=$50,000 to $74,999	9 = Pacific	0.8808	1=White, non-Hispanic	1 = Other Republican	1 = Female	1=Now married	2=Working part-time
5=55-64	3=Some college or Associates degree	5=$75,000 to $99,999	5 = South Atlantic	0.4312	3=Hispanic, any race	3 = MAGA Republican	1 = Female	1=Now married	2=Working part-time
4=45-54	5=Masters degree or higher	7=$150,000 or more	7 = West-South Central	1.0946	1=White, non-Hispanic	3 = MAGA Republican	2 = Male	1=Now married	1=Working full-time
5=55-64	5=Masters degree or higher	6=$100,000 to $149,999	9 = Pacific	0.1898	7=2+ races, non-Hispanic	1 = Other Republican	2 = Male	3=Divorced or Separated	1=Working full-time
5=55-64	2=High school graduate (high school diploma or the equivalent GED)	5=$75,000 to $99,999	2 = Mid-Atlantic	0.9238	1=White, non-Hispanic		2 = Male	1=Now married	1=Working full-time
5=55-64	5=Masters degree or higher	6=$100,000 to $149,999	9 = Pacific	0.7615	1=White, non-Hispanic	1 = Other Republican	2 = Male	1=Now married	1=Working full-time
7=75+	3=Some college or Associates degree	3=$25,000 to $49,999	4 = West-North Central	0.8661	1=White, non-Hispanic	3 = MAGA Republican	1 = Female	1=Now married	3=Not working, retired
3=35-44	2=High school graduate (high school diploma or the equivalent GED)	1=Less than $10,000	9 = Pacific	1.0485	1=White, non-Hispanic	2 = Strong Republican	2 = Male	4=Never married	2=Working part-time
6=65-74	3=Some college or Associates degree	3=$25,000 to $49,999	5 = South Atlantic	0.6811	1=White, non-Hispanic	0 = Democrat / undecided	1 = Female	2=Widowed	3=Not working, retired
7=75+	3=Some college or Associates degree	4=$50,000 to $74,999	6 = East-South Central	1.0784	2=Black, non-Hispanic	0 = Democrat / undecided	1 = Female	3=Divorced or Separated	3=Not working, retired
6=65-74	2=High school graduate (high school diploma or the equivalent GED)	3=$25,000 to $49,999	2 = Mid-Atlantic	0.756	1=White, non-Hispanic	1 = Other Republican	1 = Female	3=Divorced or Separated	3=Not working, retired
5=55-64	5=Masters degree or higher	7=$150,000 or more	9 = Pacific	0.821	1=White, non-Hispanic	0 = Democrat / undecided	1 = Female	1=Now married	1=Working full-time
3=35-44	5=Masters degree or higher	4=$50,000 to $74,999	6 = East-South Central	0.7	1=White, non-Hispanic	3 = MAGA Republican	1 = Female	3=Divorced or Separated	1=Working full-time
5=55-64	1=No high school diploma or GED	3=$25,000 to $49,999	9 = Pacific	0.7248	3=Hispanic, any race	0 = Democrat / undecided	1 = Female	1=Now married	3=Not working, retired
7=75+	2=High school graduate (high school diploma or the equivalent GED)	6=$100,000 to $149,999	4 = West-North Central	0.8715	1=White, non-Hispanic	0 = Democrat / undecided	1 = Female	1=Now married	3=Not working, retired
5=55-64	2=High school graduate (high school diploma or the equivalent GED)	3=$25,000 to $49,999	3 = East-North Central	1.1739	2=Black, non-Hispanic	0 = Democrat / undecided	1 = Female	1=Now married	3=Not working, retired
3=35-44	1=No high school diploma or GED	5=$75,000 to $99,999	6 = East-South Central	1.4344	1=White, non-Hispanic	0 = Democrat / undecided	2 = Male	1=Now married	4=Not working, not retired
2=25-34	5=Masters degree or higher	5=$75,000 to $99,999	9 = Pacific	1.7141	1=White, non-Hispanic	0 = Democrat / undecided	2 = Male	1=Now married	1=Working full-time
3=35-44	2=High school graduate (high school diploma or the equivalent GED)	1=Less than $10,000	5 = South Atlantic	1.3012	2=Black, non-Hispanic	0 = Democrat / undecided	2 = Male	4=Never married	4=Not working, not retired
5=55-64	2=High school graduate (high school diploma or the equivalent GED)	3=$25,000 to $49,999	2 = Mid-Atlantic	0.5845	1=White, non-Hispanic	1 = Other Republican	1 = Female	3=Divorced or Separated	1=Working full-time
7=75+	5=Masters degree or higher	6=$100,000 to $149,999	8 = Mountain	0.6333	1=White, non-Hispanic	0 = Democrat / undecided	2 = Male	2=Widowed	3=Not working, retired
3=35-44	5=Masters degree or higher	3=$25,000 to $49,999	9 = Pacific	0.724	1=White, non-Hispanic	0 = Democrat / undecided	2 = Male	1=Now married	1=Working full-time
5=55-64	3=Some college or Associates degree	7=$150,000 or more	3 = East-North Central	0.9771	1=White, non-Hispanic	0 = Democrat / undecided	2 = Male	1=Now married	1=Working full-time
6=65-74	2=High school graduate (high school diploma or the equivalent GED)	3=$25,000 to $49,999	3 = East-North Central	0.6262	1=White, non-Hispanic		1 = Female	1=Now married	3=Not working, retired
3=35-44	2=High school graduate (high school diploma or the equivalent GED)	6=$100,000 to $149,999	3 = East-North Central	1.3681	1=White, non-Hispanic	0 = Democrat / undecided	1 = Female	1=Now married	2=Working part-time
5=55-64	5=Masters degree or higher	7=$150,000 or more	5 = South Atlantic	0.9956	1=White, non-Hispanic	2 = Strong Republican	1 = Female	1=Now married	1=Working full-time
6=65-74	4=Bachelors degree	6=$100,000 to $149,999	2 = Mid-Atlantic	0.6844	1=White, non-Hispanic	0 = Democrat / undecided	2 = Male	1=Now married	3=Not working, retired
3=35-44	4=Bachelors degree	7=$150,000 or more	3 = East-North Central	0.7852	1=White, non-Hispanic	1 = Other Republican	2 = Male	1=Now married	1=Working full-time
5=55-64	2=High school graduate (high school diploma or the equivalent GED)	2=$10,000 to $24,999	6 = East-South Central	0.7382	1=White, non-Hispanic	0 = Democrat / undecided	2 = Male	1=Now married	3=Not working, retired
6=65-74	3=Some college or Associates degree	7=$150,000 or more	3 = East-North Central	1.0416	1=White, non-Hispanic	0 = Democrat / undecided	1 = Female	1=Now married	3=Not working, retired
7=75+	5=Masters degree or higher	7=$150,000 or more	1 = New England	0.5502	1=White, non-Hispanic	2 = Strong Republican	2 = Male	1=Now married	3=Not working, retired
3=35-44	2=High school graduate (high school diploma or the equivalent GED)	3=$25,000 to $49,999	2 = Mid-Atlantic	0.5655	1=White, non-Hispanic	1 = Other Republican	2 = Male	1=Now married	1=Working full-time
4=45-54	4=Bachelors degree	4=$50,000 to $74,999	4 = West-North Central	0.6146	1=White, non-Hispanic	0 = Democrat / undecided	2 = Male	1=Now married	1=Working full-time
6=65-74	3=Some college or Associates degree	3=$25,000 to $49,999	2 = Mid-Atlantic	0.6254	1=White, non-Hispanic	2 = Strong Republican	2 = Male	3=Divorced or Separated	2=Working part-time
7=75+	2=High school graduate (high school diploma or the equivalent GED)	4=$50,000 to $74,999	1 = New England	0.8838	1=White, non-Hispanic	1 = Other Republican	1 = Female	1=Now married	3=Not working, retired
3=35-44	2=High school graduate (high school diploma or the equivalent GED)	1=Less than $10,000	3 = East-North Central	1.2739	1=White, non-Hispanic	3 = MAGA Republican	1 = Female	1=Now married	4=Not working, not retired
6=65-74	2=High school graduate (high school diploma or the equivalent GED)	7=$150,000 or more	5 = South Atlantic	0.5755	1=White, non-Hispanic	3 = MAGA Republican	1 = Female	1=Now married	2=Working part-time
6=65-74	3=Some college or Associates degree	3=$25,000 to $49,999	5 = South Atlantic	0.5905	1=White, non-Hispanic	3 = MAGA Republican	2 = Male	1=Now married	3=Not working, retired
3=35-44	3=Some college or Associates degree	3=$25,000 to $49,999	2 = Mid-Atlantic	1.3393	2=Black, non-Hispanic	0 = Democrat / undecided	1 = Female	4=Never married	1=Working full-time
6=65-74	4=Bachelors degree	7=$150,000 or more	8 = Mountain	0.8364	2=Black, non-Hispanic		2 = Male	1=Now married	2=Working part-time
3=35-44	2=High school graduate (high school diploma or the equivalent GED)	2=$10,000 to $24,999	2 = Mid-Atlantic	1.1507	1=White, non-Hispanic		3 = Other	4=Never married	4=Not working, not retired
6=65-74	4=Bachelors degree	6=$100,000 to $149,999	4 = West-North Central	0.5323	1=White, non-Hispanic	2 = Strong Republican	2 = Male	1=Now married	3=Not working, retired
4=45-54	4=Bachelors degree	7=$150,000 or more	2 = Mid-Atlantic	0.8859	1=White, non-Hispanic	0 = Democrat / undecided	2 = Male	1=Now married	1=Working full-time
2=25-34	4=Bachelors degree	6=$100,000 to $149,999	4 = West-North Central	0.9266	1=White, non-Hispanic	0 = Democrat / undecided	1 = Female	1=Now married	2=Working part-time
3=35-44	3=Some college or Associates degree	4=$50,000 to $74,999	3 = East-North Central	0.486	7=2+ races, non-Hispanic	1 = Other Republican	3 = Other	4=Never married	2=Working part-time
5=55-64	5=Masters degree or higher	7=$150,000 or more	1 = New England	0.6153	1=White, non-Hispanic	0 = Democrat / undecided	1 = Female	1=Now married	2=Working part-time
4=45-54	4=Bachelors degree	6=$100,000 to $149,999	9 = Pacific	0.8042	1=White, non-Hispanic		2 = Male	4=Never married	1=Working full-time
5=55-64	4=Bachelors degree	5=$75,000 to $99,999	9 = Pacific	0.3456	2=Black, non-Hispanic	0 = Democrat / undecided	1 = Female	4=Never married	1=Working full-time
5=55-64	5=Masters degree or higher	6=$100,000 to $149,999	7 = West-South Central	1.3079	4=American Indian or Alaska Native, non-Hispanic	0 = Democrat / undecided	2 = Male	3=Divorced or Separated	1=Working full-time
7=75+	2=High school graduate (high school diploma or the equivalent GED)	5=$75,000 to $99,999	1 = New England	0.7618	1=White, non-Hispanic	3 = MAGA Republican	1 = Female	1=Now married	3=Not working, retired
3=35-44	5=Masters degree or higher	7=$150,000 or more	5 = South Atlantic	1.1209	1=White, non-Hispanic	0 = Democrat / undecided	1 = Female	1=Now married	1=Working full-time
3=35-44	4=Bachelors degree	7=$150,000 or more	2 = Mid-Atlantic	1.4632	3=Hispanic, any race	0 = Democrat / undecided	1 = Female	1=Now married	2=Working part-time
2=25-34	3=Some college or Associates degree	7=$150,000 or more	2 = Mid-Atlantic	2.3141	3=Hispanic, any race	0 = Democrat / undecided	2 = Male	4=Never married	1=Working full-time
7=75+	3=Some college or Associates degree	4=$50,000 to $74,999	3 = East-North Central	0.6511	1=White, non-Hispanic	1 = Other Republican	2 = Male	1=Now married	3=Not working, retired
2=25-34	1=No high school diploma or GED	3=$25,000 to $49,999	5 = South Atlantic	1.8246	1=White, non-Hispanic	1 = Other Republican	1 = Female	1=Now married	4=Not working, not retired
6=65-74	3=Some college or Associates degree	3=$25,000 to $49,999	3 = East-North Central	0.7868	1=White, non-Hispanic	3 = MAGA Republican	1 = Female	2=Widowed	3=Not working, retired
3=35-44	5=Masters degree or higher	7=$150,000 or more	9 = Pacific	0.7616	1=White, non-Hispanic	0 = Democrat / undecided	2 = Male	1=Now married	1=Working full-time
3=35-44	1=No high school diploma or GED	4=$50,000 to $74,999	7 = West-South Central	2.3009	3=Hispanic, any race		1 = Female	1=Now married	4=Not working, not retired
7=75+	3=Some college or Associates degree	5=$75,000 to $99,999	5 = South Atlantic	0.7742	2=Black, non-Hispanic	0 = Democrat / undecided	1 = Female	3=Divorced or Separated	2=Working part-time
3=35-44	5=Masters degree or higher	5=$75,000 to $99,999	1 = New England	1.0033	1=White, non-Hispanic	1 = Other Republican	2 = Male	1=Now married	1=Working full-time
4=45-54	3=Some college or Associates degree	7=$150,000 or more	1 = New England	0.9601	1=White, non-Hispanic	3 = MAGA Republican	1 = Female	1=Now married	1=Working full-time
3=35-44	3=Some college or Associates degree	5=$75,000 to $99,999	8 = Mountain	0.8268	1=White, non-Hispanic		1 = Female	1=Now married	1=Working full-time
6=65-74	2=High school graduate (high school diploma or the equivalent GED)	5=$75,000 to $99,999	3 = East-North Central	1.0395	1=White, non-Hispanic	0 = Democrat / undecided	1 = Female	2=Widowed	3=Not working, retired
3=35-44	2=High school graduate (high school diploma or the equivalent GED)	3=$25,000 to $49,999	2 = Mid-Atlantic	2.0458	3=Hispanic, any race		1 = Female	1=Now married	4=Not working, not retired
7=75+	2=High school graduate (high school diploma or the equivalent GED)	4=$50,000 to $74,999	5 = South Atlantic	1.1919	3=Hispanic, any race	0 = Democrat / undecided	2 = Male	1=Now married	3=Not working, retired
7=75+	1=No high school diploma or GED	4=$50,000 to $74,999	7 = West-South Central	1.1916	3=Hispanic, any race	0 = Democrat / undecided	2 = Male	1=Now married	3=Not working, retired
6=65-74	3=Some college or Associates degree	4=$50,000 to $74,999	7 = West-South Central	0.4356	3=Hispanic, any race	0 = Democrat / undecided	1 = Female	1=Now married	2=Working part-time
6=65-74	3=Some college or Associates degree	7=$150,000 or more	7 = West-South Central	1.07	1=White, non-Hispanic	2 = Strong Republican	1 = Female	1=Now married	2=Working part-time
6=65-74	2=High school graduate (high school diploma or the equivalent GED)	2=$10,000 to $24,999	6 = East-South Central	0.6662	1=White, non-Hispanic	0 = Democrat / undecided	1 = Female	2=Widowed	3=Not working, retired
5=55-64	2=High school graduate (high school diploma or the equivalent GED)	5=$75,000 to $99,999	5 = South Atlantic	0.6157	1=White, non-Hispanic	1 = Other Republican	1 = Female	1=Now married	1=Working full-time
6=65-74	2=High school graduate (high school diploma or the equivalent GED)	6=$100,000 to $149,999	5 = South Atlantic	0.7138	1=White, non-Hispanic	0 = Democrat / undecided	1 = Female	1=Now married	4=Not working, not retired
7=75+	2=High school graduate (high school diploma or the equivalent GED)	1=Less than $10,000	5 = South Atlantic	0.6842	1=White, non-Hispanic	2 = Strong Republican	1 = Female	2=Widowed	3=Not working, retired
7=75+	2=High school graduate (high school diploma or the equivalent GED)	2=$10,000 to $24,999	9 = Pacific	0.7578	1=White, non-Hispanic	0 = Democrat / undecided	1 = Female	3=Divorced or Separated	3=Not working, retired
5=55-64	3=Some college or Associates degree	3=$25,000 to $49,999	7 = West-South Central	0.5447	1=White, non-Hispanic	1 = Other Republican	1 = Female	3=Divorced or Separated	1=Working full-time
5=55-64	1=No high school diploma or GED	4=$50,000 to $74,999	7 = West-South Central	1.1469	1=White, non-Hispanic	1 = Other Republican	2 = Male	1=Now married	4=Not working, not retired
6=65-74	3=Some college or Associates degree	2=$10,000 to $24,999	9 = Pacific	0.2931	7=2+ races, non-Hispanic	0 = Democrat / undecided	1 = Female	2=Widowed	3=Not working, retired
2=25-34	4=Bachelors degree	2=$10,000 to $24,999	2 = Mid-Atlantic	0.911	1=White, non-Hispanic	2 = Strong Republican	2 = Male	3=Divorced or Separated	1=Working full-time
2=25-34	3=Some college or Associates degree	3=$25,000 to $49,999	3 = East-North Central	1.1172	2=Black, non-Hispanic	0 = Democrat / undecided	1 = Female	4=Never married	1=Working full-time
7=75+	5=Masters degree or higher	6=$100,000 to $149,999	1 = New England	0.4235	1=White, non-Hispanic	1 = Other Republican	2 = Male	1=Now married	3=Not working, retired
2=25-34	4=Bachelors degree	3=$25,000 to $49,999	6 = East-South Central	1.3067	1=White, non-Hispanic	2 = Strong Republican	2 = Male	1=Now married	1=Working full-time
7=75+	3=Some college or Associates degree	4=$50,000 to $74,999	5 = South Atlantic	0.9526	3=Hispanic, any race	2 = Strong Republican	2 = Male	1=Now married	3=Not working, retired
6=65-74	3=Some college or Associates degree	4=$50,000 to $74,999	7 = West-South Central	0.8272	3=Hispanic, any race	3 = MAGA Republican	1 = Female	4=Never married	3=Not working, retired
5=55-64	5=Masters degree or higher	7=$150,000 or more	9 = Pacific	0.8963	5=Asian American / Pacific Islander	0 = Democrat / undecided	1 = Female	1=Now married	2=Working part-time
6=65-74	2=High school graduate (high school diploma or the equivalent GED)	5=$75,000 to $99,999	2 = Mid-Atlantic	0.8011	1=White, non-Hispanic	0 = Democrat / undecided	2 = Male	1=Now married	2=Working part-time
6=65-74	3=Some college or Associates degree	3=$25,000 to $49,999	8 = Mountain	0.4772	3=Hispanic, any race		1 = Female	2=Widowed	2=Working part-time
7=75+	2=High school graduate (high school diploma or the equivalent GED)	3=$25,000 to $49,999	5 = South Atlantic	0.6011	1=White, non-Hispanic	3 = MAGA Republican	2 = Male	1=Now married	3=Not working, retired
6=65-74	2=High school graduate (high school diploma or the equivalent GED)	4=$50,000 to $74,999	5 = South Atlantic	0.6644	1=White, non-Hispanic	3 = MAGA Republican	1 = Female	3=Divorced or Separated	1=Working full-time
5=55-64	1=No high school diploma or GED	6=$100,000 to $149,999	9 = Pacific	1.0753	3=Hispanic, any race	0 = Democrat / undecided	2 = Male	1=Now married	1=Working full-time
2=25-34	5=Masters degree or higher	7=$150,000 or more	2 = Mid-Atlantic	1.1002	1=White, non-Hispanic	0 = Democrat / undecided	1 = Female	1=Now married	1=Working full-time
3=35-44	5=Masters degree or higher	6=$100,000 to $149,999	5 = South Atlantic	1.131	1=White, non-Hispanic		1 = Female	1=Now married	2=Working part-time
5=55-64	4=Bachelors degree	5=$75,000 to $99,999	2 = Mid-Atlantic	0.1713	7=2+ races, non-Hispanic	0 = Democrat / undecided	1 = Female	3=Divorced or Separated	3=Not working, retired
2=25-34	3=Some college or Associates degree	5=$75,000 to $99,999	5 = South Atlantic	1.4709	5=Asian American / Pacific Islander	1 = Other Republican	2 = Male	4=Never married	2=Working part-time
3=35-44	3=Some college or Associates degree	7=$150,000 or more	9 = Pacific	0.9508	1=White, non-Hispanic	0 = Democrat / undecided	2 = Male	4=Never married	1=Working full-time
4=45-54	2=High school graduate (high school diploma or the equivalent GED)	3=$25,000 to $49,999	2 = Mid-Atlantic	0.8768	1=White, non-Hispanic	0 = Democrat / undecided	2 = Male	1=Now married	1=Working full-time
3=35-44	2=High school graduate (high school diploma or the equivalent GED)	1=Less than $10,000	1 = New England	1.5665	1=White, non-Hispanic	0 = Democrat / undecided	1 = Female	4=Never married	4=Not working, not retired
7=75+	4=Bachelors degree	3=$25,000 to $49,999	5 = South Atlantic	0.6162	1=White, non-Hispanic	0 = Democrat / undecided	1 = Female	2=Widowed	3=Not working, retired
2=25-34	2=High school graduate (high school diploma or the equivalent GED)	2=$10,000 to $24,999	3 = East-North Central	2.0364	1=White, non-Hispanic		2 = Male	4=Never married	4=Not working, not retired
3=35-44	5=Masters degree or higher	6=$100,000 to $149,999	4 = West-North Central	0.8903	1=White, non-Hispanic	0 = Democrat / undecided	1 = Female	1=Now married	4=Not working, not retired
5=55-64	4=Bachelors degree	7=$150,000 or more	6 = East-South Central	1.2367	1=White, non-Hispanic	1 = Other Republican	1 = Female	1=Now married	1=Working full-time
6=65-74	4=Bachelors degree	5=$75,000 to $99,999	5 = South Atlantic	0.6262	2=Black, non-Hispanic	0 = Democrat / undecided	1 = Female	4=Never married	3=Not working, retired
1=18-24	3=Some college or Associates degree	6=$100,000 to $149,999	1 = New England	1.6451	1=White, non-Hispanic	0 = Democrat / undecided	2 = Male	4=Never married	1=Working full-time
4=45-54	4=Bachelors degree	5=$75,000 to $99,999	4 = West-North Central	0.7537	1=White, non-Hispanic	0 = Democrat / undecided	1 = Female	1=Now married	1=Working full-time
5=55-64	3=Some college or Associates degree	6=$100,000 to $149,999	4 = West-North Central	0.6429	1=White, non-Hispanic	0 = Democrat / undecided	1 = Female	1=Now married	1=Working full-time
6=65-74	2=High school graduate (high school diploma or the equivalent GED)	4=$50,000 to $74,999	3 = East-North Central	0.6258	1=White, non-Hispanic	1 = Other Republican	2 = Male	1=Now married	3=Not working, retired
2=25-34	4=Bachelors degree	6=$100,000 to $149,999	8 = Mountain	1.0615	1=White, non-Hispanic	0 = Democrat / undecided	2 = Male	1=Now married	4=Not working, not retired
2=25-34	4=Bachelors degree	5=$75,000 to $99,999	5 = South Atlantic	0.923	1=White, non-Hispanic	1 = Other Republican	1 = Female	4=Never married	1=Working full-time
4=45-54	4=Bachelors degree	6=$100,000 to $149,999	3 = East-North Central	1.2259	5=Asian American / Pacific Islander	0 = Democrat / undecided	2 = Male	1=Now married	1=Working full-time
2=25-34	5=Masters degree or higher	5=$75,000 to $99,999	5 = South Atlantic	0.923	1=White, non-Hispanic	0 = Democrat / undecided	1 = Female	4=Never married	1=Working full-time
5=55-64	3=Some college or Associates degree	5=$75,000 to $99,999	7 = West-South Central	0.528	1=White, non-Hispanic	2 = Strong Republican	1 = Female	1=Now married	4=Not working, not retired
2=25-34	1=No high school diploma or GED	1=Less than $10,000	4 = West-North Central	0.907	1=White, non-Hispanic	0 = Democrat / undecided	1 = Female	1=Now married	1=Working full-time
3=35-44	2=High school graduate (high school diploma or the equivalent GED)	3=$25,000 to $49,999	3 = East-North Central	1.0969	1=White, non-Hispanic	0 = Democrat / undecided	1 = Female	4=Never married	4=Not working, not retired
7=75+	3=Some college or Associates degree	3=$25,000 to $49,999	1 = New England	0.3176	7=2+ races, non-Hispanic	3 = MAGA Republican	2 = Male	3=Divorced or Separated	3=Not working, retired
5=55-64	3=Some college or Associates degree	2=$10,000 to $24,999	9 = Pacific	0.7146	1=White, non-Hispanic	0 = Democrat / undecided	2 = Male	3=Divorced or Separated	4=Not working, not retired
2=25-34	3=Some college or Associates degree	3=$25,000 to $49,999	2 = Mid-Atlantic	1.3393	2=Black, non-Hispanic	0 = Democrat / undecided	1 = Female	4=Never married	1=Working full-time
3=35-44	2=High school graduate (high school diploma or the equivalent GED)	2=$10,000 to $24,999	5 = South Atlantic	1.5628	2=Black, non-Hispanic	0 = Democrat / undecided	1 = Female	4=Never married	4=Not working, not retired
6=65-74	2=High school graduate (high school diploma or the equivalent GED)	5=$75,000 to $99,999	5 = South Atlantic	0.8303	2=Black, non-Hispanic	0 = Democrat / undecided	1 = Female	4=Never married	3=Not working, retired
5=55-64	2=High school graduate (high school diploma or the equivalent GED)	6=$100,000 to $149,999	3 = East-North Central	0.9384	1=White, non-Hispanic		2 = Male	1=Now married	1=Working full-time
5=55-64	2=High school graduate (high school diploma or the equivalent GED)	3=$25,000 to $49,999	5 = South Atlantic	0.7658	1=White, non-Hispanic	2 = Strong Republican	2 = Male	4=Never married	1=Working full-time
2=25-34	3=Some college or Associates degree	4=$50,000 to $74,999	3 = East-North Central	0.9794	1=White, non-Hispanic		1 = Female	3=Divorced or Separated	1=Working full-time
3=35-44	4=Bachelors degree	6=$100,000 to $149,999	8 = Mountain	0.2935	7=2+ races, non-Hispanic	0 = Democrat / undecided	1 = Female	4=Never married	4=Not working, not retired
7=75+	5=Masters degree or higher	4=$50,000 to $74,999	2 = Mid-Atlantic	0.6412	1=White, non-Hispanic	3 = MAGA Republican	2 = Male	1=Now married	3=Not working, retired
5=55-64	2=High school graduate (high school diploma or the equivalent GED)	6=$100,000 to $149,999	3 = East-North Central	0.8591	1=White, non-Hispanic	3 = MAGA Republican	1 = Female	1=Now married	2=Working part-time
3=35-44	3=Some college or Associates degree	5=$75,000 to $99,999	3 = East-North Central	0.9835	1=White, non-Hispanic	1 = Other Republican	2 = Male	3=Divorced or Separated	1=Working full-time
6=65-74	2=High school graduate (high school diploma or the equivalent GED)	7=$150,000 or more	2 = Mid-Atlantic	0.7476	1=White, non-Hispanic	1 = Other Republican	1 = Female	1=Now married	1=Working full-time
5=55-64	3=Some college or Associates degree	5=$75,000 to $99,999	9 = Pacific	0.7162	2=Black, non-Hispanic	0 = Democrat / undecided	2 = Male	4=Never married	1=Working full-time
4=45-54	5=Masters degree or higher	7=$150,000 or more	5 = South Atlantic	0.9898	1=White, non-Hispanic	1 = Other Republican	2 = Male	1=Now married	1=Working full-time
6=65-74	4=Bachelors degree	7=$150,000 or more	3 = East-North Central	0.7423	1=White, non-Hispanic	2 = Strong Republican	2 = Male	1=Now married	2=Working part-time
5=55-64	3=Some college or Associates degree	7=$150,000 or more	3 = East-North Central	1.0312	1=White, non-Hispanic	0 = Democrat / undecided	2 = Male	1=Now married	1=Working full-time
6=65-74	3=Some college or Associates degree	5=$75,000 to $99,999	6 = East-South Central	1.1198	1=White, non-Hispanic	3 = MAGA Republican	2 = Male	1=Now married	3=Not working, retired
5=55-64	2=High school graduate (high school diploma or the equivalent GED)	3=$25,000 to $49,999	5 = South Atlantic	1.1302	1=White, non-Hispanic	3 = MAGA Republican	1 = Female	3=Divorced or Separated	1=Working full-time
7=75+	2=High school graduate (high school diploma or the equivalent GED)	5=$75,000 to $99,999	5 = South Atlantic	0.6632	1=White, non-Hispanic	0 = Democrat / undecided	1 = Female	1=Now married	3=Not working, retired
5=55-64	3=Some college or Associates degree	7=$150,000 or more	2 = Mid-Atlantic	0.6499	1=White, non-Hispanic	0 = Democrat / undecided	1 = Female	1=Now married	4=Not working, not retired
6=65-74	2=High school graduate (high school diploma or the equivalent GED)	3=$25,000 to $49,999	2 = Mid-Atlantic	0.5845	1=White, non-Hispanic	0 = Democrat / undecided	1 = Female	1=Now married	3=Not working, retired
5=55-64	3=Some college or Associates degree	2=$10,000 to $24,999	5 = South Atlantic	0.2793	7=2+ races, non-Hispanic	3 = MAGA Republican	2 = Male	4=Never married	4=Not working, not retired
5=55-64	4=Bachelors degree	5=$75,000 to $99,999	9 = Pacific	0.7865	1=White, non-Hispanic	0 = Democrat / undecided	2 = Male	3=Divorced or Separated	1=Working full-time
6=65-74	3=Some college or Associates degree	7=$150,000 or more	1 = New England	0.6542	1=White, non-Hispanic	0 = Democrat / undecided	1 = Female	1=Now married	1=Working full-time
6=65-74	2=High school graduate (high school diploma or the equivalent GED)	7=$150,000 or more	2 = Mid-Atlantic	0.8719	1=White, non-Hispanic	3 = MAGA Republican	2 = Male	1=Now married	3=Not working, retired
7=75+	4=Bachelors degree	4=$50,000 to $74,999	9 = Pacific	0.5079	1=White, non-Hispanic	3 = MAGA Republican	2 = Male	3=Divorced or Separated	3=Not working, retired
7=75+	5=Masters degree or higher	3=$25,000 to $49,999	2 = Mid-Atlantic	0.6637	1=White, non-Hispanic	0 = Democrat / undecided	1 = Female	1=Now married	3=Not working, retired
7=75+	2=High school graduate (high school diploma or the equivalent GED)	3=$25,000 to $49,999	5 = South Atlantic	0.7301	1=White, non-Hispanic	3 = MAGA Republican	1 = Female	1=Now married	3=Not working, retired
3=35-44	3=Some college or Associates degree	2=$10,000 to $24,999	9 = Pacific	0.7474	2=Black, non-Hispanic	0 = Democrat / undecided	1 = Female	4=Never married	1=Working full-time
2=25-34	4=Bachelors degree	7=$150,000 or more	7 = West-South Central	1.2263	1=White, non-Hispanic	1 = Other Republican	2 = Male	1=Now married	1=Working full-time
2=25-34	2=High school graduate (high school diploma or the equivalent GED)	1=Less than $10,000	1 = New England	0.4757	7=2+ races, non-Hispanic	0 = Democrat / undecided	2 = Male	4=Never married	4=Not working, not retired
5=55-64	3=Some college or Associates degree	5=$75,000 to $99,999	4 = West-North Central	1.0837	1=White, non-Hispanic	0 = Democrat / undecided	2 = Male	4=Never married	1=Working full-time
2=25-34	4=Bachelors degree	7=$150,000 or more	3 = East-North Central	1.0145	1=White, non-Hispanic	0 = Democrat / undecided	2 = Male	1=Now married	1=Working full-time
2=25-34	2=High school graduate (high school diploma or the equivalent GED)	2=$10,000 to $24,999	4 = West-North Central	0.8568	1=White, non-Hispanic	0 = Democrat / undecided	2 = Male	4=Never married	4=Not working, not retired
4=45-54	4=Bachelors degree	3=$25,000 to $49,999	9 = Pacific	0.682	3=Hispanic, any race	0 = Democrat / undecided	2 = Male	1=Now married	1=Working full-time
5=55-64	3=Some college or Associates degree	3=$25,000 to $49,999	2 = Mid-Atlantic	0.6307	2=Black, non-Hispanic	0 = Democrat / undecided	1 = Female	1=Now married	3=Not working, retired
3=35-44	4=Bachelors degree	4=$50,000 to $74,999	8 = Mountain	0.862	1=White, non-Hispanic	0 = Democrat / undecided	1 = Female	1=Now married	2=Working part-time
5=55-64	4=Bachelors degree	7=$150,000 or more	9 = Pacific	0.5695	1=White, non-Hispanic	1 = Other Republican	2 = Male	1=Now married	1=Working full-time
6=65-74	4=Bachelors degree	7=$150,000 or more	1 = New England	0.5502	1=White, non-Hispanic	0 = Democrat / undecided	2 = Male	1=Now married	3=Not working, retired
3=35-44	2=High school graduate (high school diploma or the equivalent GED)	3=$25,000 to $49,999	2 = Mid-Atlantic	1.2145	1=White, non-Hispanic		1 = Female	1=Now married	4=Not working, not retired
3=35-44	1=No high school diploma or GED	2=$10,000 to $24,999	9 = Pacific	1.2929	1=White, non-Hispanic		2 = Male	1=Now married	4=Not working, not retired
3=35-44	1=No high school diploma or GED	3=$25,000 to $49,999	9 = Pacific	1.0988	1=White, non-Hispanic	3 = MAGA Republican	1 = Female	4=Never married	2=Working part-time
4=45-54	2=High school graduate (high school diploma or the equivalent GED)	3=$25,000 to $49,999	5 = South Atlantic	1.1858	1=White, non-Hispanic		2 = Male	1=Now married	1=Working full-time
2=25-34	4=Bachelors degree	4=$50,000 to $74,999	2 = Mid-Atlantic	2.0701	5=Asian American / Pacific Islander	0 = Democrat / undecided	1 = Female	4=Never married	1=Working full-time
4=45-54	5=Masters degree or higher	6=$100,000 to $149,999	9 = Pacific	0.8971	1=White, non-Hispanic	0 = Democrat / undecided	2 = Male	4=Never married	1=Working full-time
7=75+	5=Masters degree or higher	7=$150,000 or more	5 = South Atlantic	0.5017	1=White, non-Hispanic	1 = Other Republican	2 = Male	1=Now married	3=Not working, retired
7=75+	1=No high school diploma or GED	1=Less than $10,000	6 = East-South Central	1.1461	1=White, non-Hispanic		1 = Female	2=Widowed	4=Not working, not retired
7=75+	3=Some college or Associates degree	4=$50,000 to $74,999	9 = Pacific	1.0091	5=Asian American / Pacific Islander	0 = Democrat / undecided	1 = Female	1=Now married	3=Not working, retired
2=25-34	3=Some college or Associates degree	3=$25,000 to $49,999	9 = Pacific	1.0067	1=White, non-Hispanic		1 = Female	1=Now married	4=Not working, not retired
6=65-74	2=High school graduate (high school diploma or the equivalent GED)	3=$25,000 to $49,999	9 = Pacific	0.5166	3=Hispanic, any race	0 = Democrat / undecided	1 = Female	1=Now married	3=Not working, retired
5=55-64	5=Masters degree or higher	5=$75,000 to $99,999	4 = West-North Central	0.5741	1=White, non-Hispanic	1 = Other Republican	2 = Male	1=Now married	1=Working full-time
4=45-54	3=Some college or Associates degree	7=$150,000 or more	1 = New England	0.8562	1=White, non-Hispanic		2 = Male	1=Now married	1=Working full-time
6=65-74	3=Some college or Associates degree	1=Less than $10,000	3 = East-North Central	0.9658	1=White, non-Hispanic	0 = Democrat / undecided	1 = Female	3=Divorced or Separated	3=Not working, retired
5=55-64	2=High school graduate (high school diploma or the equivalent GED)	6=$100,000 to $149,999	9 = Pacific	1.9178	3=Hispanic, any race	0 = Democrat / undecided	2 = Male	1=Now married	1=Working full-time
3=35-44	2=High school graduate (high school diploma or the equivalent GED)	7=$150,000 or more	7 = West-South Central	1.2165	1=White, non-Hispanic		2 = Male	4=Never married	3=Not working, retired
5=55-64	3=Some college or Associates degree	7=$150,000 or more	8 = Mountain	1.0358	1=White, non-Hispanic	2 = Strong Republican	1 = Female	1=Now married	1=Working full-time
3=35-44	2=High school graduate (high school diploma or the equivalent GED)	1=Less than $10,000	9 = Pacific	1.3626	3=Hispanic, any race	0 = Democrat / undecided	2 = Male	4=Never married	4=Not working, not retired
6=65-74	4=Bachelors degree	6=$100,000 to $149,999	5 = South Atlantic	0.5804	1=White, non-Hispanic	0 = Democrat / undecided	2 = Male	4=Never married	3=Not working, retired
7=75+	3=Some college or Associates degree	4=$50,000 to $74,999	3 = East-North Central	0.7931	1=White, non-Hispanic	1 = Other Republican	1 = Female	1=Now married	3=Not working, retired
5=55-64	3=Some college or Associates degree	7=$150,000 or more	5 = South Atlantic	1.0329	1=White, non-Hispanic	1 = Other Republican	2 = Male	1=Now married	3=Not working, retired
5=55-64	5=Masters degree or higher	7=$150,000 or more	8 = Mountain	0.8029	6=Some other race, non-Hispanic	1 = Other Republican	2 = Male	1=Now married	1=Working full-time
3=35-44	5=Masters degree or higher	7=$150,000 or more	9 = Pacific	0.7212	1=White, non-Hispanic	0 = Democrat / undecided	2 = Male	1=Now married	1=Working full-time
5=55-64	3=Some college or Associates degree	3=$25,000 to $49,999	5 = South Atlantic	1.0057	3=Hispanic, any race	0 = Democrat / undecided	2 = Male	3=Divorced or Separated	3=Not working, retired
7=75+	4=Bachelors degree	2=$10,000 to $24,999	4 = West-North Central	0.363	1=White, non-Hispanic	1 = Other Republican	2 = Male	4=Never married	3=Not working, retired
6=65-74	2=High school graduate (high school diploma or the equivalent GED)	5=$75,000 to $99,999	4 = West-North Central	0.7296	1=White, non-Hispanic	0 = Democrat / undecided	2 = Male	2=Widowed	2=Working part-time
2=25-34	4=Bachelors degree	5=$75,000 to $99,999	5 = South Atlantic	0.9741	1=White, non-Hispanic	0 = Democrat / undecided	1 = Female	1=Now married	1=Working full-time
2=25-34	3=Some college or Associates degree	4=$50,000 to $74,999	5 = South Atlantic	1.7251	3=Hispanic, any race	3 = MAGA Republican	1 = Female	3=Divorced or Separated	2=Working part-time
3=35-44	5=Masters degree or higher	7=$150,000 or more	8 = Mountain	0.8744	1=White, non-Hispanic		2 = Male	1=Now married	1=Working full-time
6=65-74	2=High school graduate (high school diploma or the equivalent GED)	3=$25,000 to $49,999	7 = West-South Central	0.5019	3=Hispanic, any race	0 = Democrat / undecided	1 = Female	1=Now married	3=Not working, retired
6=65-74	2=High school graduate (high school diploma or the equivalent GED)	3=$25,000 to $49,999	6 = East-South Central	0.8813	1=White, non-Hispanic		2 = Male	1=Now married	3=Not working, retired
3=35-44	2=High school graduate (high school diploma or the equivalent GED)	2=$10,000 to $24,999	8 = Mountain	1.6312	2=Black, non-Hispanic	0 = Democrat / undecided	1 = Female	4=Never married	2=Working part-time
2=25-34	1=No high school diploma or GED	1=Less than $10,000	6 = East-South Central	1.6259	2=Black, non-Hispanic		1 = Female	4=Never married	4=Not working, not retired
6=65-74	5=Masters degree or higher	7=$150,000 or more	3 = East-North Central	0.6233	1=White, non-Hispanic	1 = Other Republican	2 = Male	1=Now married	3=Not working, retired
6=65-74	3=Some college or Associates degree	3=$25,000 to $49,999	9 = Pacific	0.7634	3=Hispanic, any race	1 = Other Republican	1 = Female	1=Now married	3=Not working, retired
6=65-74	5=Masters degree or higher	6=$100,000 to $149,999	9 = Pacific	0.4838	1=White, non-Hispanic	0 = Democrat / undecided	1 = Female	1=Now married	1=Working full-time
6=65-74	3=Some college or Associates degree	3=$25,000 to $49,999	5 = South Atlantic	0.7172	1=White, non-Hispanic	3 = MAGA Republican	1 = Female	1=Now married	2=Working part-time
7=75+	4=Bachelors degree	4=$50,000 to $74,999	6 = East-South Central	0.425	1=White, non-Hispanic	1 = Other Republican	2 = Male	1=Now married	3=Not working, retired
2=25-34	3=Some college or Associates degree	4=$50,000 to $74,999	3 = East-North Central	0.8484	2=Black, non-Hispanic	0 = Democrat / undecided	2 = Male	4=Never married	1=Working full-time
5=55-64	5=Masters degree or higher	5=$75,000 to $99,999	5 = South Atlantic	0.8665	1=White, non-Hispanic	2 = Strong Republican	1 = Female	1=Now married	1=Working full-time
3=35-44	4=Bachelors degree	4=$50,000 to $74,999	4 = West-North Central	0.5906	1=White, non-Hispanic	0 = Democrat / undecided	1 = Female	1=Now married	4=Not working, not retired
2=25-34	2=High school graduate (high school diploma or the equivalent GED)	2=$10,000 to $24,999	3 = East-North Central	1.4432	2=Black, non-Hispanic	0 = Democrat / undecided	1 = Female	4=Never married	2=Working part-time
2=25-34	2=High school graduate (high school diploma or the equivalent GED)	7=$150,000 or more	9 = Pacific	1.0705	1=White, non-Hispanic	0 = Democrat / undecided	1 = Female	4=Never married	1=Working full-time
3=35-44	4=Bachelors degree	7=$150,000 or more	2 = Mid-Atlantic	1.1002	1=White, non-Hispanic	0 = Democrat / undecided	1 = Female	1=Now married	1=Working full-time
2=25-34	4=Bachelors degree	6=$100,000 to $149,999	4 = West-North Central	0.7276	1=White, non-Hispanic	3 = MAGA Republican	1 = Female	4=Never married	1=Working full-time
6=65-74	3=Some college or Associates degree	4=$50,000 to $74,999	9 = Pacific	0.618	1=White, non-Hispanic	1 = Other Republican	2 = Male	3=Divorced or Separated	3=Not working, retired
4=45-54	4=Bachelors degree	7=$150,000 or more	2 = Mid-Atlantic	0.9542	1=White, non-Hispanic	1 = Other Republican	1 = Female	1=Now married	2=Working part-time
7=75+	3=Some college or Associates degree	7=$150,000 or more	6 = East-South Central	1.9383	2=Black, non-Hispanic	0 = Democrat / undecided	2 = Male	1=Now married	3=Not working, retired
1=18-24	4=Bachelors degree	6=$100,000 to $149,999	3 = East-North Central	1.2837	1=White, non-Hispanic	0 = Democrat / undecided	2 = Male	4=Never married	2=Working part-time
6=65-74	3=Some college or Associates degree	4=$50,000 to $74,999	6 = East-South Central	0.8098	1=White, non-Hispanic	2 = Strong Republican	2 = Male	1=Now married	2=Working part-time
5=55-64	2=High school graduate (high school diploma or the equivalent GED)	4=$50,000 to $74,999	6 = East-South Central	0.7924	1=White, non-Hispanic	0 = Democrat / undecided	2 = Male	1=Now married	1=Working full-time
3=35-44	5=Masters degree or higher	6=$100,000 to $149,999	7 = West-South Central	2.218	2=Black, non-Hispanic	1 = Other Republican	1 = Female	1=Now married	2=Working part-time
5=55-64	3=Some college or Associates degree	4=$50,000 to $74,999	9 = Pacific	1.0739	1=White, non-Hispanic	0 = Democrat / undecided	1 = Female	2=Widowed	1=Working full-time
6=65-74	3=Some college or Associates degree	5=$75,000 to $99,999	4 = West-North Central	0.583	1=White, non-Hispanic	3 = MAGA Republican	1 = Female	1=Now married	3=Not working, retired
4=45-54	4=Bachelors degree	6=$100,000 to $149,999	3 = East-North Central	0.7521	1=White, non-Hispanic	0 = Democrat / undecided	2 = Male	1=Now married	1=Working full-time
5=55-64	3=Some college or Associates degree	5=$75,000 to $99,999	5 = South Atlantic	0.9578	1=White, non-Hispanic	0 = Democrat / undecided	1 = Female	1=Now married	3=Not working, retired
5=55-64	2=High school graduate (high school diploma or the equivalent GED)	6=$100,000 to $149,999	2 = Mid-Atlantic	0.5719	1=White, non-Hispanic	2 = Strong Republican	2 = Male	4=Never married	1=Working full-time
5=55-64	2=High school graduate (high school diploma or the equivalent GED)	5=$75,000 to $99,999	1 = New England	0.63	1=White, non-Hispanic	3 = MAGA Republican	1 = Female	1=Now married	1=Working full-time
3=35-44	1=No high school diploma or GED	5=$75,000 to $99,999	7 = West-South Central	1.6595	3=Hispanic, any race		2 = Male	1=Now married	1=Working full-time
6=65-74	4=Bachelors degree	7=$150,000 or more	8 = Mountain	0.5402	1=White, non-Hispanic	3 = MAGA Republican	2 = Male	1=Now married	3=Not working, retired
7=75+	4=Bachelors degree	3=$25,000 to $49,999	3 = East-North Central	0.428	1=White, non-Hispanic	2 = Strong Republican	2 = Male	2=Widowed	3=Not working, retired
2=25-34	4=Bachelors degree	6=$100,000 to $149,999	5 = South Atlantic	1.1383	1=White, non-Hispanic	1 = Other Republican	1 = Female	1=Now married	1=Working full-time
4=45-54	1=No high school diploma or GED	1=Less than $10,000	7 = West-South Central	1.2451	2=Black, non-Hispanic		2 = Male	4=Never married	4=Not working, not retired
2=25-34	2=High school graduate (high school diploma or the equivalent GED)	6=$100,000 to $149,999	7 = West-South Central	2.7051	1=White, non-Hispanic	3 = MAGA Republican	2 = Male	4=Never married	1=Working full-time
3=35-44	5=Masters degree or higher	7=$150,000 or more	2 = Mid-Atlantic	1.8472	5=Asian American / Pacific Islander	1 = Other Republican	1 = Female	1=Now married	1=Working full-time
4=45-54	3=Some college or Associates degree	3=$25,000 to $49,999	6 = East-South Central	1.4145	1=White, non-Hispanic	3 = MAGA Republican	2 = Male	1=Now married	2=Working part-time
7=75+	2=High school graduate (high school diploma or the equivalent GED)	3=$25,000 to $49,999	3 = East-North Central	0.876	1=White, non-Hispanic	3 = MAGA Republican	1 = Female	2=Widowed	3=Not working, retired
7=75+	2=High school graduate (high school diploma or the equivalent GED)	2=$10,000 to $24,999	8 = Mountain	0.4902	1=White, non-Hispanic		2 = Male	1=Now married	3=Not working, retired
3=35-44	3=Some college or Associates degree	3=$25,000 to $49,999	8 = Mountain	0.8499	1=White, non-Hispanic	1 = Other Republican	2 = Male	1=Now married	4=Not working, not retired
7=75+	4=Bachelors degree	5=$75,000 to $99,999	5 = South Atlantic	0.4608	1=White, non-Hispanic	0 = Democrat / undecided	2 = Male	1=Now married	3=Not working, retired
4=45-54	5=Masters degree or higher	6=$100,000 to $149,999	9 = Pacific	1.1452	5=Asian American / Pacific Islander		2 = Male	1=Now married	1=Working full-time
7=75+	2=High school graduate (high school diploma or the equivalent GED)	4=$50,000 to $74,999	9 = Pacific	0.6106	1=White, non-Hispanic	0 = Democrat / undecided	2 = Male	1=Now married	3=Not working, retired
3=35-44	4=Bachelors degree	4=$50,000 to $74,999	6 = East-South Central	0.7388	1=White, non-Hispanic	1 = Other Republican	1 = Female	1=Now married	1=Working full-time
6=65-74	4=Bachelors degree	7=$150,000 or more	2 = Mid-Atlantic	0.6536	1=White, non-Hispanic	2 = Strong Republican	2 = Male	2=Widowed	3=Not working, retired
6=65-74	2=High school graduate (high school diploma or the equivalent GED)	4=$50,000 to $74,999	5 = South Atlantic	1.6953	3=Hispanic, any race	0 = Democrat / undecided	1 = Female	1=Now married	4=Not working, not retired
5=55-64	3=Some college or Associates degree	7=$150,000 or more	9 = Pacific	0.7936	1=White, non-Hispanic	0 = Democrat / undecided	2 = Male	4=Never married	1=Working full-time
6=65-74	4=Bachelors degree	6=$100,000 to $149,999	1 = New England	0.5438	1=White, non-Hispanic	0 = Democrat / undecided	1 = Female	1=Now married	3=Not working, retired
6=65-74	5=Masters degree or higher	7=$150,000 or more	2 = Mid-Atlantic	0.6536	1=White, non-Hispanic	0 = Democrat / undecided	2 = Male	1=Now married	3=Not working, retired
5=55-64	3=Some college or Associates degree	4=$50,000 to $74,999	9 = Pacific	0.6025	1=White, non-Hispanic	0 = Democrat / undecided	1 = Female	1=Now married	1=Working full-time
2=25-34	5=Masters degree or higher	6=$100,000 to $149,999	5 = South Atlantic	0.8968	1=White, non-Hispanic	0 = Democrat / undecided	2 = Male	4=Never married	1=Working full-time
3=35-44	2=High school graduate (high school diploma or the equivalent GED)	4=$50,000 to $74,999	7 = West-South Central	1.9363	3=Hispanic, any race		2 = Male	1=Now married	1=Working full-time
5=55-64	2=High school graduate (high school diploma or the equivalent GED)	3=$25,000 to $49,999	1 = New England	1.4782	1=White, non-Hispanic	0 = Democrat / undecided	1 = Female	1=Now married	1=Working full-time
7=75+	3=Some college or Associates degree	7=$150,000 or more	5 = South Atlantic	0.6801	1=White, non-Hispanic		2 = Male	1=Now married	1=Working full-time
3=35-44	2=High school graduate (high school diploma or the equivalent GED)	7=$150,000 or more	8 = Mountain	1.3924	1=White, non-Hispanic	0 = Democrat / undecided	1 = Female	1=Now married	1=Working full-time
2=25-34	4=Bachelors degree	6=$100,000 to $149,999	1 = New England	1.5973	1=White, non-Hispanic	3 = MAGA Republican	1 = Female	4=Never married	1=Working full-time
7=75+	5=Masters degree or higher	3=$25,000 to $49,999	9 = Pacific	0.3951	1=White, non-Hispanic	0 = Democrat / undecided	2 = Male	2=Widowed	3=Not working, retired
7=75+	4=Bachelors degree	5=$75,000 to $99,999	7 = West-South Central	0.6978	3=Hispanic, any race	0 = Democrat / undecided	2 = Male	1=Now married	2=Working part-time
7=75+	2=High school graduate (high school diploma or the equivalent GED)	3=$25,000 to $49,999	3 = East-North Central	0.7562	1=White, non-Hispanic	0 = Democrat / undecided	1 = Female	3=Divorced or Separated	2=Working part-time
7=75+	3=Some college or Associates degree	3=$25,000 to $49,999	3 = East-North Central	0.7153	1=White, non-Hispanic	0 = Democrat / undecided	1 = Female	4=Never married	3=Not working, retired
6=65-74	2=High school graduate (high school diploma or the equivalent GED)	2=$10,000 to $24,999	8 = Mountain	0.6395	1=White, non-Hispanic	0 = Democrat / undecided	1 = Female	3=Divorced or Separated	3=Not working, retired
7=75+	5=Masters degree or higher	4=$50,000 to $74,999	9 = Pacific	0.5228	1=White, non-Hispanic	0 = Democrat / undecided	2 = Male	1=Now married	3=Not working, retired
5=55-64	3=Some college or Associates degree	7=$150,000 or more	5 = South Atlantic	1.2852	4=American Indian or Alaska Native, non-Hispanic	2 = Strong Republican	2 = Male	3=Divorced or Separated	1=Working full-time
3=35-44	3=Some college or Associates degree	7=$150,000 or more	5 = South Atlantic	1.5592	3=Hispanic, any race	2 = Strong Republican	2 = Male	1=Now married	1=Working full-time
4=45-54	2=High school graduate (high school diploma or the equivalent GED)	3=$25,000 to $49,999	7 = West-South Central	1.0668	1=White, non-Hispanic		1 = Female	2=Widowed	4=Not working, not retired
6=65-74	5=Masters degree or higher	4=$50,000 to $74,999	3 = East-North Central	0.571	1=White, non-Hispanic	0 = Democrat / undecided	1 = Female	3=Divorced or Separated	3=Not working, retired
5=55-64	1=No high school diploma or GED	2=$10,000 to $24,999	8 = Mountain	0.7623	2=Black, non-Hispanic		2 = Male	2=Widowed	1=Working full-time
3=35-44	4=Bachelors degree	5=$75,000 to $99,999	3 = East-North Central	0.8831	1=White, non-Hispanic	3 = MAGA Republican	1 = Female	1=Now married	4=Not working, not retired
7=75+	4=Bachelors degree	5=$75,000 to $99,999	9 = Pacific	0.5413	1=White, non-Hispanic	0 = Democrat / undecided	2 = Male	1=Now married	3=Not working, retired
2=25-34	5=Masters degree or higher	7=$150,000 or more	6 = East-South Central	1.3504	2=Black, non-Hispanic	0 = Democrat / undecided	1 = Female	1=Now married	1=Working full-time
7=75+	5=Masters degree or higher	7=$150,000 or more	3 = East-North Central	0.9366	2=Black, non-Hispanic	0 = Democrat / undecided	2 = Male	2=Widowed	4=Not working, not retired
2=25-34	4=Bachelors degree	4=$50,000 to $74,999	5 = South Atlantic	1.1472	3=Hispanic, any race	1 = Other Republican	1 = Female	1=Now married	1=Working full-time
6=65-74	2=High school graduate (high school diploma or the equivalent GED)	7=$150,000 or more	9 = Pacific	0.7145	1=White, non-Hispanic	2 = Strong Republican	1 = Female	1=Now married	3=Not working, retired
5=55-64	2=High school graduate (high school diploma or the equivalent GED)	7=$150,000 or more	3 = East-North Central	0.9659	1=White, non-Hispanic	3 = MAGA Republican	1 = Female	1=Now married	4=Not working, not retired
6=65-74	2=High school graduate (high school diploma or the equivalent GED)	3=$25,000 to $49,999	2 = Mid-Atlantic	0.5551	1=White, non-Hispanic	0 = Democrat / undecided	1 = Female	4=Never married	2=Working part-time
3=35-44	5=Masters degree or higher	3=$25,000 to $49,999	4 = West-North Central	0.9811	1=White, non-Hispanic	0 = Democrat / undecided	1 = Female	1=Now married	1=Working full-time
3=35-44	3=Some college or Associates degree	5=$75,000 to $99,999	5 = South Atlantic	0.5309	7=2+ races, non-Hispanic	0 = Democrat / undecided	1 = Female	4=Never married	4=Not working, not retired
6=65-74	2=High school graduate (high school diploma or the equivalent GED)	3=$25,000 to $49,999	3 = East-North Central	0.8652	3=Hispanic, any race		2 = Male	1=Now married	4=Not working, not retired
2=25-34	3=Some college or Associates degree	3=$25,000 to $49,999	5 = South Atlantic	2.2759	2=Black, non-Hispanic	0 = Democrat / undecided	1 = Female	4=Never married	4=Not working, not retired
5=55-64	4=Bachelors degree	4=$50,000 to $74,999	6 = East-South Central	0.4366	1=White, non-Hispanic	1 = Other Republican	2 = Male	1=Now married	3=Not working, retired
4=45-54	4=Bachelors degree	7=$150,000 or more	9 = Pacific	0.7657	1=White, non-Hispanic	0 = Democrat / undecided	2 = Male	1=Now married	2=Working part-time
6=65-74	4=Bachelors degree	5=$75,000 to $99,999	9 = Pacific	0.4732	1=White, non-Hispanic	0 = Democrat / undecided	1 = Female	1=Now married	2=Working part-time
6=65-74	3=Some college or Associates degree	4=$50,000 to $74,999	3 = East-North Central	0.5919	1=White, non-Hispanic	0 = Democrat / undecided	2 = Male	1=Now married	3=Not working, retired
5=55-64	1=No high school diploma or GED	5=$75,000 to $99,999	9 = Pacific	0.3814	7=2+ races, non-Hispanic	2 = Strong Republican	1 = Female	1=Now married	1=Working full-time
6=65-74	3=Some college or Associates degree	6=$100,000 to $149,999	8 = Mountain	0.6735	3=Hispanic, any race		1 = Female	1=Now married	1=Working full-time
5=55-64	5=Masters degree or higher	7=$150,000 or more	9 = Pacific	0.5862	2=Black, non-Hispanic	0 = Democrat / undecided	1 = Female	1=Now married	1=Working full-time
6=65-74	4=Bachelors degree	7=$150,000 or more	2 = Mid-Atlantic	1.1961	2=Black, non-Hispanic	0 = Democrat / undecided	1 = Female	1=Now married	3=Not working, retired
6=65-74	5=Masters degree or higher	4=$50,000 to $74,999	4 = West-North Central	0.363	1=White, non-Hispanic	0 = Democrat / undecided	1 = Female	1=Now married	2=Working part-time
2=25-34	2=High school graduate (high school diploma or the equivalent GED)	5=$75,000 to $99,999	9 = Pacific	1.0747	1=White, non-Hispanic		2 = Male	4=Never married	4=Not working, not retired
3=35-44	3=Some college or Associates degree	4=$50,000 to $74,999	3 = East-North Central	1.0773	1=White, non-Hispanic	1 = Other Republican	1 = Female	1=Now married	1=Working full-time
4=45-54	3=Some college or Associates degree	6=$100,000 to $149,999	8 = Mountain	0.7806	1=White, non-Hispanic	0 = Democrat / undecided	1 = Female	4=Never married	1=Working full-time
5=55-64	5=Masters degree or higher	7=$150,000 or more	5 = South Atlantic	0.4857	1=White, non-Hispanic		1 = Female	1=Now married	1=Working full-time
4=45-54	4=Bachelors degree	5=$75,000 to $99,999	3 = East-North Central	0.7194	2=Black, non-Hispanic		1 = Female	3=Divorced or Separated	1=Working full-time
7=75+	2=High school graduate (high school diploma or the equivalent GED)	4=$50,000 to $74,999	5 = South Atlantic	0.8336	1=White, non-Hispanic		1 = Female	1=Now married	3=Not working, retired
5=55-64	2=High school graduate (high school diploma or the equivalent GED)	2=$10,000 to $24,999	3 = East-North Central	1.0261	1=White, non-Hispanic	0 = Democrat / undecided	1 = Female	1=Now married	3=Not working, retired
7=75+	5=Masters degree or higher	6=$100,000 to $149,999	5 = South Atlantic	0.584	1=White, non-Hispanic	0 = Democrat / undecided	1 = Female	3=Divorced or Separated	3=Not working, retired
6=65-74	2=High school graduate (high school diploma or the equivalent GED)	5=$75,000 to $99,999	4 = West-North Central	0.8676	1=White, non-Hispanic	0 = Democrat / undecided	2 = Male	1=Now married	3=Not working, retired
1=18-24	3=Some college or Associates degree	5=$75,000 to $99,999	8 = Mountain	1.9195	3=Hispanic, any race	0 = Democrat / undecided	2 = Male	4=Never married	2=Working part-time
2=25-34	5=Masters degree or higher	7=$150,000 or more	5 = South Atlantic	1.6262	2=Black, non-Hispanic	0 = Democrat / undecided	1 = Female	4=Never married	4=Not working, not retired
2=25-34	4=Bachelors degree	6=$100,000 to $149,999	2 = Mid-Atlantic	1.152	1=White, non-Hispanic	0 = Democrat / undecided	1 = Female	4=Never married	1=Working full-time
6=65-74	2=High school graduate (high school diploma or the equivalent GED)	4=$50,000 to $74,999	5 = South Atlantic	1.375	2=Black, non-Hispanic	0 = Democrat / undecided	1 = Female	1=Now married	3=Not working, retired
2=25-34	4=Bachelors degree	3=$25,000 to $49,999	9 = Pacific	0.3066	7=2+ races, non-Hispanic	0 = Democrat / undecided	1 = Female	4=Never married	1=Working full-time
7=75+	1=No high school diploma or GED	3=$25,000 to $49,999	9 = Pacific	0.8174	1=White, non-Hispanic	0 = Democrat / undecided	1 = Female	1=Now married	3=Not working, retired
3=35-44	4=Bachelors degree	6=$100,000 to $149,999	3 = East-North Central	0.8319	1=White, non-Hispanic	0 = Democrat / undecided	2 = Male	1=Now married	1=Working full-time
7=75+	3=Some college or Associates degree	4=$50,000 to $74,999	5 = South Atlantic	0.7777	1=White, non-Hispanic	3 = MAGA Republican	1 = Female	2=Widowed	3=Not working, retired
2=25-34	3=Some college or Associates degree	2=$10,000 to $24,999	5 = South Atlantic	1.4107	1=White, non-Hispanic	1 = Other Republican	2 = Male	4=Never married	1=Working full-time
3=35-44	5=Masters degree or higher	7=$150,000 or more	7 = West-South Central	1.2878	1=White, non-Hispanic	0 = Democrat / undecided	1 = Female	1=Now married	1=Working full-time
5=55-64	3=Some college or Associates degree	7=$150,000 or more	9 = Pacific	0.7515	1=White, non-Hispanic	1 = Other Republican	2 = Male	1=Now married	1=Working full-time
5=55-64	4=Bachelors degree	7=$150,000 or more	6 = East-South Central	0.836	3=Hispanic, any race	0 = Democrat / undecided	2 = Male	1=Now married	3=Not working, retired
2=25-34	3=Some college or Associates degree	3=$25,000 to $49,999	4 = West-North Central	1.2653	1=White, non-Hispanic	0 = Democrat / undecided	3 = Other	1=Now married	1=Working full-time
2=25-34	3=Some college or Associates degree	2=$10,000 to $24,999	3 = East-North Central	1.0776	1=White, non-Hispanic	0 = Democrat / undecided	2 = Male	1=Now married	1=Working full-time
7=75+	2=High school graduate (high school diploma or the equivalent GED)	3=$25,000 to $49,999	3 = East-North Central	0.69	1=White, non-Hispanic	0 = Democrat / undecided	2 = Male	1=Now married	3=Not working, retired
6=65-74	5=Masters degree or higher	5=$75,000 to $99,999	2 = Mid-Atlantic	0.7391	1=White, non-Hispanic	0 = Democrat / undecided	1 = Female	2=Widowed	2=Working part-time
7=75+	3=Some college or Associates degree	3=$25,000 to $49,999	5 = South Atlantic	0.8891	2=Black, non-Hispanic	0 = Democrat / undecided	2 = Male	2=Widowed	3=Not working, retired
5=55-64	4=Bachelors degree	6=$100,000 to $149,999	7 = West-South Central	1.395	2=Black, non-Hispanic	0 = Democrat / undecided	2 = Male	1=Now married	1=Working full-time
7=75+	2=High school graduate (high school diploma or the equivalent GED)	3=$25,000 to $49,999	2 = Mid-Atlantic	0.756	1=White, non-Hispanic	0 = Democrat / undecided	1 = Female	3=Divorced or Separated	3=Not working, retired
6=65-74	5=Masters degree or higher	3=$25,000 to $49,999	8 = Mountain	0.5656	1=White, non-Hispanic	1 = Other Republican	2 = Male	2=Widowed	4=Not working, not retired
3=35-44	2=High school graduate (high school diploma or the equivalent GED)	3=$25,000 to $49,999	9 = Pacific	1.2753	3=Hispanic, any race		2 = Male	4=Never married	1=Working full-time
5=55-64	3=Some college or Associates degree	6=$100,000 to $149,999	5 = South Atlantic	0.5705	1=White, non-Hispanic	2 = Strong Republican	1 = Female	1=Now married	3=Not working, retired
2=25-34	5=Masters degree or higher	1=Less than $10,000	5 = South Atlantic	2.5748	5=Asian American / Pacific Islander	0 = Democrat / undecided	1 = Female	4=Never married	1=Working full-time
3=35-44	4=Bachelors degree	7=$150,000 or more	3 = East-North Central	1.0313	1=White, non-Hispanic	0 = Democrat / undecided	1 = Female	1=Now married	1=Working full-time
4=45-54	5=Masters degree or higher	7=$150,000 or more	5 = South Atlantic	0.9365	1=White, non-Hispanic	3 = MAGA Republican	2 = Male	1=Now married	1=Working full-time
4=45-54	5=Masters degree or higher	7=$150,000 or more	4 = West-North Central	0.9141	1=White, non-Hispanic	0 = Democrat / undecided	2 = Male	3=Divorced or Separated	1=Working full-time
2=25-34	4=Bachelors degree	6=$100,000 to $149,999	4 = West-North Central	0.878	1=White, non-Hispanic	0 = Democrat / undecided	1 = Female	1=Now married	1=Working full-time
5=55-64	4=Bachelors degree	6=$100,000 to $149,999	5 = South Atlantic	0.4901	1=White, non-Hispanic	0 = Democrat / undecided	1 = Female	1=Now married	1=Working full-time
5=55-64	5=Masters degree or higher	7=$150,000 or more	9 = Pacific	0.4663	1=White, non-Hispanic	1 = Other Republican	1 = Female	1=Now married	3=Not working, retired
5=55-64	4=Bachelors degree	6=$100,000 to $149,999	2 = Mid-Atlantic	0.8514	3=Hispanic, any race	0 = Democrat / undecided	2 = Male	1=Now married	1=Working full-time
6=65-74	5=Masters degree or higher	5=$75,000 to $99,999	9 = Pacific	0.4745	1=White, non-Hispanic	0 = Democrat / undecided	1 = Female	4=Never married	4=Not working, not retired
4=45-54	2=High school graduate (high school diploma or the equivalent GED)	6=$100,000 to $149,999	5 = South Atlantic	1.258	1=White, non-Hispanic		1 = Female	1=Now married	1=Working full-time
2=25-34	4=Bachelors degree	4=$50,000 to $74,999	3 = East-North Central	0.7441	1=White, non-Hispanic	0 = Democrat / undecided	1 = Female	4=Never married	2=Working part-time
5=55-64	3=Some college or Associates degree	7=$150,000 or more	3 = East-North Central	1.3391	2=Black, non-Hispanic	0 = Democrat / undecided	2 = Male	1=Now married	1=Working full-time
6=65-74	3=Some college or Associates degree	5=$75,000 to $99,999	9 = Pacific	0.8337	5=Asian American / Pacific Islander	3 = MAGA Republican	2 = Male	1=Now married	3=Not working, retired
1=18-24	4=Bachelors degree	7=$150,000 or more	5 = South Atlantic	1.5685	3=Hispanic, any race	1 = Other Republican	2 = Male	4=Never married	1=Working full-time
7=75+	2=High school graduate (high school diploma or the equivalent GED)	3=$25,000 to $49,999	5 = South Atlantic	0.8503	1=White, non-Hispanic	1 = Other Republican	1 = Female	1=Now married	3=Not working, retired
5=55-64	4=Bachelors degree	6=$100,000 to $149,999	1 = New England	0.6966	1=White, non-Hispanic	1 = Other Republican	1 = Female	3=Divorced or Separated	1=Working full-time
4=45-54	2=High school graduate (high school diploma or the equivalent GED)	3=$25,000 to $49,999	3 = East-North Central	1.2663	2=Black, non-Hispanic	0 = Democrat / undecided	2 = Male	1=Now married	1=Working full-time
5=55-64	5=Masters degree or higher	7=$150,000 or more	5 = South Atlantic	0.3964	7=2+ races, non-Hispanic		1 = Female	1=Now married	4=Not working, not retired
7=75+	5=Masters degree or higher	5=$75,000 to $99,999	4 = West-North Central	0.4828	1=White, non-Hispanic	1 = Other Republican	2 = Male	1=Now married	3=Not working, retired
5=55-64	4=Bachelors degree	5=$75,000 to $99,999	9 = Pacific	0.3465	2=Black, non-Hispanic	0 = Democrat / undecided	2 = Male	3=Divorced or Separated	1=Working full-time
6=65-74	4=Bachelors degree	4=$50,000 to $74,999	5 = South Atlantic	0.5792	1=White, non-Hispanic	3 = MAGA Republican		1=Now married	3=Not working, retired
5=55-64	5=Masters degree or higher	7=$150,000 or more	9 = Pacific	0.7256	1=White, non-Hispanic		2 = Male	1=Now married	1=Working full-time
4=45-54	5=Masters degree or higher	7=$150,000 or more	9 = Pacific	0.7657	1=White, non-Hispanic	1 = Other Republican	2 = Male	3=Divorced or Separated	1=Working full-time
5=55-64	3=Some college or Associates degree	3=$25,000 to $49,999	9 = Pacific	0.5629	1=White, non-Hispanic	0 = Democrat / undecided	2 = Male	3=Divorced or Separated	3=Not working, retired
6=65-74	4=Bachelors degree	7=$150,000 or more	8 = Mountain	0.826	3=Hispanic, any race	3 = MAGA Republican	2 = Male	1=Now married	1=Working full-time
7=75+	5=Masters degree or higher	5=$75,000 to $99,999	5 = South Atlantic	0.5598	1=White, non-Hispanic	0 = Democrat / undecided	1 = Female	2=Widowed	3=Not working, retired
7=75+	2=High school graduate (high school diploma or the equivalent GED)	4=$50,000 to $74,999	4 = West-North Central	0.6109	1=White, non-Hispanic	0 = Democrat / undecided	1 = Female	4=Never married	3=Not working, retired
6=65-74	3=Some college or Associates degree	7=$150,000 or more	9 = Pacific	0.887	3=Hispanic, any race	0 = Democrat / undecided	1 = Female	1=Now married	3=Not working, retired
6=65-74	3=Some college or Associates degree	6=$100,000 to $149,999	3 = East-North Central	0.7027	1=White, non-Hispanic	0 = Democrat / undecided	2 = Male	1=Now married	3=Not working, retired
3=35-44	3=Some college or Associates degree	7=$150,000 or more	9 = Pacific	1.175	3=Hispanic, any race	0 = Democrat / undecided	1 = Female	4=Never married	1=Working full-time
7=75+	2=High school graduate (high school diploma or the equivalent GED)	7=$150,000 or more	2 = Mid-Atlantic	0.784	1=White, non-Hispanic	1 = Other Republican	2 = Male	1=Now married	3=Not working, retired
6=65-74	1=No high school diploma or GED	2=$10,000 to $24,999	9 = Pacific	0.8213	1=White, non-Hispanic	0 = Democrat / undecided	2 = Male	4=Never married	3=Not working, retired
2=25-34	4=Bachelors degree	7=$150,000 or more	9 = Pacific	0.7616	1=White, non-Hispanic	1 = Other Republican	2 = Male	1=Now married	1=Working full-time
2=25-34	5=Masters degree or higher	6=$100,000 to $149,999	5 = South Atlantic	1.5818	2=Black, non-Hispanic	0 = Democrat / undecided	1 = Female	4=Never married	1=Working full-time
3=35-44	5=Masters degree or higher	6=$100,000 to $149,999	2 = Mid-Atlantic	1.3758	5=Asian American / Pacific Islander	0 = Democrat / undecided	2 = Male	1=Now married	1=Working full-time
5=55-64	3=Some college or Associates degree	7=$150,000 or more	5 = South Atlantic	0.5654	1=White, non-Hispanic	1 = Other Republican	1 = Female	1=Now married	4=Not working, not retired
6=65-74	3=Some college or Associates degree	6=$100,000 to $149,999	2 = Mid-Atlantic	0.6448	1=White, non-Hispanic	1 = Other Republican	1 = Female	1=Now married	2=Working part-time
3=35-44	4=Bachelors degree	6=$100,000 to $149,999	9 = Pacific	1.1968	3=Hispanic, any race	0 = Democrat / undecided	2 = Male	4=Never married	1=Working full-time
3=35-44	4=Bachelors degree	7=$150,000 or more	4 = West-North Central	0.7821	1=White, non-Hispanic	2 = Strong Republican	2 = Male	4=Never married	1=Working full-time
3=35-44	4=Bachelors degree	4=$50,000 to $74,999	6 = East-South Central	0.5806	1=White, non-Hispanic	3 = MAGA Republican	2 = Male	3=Divorced or Separated	1=Working full-time
5=55-64	3=Some college or Associates degree	7=$150,000 or more	9 = Pacific	0.5755	1=White, non-Hispanic	0 = Democrat / undecided	1 = Female	3=Divorced or Separated	1=Working full-time
3=35-44	3=Some college or Associates degree	4=$50,000 to $74,999	2 = Mid-Atlantic	0.491	7=2+ races, non-Hispanic	3 = MAGA Republican	1 = Female	1=Now married	4=Not working, not retired
2=25-34	3=Some college or Associates degree	3=$25,000 to $49,999	9 = Pacific	0.8034	3=Hispanic, any race	0 = Democrat / undecided	1 = Female	4=Never married	1=Working full-time
7=75+	4=Bachelors degree	3=$25,000 to $49,999	2 = Mid-Atlantic	0.6637	1=White, non-Hispanic	0 = Democrat / undecided	1 = Female	1=Now married	3=Not working, retired
6=65-74	1=No high school diploma or GED	2=$10,000 to $24,999	7 = West-South Central	0.4563	3=Hispanic, any race	0 = Democrat / undecided	1 = Female	2=Widowed	3=Not working, retired
6=65-74	5=Masters degree or higher	7=$150,000 or more	8 = Mountain	0.7412	1=White, non-Hispanic	0 = Democrat / undecided	2 = Male	1=Now married	3=Not working, retired
5=55-64	3=Some college or Associates degree	7=$150,000 or more	3 = East-North Central	0.8643	1=White, non-Hispanic	3 = MAGA Republican	1 = Female	1=Now married	3=Not working, retired
1=18-24	2=High school graduate (high school diploma or the equivalent GED)	4=$50,000 to $74,999	5 = South Atlantic	1.7534	1=White, non-Hispanic	3 = MAGA Republican	2 = Male	4=Never married	4=Not working, not retired
5=55-64	4=Bachelors degree	6=$100,000 to $149,999	2 = Mid-Atlantic	0.6184	1=White, non-Hispanic	0 = Democrat / undecided	1 = Female	1=Now married	3=Not working, retired
5=55-64	3=Some college or Associates degree	2=$10,000 to $24,999	6 = East-South Central	0.745	1=White, non-Hispanic	2 = Strong Republican	1 = Female	2=Widowed	3=Not working, retired
3=35-44	1=No high school diploma or GED	3=$25,000 to $49,999	9 = Pacific	0.9643	1=White, non-Hispanic	1 = Other Republican	2 = Male	1=Now married	4=Not working, not retired
3=35-44	5=Masters degree or higher	7=$150,000 or more	9 = Pacific	0.9173	1=White, non-Hispanic	0 = Democrat / undecided	1 = Female	1=Now married	1=Working full-time
7=75+	5=Masters degree or higher	7=$150,000 or more	1 = New England	0.5502	1=White, non-Hispanic	1 = Other Republican	2 = Male	1=Now married	3=Not working, retired
3=35-44	1=No high school diploma or GED	1=Less than $10,000	5 = South Atlantic	1.3861	1=White, non-Hispanic	1 = Other Republican	1 = Female	3=Divorced or Separated	4=Not working, not retired
4=45-54	2=High school graduate (high school diploma or the equivalent GED)	5=$75,000 to $99,999	2 = Mid-Atlantic	0.6234	1=White, non-Hispanic	0 = Democrat / undecided	1 = Female	1=Now married	2=Working part-time
6=65-74	1=No high school diploma or GED	3=$25,000 to $49,999	9 = Pacific	0.7494	3=Hispanic, any race	3 = MAGA Republican	2 = Male	1=Now married	3=Not working, retired
5=55-64	4=Bachelors degree	6=$100,000 to $149,999	7 = West-South Central	1.0673	1=White, non-Hispanic	3 = MAGA Republican	2 = Male	1=Now married	1=Working full-time
6=65-74	2=High school graduate (high school diploma or the equivalent GED)	3=$25,000 to $49,999	5 = South Atlantic	0.6011	1=White, non-Hispanic	3 = MAGA Republican	2 = Male	1=Now married	3=Not working, retired
4=45-54	5=Masters degree or higher	4=$50,000 to $74,999	2 = Mid-Atlantic	0.4993	1=White, non-Hispanic	0 = Democrat / undecided	1 = Female	4=Never married	1=Working full-time
7=75+	3=Some college or Associates degree	6=$100,000 to $149,999	4 = West-North Central	0.7658	1=White, non-Hispanic	0 = Democrat / undecided	2 = Male	1=Now married	3=Not working, retired
3=35-44	3=Some college or Associates degree	5=$75,000 to $99,999	4 = West-North Central	1.6424	3=Hispanic, any race	0 = Democrat / undecided	3 = Other	1=Now married	4=Not working, not retired
6=65-74	4=Bachelors degree	5=$75,000 to $99,999	4 = West-North Central	0.5229	1=White, non-Hispanic	2 = Strong Republican	1 = Female	1=Now married	2=Working part-time
3=35-44	2=High school graduate (high school diploma or the equivalent GED)	3=$25,000 to $49,999	7 = West-South Central	1.1286	1=White, non-Hispanic	3 = MAGA Republican	2 = Male	3=Divorced or Separated	1=Working full-time
6=65-74	3=Some college or Associates degree	2=$10,000 to $24,999	8 = Mountain	0.5343	1=White, non-Hispanic	0 = Democrat / undecided	1 = Female	1=Now married	3=Not working, retired
2=25-34	2=High school graduate (high school diploma or the equivalent GED)	1=Less than $10,000	9 = Pacific	2.5459	3=Hispanic, any race	0 = Democrat / undecided	2 = Male	4=Never married	4=Not working, not retired
7=75+	2=High school graduate (high school diploma or the equivalent GED)	7=$150,000 or more	2 = Mid-Atlantic	0.9928	1=White, non-Hispanic	3 = MAGA Republican	1 = Female	3=Divorced or Separated	3=Not working, retired
7=75+	2=High school graduate (high school diploma or the equivalent GED)	7=$150,000 or more	1 = New England	0.8435	1=White, non-Hispanic	0 = Democrat / undecided	1 = Female	3=Divorced or Separated	3=Not working, retired
5=55-64	2=High school graduate (high school diploma or the equivalent GED)	7=$150,000 or more	9 = Pacific	0.656	3=Hispanic, any race	3 = MAGA Republican	1 = Female	1=Now married	1=Working full-time
6=65-74	2=High school graduate (high school diploma or the equivalent GED)	3=$25,000 to $49,999	9 = Pacific	0.6898	1=White, non-Hispanic	1 = Other Republican	2 = Male	1=Now married	3=Not working, retired
4=45-54	5=Masters degree or higher	3=$25,000 to $49,999	7 = West-South Central	0.9105	1=White, non-Hispanic	3 = MAGA Republican	2 = Male	1=Now married	1=Working full-time
6=65-74	3=Some college or Associates degree	2=$10,000 to $24,999	1 = New England	0.6823	1=White, non-Hispanic	3 = MAGA Republican	1 = Female	1=Now married	3=Not working, retired
6=65-74	2=High school graduate (high school diploma or the equivalent GED)	3=$25,000 to $49,999	5 = South Atlantic	0.7128	3=Hispanic, any race	0 = Democrat / undecided	1 = Female	1=Now married	3=Not working, retired
6=65-74	2=High school graduate (high school diploma or the equivalent GED)	3=$25,000 to $49,999	3 = East-North Central	0.7634	3=Hispanic, any race	0 = Democrat / undecided	2 = Male	3=Divorced or Separated	4=Not working, not retired
5=55-64	5=Masters degree or higher	6=$100,000 to $149,999	9 = Pacific	0.7615	1=White, non-Hispanic	1 = Other Republican	2 = Male	1=Now married	2=Working part-time
6=65-74	3=Some college or Associates degree	6=$100,000 to $149,999	1 = New England	0.577	1=White, non-Hispanic	0 = Democrat / undecided	1 = Female	1=Now married	3=Not working, retired
3=35-44	2=High school graduate (high school diploma or the equivalent GED)	4=$50,000 to $74,999	6 = East-South Central	0.8667	1=White, non-Hispanic	3 = MAGA Republican	2 = Male	1=Now married	1=Working full-time
3=35-44	3=Some college or Associates degree	3=$25,000 to $49,999	7 = West-South Central	1.1993	1=White, non-Hispanic	3 = MAGA Republican	1 = Female	1=Now married	1=Working full-time
3=35-44	2=High school graduate (high school diploma or the equivalent GED)	3=$25,000 to $49,999	9 = Pacific	1.5288	3=Hispanic, any race		1 = Female	1=Now married	4=Not working, not retired
6=65-74	4=Bachelors degree	6=$100,000 to $149,999	5 = South Atlantic	0.6717	2=Black, non-Hispanic	0 = Democrat / undecided	1 = Female	1=Now married	1=Working full-time
2=25-34	4=Bachelors degree	6=$100,000 to $149,999	3 = East-North Central	0.9831	1=White, non-Hispanic	0 = Democrat / undecided	1 = Female	1=Now married	4=Not working, not retired
3=35-44	4=Bachelors degree	6=$100,000 to $149,999	8 = Mountain	0.9281	1=White, non-Hispanic		1 = Female	1=Now married	4=Not working, not retired
3=35-44	2=High school graduate (high school diploma or the equivalent GED)	3=$25,000 to $49,999	2 = Mid-Atlantic	1.2907	3=Hispanic, any race		1 = Female	4=Never married	1=Working full-time
2=25-34	2=High school graduate (high school diploma or the equivalent GED)	4=$50,000 to $74,999	9 = Pacific	3.4768	3=Hispanic, any race	0 = Democrat / undecided	2 = Male	4=Never married	1=Working full-time
2=25-34	3=Some college or Associates degree	4=$50,000 to $74,999	3 = East-North Central	0.8638	1=White, non-Hispanic	3 = MAGA Republican	2 = Male	1=Now married	1=Working full-time
2=25-34	4=Bachelors degree	7=$150,000 or more	1 = New England	0.9959	1=White, non-Hispanic	0 = Democrat / undecided	2 = Male	1=Now married	1=Working full-time
2=25-34	3=Some college or Associates degree	3=$25,000 to $49,999	4 = West-North Central	1.6804	1=White, non-Hispanic	2 = Strong Republican	2 = Male	4=Never married	1=Working full-time
2=25-34	5=Masters degree or higher	7=$150,000 or more	5 = South Atlantic	0.938	1=White, non-Hispanic	0 = Democrat / undecided	2 = Male	1=Now married	1=Working full-time
5=55-64	4=Bachelors degree	7=$150,000 or more	9 = Pacific	0.461	1=White, non-Hispanic	0 = Democrat / undecided	1 = Female	1=Now married	3=Not working, retired
6=65-74	2=High school graduate (high school diploma or the equivalent GED)	4=$50,000 to $74,999	4 = West-North Central	0.4997	1=White, non-Hispanic	2 = Strong Republican	1 = Female	1=Now married	3=Not working, retired
3=35-44	5=Masters degree or higher	7=$150,000 or more	2 = Mid-Atlantic	1.0448	1=White, non-Hispanic	0 = Democrat / undecided	1 = Female	1=Now married	1=Working full-time
6=65-74	5=Masters degree or higher	7=$150,000 or more	2 = Mid-Atlantic	0.8044	1=White, non-Hispanic		1 = Female	1=Now married	2=Working part-time
3=35-44	2=High school graduate (high school diploma or the equivalent GED)	5=$75,000 to $99,999	5 = South Atlantic	1.2199	1=White, non-Hispanic	0 = Democrat / undecided	1 = Female	1=Now married	2=Working part-time
3=35-44	4=Bachelors degree	7=$150,000 or more	2 = Mid-Atlantic	0.7274	1=White, non-Hispanic	1 = Other Republican	1 = Female	1=Now married	4=Not working, not retired
6=65-74	5=Masters degree or higher	7=$150,000 or more	3 = East-North Central	1.3122	4=American Indian or Alaska Native, non-Hispanic	0 = Democrat / undecided	1 = Female	1=Now married	1=Working full-time
2=25-34	4=Bachelors degree	7=$150,000 or more	1 = New England	1.5311	1=White, non-Hispanic		1 = Female	4=Never married	1=Working full-time
4=45-54	3=Some college or Associates degree	3=$25,000 to $49,999	9 = Pacific	0.9231	1=White, non-Hispanic	0 = Democrat / undecided	1 = Female	1=Now married	3=Not working, retired
3=35-44	2=High school graduate (high school diploma or the equivalent GED)	3=$25,000 to $49,999	3 = East-North Central	1.0969	1=White, non-Hispanic	3 = MAGA Republican	1 = Female	1=Now married	4=Not working, not retired
5=55-64	4=Bachelors degree	7=$150,000 or more	9 = Pacific	0.4365	1=White, non-Hispanic	3 = MAGA Republican	1 = Female	1=Now married	3=Not working, retired
6=65-74	5=Masters degree or higher	7=$150,000 or more	9 = Pacific	0.5699	1=White, non-Hispanic	0 = Democrat / undecided	2 = Male	1=Now married	3=Not working, retired
3=35-44	3=Some college or Associates degree	4=$50,000 to $74,999	8 = Mountain	0.7282	1=White, non-Hispanic	0 = Democrat / undecided	2 = Male	3=Divorced or Separated	1=Working full-time
4=45-54	2=High school graduate (high school diploma or the equivalent GED)	3=$25,000 to $49,999	5 = South Atlantic	1.1858	1=White, non-Hispanic	3 = MAGA Republican	2 = Male	1=Now married	1=Working full-time
6=65-74	5=Masters degree or higher	6=$100,000 to $149,999	5 = South Atlantic	0.6717	2=Black, non-Hispanic	0 = Democrat / undecided	1 = Female	1=Now married	1=Working full-time
4=45-54	3=Some college or Associates degree	7=$150,000 or more	8 = Mountain	0.8725	1=White, non-Hispanic	1 = Other Republican	2 = Male	1=Now married	1=Working full-time
7=75+	3=Some college or Associates degree	5=$75,000 to $99,999	8 = Mountain	0.5193	1=White, non-Hispanic	0 = Democrat / undecided	1 = Female	3=Divorced or Separated	3=Not working, retired
5=55-64	3=Some college or Associates degree	3=$25,000 to $49,999	2 = Mid-Atlantic	0.4825	1=White, non-Hispanic	1 = Other Republican	1 = Female	3=Divorced or Separated	2=Working part-time
5=55-64	2=High school graduate (high school diploma or the equivalent GED)	3=$25,000 to $49,999	2 = Mid-Atlantic	0.5845	1=White, non-Hispanic	0 = Democrat / undecided	1 = Female	3=Divorced or Separated	3=Not working, retired
6=65-74	5=Masters degree or higher	5=$75,000 to $99,999	8 = Mountain	0.411	1=White, non-Hispanic	0 = Democrat / undecided	1 = Female	1=Now married	3=Not working, retired
4=45-54	3=Some college or Associates degree	2=$10,000 to $24,999	3 = East-North Central	0.7285	2=Black, non-Hispanic	0 = Democrat / undecided	1 = Female	3=Divorced or Separated	3=Not working, retired
5=55-64	5=Masters degree or higher	3=$25,000 to $49,999	9 = Pacific	0.428	1=White, non-Hispanic	1 = Other Republican	1 = Female	1=Now married	2=Working part-time
6=65-74	3=Some college or Associates degree	4=$50,000 to $74,999	5 = South Atlantic	0.7604	3=Hispanic, any race	0 = Democrat / undecided	2 = Male	1=Now married	1=Working full-time
7=75+	2=High school graduate (high school diploma or the equivalent GED)	2=$10,000 to $24,999	9 = Pacific	0.7578	1=White, non-Hispanic	3 = MAGA Republican	1 = Female	2=Widowed	3=Not working, retired
5=55-64	4=Bachelors degree	5=$75,000 to $99,999	3 = East-North Central	0.713	1=White, non-Hispanic	2 = Strong Republican	2 = Male	1=Now married	2=Working part-time
6=65-74	2=High school graduate (high school diploma or the equivalent GED)	5=$75,000 to $99,999	5 = South Atlantic	0.7353	1=White, non-Hispanic		2 = Male	1=Now married	3=Not working, retired
6=65-74	2=High school graduate (high school diploma or the equivalent GED)	6=$100,000 to $149,999	8 = Mountain	0.5881	1=White, non-Hispanic	0 = Democrat / undecided	1 = Female	1=Now married	1=Working full-time
5=55-64	5=Masters degree or higher	3=$25,000 to $49,999	5 = South Atlantic	0.5665	2=Black, non-Hispanic	0 = Democrat / undecided	1 = Female	1=Now married	3=Not working, retired
7=75+	3=Some college or Associates degree	3=$25,000 to $49,999	3 = East-North Central	0.5933	1=White, non-Hispanic	1 = Other Republican	2 = Male	1=Now married	3=Not working, retired
6=65-74	3=Some college or Associates degree	5=$75,000 to $99,999	9 = Pacific	0.7917	5=Asian American / Pacific Islander	0 = Democrat / undecided	2 = Male	4=Never married	1=Working full-time
6=65-74	3=Some college or Associates degree	4=$50,000 to $74,999	5 = South Atlantic	0.6527	1=White, non-Hispanic	0 = Democrat / undecided	1 = Female	1=Now married	3=Not working, retired
6=65-74	3=Some college or Associates degree	4=$50,000 to $74,999	9 = Pacific	0.7449	1=White, non-Hispanic	3 = MAGA Republican	2 = Male	3=Divorced or Separated	3=Not working, retired
5=55-64	2=High school graduate (high school diploma or the equivalent GED)	2=$10,000 to $24,999	3 = East-North Central	0.9746	1=White, non-Hispanic	3 = MAGA Republican	2 = Male	1=Now married	3=Not working, retired
5=55-64	3=Some college or Associates degree	7=$150,000 or more	9 = Pacific	0.9196	1=White, non-Hispanic	1 = Other Republican	1 = Female	1=Now married	1=Working full-time
4=45-54	1=No high school diploma or GED	4=$50,000 to $74,999	9 = Pacific	1.9053	3=Hispanic, any race	0 = Democrat / undecided	1 = Female	1=Now married	4=Not working, not retired
6=65-74	4=Bachelors degree	7=$150,000 or more	5 = South Atlantic	0.6057	1=White, non-Hispanic	0 = Democrat / undecided	2 = Male	1=Now married	2=Working part-time
7=75+	2=High school graduate (high school diploma or the equivalent GED)	3=$25,000 to $49,999	2 = Mid-Atlantic	0.756	1=White, non-Hispanic	0 = Democrat / undecided	1 = Female	3=Divorced or Separated	3=Not working, retired
5=55-64	3=Some college or Associates degree	7=$150,000 or more	8 = Mountain	0.8386	1=White, non-Hispanic	0 = Democrat / undecided	2 = Male	3=Divorced or Separated	1=Working full-time
6=65-74	5=Masters degree or higher	7=$150,000 or more	2 = Mid-Atlantic	0.6536	1=White, non-Hispanic	1 = Other Republican	2 = Male	1=Now married	3=Not working, retired
6=65-74	2=High school graduate (high school diploma or the equivalent GED)	5=$75,000 to $99,999	3 = East-North Central	0.8258	1=White, non-Hispanic	0 = Democrat / undecided	1 = Female	1=Now married	3=Not working, retired
6=65-74	4=Bachelors degree	4=$50,000 to $74,999	9 = Pacific	0.3456	2=Black, non-Hispanic	0 = Democrat / undecided	1 = Female	3=Divorced or Separated	1=Working full-time
5=55-64	5=Masters degree or higher	6=$100,000 to $149,999	2 = Mid-Atlantic	0.5873	1=White, non-Hispanic	0 = Democrat / undecided	1 = Female	3=Divorced or Separated	1=Working full-time
4=45-54	4=Bachelors degree	7=$150,000 or more	3 = East-North Central	0.9172	1=White, non-Hispanic	1 = Other Republican	2 = Male	1=Now married	1=Working full-time
3=35-44	5=Masters degree or higher	4=$50,000 to $74,999	5 = South Atlantic	1.1445	1=White, non-Hispanic	0 = Democrat / undecided	2 = Male	3=Divorced or Separated	1=Working full-time
6=65-74	4=Bachelors degree	4=$50,000 to $74,999	5 = South Atlantic	0.6746	1=White, non-Hispanic	0 = Democrat / undecided	2 = Male	1=Now married	3=Not working, retired
3=35-44	3=Some college or Associates degree	6=$100,000 to $149,999	3 = East-North Central	1.294	1=White, non-Hispanic	1 = Other Republican	1 = Female	1=Now married	4=Not working, not retired
6=65-74	3=Some college or Associates degree	4=$50,000 to $74,999	8 = Mountain	0.5038	1=White, non-Hispanic	0 = Democrat / undecided	1 = Female	3=Divorced or Separated	3=Not working, retired
5=55-64	4=Bachelors degree	2=$10,000 to $24,999	6 = East-South Central	0.4229	1=White, non-Hispanic	3 = MAGA Republican	1 = Female	3=Divorced or Separated	3=Not working, retired
3=35-44	4=Bachelors degree	3=$25,000 to $49,999	8 = Mountain	0.7027	1=White, non-Hispanic	3 = MAGA Republican	2 = Male	3=Divorced or Separated	1=Working full-time
3=35-44	1=No high school diploma or GED	3=$25,000 to $49,999	7 = West-South Central	1.4051	1=White, non-Hispanic		1 = Female	4=Never married	4=Not working, not retired
7=75+	5=Masters degree or higher	6=$100,000 to $149,999	5 = South Atlantic	0.3469	7=2+ races, non-Hispanic	0 = Democrat / undecided	2 = Male	1=Now married	3=Not working, retired
5=55-64	5=Masters degree or higher	7=$150,000 or more	1 = New England	0.8052	1=White, non-Hispanic		2 = Male	1=Now married	1=Working full-time
4=45-54	5=Masters degree or higher	7=$150,000 or more	3 = East-North Central	1.068	3=Hispanic, any race	0 = Democrat / undecided	1 = Female	1=Now married	1=Working full-time
6=65-74	3=Some college or Associates degree	4=$50,000 to $74,999	3 = East-North Central	0.7515	1=White, non-Hispanic	0 = Democrat / undecided	1 = Female	1=Now married	3=Not working, retired
[truncated: 6,621 more rows]
