# Supplementary material for: MAGA Republicans’ views of American democracy and society and support for political violence in the United States: Findings from a nationwide population-representative survey
Source: PLoS One. 2024 Jan 3;19(1):e0295747. doi: 10.1371/journal.pone.0295747 (PMC10763974; doi:10.1371/journal.pone.0295747)
Supplement: S1 Data — (ZIP) [file pone.0295747.s002.zip › MAGA_datafiles/MAGA_PV_table11.csv]

genpop_wt	MAGA_4cat	Q48_a_3cat	Q48_b_3cat	Q48_c_3cat	Q48_d_3cat
0.7176	0 = Democrat / undecided	1=Not likely	1=Not likely	1=Not likely	1=Not likely
0.8285	3 = MAGA Republican	1=Not likely	1=Not likely	1=Not likely	1=Not likely
0.8859	0 = Democrat / undecided	1=Not likely	1=Not likely	1=Not likely	1=Not likely
0.5125	2 = Strong Republican	1=Not likely	1=Not likely	1=Not likely	1=Not likely
0.5998
0.5675		1=Not likely	1=Not likely	1=Not likely	1=Not likely
0.5602	0 = Democrat / undecided	1=Not likely	1=Not likely	1=Not likely	1=Not likely
0.9594	3 = MAGA Republican	1=Not likely	1=Not likely	1=Not likely	1=Not likely
0.4977	2 = Strong Republican	1=Not likely	1=Not likely	1=Not likely	1=Not likely
0.8043	0 = Democrat / undecided	1=Not likely	1=Not likely	1=Not likely	1=Not likely
0.546		1=Not likely	1=Not likely	1=Not likely	1=Not likely
0.9207	1 = Other Republican	1=Not likely	1=Not likely	1=Not likely	1=Not likely
0.8989	1 = Other Republican	1=Not likely	1=Not likely	1=Not likely	1=Not likely
0.4271		1=Not likely	1=Not likely	1=Not likely	1=Not likely
0.4595	1 = Other Republican	1=Not likely	1=Not likely	1=Not likely	1=Not likely
0.4676	3 = MAGA Republican	1=Not likely	1=Not likely	1=Not likely	1=Not likely
0.5616	3 = MAGA Republican	1=Not likely	1=Not likely	1=Not likely	1=Not likely
0.8465	0 = Democrat / undecided	1=Not likely	1=Not likely	1=Not likely	1=Not likely
0.9129	0 = Democrat / undecided	1=Not likely	1=Not likely	1=Not likely	1=Not likely
0.4994	2 = Strong Republican	1=Not likely	1=Not likely	1=Not likely	1=Not likely
1.1709	3 = MAGA Republican	2=Sometimes likely	2=Sometimes likely	1=Not likely	2=Sometimes likely
0.7489	1 = Other Republican	1=Not likely	1=Not likely	1=Not likely	1=Not likely
0.5063	1 = Other Republican	2=Sometimes likely	1=Not likely	1=Not likely	1=Not likely
0.8139	1 = Other Republican	1=Not likely	3=Very or Extremely likely	1=Not likely	1=Not likely
0.6717	0 = Democrat / undecided	1=Not likely	1=Not likely	1=Not likely	1=Not likely
0.8229	1 = Other Republican	1=Not likely	1=Not likely	1=Not likely	1=Not likely
0.6303	0 = Democrat / undecided	1=Not likely	1=Not likely	1=Not likely	1=Not likely
0.7963	0 = Democrat / undecided	1=Not likely	1=Not likely	1=Not likely	1=Not likely
0.6756	2 = Strong Republican	1=Not likely	1=Not likely	1=Not likely	1=Not likely
0.9366	3 = MAGA Republican	1=Not likely	1=Not likely	1=Not likely	1=Not likely
0.5622	1 = Other Republican	1=Not likely	1=Not likely	1=Not likely	1=Not likely
0.5923	0 = Democrat / undecided	1=Not likely	1=Not likely	1=Not likely	1=Not likely
0.583	3 = MAGA Republican	1=Not likely	1=Not likely	1=Not likely	1=Not likely
0.7153	1 = Other Republican	1=Not likely	1=Not likely	1=Not likely	1=Not likely
0.724	3 = MAGA Republican	2=Sometimes likely	2=Sometimes likely	1=Not likely	1=Not likely
1.0081	0 = Democrat / undecided	1=Not likely	1=Not likely	1=Not likely	1=Not likely
0.9217	0 = Democrat / undecided	2=Sometimes likely	1=Not likely	1=Not likely	1=Not likely
0.866		1=Not likely	1=Not likely	1=Not likely	1=Not likely
0.6567	0 = Democrat / undecided	1=Not likely	1=Not likely	1=Not likely	1=Not likely
1.274	0 = Democrat / undecided	1=Not likely	1=Not likely	1=Not likely	1=Not likely
0.8728	3 = MAGA Republican	1=Not likely	1=Not likely	1=Not likely	1=Not likely
1.5249	2 = Strong Republican	1=Not likely	1=Not likely	1=Not likely	1=Not likely
1.3031	0 = Democrat / undecided	1=Not likely	1=Not likely	1=Not likely	1=Not likely
0.3121	0 = Democrat / undecided	1=Not likely	1=Not likely	1=Not likely	1=Not likely
0.5689		1=Not likely	1=Not likely	1=Not likely	1=Not likely
1.2332	0 = Democrat / undecided	1=Not likely	1=Not likely		1=Not likely
0.3771	3 = MAGA Republican	1=Not likely	1=Not likely	1=Not likely	1=Not likely
1.2463		1=Not likely	1=Not likely	1=Not likely	1=Not likely
1.0631	0 = Democrat / undecided	3=Very or Extremely likely	2=Sometimes likely	1=Not likely	1=Not likely
0.8423	2 = Strong Republican	1=Not likely	1=Not likely	1=Not likely	1=Not likely
0.9567	1 = Other Republican	3=Very or Extremely likely	3=Very or Extremely likely	1=Not likely	1=Not likely
1.7983	1 = Other Republican	2=Sometimes likely	2=Sometimes likely	1=Not likely	2=Sometimes likely
0.6649	1 = Other Republican	1=Not likely	1=Not likely	1=Not likely	1=Not likely
0.8604	1 = Other Republican	1=Not likely	2=Sometimes likely	1=Not likely	1=Not likely
0.6508	3 = MAGA Republican	2=Sometimes likely	2=Sometimes likely	1=Not likely	1=Not likely
0.6033	0 = Democrat / undecided	1=Not likely	1=Not likely	1=Not likely	1=Not likely
0.4172	0 = Democrat / undecided	1=Not likely	1=Not likely	1=Not likely	1=Not likely
1.793	0 = Democrat / undecided	1=Not likely	1=Not likely	1=Not likely	1=Not likely
0.5989	0 = Democrat / undecided	1=Not likely	1=Not likely	1=Not likely	1=Not likely
0.5485	3 = MAGA Republican	1=Not likely	1=Not likely	1=Not likely	1=Not likely
0.8317	2 = Strong Republican	1=Not likely	1=Not likely	1=Not likely	1=Not likely
0.4378	0 = Democrat / undecided	1=Not likely	1=Not likely	1=Not likely	1=Not likely
0.6405	0 = Democrat / undecided	1=Not likely	1=Not likely	1=Not likely	1=Not likely
1.228	1 = Other Republican	1=Not likely	1=Not likely	1=Not likely	1=Not likely
0.2116	0 = Democrat / undecided	1=Not likely	1=Not likely	1=Not likely	1=Not likely
1.1903	0 = Democrat / undecided	1=Not likely	1=Not likely	1=Not likely	1=Not likely
0.4233	1 = Other Republican	1=Not likely	1=Not likely	1=Not likely	1=Not likely
0.9232	0 = Democrat / undecided	1=Not likely	1=Not likely	1=Not likely	1=Not likely
1.5333	0 = Democrat / undecided	1=Not likely	1=Not likely	1=Not likely	1=Not likely
0.7642	1 = Other Republican	1=Not likely	1=Not likely	1=Not likely	1=Not likely
0.7092	3 = MAGA Republican	1=Not likely	1=Not likely	1=Not likely	1=Not likely
0.5906	0 = Democrat / undecided	1=Not likely	1=Not likely	1=Not likely	1=Not likely
0.5926	0 = Democrat / undecided	1=Not likely	1=Not likely	1=Not likely	1=Not likely
0.5705	1 = Other Republican	1=Not likely	1=Not likely	1=Not likely	1=Not likely
0.7122	0 = Democrat / undecided	1=Not likely	1=Not likely	1=Not likely	1=Not likely
1.4455		3=Very or Extremely likely	3=Very or Extremely likely	2=Sometimes likely	2=Sometimes likely
0.6094	0 = Democrat / undecided	1=Not likely	1=Not likely	1=Not likely	1=Not likely
0.4865	3 = MAGA Republican	1=Not likely	1=Not likely	1=Not likely	1=Not likely
0.7961	3 = MAGA Republican	1=Not likely	1=Not likely	1=Not likely	1=Not likely
0.6476	0 = Democrat / undecided	1=Not likely	1=Not likely	1=Not likely	1=Not likely
2.5435	0 = Democrat / undecided	1=Not likely	1=Not likely	1=Not likely	1=Not likely
0.8019	1 = Other Republican	1=Not likely	1=Not likely	1=Not likely	1=Not likely
1.2017	0 = Democrat / undecided	1=Not likely	1=Not likely	1=Not likely	1=Not likely
0.7855	0 = Democrat / undecided	1=Not likely	1=Not likely	1=Not likely	1=Not likely
0.365	0 = Democrat / undecided	1=Not likely	1=Not likely	1=Not likely	1=Not likely
0.7387	1 = Other Republican	2=Sometimes likely	1=Not likely	1=Not likely	1=Not likely
1.6019	0 = Democrat / undecided	1=Not likely	1=Not likely	1=Not likely	1=Not likely
2.1958	1 = Other Republican	1=Not likely	1=Not likely	1=Not likely	1=Not likely
0.7233	0 = Democrat / undecided	1=Not likely	1=Not likely	1=Not likely	1=Not likely
1.1539	1 = Other Republican	1=Not likely	1=Not likely	1=Not likely	1=Not likely
0.5677	0 = Democrat / undecided	3=Very or Extremely likely	2=Sometimes likely	1=Not likely	1=Not likely
0.6205	0 = Democrat / undecided	1=Not likely	1=Not likely	1=Not likely	1=Not likely
0.9315
0.5725	0 = Democrat / undecided	1=Not likely	1=Not likely	1=Not likely	1=Not likely
0.6187	3 = MAGA Republican	1=Not likely	1=Not likely	1=Not likely	1=Not likely
0.6541	3 = MAGA Republican	1=Not likely	1=Not likely	1=Not likely	1=Not likely
0.765	0 = Democrat / undecided	1=Not likely	1=Not likely	1=Not likely	1=Not likely
0.9417	0 = Democrat / undecided	1=Not likely	1=Not likely	1=Not likely	1=Not likely
0.7084	3 = MAGA Republican	1=Not likely	1=Not likely	1=Not likely	1=Not likely
0.7204	0 = Democrat / undecided	1=Not likely	1=Not likely	1=Not likely	1=Not likely
0.6469	2 = Strong Republican	1=Not likely	1=Not likely	1=Not likely	1=Not likely
1.0753	3 = MAGA Republican	1=Not likely	1=Not likely	1=Not likely	1=Not likely
0.6241	1 = Other Republican	1=Not likely	1=Not likely	1=Not likely	1=Not likely
0.5413	0 = Democrat / undecided	1=Not likely	1=Not likely	1=Not likely	1=Not likely
0.5869	3 = MAGA Republican	1=Not likely	2=Sometimes likely	1=Not likely	1=Not likely
0.6708	1 = Other Republican	1=Not likely	1=Not likely	1=Not likely	1=Not likely
0.6351	0 = Democrat / undecided	1=Not likely	1=Not likely	1=Not likely	1=Not likely
0.6778	2 = Strong Republican	1=Not likely	1=Not likely	1=Not likely	1=Not likely
0.6756	0 = Democrat / undecided	1=Not likely	1=Not likely	1=Not likely	1=Not likely
0.7913	3 = MAGA Republican	1=Not likely	1=Not likely	1=Not likely	1=Not likely
0.6681	0 = Democrat / undecided	1=Not likely	1=Not likely	1=Not likely	1=Not likely
0.5919	3 = MAGA Republican	3=Very or Extremely likely	1=Not likely	1=Not likely	1=Not likely
0.4491	0 = Democrat / undecided	1=Not likely	1=Not likely	1=Not likely	1=Not likely
0.7047
0.9432	2 = Strong Republican	1=Not likely	1=Not likely	1=Not likely	1=Not likely
1.0611		1=Not likely	1=Not likely	1=Not likely	1=Not likely
1.0727	0 = Democrat / undecided	1=Not likely	1=Not likely	1=Not likely	1=Not likely
0.5296	0 = Democrat / undecided	1=Not likely	1=Not likely	1=Not likely	1=Not likely
1.1539	0 = Democrat / undecided	1=Not likely	1=Not likely	1=Not likely	1=Not likely
1.4871	0 = Democrat / undecided	2=Sometimes likely	1=Not likely	1=Not likely	1=Not likely
0.5501	2 = Strong Republican	1=Not likely	1=Not likely	1=Not likely	1=Not likely
0.7707	2 = Strong Republican	1=Not likely	1=Not likely	1=Not likely	1=Not likely
0.7963	3 = MAGA Republican	1=Not likely	1=Not likely	1=Not likely	1=Not likely
1.1456	2 = Strong Republican	1=Not likely	1=Not likely	1=Not likely	1=Not likely
1.0014	2 = Strong Republican	1=Not likely	1=Not likely	1=Not likely	1=Not likely
0.4828	1 = Other Republican	3=Very or Extremely likely	1=Not likely	1=Not likely	1=Not likely
0.6041	2 = Strong Republican	1=Not likely	1=Not likely	1=Not likely	1=Not likely
0.5807	0 = Democrat / undecided	1=Not likely	1=Not likely	1=Not likely	1=Not likely
1.1084	0 = Democrat / undecided	1=Not likely	1=Not likely	1=Not likely	2=Sometimes likely
1.1903	1 = Other Republican	1=Not likely	1=Not likely	1=Not likely	1=Not likely
0.9648	2 = Strong Republican	1=Not likely	1=Not likely	1=Not likely	1=Not likely
1.1797	1 = Other Republican	1=Not likely	1=Not likely	1=Not likely	1=Not likely
0.5063	0 = Democrat / undecided	1=Not likely	1=Not likely	1=Not likely	1=Not likely
0.906	0 = Democrat / undecided	1=Not likely	1=Not likely	1=Not likely	1=Not likely
0.6871	1 = Other Republican	1=Not likely	1=Not likely	1=Not likely	1=Not likely
0.7122	0 = Democrat / undecided	1=Not likely	1=Not likely	1=Not likely	1=Not likely
0.7916	1 = Other Republican	1=Not likely	1=Not likely	1=Not likely	1=Not likely
1.4916	0 = Democrat / undecided	1=Not likely	1=Not likely	1=Not likely	1=Not likely
0.6128	1 = Other Republican	1=Not likely	1=Not likely	1=Not likely	1=Not likely
1.2439	3 = MAGA Republican	3=Very or Extremely likely	2=Sometimes likely	1=Not likely	1=Not likely
0.7492	2 = Strong Republican	2=Sometimes likely	1=Not likely	1=Not likely	1=Not likely
0.6143	0 = Democrat / undecided	1=Not likely	1=Not likely	1=Not likely	1=Not likely
0.5705	0 = Democrat / undecided	1=Not likely	1=Not likely	1=Not likely	1=Not likely
0.4123	0 = Democrat / undecided	1=Not likely	1=Not likely	1=Not likely	1=Not likely
0.6515	2 = Strong Republican	1=Not likely	1=Not likely	1=Not likely	1=Not likely
1.0893	1 = Other Republican	1=Not likely	1=Not likely	1=Not likely	1=Not likely
0.4461	2 = Strong Republican	1=Not likely	1=Not likely	1=Not likely	1=Not likely
1.2605	2 = Strong Republican	1=Not likely	1=Not likely	1=Not likely	1=Not likely
0.7585	0 = Democrat / undecided	1=Not likely	1=Not likely	1=Not likely	1=Not likely
0.9196		1=Not likely	1=Not likely	1=Not likely	1=Not likely
0.8604	0 = Democrat / undecided	1=Not likely	1=Not likely	1=Not likely	1=Not likely
0.8257	3 = MAGA Republican	1=Not likely	1=Not likely	1=Not likely	1=Not likely
0.7376	3 = MAGA Republican	1=Not likely	1=Not likely	1=Not likely	1=Not likely
0.6599	1 = Other Republican	1=Not likely	1=Not likely	1=Not likely	1=Not likely
0.94	0 = Democrat / undecided	1=Not likely	1=Not likely	1=Not likely	1=Not likely
1.445	1 = Other Republican	1=Not likely	1=Not likely	1=Not likely	1=Not likely
1.3064	3 = MAGA Republican	3=Very or Extremely likely	3=Very or Extremely likely	1=Not likely	1=Not likely
0.9996		2=Sometimes likely	1=Not likely	1=Not likely	1=Not likely
0.5347	0 = Democrat / undecided	1=Not likely	1=Not likely	1=Not likely	1=Not likely
0.9665	1 = Other Republican	1=Not likely	1=Not likely	1=Not likely	1=Not likely
1.0976	1 = Other Republican	1=Not likely	1=Not likely	1=Not likely	1=Not likely
0.9812	0 = Democrat / undecided	2=Sometimes likely	1=Not likely	1=Not likely	1=Not likely
0.7145	1 = Other Republican	1=Not likely	1=Not likely	1=Not likely	1=Not likely
0.8381	2 = Strong Republican	1=Not likely	1=Not likely	1=Not likely	1=Not likely
1.7307	0 = Democrat / undecided	1=Not likely	1=Not likely	1=Not likely	1=Not likely
0.8571	1 = Other Republican	1=Not likely	1=Not likely	1=Not likely	1=Not likely
1.2366	0 = Democrat / undecided	1=Not likely	1=Not likely	1=Not likely	2=Sometimes likely
0.5402	0 = Democrat / undecided	1=Not likely	1=Not likely	1=Not likely	1=Not likely
0.7072	3 = MAGA Republican	1=Not likely	1=Not likely	1=Not likely	1=Not likely
0.8868	0 = Democrat / undecided	1=Not likely	1=Not likely	1=Not likely	1=Not likely
1.0087	3 = MAGA Republican	2=Sometimes likely	1=Not likely	1=Not likely	1=Not likely
0.5658	1 = Other Republican	1=Not likely	1=Not likely	1=Not likely	1=Not likely
0.7515		1=Not likely	1=Not likely	1=Not likely	1=Not likely
1.686		1=Not likely	1=Not likely	1=Not likely	1=Not likely
0.9854	1 = Other Republican	1=Not likely	1=Not likely	1=Not likely	1=Not likely
0.7215	1 = Other Republican	1=Not likely	1=Not likely	1=Not likely	1=Not likely
1.0066	1 = Other Republican	1=Not likely	1=Not likely	1=Not likely	1=Not likely
0.7755		1=Not likely	1=Not likely	1=Not likely	1=Not likely
1.0958	0 = Democrat / undecided	1=Not likely	1=Not likely	1=Not likely	1=Not likely
0.6515	1 = Other Republican	1=Not likely	1=Not likely	1=Not likely	1=Not likely
0.7754	3 = MAGA Republican	3=Very or Extremely likely	3=Very or Extremely likely	1=Not likely	1=Not likely
0.651	0 = Democrat / undecided	1=Not likely	1=Not likely	1=Not likely	1=Not likely
1.2783	0 = Democrat / undecided	1=Not likely	1=Not likely	1=Not likely	1=Not likely
0.9861	3 = MAGA Republican	1=Not likely	1=Not likely	1=Not likely	1=Not likely
1.1515	0 = Democrat / undecided	1=Not likely	1=Not likely	1=Not likely	1=Not likely
0.6933	1 = Other Republican	1=Not likely	1=Not likely	1=Not likely	1=Not likely
0.484	0 = Democrat / undecided	1=Not likely	1=Not likely	1=Not likely	1=Not likely
0.7521	2 = Strong Republican	1=Not likely	1=Not likely	1=Not likely	1=Not likely
0.4865		1=Not likely	1=Not likely	1=Not likely	1=Not likely
1.0798	0 = Democrat / undecided	1=Not likely	1=Not likely	1=Not likely	1=Not likely
0.9138	3 = MAGA Republican	2=Sometimes likely	3=Very or Extremely likely	1=Not likely	1=Not likely
0.8974		1=Not likely	1=Not likely	1=Not likely	1=Not likely
0.9673	1 = Other Republican	1=Not likely	1=Not likely	1=Not likely	1=Not likely
0.5953		1=Not likely	1=Not likely	1=Not likely	1=Not likely
1.1944	3 = MAGA Republican	1=Not likely	1=Not likely	1=Not likely	1=Not likely
0.9775		1=Not likely	1=Not likely	1=Not likely	1=Not likely
0.7861	0 = Democrat / undecided	1=Not likely	1=Not likely	1=Not likely	1=Not likely
0.5448	1 = Other Republican	1=Not likely	1=Not likely	1=Not likely	1=Not likely
0.7779	0 = Democrat / undecided	1=Not likely	1=Not likely	1=Not likely	1=Not likely
0.8989		1=Not likely	1=Not likely	1=Not likely	1=Not likely
0.7008	1 = Other Republican	1=Not likely	1=Not likely	1=Not likely	1=Not likely
0.9409	0 = Democrat / undecided	1=Not likely	1=Not likely	1=Not likely	1=Not likely
0.9712	1 = Other Republican	1=Not likely	1=Not likely	1=Not likely	1=Not likely
0.8307	1 = Other Republican	1=Not likely	1=Not likely	1=Not likely	1=Not likely
0.7848	1 = Other Republican	1=Not likely	1=Not likely	1=Not likely	1=Not likely
0.5856		2=Sometimes likely	2=Sometimes likely	1=Not likely	1=Not likely
0.7256	0 = Democrat / undecided	1=Not likely	1=Not likely	1=Not likely	1=Not likely
0.466	0 = Democrat / undecided	1=Not likely	1=Not likely	1=Not likely	1=Not likely
0.4264	3 = MAGA Republican	1=Not likely	1=Not likely	1=Not likely	1=Not likely
0.7608	3 = MAGA Republican	1=Not likely	1=Not likely	1=Not likely	1=Not likely
0.6159	0 = Democrat / undecided	1=Not likely	1=Not likely	1=Not likely	1=Not likely
0.7099	3 = MAGA Republican	3=Very or Extremely likely	1=Not likely	1=Not likely	1=Not likely
0.6199	1 = Other Republican	1=Not likely	1=Not likely	1=Not likely	1=Not likely
1.1546	1 = Other Republican	3=Very or Extremely likely	3=Very or Extremely likely	1=Not likely	1=Not likely
0.6272	1 = Other Republican	3=Very or Extremely likely	1=Not likely	1=Not likely	1=Not likely
0.7256	1 = Other Republican	2=Sometimes likely	1=Not likely	1=Not likely	1=Not likely
0.94	0 = Democrat / undecided	1=Not likely	1=Not likely	1=Not likely	1=Not likely
1.5786	0 = Democrat / undecided	1=Not likely	1=Not likely	1=Not likely	1=Not likely
0.8007	3 = MAGA Republican	1=Not likely	1=Not likely	1=Not likely	1=Not likely
0.6351	3 = MAGA Republican	1=Not likely	1=Not likely	1=Not likely	1=Not likely
1.3738	0 = Democrat / undecided	1=Not likely	1=Not likely	1=Not likely	1=Not likely
1.3173	1 = Other Republican	1=Not likely	1=Not likely	1=Not likely	1=Not likely
0.6662		1=Not likely	1=Not likely	1=Not likely	1=Not likely
0.6324	1 = Other Republican	1=Not likely	1=Not likely	1=Not likely	1=Not likely
1.0792	0 = Democrat / undecided	1=Not likely	1=Not likely	1=Not likely	1=Not likely
0.7004		1=Not likely	1=Not likely	1=Not likely	1=Not likely
0.9753	0 = Democrat / undecided	1=Not likely	1=Not likely	1=Not likely	1=Not likely
1.3915	0 = Democrat / undecided	1=Not likely	1=Not likely	1=Not likely	1=Not likely
0.6107	1 = Other Republican	1=Not likely	1=Not likely	1=Not likely	1=Not likely
0.8225	0 = Democrat / undecided	1=Not likely	1=Not likely	1=Not likely	1=Not likely
0.8717	0 = Democrat / undecided	1=Not likely	1=Not likely	1=Not likely	1=Not likely
0.9729		1=Not likely	1=Not likely	1=Not likely	1=Not likely
0.453	1 = Other Republican	1=Not likely	1=Not likely	1=Not likely	1=Not likely
0.6084	1 = Other Republican	1=Not likely	1=Not likely	1=Not likely	1=Not likely
0.5546	0 = Democrat / undecided	1=Not likely	1=Not likely	1=Not likely	1=Not likely
0.7128	0 = Democrat / undecided	1=Not likely	1=Not likely	1=Not likely	1=Not likely
1.3738	0 = Democrat / undecided	1=Not likely	1=Not likely	1=Not likely	1=Not likely
0.7412	3 = MAGA Republican	3=Very or Extremely likely	1=Not likely	1=Not likely	1=Not likely
0.7532	2 = Strong Republican	1=Not likely	1=Not likely	1=Not likely	1=Not likely
1.0138	0 = Democrat / undecided	1=Not likely	1=Not likely	1=Not likely	1=Not likely
0.8051	0 = Democrat / undecided	1=Not likely	1=Not likely	1=Not likely	1=Not likely
0.928		1=Not likely	1=Not likely	1=Not likely	1=Not likely
0.4608	1 = Other Republican	1=Not likely	1=Not likely	1=Not likely	1=Not likely
0.6186	1 = Other Republican	1=Not likely	1=Not likely	1=Not likely	1=Not likely
1.8575	0 = Democrat / undecided	1=Not likely	1=Not likely	1=Not likely	1=Not likely
0.7209		1=Not likely	1=Not likely	1=Not likely	1=Not likely
0.5852	3 = MAGA Republican	1=Not likely	1=Not likely	1=Not likely	1=Not likely
0.8716	3 = MAGA Republican	1=Not likely	1=Not likely	1=Not likely	1=Not likely
0.4078	2 = Strong Republican	1=Not likely	1=Not likely	1=Not likely	1=Not likely
1.0531	0 = Democrat / undecided	1=Not likely	1=Not likely	1=Not likely	1=Not likely
0.5877	1 = Other Republican	1=Not likely	1=Not likely	1=Not likely	1=Not likely
1.173		1=Not likely	1=Not likely	1=Not likely	1=Not likely
0.425	0 = Democrat / undecided	1=Not likely	1=Not likely	1=Not likely	1=Not likely
0.5905	0 = Democrat / undecided	1=Not likely	1=Not likely	1=Not likely	1=Not likely
0.5933	1 = Other Republican	1=Not likely	1=Not likely	1=Not likely	1=Not likely
0.5748	2 = Strong Republican	1=Not likely	1=Not likely	1=Not likely	1=Not likely
1.2056	0 = Democrat / undecided	1=Not likely	1=Not likely	1=Not likely	1=Not likely
1.1706	3 = MAGA Republican	1=Not likely	1=Not likely	1=Not likely	1=Not likely
0.7269	1 = Other Republican	1=Not likely	1=Not likely	1=Not likely	1=Not likely
1.3482	0 = Democrat / undecided	1=Not likely		1=Not likely	1=Not likely
0.9345	0 = Democrat / undecided	1=Not likely	1=Not likely	1=Not likely	1=Not likely
0.5307	1 = Other Republican	1=Not likely	1=Not likely	1=Not likely	1=Not likely
0.6033	3 = MAGA Republican	1=Not likely	1=Not likely	1=Not likely	1=Not likely
0.4917	2 = Strong Republican	1=Not likely	1=Not likely	1=Not likely	1=Not likely
1.2086	0 = Democrat / undecided	1=Not likely	1=Not likely	1=Not likely	1=Not likely
0.6392	2 = Strong Republican	1=Not likely	1=Not likely	1=Not likely	1=Not likely
0.8144	0 = Democrat / undecided	1=Not likely	1=Not likely	1=Not likely	1=Not likely
0.9086	2 = Strong Republican	1=Not likely	1=Not likely	1=Not likely	1=Not likely
0.7042	2 = Strong Republican	1=Not likely	1=Not likely	1=Not likely	1=Not likely
1.0364	3 = MAGA Republican	1=Not likely	1=Not likely	1=Not likely	1=Not likely
0.535	0 = Democrat / undecided	1=Not likely	1=Not likely	1=Not likely	1=Not likely
0.7004		1=Not likely	1=Not likely	1=Not likely	1=Not likely
0.5657	1 = Other Republican	2=Sometimes likely	1=Not likely	1=Not likely	1=Not likely
0.8032	2 = Strong Republican	1=Not likely	1=Not likely	1=Not likely	1=Not likely
0.6898	0 = Democrat / undecided	1=Not likely	1=Not likely	1=Not likely	1=Not likely
0.4378	0 = Democrat / undecided	1=Not likely	1=Not likely	1=Not likely	1=Not likely
0.6594	0 = Democrat / undecided	1=Not likely	1=Not likely	1=Not likely	1=Not likely
0.6658	1 = Other Republican	1=Not likely	1=Not likely	1=Not likely	1=Not likely
0.5531	0 = Democrat / undecided	1=Not likely	1=Not likely	1=Not likely	1=Not likely
0.5681	1 = Other Republican	2=Sometimes likely	1=Not likely	1=Not likely	1=Not likely
0.4765	0 = Democrat / undecided	1=Not likely	1=Not likely	1=Not likely	1=Not likely
0.6871	0 = Democrat / undecided	1=Not likely	1=Not likely	1=Not likely	1=Not likely
0.5699	0 = Democrat / undecided	1=Not likely	1=Not likely	1=Not likely	1=Not likely
0.5877	0 = Democrat / undecided	1=Not likely	1=Not likely	1=Not likely	1=Not likely
1.1408	3 = MAGA Republican	3=Very or Extremely likely	3=Very or Extremely likely	1=Not likely	1=Not likely
0.8132	0 = Democrat / undecided	1=Not likely	1=Not likely	1=Not likely	1=Not likely
0.6559		1=Not likely	1=Not likely	1=Not likely	1=Not likely
1.1006	0 = Democrat / undecided	1=Not likely	1=Not likely	1=Not likely	1=Not likely
0.6036	1 = Other Republican	1=Not likely	1=Not likely	1=Not likely	1=Not likely
0.7057	1 = Other Republican	2=Sometimes likely	2=Sometimes likely	1=Not likely	1=Not likely
1.3732	1 = Other Republican	1=Not likely	1=Not likely	1=Not likely	1=Not likely
0.6515	0 = Democrat / undecided	1=Not likely	1=Not likely	1=Not likely	1=Not likely
0.6729		1=Not likely	1=Not likely	1=Not likely	1=Not likely
0.9862	0 = Democrat / undecided	1=Not likely	1=Not likely	1=Not likely	1=Not likely
0.5633	1 = Other Republican	3=Very or Extremely likely	1=Not likely	1=Not likely	1=Not likely
1.4501	0 = Democrat / undecided	1=Not likely	1=Not likely	1=Not likely	1=Not likely
2.1265	0 = Democrat / undecided	1=Not likely	1=Not likely	1=Not likely	1=Not likely
0.789	0 = Democrat / undecided	1=Not likely	1=Not likely	1=Not likely	1=Not likely
0.6233	1 = Other Republican	1=Not likely	1=Not likely	1=Not likely	1=Not likely
0.4934	0 = Democrat / undecided	1=Not likely	1=Not likely	1=Not likely	2=Sometimes likely
0.6376	1 = Other Republican	2=Sometimes likely	1=Not likely	1=Not likely	1=Not likely
1.0623	0 = Democrat / undecided	1=Not likely	1=Not likely	1=Not likely	1=Not likely
0.8672	2 = Strong Republican	3=Very or Extremely likely	1=Not likely	1=Not likely	1=Not likely
0.7745	3 = MAGA Republican	3=Very or Extremely likely	3=Very or Extremely likely	1=Not likely	1=Not likely
0.7417	1 = Other Republican	1=Not likely	1=Not likely	1=Not likely	1=Not likely
0.8412	1 = Other Republican	1=Not likely	1=Not likely	1=Not likely	1=Not likely
0.7246	3 = MAGA Republican	1=Not likely	3=Very or Extremely likely	1=Not likely	1=Not likely
1.1699	1 = Other Republican	2=Sometimes likely	2=Sometimes likely	1=Not likely	1=Not likely
0.6226	1 = Other Republican	1=Not likely	1=Not likely	1=Not likely	1=Not likely
1.1192	1 = Other Republican	1=Not likely	1=Not likely	1=Not likely	1=Not likely
0.8251		1=Not likely	1=Not likely	1=Not likely	1=Not likely
0.603	0 = Democrat / undecided	1=Not likely	1=Not likely	1=Not likely	1=Not likely
1.0049	0 = Democrat / undecided	1=Not likely	1=Not likely	1=Not likely	1=Not likely
0.6651	2 = Strong Republican	1=Not likely	1=Not likely	1=Not likely	1=Not likely
0.6448	0 = Democrat / undecided	1=Not likely	2=Sometimes likely	1=Not likely	1=Not likely
0.363	1 = Other Republican	1=Not likely	1=Not likely	1=Not likely	1=Not likely
0.8037	2 = Strong Republican	1=Not likely	1=Not likely	1=Not likely	1=Not likely
0.9028	0 = Democrat / undecided	1=Not likely	1=Not likely	1=Not likely	1=Not likely
0.5598	0 = Democrat / undecided	1=Not likely	1=Not likely	1=Not likely	1=Not likely
1.0947	2 = Strong Republican	1=Not likely	1=Not likely	1=Not likely	1=Not likely
1.1488	1 = Other Republican	2=Sometimes likely	3=Very or Extremely likely	1=Not likely	1=Not likely
1.285	1 = Other Republican	1=Not likely	1=Not likely	1=Not likely	1=Not likely
0.7607	0 = Democrat / undecided	1=Not likely	1=Not likely	1=Not likely	1=Not likely
0.906	3 = MAGA Republican	1=Not likely	1=Not likely	1=Not likely	1=Not likely
0.7179	1 = Other Republican	1=Not likely	1=Not likely	1=Not likely	1=Not likely
0.6536	0 = Democrat / undecided	1=Not likely	1=Not likely	1=Not likely	1=Not likely
0.8704	1 = Other Republican	1=Not likely	1=Not likely	1=Not likely	1=Not likely
0.7642	0 = Democrat / undecided	2=Sometimes likely	1=Not likely	1=Not likely	1=Not likely
0.7232	1 = Other Republican	1=Not likely	1=Not likely	1=Not likely	1=Not likely
1.0275	0 = Democrat / undecided	1=Not likely	1=Not likely	1=Not likely	1=Not likely
1.0042	0 = Democrat / undecided	1=Not likely	1=Not likely	1=Not likely	1=Not likely
0.7436	1 = Other Republican	2=Sometimes likely	1=Not likely	1=Not likely	1=Not likely
0.8016	2 = Strong Republican	1=Not likely	1=Not likely	1=Not likely	1=Not likely
0.9661	1 = Other Republican	1=Not likely	1=Not likely	1=Not likely	1=Not likely
0.2411	1 = Other Republican	1=Not likely	1=Not likely	1=Not likely	1=Not likely
1.3058	0 = Democrat / undecided	1=Not likely	1=Not likely	1=Not likely	1=Not likely
0.4036	2 = Strong Republican	1=Not likely	1=Not likely	1=Not likely	1=Not likely
0.6739	0 = Democrat / undecided	1=Not likely	1=Not likely	1=Not likely	1=Not likely
0.9235	3 = MAGA Republican	1=Not likely	1=Not likely	1=Not likely	1=Not likely
1.0052		1=Not likely	1=Not likely	1=Not likely	1=Not likely
0.6149	0 = Democrat / undecided	1=Not likely	1=Not likely	1=Not likely	1=Not likely
0.5697	2 = Strong Republican	1=Not likely	1=Not likely	1=Not likely	1=Not likely
0.5356	0 = Democrat / undecided	1=Not likely	1=Not likely	1=Not likely	1=Not likely
1.1178	3 = MAGA Republican	2=Sometimes likely	1=Not likely	1=Not likely	1=Not likely
0.6844	0 = Democrat / undecided	1=Not likely	1=Not likely	1=Not likely	1=Not likely
0.904	0 = Democrat / undecided	1=Not likely	1=Not likely	1=Not likely	1=Not likely
0.507	0 = Democrat / undecided	1=Not likely	1=Not likely	1=Not likely	1=Not likely
0.9957	2 = Strong Republican	2=Sometimes likely	1=Not likely	1=Not likely	1=Not likely
1.691	0 = Democrat / undecided	1=Not likely	1=Not likely	1=Not likely	1=Not likely
1.2986	1 = Other Republican	1=Not likely	1=Not likely	1=Not likely	1=Not likely
0.2582	1 = Other Republican	1=Not likely	1=Not likely	1=Not likely	1=Not likely
1.0627	2 = Strong Republican	1=Not likely	1=Not likely	1=Not likely	1=Not likely
0.6669	1 = Other Republican	1=Not likely	1=Not likely	1=Not likely	1=Not likely
1.1817	0 = Democrat / undecided	3=Very or Extremely likely	1=Not likely	1=Not likely	1=Not likely
0.5608	2 = Strong Republican	1=Not likely	2=Sometimes likely	1=Not likely	1=Not likely
0.7864	1 = Other Republican	3=Very or Extremely likely	1=Not likely	1=Not likely	1=Not likely
1.0628	2 = Strong Republican	1=Not likely	1=Not likely	1=Not likely	1=Not likely
1.1412	0 = Democrat / undecided	1=Not likely	1=Not likely	1=Not likely	1=Not likely
0.8044		2=Sometimes likely	2=Sometimes likely	1=Not likely	1=Not likely
0.9508		1=Not likely	1=Not likely	1=Not likely	1=Not likely
0.9217	0 = Democrat / undecided	1=Not likely	1=Not likely	1=Not likely	1=Not likely
1.258		1=Not likely	1=Not likely	1=Not likely	1=Not likely
0.6827	0 = Democrat / undecided	1=Not likely	1=Not likely	1=Not likely	1=Not likely
0.5059	0 = Democrat / undecided	1=Not likely	1=Not likely	1=Not likely	1=Not likely
0.5707	1 = Other Republican	1=Not likely	1=Not likely	1=Not likely	1=Not likely
0.7301		1=Not likely	1=Not likely	1=Not likely	1=Not likely
1.1171	1 = Other Republican	1=Not likely	1=Not likely	1=Not likely	1=Not likely
0.9656	0 = Democrat / undecided	1=Not likely	1=Not likely	1=Not likely	1=Not likely
0.7172	2 = Strong Republican	1=Not likely	1=Not likely	1=Not likely	1=Not likely
0.7611	1 = Other Republican	1=Not likely	1=Not likely	1=Not likely	1=Not likely
0.5203	0 = Democrat / undecided	1=Not likely	1=Not likely	1=Not likely	1=Not likely
2.3006	0 = Democrat / undecided	1=Not likely	1=Not likely	1=Not likely	1=Not likely
0.932	0 = Democrat / undecided	1=Not likely	1=Not likely	1=Not likely	1=Not likely
0.5727	0 = Democrat / undecided	1=Not likely	1=Not likely	1=Not likely	1=Not likely
0.7611	3 = MAGA Republican	1=Not likely	1=Not likely	1=Not likely	1=Not likely
1.805	0 = Democrat / undecided	1=Not likely	1=Not likely	1=Not likely	1=Not likely
0.6691		1=Not likely	1=Not likely	1=Not likely	1=Not likely
0.9465	2 = Strong Republican	1=Not likely	1=Not likely	1=Not likely	1=Not likely
0.4704	0 = Democrat / undecided	1=Not likely	1=Not likely	1=Not likely	1=Not likely
0.7054	1 = Other Republican	1=Not likely	1=Not likely	1=Not likely	1=Not likely
0.9141	1 = Other Republican	1=Not likely	1=Not likely	1=Not likely	1=Not likely
1.3047	2 = Strong Republican	1=Not likely	1=Not likely	1=Not likely	1=Not likely
0.6844	0 = Democrat / undecided	1=Not likely	1=Not likely	1=Not likely	1=Not likely
1.9798	2 = Strong Republican	1=Not likely	1=Not likely	1=Not likely	1=Not likely
0.9414	3 = MAGA Republican	1=Not likely	1=Not likely	1=Not likely	1=Not likely
0.4608	1 = Other Republican	1=Not likely	1=Not likely	1=Not likely	1=Not likely
0.9817	3 = MAGA Republican	1=Not likely	1=Not likely	1=Not likely	1=Not likely
0.6262	1 = Other Republican	1=Not likely	1=Not likely	1=Not likely	1=Not likely
0.7824	2 = Strong Republican	1=Not likely	1=Not likely	1=Not likely	1=Not likely
0.6377	3 = MAGA Republican	1=Not likely	1=Not likely	1=Not likely	1=Not likely
0.8046	0 = Democrat / undecided	1=Not likely	1=Not likely	1=Not likely	1=Not likely
0.6659	1 = Other Republican	3=Very or Extremely likely	1=Not likely	1=Not likely	1=Not likely
1.2782	0 = Democrat / undecided	1=Not likely	1=Not likely	1=Not likely	1=Not likely
1.4932		1=Not likely	1=Not likely	1=Not likely	1=Not likely
0.5428	1 = Other Republican	1=Not likely	1=Not likely	1=Not likely	1=Not likely
0.6325	1 = Other Republican	1=Not likely	1=Not likely	1=Not likely	1=Not likely
0.2747	1 = Other Republican	1=Not likely	1=Not likely	1=Not likely	1=Not likely
1.0629	0 = Democrat / undecided	1=Not likely	1=Not likely	1=Not likely	1=Not likely
0.756	1 = Other Republican	1=Not likely	1=Not likely	1=Not likely	1=Not likely
1.1845	0 = Democrat / undecided	1=Not likely	1=Not likely	1=Not likely	1=Not likely
0.9956	1 = Other Republican	1=Not likely	1=Not likely	1=Not likely	1=Not likely
0.767	3 = MAGA Republican	2=Sometimes likely	2=Sometimes likely	2=Sometimes likely	2=Sometimes likely
1.203	2 = Strong Republican	1=Not likely	1=Not likely	1=Not likely	1=Not likely
0.7647	0 = Democrat / undecided	1=Not likely	1=Not likely	1=Not likely	1=Not likely
1.1675	0 = Democrat / undecided	1=Not likely	1=Not likely	1=Not likely	1=Not likely
0.8821	1 = Other Republican	1=Not likely	3=Very or Extremely likely	1=Not likely	1=Not likely
0.5792	2 = Strong Republican	1=Not likely	1=Not likely	1=Not likely	1=Not likely
0.9266	3 = MAGA Republican	1=Not likely	1=Not likely	1=Not likely	1=Not likely
0.7515	1 = Other Republican	3=Very or Extremely likely	3=Very or Extremely likely	1=Not likely	2=Sometimes likely
1.1	0 = Democrat / undecided	1=Not likely	1=Not likely	1=Not likely	1=Not likely
1.0427	3 = MAGA Republican	1=Not likely	1=Not likely	1=Not likely	1=Not likely
0.8608	0 = Democrat / undecided	1=Not likely	1=Not likely	1=Not likely	1=Not likely
0.5131	3 = MAGA Republican
0.6536	0 = Democrat / undecided	1=Not likely	1=Not likely	1=Not likely	1=Not likely
2.1363	3 = MAGA Republican	1=Not likely	1=Not likely	1=Not likely	1=Not likely
0.4158	2 = Strong Republican	1=Not likely	2=Sometimes likely	1=Not likely	1=Not likely
0.5295	0 = Democrat / undecided	1=Not likely	1=Not likely	1=Not likely	1=Not likely
0.6183		2=Sometimes likely	1=Not likely	1=Not likely	1=Not likely
0.7448
1.059	3 = MAGA Republican	3=Very or Extremely likely	1=Not likely	1=Not likely	1=Not likely
0.6877	2 = Strong Republican	1=Not likely	1=Not likely	1=Not likely	1=Not likely
0.5422	1 = Other Republican	1=Not likely	1=Not likely	1=Not likely	1=Not likely
0.7866	1 = Other Republican	1=Not likely	1=Not likely	1=Not likely	1=Not likely
2.1259		1=Not likely	1=Not likely	1=Not likely	1=Not likely
0.3611	0 = Democrat / undecided	1=Not likely	1=Not likely	1=Not likely	1=Not likely
0.5933	0 = Democrat / undecided	1=Not likely	1=Not likely	1=Not likely	1=Not likely
0.8044	1 = Other Republican	1=Not likely	1=Not likely	1=Not likely	1=Not likely
0.5502	0 = Democrat / undecided	1=Not likely	1=Not likely	1=Not likely	1=Not likely
0.8237	1 = Other Republican	1=Not likely	1=Not likely	1=Not likely	1=Not likely
1.1341	3 = MAGA Republican	1=Not likely	1=Not likely	1=Not likely	1=Not likely
0.6196	0 = Democrat / undecided	1=Not likely	1=Not likely	1=Not likely	1=Not likely
0.8336	1 = Other Republican	1=Not likely	1=Not likely	1=Not likely	1=Not likely
1.1148	0 = Democrat / undecided	2=Sometimes likely	1=Not likely	1=Not likely	1=Not likely
1.2479		1=Not likely	1=Not likely	1=Not likely	1=Not likely
0.9921	0 = Democrat / undecided	1=Not likely	1=Not likely	1=Not likely	1=Not likely
0.5933	1 = Other Republican	1=Not likely	1=Not likely	1=Not likely	1=Not likely
0.6632	2 = Strong Republican	1=Not likely	1=Not likely	1=Not likely	1=Not likely
0.6405	0 = Democrat / undecided	1=Not likely	1=Not likely	1=Not likely	1=Not likely
0.5819	3 = MAGA Republican	1=Not likely	1=Not likely	1=Not likely	1=Not likely
0.564	3 = MAGA Republican	1=Not likely	1=Not likely	1=Not likely	1=Not likely
1.04	0 = Democrat / undecided	1=Not likely	1=Not likely	1=Not likely	1=Not likely
0.5551	3 = MAGA Republican	1=Not likely	1=Not likely	1=Not likely	1=Not likely
0.7391	0 = Democrat / undecided	1=Not likely	1=Not likely	1=Not likely	1=Not likely
1.0615	0 = Democrat / undecided	1=Not likely	1=Not likely	1=Not likely	1=Not likely
0.535		1=Not likely	1=Not likely	1=Not likely	1=Not likely
2.1455	1 = Other Republican	1=Not likely	1=Not likely	1=Not likely	1=Not likely
0.7814		2=Sometimes likely	3=Very or Extremely likely	3=Very or Extremely likely	2=Sometimes likely
0.5612	1 = Other Republican	1=Not likely	1=Not likely	1=Not likely	1=Not likely
0.6519	3 = MAGA Republican	1=Not likely	1=Not likely	1=Not likely	1=Not likely
1.137	0 = Democrat / undecided	1=Not likely	1=Not likely	1=Not likely	1=Not likely
0.728	0 = Democrat / undecided	1=Not likely	1=Not likely	1=Not likely	1=Not likely
0.7232	0 = Democrat / undecided	1=Not likely	1=Not likely	1=Not likely	1=Not likely
0.9956	0 = Democrat / undecided	1=Not likely	1=Not likely	1=Not likely	1=Not likely
0.9972	3 = MAGA Republican	1=Not likely	1=Not likely	1=Not likely	1=Not likely
0.6384	1 = Other Republican	1=Not likely	1=Not likely	1=Not likely	1=Not likely
0.5073	3 = MAGA Republican	2=Sometimes likely	1=Not likely	1=Not likely	1=Not likely
0.9637	0 = Democrat / undecided	1=Not likely	1=Not likely	1=Not likely	1=Not likely
0.7291	0 = Democrat / undecided	1=Not likely	1=Not likely	1=Not likely	1=Not likely
0.7269	1 = Other Republican	1=Not likely	1=Not likely	1=Not likely	1=Not likely
0.461	0 = Democrat / undecided	1=Not likely	1=Not likely	1=Not likely	1=Not likely
0.7654	1 = Other Republican	1=Not likely	2=Sometimes likely	1=Not likely	1=Not likely
0.8555	1 = Other Republican	1=Not likely	1=Not likely	1=Not likely	1=Not likely
0.9814	3 = MAGA Republican	2=Sometimes likely	1=Not likely	1=Not likely	1=Not likely
0.4507	1 = Other Republican	1=Not likely	1=Not likely	1=Not likely	1=Not likely
0.5596	3 = MAGA Republican	1=Not likely	1=Not likely	1=Not likely	1=Not likely
0.7145	2 = Strong Republican	1=Not likely	1=Not likely	1=Not likely	1=Not likely
0.6844	0 = Democrat / undecided	1=Not likely	1=Not likely	1=Not likely	1=Not likely
0.4994	0 = Democrat / undecided	1=Not likely	1=Not likely	1=Not likely	1=Not likely
0.7047	0 = Democrat / undecided	2=Sometimes likely	1=Not likely	1=Not likely	1=Not likely
0.8659	0 = Democrat / undecided	1=Not likely	1=Not likely	1=Not likely	1=Not likely
0.6638	1 = Other Republican	1=Not likely	1=Not likely	1=Not likely	1=Not likely
0.5208	1 = Other Republican	1=Not likely	1=Not likely	1=Not likely	1=Not likely
0.7057	0 = Democrat / undecided	1=Not likely	1=Not likely	1=Not likely	1=Not likely
0.5042		1=Not likely	1=Not likely	1=Not likely	1=Not likely
0.6816	0 = Democrat / undecided	1=Not likely	1=Not likely	1=Not likely	1=Not likely
0.7347	1 = Other Republican	1=Not likely	1=Not likely	1=Not likely	1=Not likely
0.4902	1 = Other Republican
0.6892	0 = Democrat / undecided	1=Not likely	1=Not likely	1=Not likely	1=Not likely
0.8189	2 = Strong Republican	1=Not likely	1=Not likely	1=Not likely	1=Not likely
0.5607	0 = Democrat / undecided	2=Sometimes likely	1=Not likely	1=Not likely	1=Not likely
0.5104	0 = Democrat / undecided	1=Not likely	1=Not likely	1=Not likely	1=Not likely
1.2589		1=Not likely	1=Not likely	1=Not likely	1=Not likely
0.8999	1 = Other Republican	1=Not likely	1=Not likely	1=Not likely	1=Not likely
0.5653	3 = MAGA Republican	1=Not likely	1=Not likely	1=Not likely	1=Not likely
0.7019	0 = Democrat / undecided	1=Not likely	1=Not likely	1=Not likely	1=Not likely
2.4451	1 = Other Republican
0.7642	1 = Other Republican	1=Not likely	1=Not likely	1=Not likely	1=Not likely
0.6696	0 = Democrat / undecided	1=Not likely	1=Not likely	1=Not likely	1=Not likely
0.781	0 = Democrat / undecided	2=Sometimes likely	1=Not likely	1=Not likely	1=Not likely
0.8909		1=Not likely	1=Not likely	1=Not likely	1=Not likely
0.6233	1 = Other Republican	1=Not likely	1=Not likely	1=Not likely	1=Not likely
0.7319	0 = Democrat / undecided	1=Not likely	1=Not likely	1=Not likely	1=Not likely
0.5989	0 = Democrat / undecided	2=Sometimes likely	2=Sometimes likely	1=Not likely	1=Not likely
0.7961	2 = Strong Republican	1=Not likely	1=Not likely	1=Not likely	1=Not likely
0.9917	3 = MAGA Republican	3=Very or Extremely likely	3=Very or Extremely likely	1=Not likely	1=Not likely
1.3739	0 = Democrat / undecided	1=Not likely	1=Not likely	1=Not likely	1=Not likely
0.5899	3 = MAGA Republican	1=Not likely	1=Not likely	1=Not likely	1=Not likely
0.8188	0 = Democrat / undecided	3=Very or Extremely likely	3=Very or Extremely likely	1=Not likely	1=Not likely
0.9465	1 = Other Republican	1=Not likely	1=Not likely	1=Not likely	1=Not likely
0.7494	0 = Democrat / undecided	1=Not likely	1=Not likely	1=Not likely	1=Not likely
1.2255	0 = Democrat / undecided	1=Not likely	1=Not likely	1=Not likely	1=Not likely
0.7172	1 = Other Republican	1=Not likely	1=Not likely	1=Not likely	1=Not likely
0.527	1 = Other Republican	1=Not likely	1=Not likely	1=Not likely	1=Not likely
0.9039		1=Not likely	1=Not likely	1=Not likely	1=Not likely
0.7436	3 = MAGA Republican	1=Not likely	1=Not likely	1=Not likely	1=Not likely
0.9166	0 = Democrat / undecided	1=Not likely	1=Not likely	1=Not likely	1=Not likely
0.4838	3 = MAGA Republican	1=Not likely	1=Not likely	1=Not likely	1=Not likely
0.6112	0 = Democrat / undecided	1=Not likely	1=Not likely	1=Not likely	1=Not likely
0.8591	3 = MAGA Republican	2=Sometimes likely	2=Sometimes likely	1=Not likely	1=Not likely
0.774	0 = Democrat / undecided	1=Not likely	1=Not likely	1=Not likely	1=Not likely
1.0408		1=Not likely	1=Not likely	1=Not likely	1=Not likely
0.7116	2 = Strong Republican	1=Not likely	1=Not likely	1=Not likely	1=Not likely
1.3561	1 = Other Republican	1=Not likely	1=Not likely	1=Not likely	1=Not likely
1.7272	3 = MAGA Republican	1=Not likely	1=Not likely	1=Not likely	1=Not likely
0.8874	1 = Other Republican	1=Not likely	1=Not likely	1=Not likely	1=Not likely
0.6752	3 = MAGA Republican	3=Very or Extremely likely	3=Very or Extremely likely	1=Not likely	1=Not likely
0.6233	0 = Democrat / undecided	1=Not likely	1=Not likely	1=Not likely
0.5716	2 = Strong Republican	2=Sometimes likely	1=Not likely	1=Not likely	1=Not likely
0.5397	2 = Strong Republican	1=Not likely	1=Not likely	1=Not likely	1=Not likely
0.5744	0 = Democrat / undecided	1=Not likely	1=Not likely	1=Not likely	1=Not likely
0.6248	0 = Democrat / undecided	1=Not likely	1=Not likely	1=Not likely	1=Not likely
1.0143	1 = Other Republican	1=Not likely	1=Not likely	1=Not likely	1=Not likely
0.6084	3 = MAGA Republican	2=Sometimes likely	1=Not likely	1=Not likely	2=Sometimes likely
0.7945	2 = Strong Republican	1=Not likely	1=Not likely	1=Not likely	1=Not likely
0.6693	3 = MAGA Republican	3=Very or Extremely likely	1=Not likely	1=Not likely	2=Sometimes likely
0.5608	1 = Other Republican	1=Not likely	1=Not likely	1=Not likely	1=Not likely
0.9988	3 = MAGA Republican	3=Very or Extremely likely	1=Not likely	1=Not likely	1=Not likely
0.8265	3 = MAGA Republican	1=Not likely	1=Not likely	1=Not likely	1=Not likely
0.1835	0 = Democrat / undecided	1=Not likely	1=Not likely	1=Not likely	1=Not likely
0.8741	0 = Democrat / undecided	1=Not likely	1=Not likely	1=Not likely	1=Not likely
0.1932	3 = MAGA Republican	1=Not likely	1=Not likely	1=Not likely	1=Not likely
0.6302	0 = Democrat / undecided	1=Not likely	1=Not likely	1=Not likely	1=Not likely
0.6171	0 = Democrat / undecided	3=Very or Extremely likely	2=Sometimes likely	1=Not likely	1=Not likely
0.5858	3 = MAGA Republican	2=Sometimes likely	1=Not likely	1=Not likely	1=Not likely
0.4911	3 = MAGA Republican	1=Not likely	1=Not likely	1=Not likely	1=Not likely
1.516	3 = MAGA Republican	1=Not likely	1=Not likely	1=Not likely	1=Not likely
0.9063	0 = Democrat / undecided	1=Not likely	1=Not likely	1=Not likely	1=Not likely
0.6842	2 = Strong Republican	1=Not likely	1=Not likely	1=Not likely	1=Not likely
0.8274	1 = Other Republican	1=Not likely	1=Not likely	1=Not likely	1=Not likely
0.705	0 = Democrat / undecided	1=Not likely	1=Not likely	1=Not likely	1=Not likely
0.5283	1 = Other Republican	1=Not likely	1=Not likely	1=Not likely	1=Not likely
0.973		1=Not likely	1=Not likely	1=Not likely	1=Not likely
0.5343	3 = MAGA Republican	1=Not likely	1=Not likely	1=Not likely	1=Not likely
1.1758	1 = Other Republican	1=Not likely	1=Not likely	1=Not likely	1=Not likely
0.6164	3 = MAGA Republican	1=Not likely	1=Not likely	1=Not likely	1=Not likely
0.7889	0 = Democrat / undecided	1=Not likely	1=Not likely	1=Not likely	1=Not likely
0.6431	1 = Other Republican	1=Not likely	1=Not likely	1=Not likely	1=Not likely
0.4655	1 = Other Republican	2=Sometimes likely	1=Not likely	1=Not likely	1=Not likely
0.8748	3 = MAGA Republican	1=Not likely	1=Not likely	1=Not likely	1=Not likely
0.8196	0 = Democrat / undecided	2=Sometimes likely	2=Sometimes likely	1=Not likely	1=Not likely
0.9847	3 = MAGA Republican	1=Not likely	1=Not likely	1=Not likely	1=Not likely
1.2203	0 = Democrat / undecided	1=Not likely	1=Not likely	1=Not likely	1=Not likely
1.455	0 = Democrat / undecided	1=Not likely	1=Not likely	1=Not likely	1=Not likely
0.6025	3 = MAGA Republican	1=Not likely	1=Not likely	1=Not likely	1=Not likely
0.883	3 = MAGA Republican	1=Not likely	1=Not likely	1=Not likely	1=Not likely
1.2285		1=Not likely	1=Not likely	1=Not likely	1=Not likely
0.668	3 = MAGA Republican	2=Sometimes likely	1=Not likely	1=Not likely	1=Not likely
0.6509	3 = MAGA Republican	3=Very or Extremely likely	3=Very or Extremely likely	1=Not likely	1=Not likely
1.3504	0 = Democrat / undecided	1=Not likely	1=Not likely	1=Not likely	1=Not likely
0.5523		1=Not likely	1=Not likely	1=Not likely	1=Not likely
0.9384	1 = Other Republican	1=Not likely	1=Not likely	1=Not likely	1=Not likely
1.2039	0 = Democrat / undecided	1=Not likely	1=Not likely	1=Not likely	1=Not likely
0.7122	3 = MAGA Republican	1=Not likely	1=Not likely	1=Not likely	1=Not likely
0.6324	1 = Other Republican	1=Not likely	1=Not likely	1=Not likely	1=Not likely
0.3812	0 = Democrat / undecided	1=Not likely	1=Not likely	1=Not likely	1=Not likely
0.5259	3 = MAGA Republican	3=Very or Extremely likely	1=Not likely	1=Not likely	1=Not likely
1.4668	3 = MAGA Republican	1=Not likely	1=Not likely	1=Not likely	1=Not likely
0.6687	3 = MAGA Republican	1=Not likely	2=Sometimes likely	1=Not likely	1=Not likely
0.9142		1=Not likely	1=Not likely	1=Not likely	1=Not likely
0.6842	0 = Democrat / undecided	1=Not likely	1=Not likely	1=Not likely	1=Not likely
0.5257	0 = Democrat / undecided	1=Not likely	1=Not likely	1=Not likely	1=Not likely
0.9413	1 = Other Republican	1=Not likely	1=Not likely	1=Not likely	1=Not likely
0.7869	0 = Democrat / undecided	1=Not likely	1=Not likely	1=Not likely	1=Not likely
0.6031	0 = Democrat / undecided	1=Not likely	1=Not likely	1=Not likely	1=Not likely
1.0375	0 = Democrat / undecided	1=Not likely	1=Not likely	1=Not likely	1=Not likely
1.1925		2=Sometimes likely	2=Sometimes likely	1=Not likely	1=Not likely
1.1693	0 = Democrat / undecided	1=Not likely	1=Not likely	1=Not likely	1=Not likely
1.2117	1 = Other Republican	1=Not likely	1=Not likely	1=Not likely	1=Not likely
0.6932	3 = MAGA Republican	1=Not likely	1=Not likely	1=Not likely	1=Not likely
1.7578	0 = Democrat / undecided	3=Very or Extremely likely	1=Not likely	1=Not likely	1=Not likely
1.7111	1 = Other Republican	1=Not likely	1=Not likely	1=Not likely	1=Not likely
0.7	2 = Strong Republican	1=Not likely	1=Not likely	1=Not likely	1=Not likely
0.5752	0 = Democrat / undecided	1=Not likely	1=Not likely	1=Not likely	1=Not likely
0.6888	1 = Other Republican	1=Not likely	1=Not likely	1=Not likely	1=Not likely
0.5339	0 = Democrat / undecided	1=Not likely	1=Not likely	1=Not likely	1=Not likely
1.0839		1=Not likely	1=Not likely	1=Not likely	1=Not likely
0.5845	0 = Democrat / undecided	1=Not likely	1=Not likely	1=Not likely	1=Not likely
0.7036	0 = Democrat / undecided	1=Not likely	1=Not likely	1=Not likely	1=Not likely
0.6405	0 = Democrat / undecided	2=Sometimes likely	1=Not likely	1=Not likely	1=Not likely
0.7021	0 = Democrat / undecided	1=Not likely	1=Not likely	1=Not likely	1=Not likely
0.9991	1 = Other Republican	1=Not likely	1=Not likely	1=Not likely	1=Not likely
0.6644		1=Not likely	1=Not likely	1=Not likely	1=Not likely
0.9981	0 = Democrat / undecided	1=Not likely	1=Not likely	1=Not likely	1=Not likely
0.4042	1 = Other Republican	1=Not likely	1=Not likely	1=Not likely	1=Not likely
1.1302	3 = MAGA Republican	1=Not likely	1=Not likely	1=Not likely	1=Not likely
0.6573	0 = Democrat / undecided	1=Not likely	1=Not likely	1=Not likely	1=Not likely
0.4263		2=Sometimes likely	2=Sometimes likely	1=Not likely	1=Not likely
1.2256	1 = Other Republican	1=Not likely	1=Not likely	1=Not likely	1=Not likely
0.912		1=Not likely	1=Not likely	1=Not likely	1=Not likely
0.4277	2 = Strong Republican	1=Not likely	1=Not likely	1=Not likely	1=Not likely
0.9903		1=Not likely	1=Not likely	1=Not likely	1=Not likely
0.918	0 = Democrat / undecided	1=Not likely	1=Not likely	1=Not likely	1=Not likely
0.6158	3 = MAGA Republican	1=Not likely	1=Not likely	1=Not likely	1=Not likely
0.8307	2 = Strong Republican	1=Not likely	1=Not likely	1=Not likely	1=Not likely
0.7963	2 = Strong Republican	1=Not likely	1=Not likely	1=Not likely	1=Not likely
0.6077	3 = MAGA Republican	2=Sometimes likely	1=Not likely	1=Not likely	1=Not likely
1.2509	0 = Democrat / undecided	3=Very or Extremely likely	3=Very or Extremely likely	1=Not likely	2=Sometimes likely
0.973	3 = MAGA Republican	2=Sometimes likely	2=Sometimes likely	2=Sometimes likely	2=Sometimes likely
0.4389		1=Not likely	1=Not likely	1=Not likely	1=Not likely
0.8105	2 = Strong Republican	1=Not likely	1=Not likely	1=Not likely	1=Not likely
1.2345	0 = Democrat / undecided	1=Not likely	1=Not likely	1=Not likely	1=Not likely
0.8393	0 = Democrat / undecided	1=Not likely	1=Not likely	1=Not likely	1=Not likely
0.8382	0 = Democrat / undecided	1=Not likely	1=Not likely	1=Not likely	1=Not likely
0.7156	0 = Democrat / undecided	1=Not likely	1=Not likely	1=Not likely	1=Not likely
0.821		1=Not likely	1=Not likely	1=Not likely	1=Not likely
0.6909		2=Sometimes likely	1=Not likely	1=Not likely	1=Not likely
0.5515	3 = MAGA Republican	1=Not likely	1=Not likely	1=Not likely	1=Not likely
1.0066	1 = Other Republican	1=Not likely	1=Not likely	1=Not likely	1=Not likely
0.6057	2 = Strong Republican	1=Not likely	1=Not likely	1=Not likely	1=Not likely
0.6862	1 = Other Republican	1=Not likely	1=Not likely	1=Not likely	1=Not likely
0.7851	0 = Democrat / undecided	1=Not likely	1=Not likely	1=Not likely	1=Not likely
0.5858	2 = Strong Republican	1=Not likely	1=Not likely	1=Not likely	1=Not likely
0.5832	1 = Other Republican	1=Not likely	1=Not likely	1=Not likely	1=Not likely
0.4608	0 = Democrat / undecided	2=Sometimes likely	1=Not likely	1=Not likely	1=Not likely
0.7811	3 = MAGA Republican	1=Not likely	1=Not likely	1=Not likely	1=Not likely
1.4986	0 = Democrat / undecided	1=Not likely	1=Not likely	1=Not likely	1=Not likely
1.0043	1 = Other Republican	1=Not likely	1=Not likely	1=Not likely	1=Not likely
1.2387	0 = Democrat / undecided	1=Not likely	1=Not likely	1=Not likely	1=Not likely
1.1153	0 = Democrat / undecided	1=Not likely	1=Not likely	1=Not likely	1=Not likely
0.9277	0 = Democrat / undecided	1=Not likely	1=Not likely	1=Not likely	1=Not likely
0.5893	1 = Other Republican	1=Not likely	3=Very or Extremely likely	1=Not likely	1=Not likely
0.7481	3 = MAGA Republican	2=Sometimes likely	2=Sometimes likely	1=Not likely	1=Not likely
0.8415	2 = Strong Republican	1=Not likely	1=Not likely	1=Not likely	1=Not likely
0.9211	1 = Other Republican	1=Not likely	1=Not likely	1=Not likely	1=Not likely
0.8865	1 = Other Republican	1=Not likely	1=Not likely	1=Not likely	1=Not likely
0.5569	2 = Strong Republican	1=Not likely	2=Sometimes likely	1=Not likely	1=Not likely
1.5369	1 = Other Republican	3=Very or Extremely likely	1=Not likely	1=Not likely	3=Very or Extremely likely
0.8813	1 = Other Republican	1=Not likely	1=Not likely	1=Not likely	1=Not likely
0.755	0 = Democrat / undecided	1=Not likely	1=Not likely	1=Not likely	1=Not likely
1.0824	0 = Democrat / undecided	1=Not likely	1=Not likely	1=Not likely	1=Not likely
0.5111	0 = Democrat / undecided	1=Not likely	1=Not likely	1=Not likely	1=Not likely
0.6073	0 = Democrat / undecided	1=Not likely	1=Not likely	1=Not likely	1=Not likely
0.8719	3 = MAGA Republican	1=Not likely	1=Not likely	1=Not likely	1=Not likely
0.5686	0 = Democrat / undecided	1=Not likely	1=Not likely	1=Not likely	1=Not likely
0.2122	0 = Democrat / undecided	1=Not likely	1=Not likely	1=Not likely	1=Not likely
0.8743	0 = Democrat / undecided	1=Not likely	1=Not likely	1=Not likely	1=Not likely
0.6712	1 = Other Republican	1=Not likely	1=Not likely	1=Not likely	1=Not likely
0.5621	2 = Strong Republican	1=Not likely	1=Not likely	1=Not likely	1=Not likely
0.7137	0 = Democrat / undecided	1=Not likely	1=Not likely	1=Not likely	1=Not likely
0.9188	3 = MAGA Republican	2=Sometimes likely	2=Sometimes likely	1=Not likely	1=Not likely
0.8617	0 = Democrat / undecided	1=Not likely	1=Not likely	1=Not likely	1=Not likely
0.5629		1=Not likely	1=Not likely	1=Not likely	1=Not likely
1.2162	0 = Democrat / undecided	1=Not likely	1=Not likely		1=Not likely
0.2295	1 = Other Republican	1=Not likely	1=Not likely	1=Not likely	1=Not likely
0.4608	0 = Democrat / undecided	1=Not likely	1=Not likely	1=Not likely	1=Not likely
1.6623	0 = Democrat / undecided	1=Not likely	1=Not likely	1=Not likely	1=Not likely
1.2	0 = Democrat / undecided	1=Not likely	1=Not likely	1=Not likely	1=Not likely
0.5792	2 = Strong Republican	1=Not likely	1=Not likely	1=Not likely	1=Not likely
0.7154		1=Not likely	1=Not likely	1=Not likely	1=Not likely
2.3279	1 = Other Republican	1=Not likely	1=Not likely	1=Not likely	1=Not likely
0.7177		1=Not likely	1=Not likely	1=Not likely	1=Not likely
0.5126	0 = Democrat / undecided	1=Not likely	1=Not likely	1=Not likely	1=Not likely
1.6806	0 = Democrat / undecided	1=Not likely	1=Not likely	1=Not likely	1=Not likely
0.7366	0 = Democrat / undecided	1=Not likely	1=Not likely	1=Not likely	1=Not likely
1.3842	1 = Other Republican	1=Not likely	1=Not likely	1=Not likely	1=Not likely
0.5402	1 = Other Republican	1=Not likely	1=Not likely	1=Not likely	1=Not likely
0.4736	0 = Democrat / undecided	1=Not likely	1=Not likely	1=Not likely	1=Not likely
0.7699	3 = MAGA Republican	1=Not likely	1=Not likely	1=Not likely	1=Not likely
0.8357		1=Not likely	1=Not likely	1=Not likely	1=Not likely
0.5457	1 = Other Republican	1=Not likely	1=Not likely	1=Not likely	1=Not likely
0.9683	0 = Democrat / undecided	1=Not likely	1=Not likely	1=Not likely	1=Not likely
1.1302	1 = Other Republican	1=Not likely	1=Not likely	1=Not likely	1=Not likely
0.9458		1=Not likely	1=Not likely	1=Not likely	1=Not likely
0.6317	1 = Other Republican	1=Not likely	1=Not likely	1=Not likely	1=Not likely
0.744		1=Not likely	1=Not likely	1=Not likely	1=Not likely
1.0416	0 = Democrat / undecided	1=Not likely	1=Not likely	1=Not likely	1=Not likely
0.7475	0 = Democrat / undecided	1=Not likely	1=Not likely	1=Not likely	1=Not likely
0.7966	1 = Other Republican	1=Not likely	1=Not likely	1=Not likely	1=Not likely
0.7994	3 = MAGA Republican	1=Not likely	1=Not likely	1=Not likely	1=Not likely
0.6619	0 = Democrat / undecided	1=Not likely	1=Not likely	1=Not likely	1=Not likely
0.9773	2 = Strong Republican	2=Sometimes likely	1=Not likely	1=Not likely	1=Not likely
1.605	1 = Other Republican	1=Not likely	1=Not likely	1=Not likely	1=Not likely
0.8382	0 = Democrat / undecided	1=Not likely	1=Not likely	1=Not likely	1=Not likely
0.6895	0 = Democrat / undecided	1=Not likely	1=Not likely	1=Not likely	1=Not likely
0.5611	0 = Democrat / undecided	1=Not likely	1=Not likely	1=Not likely	1=Not likely
0.9077	0 = Democrat / undecided	1=Not likely	1=Not likely	1=Not likely	1=Not likely
1.3191	0 = Democrat / undecided	1=Not likely	1=Not likely	1=Not likely	1=Not likely
0.2392		1=Not likely	2=Sometimes likely	1=Not likely	1=Not likely
0.876
0.7751	2 = Strong Republican	1=Not likely	1=Not likely	1=Not likely	1=Not likely
0.8954	1 = Other Republican	1=Not likely	1=Not likely	1=Not likely	1=Not likely
0.6696	3 = MAGA Republican	3=Very or Extremely likely	1=Not likely	1=Not likely	1=Not likely
0.5341	0 = Democrat / undecided	1=Not likely	1=Not likely	1=Not likely	1=Not likely
0.9658	3 = MAGA Republican	1=Not likely	1=Not likely	1=Not likely	1=Not likely
0.7475	0 = Democrat / undecided	1=Not likely	1=Not likely	1=Not likely	1=Not likely
0.7597	0 = Democrat / undecided	1=Not likely	1=Not likely	1=Not likely	1=Not likely
0.6433	0 = Democrat / undecided	1=Not likely	1=Not likely	1=Not likely	1=Not likely
0.1759		1=Not likely	1=Not likely	1=Not likely	1=Not likely
0.9335	2 = Strong Republican	1=Not likely	1=Not likely	1=Not likely	1=Not likely
1.0821
0.6279	0 = Democrat / undecided	1=Not likely	1=Not likely	1=Not likely	1=Not likely
1.1201		1=Not likely	1=Not likely	1=Not likely	1=Not likely
0.6797	0 = Democrat / undecided	1=Not likely	1=Not likely	1=Not likely	1=Not likely
0.5706	0 = Democrat / undecided	3=Very or Extremely likely	3=Very or Extremely likely	1=Not likely	1=Not likely
0.564	3 = MAGA Republican	1=Not likely	1=Not likely	1=Not likely	1=Not likely
0.958	0 = Democrat / undecided	1=Not likely	1=Not likely	1=Not likely	1=Not likely
1.0049	2 = Strong Republican	1=Not likely	1=Not likely	1=Not likely	1=Not likely
1.5334	0 = Democrat / undecided	1=Not likely	1=Not likely	1=Not likely	1=Not likely
0.6871	1 = Other Republican	1=Not likely	1=Not likely	1=Not likely	1=Not likely
1.0085	0 = Democrat / undecided	1=Not likely	1=Not likely	1=Not likely	1=Not likely
0.5111	0 = Democrat / undecided	1=Not likely	1=Not likely	1=Not likely	1=Not likely
0.7779	3 = MAGA Republican	2=Sometimes likely		1=Not likely	1=Not likely
0.8373	0 = Democrat / undecided	1=Not likely	1=Not likely	1=Not likely	1=Not likely
0.6742	2 = Strong Republican	1=Not likely	1=Not likely	1=Not likely	1=Not likely
0.4949	0 = Democrat / undecided	1=Not likely	1=Not likely	1=Not likely	1=Not likely
0.8702	3 = MAGA Republican	1=Not likely	1=Not likely	1=Not likely	1=Not likely
0.363	0 = Democrat / undecided	1=Not likely	1=Not likely	1=Not likely	1=Not likely
0.2268	3 = MAGA Republican	1=Not likely	1=Not likely	1=Not likely	1=Not likely
1.0651		1=Not likely	1=Not likely	1=Not likely	1=Not likely
1.5089	0 = Democrat / undecided	1=Not likely	1=Not likely	1=Not likely	1=Not likely
0.6677	0 = Democrat / undecided	1=Not likely	1=Not likely	1=Not likely	1=Not likely
0.5129	2 = Strong Republican	1=Not likely	1=Not likely	1=Not likely	1=Not likely
0.8758	1 = Other Republican	1=Not likely	1=Not likely	1=Not likely	1=Not likely
0.7366	0 = Democrat / undecided	1=Not likely	1=Not likely	1=Not likely	1=Not likely
0.4235	1 = Other Republican	1=Not likely	1=Not likely	1=Not likely	1=Not likely
2.099		1=Not likely	1=Not likely	1=Not likely	1=Not likely
0.6527	2 = Strong Republican	1=Not likely	1=Not likely	1=Not likely	1=Not likely
1.1588	0 = Democrat / undecided	1=Not likely	1=Not likely	1=Not likely	1=Not likely
0.2827	3 = MAGA Republican	1=Not likely	1=Not likely	1=Not likely	1=Not likely
1.0664	3 = MAGA Republican	1=Not likely	1=Not likely	1=Not likely	1=Not likely
1.4347	0 = Democrat / undecided	2=Sometimes likely	1=Not likely	1=Not likely	1=Not likely
1.5092	0 = Democrat / undecided	1=Not likely	1=Not likely	1=Not likely	1=Not likely
0.8046	2 = Strong Republican	1=Not likely	1=Not likely	1=Not likely	1=Not likely
0.7521	2 = Strong Republican	1=Not likely	1=Not likely	1=Not likely	1=Not likely
0.9268	1 = Other Republican	1=Not likely	1=Not likely	1=Not likely	1=Not likely
0.4994	0 = Democrat / undecided	1=Not likely	1=Not likely	1=Not likely	1=Not likely
0.7301	0 = Democrat / undecided	1=Not likely	1=Not likely	1=Not likely	1=Not likely
0.916		1=Not likely	1=Not likely	1=Not likely	1=Not likely
0.8514	1 = Other Republican	1=Not likely	1=Not likely	1=Not likely	1=Not likely
0.5616	3 = MAGA Republican	3=Very or Extremely likely	1=Not likely	1=Not likely	1=Not likely
0.9444	2 = Strong Republican	1=Not likely	1=Not likely	1=Not likely	1=Not likely
1.3743	1 = Other Republican	2=Sometimes likely	2=Sometimes likely	1=Not likely	1=Not likely
0.7657	2 = Strong Republican	1=Not likely	1=Not likely	1=Not likely	1=Not likely
0.9814	0 = Democrat / undecided	1=Not likely	1=Not likely	1=Not likely	1=Not likely
0.827	3 = MAGA Republican	1=Not likely	1=Not likely	1=Not likely	1=Not likely
0.367	3 = MAGA Republican	3=Very or Extremely likely	1=Not likely	1=Not likely	1=Not likely
0.9235	3 = MAGA Republican	2=Sometimes likely	1=Not likely	1=Not likely	2=Sometimes likely
0.6721	0 = Democrat / undecided	1=Not likely	1=Not likely	1=Not likely	1=Not likely
0.7157	0 = Democrat / undecided	1=Not likely	1=Not likely	1=Not likely	1=Not likely
0.5909	3 = MAGA Republican	2=Sometimes likely	1=Not likely	1=Not likely	1=Not likely
0.6233	3 = MAGA Republican	1=Not likely	1=Not likely	1=Not likely	1=Not likely
0.7256	3 = MAGA Republican	1=Not likely	1=Not likely	1=Not likely	1=Not likely
0.4875	2 = Strong Republican	1=Not likely	1=Not likely	1=Not likely	1=Not likely
0.6808
1.0733	0 = Democrat / undecided	1=Not likely	1=Not likely	1=Not likely	1=Not likely
0.6073	3 = MAGA Republican	1=Not likely	1=Not likely	1=Not likely	1=Not likely
0.3066	1 = Other Republican	1=Not likely	1=Not likely	1=Not likely	1=Not likely
0.6736	1 = Other Republican	1=Not likely	1=Not likely	1=Not likely	1=Not likely
0.8565	0 = Democrat / undecided	1=Not likely	1=Not likely	1=Not likely	1=Not likely
0.828	1 = Other Republican	1=Not likely	1=Not likely	1=Not likely	1=Not likely
0.5141	0 = Democrat / undecided	1=Not likely	1=Not likely	1=Not likely	1=Not likely
0.5704	0 = Democrat / undecided	1=Not likely	1=Not likely	1=Not likely	1=Not likely
0.7353	1 = Other Republican	1=Not likely	1=Not likely	1=Not likely	2=Sometimes likely
0.5981	0 = Democrat / undecided	1=Not likely	1=Not likely	1=Not likely	1=Not likely
0.7627	2 = Strong Republican	2=Sometimes likely	1=Not likely	1=Not likely	1=Not likely
0.6687	3 = MAGA Republican	2=Sometimes likely	1=Not likely	1=Not likely	1=Not likely
1.0888	2 = Strong Republican	2=Sometimes likely	1=Not likely	1=Not likely	1=Not likely
0.6143	0 = Democrat / undecided	1=Not likely	1=Not likely	1=Not likely	1=Not likely
0.917	3 = MAGA Republican	1=Not likely	1=Not likely	1=Not likely	1=Not likely
0.8866	0 = Democrat / undecided	1=Not likely	1=Not likely	1=Not likely	1=Not likely
0.6064	2 = Strong Republican	1=Not likely	1=Not likely	1=Not likely	1=Not likely
1.0639	0 = Democrat / undecided	1=Not likely	1=Not likely	1=Not likely	1=Not likely
0.6157	3 = MAGA Republican	1=Not likely	1=Not likely	1=Not likely	1=Not likely
0.4857	0 = Democrat / undecided	1=Not likely	1=Not likely	1=Not likely	1=Not likely
0.9855	1 = Other Republican	2=Sometimes likely	1=Not likely	1=Not likely	1=Not likely
0.5722	3 = MAGA Republican	3=Very or Extremely likely	3=Very or Extremely likely	2=Sometimes likely	2=Sometimes likely
0.9492		1=Not likely	1=Not likely	1=Not likely	1=Not likely
1.1301	3 = MAGA Republican	3=Very or Extremely likely	3=Very or Extremely likely	2=Sometimes likely	2=Sometimes likely
0.7613	2 = Strong Republican	1=Not likely	1=Not likely	1=Not likely	1=Not likely
0.633	2 = Strong Republican	1=Not likely	1=Not likely	1=Not likely	1=Not likely
0.8341		1=Not likely	1=Not likely	1=Not likely	1=Not likely
1.2214		1=Not likely	1=Not likely	1=Not likely	1=Not likely
0.5599	0 = Democrat / undecided	1=Not likely	1=Not likely	1=Not likely	1=Not likely
0.5708	0 = Democrat / undecided	1=Not likely	1=Not likely	1=Not likely	1=Not likely
0.7221	0 = Democrat / undecided	1=Not likely	1=Not likely	1=Not likely	1=Not likely
0.888	1 = Other Republican	1=Not likely	1=Not likely	1=Not likely	1=Not likely
0.6632	1 = Other Republican	1=Not likely	1=Not likely	1=Not likely	1=Not likely
0.8539	3 = MAGA Republican	3=Very or Extremely likely	1=Not likely	1=Not likely	1=Not likely
0.9894	0 = Democrat / undecided	1=Not likely	1=Not likely	1=Not likely	1=Not likely
0.5771	3 = MAGA Republican	1=Not likely	1=Not likely	1=Not likely	1=Not likely
0.6233	0 = Democrat / undecided	1=Not likely	1=Not likely	1=Not likely	1=Not likely
0.8471	1 = Other Republican	1=Not likely	1=Not likely	1=Not likely	1=Not likely
0.9847	1 = Other Republican	1=Not likely	1=Not likely	1=Not likely	1=Not likely
1.4893	1 = Other Republican	1=Not likely	1=Not likely	1=Not likely	1=Not likely
0.7208	2 = Strong Republican	1=Not likely	1=Not likely	1=Not likely	1=Not likely
0.7301	1 = Other Republican	1=Not likely	1=Not likely	1=Not likely	1=Not likely
0.8008	0 = Democrat / undecided	1=Not likely	1=Not likely	1=Not likely	1=Not likely
0.6526		1=Not likely	1=Not likely	1=Not likely	1=Not likely
1.1806	3 = MAGA Republican	3=Very or Extremely likely	1=Not likely	1=Not likely	1=Not likely
0.691	0 = Democrat / undecided	1=Not likely	1=Not likely	1=Not likely	1=Not likely
0.839		1=Not likely	1=Not likely	1=Not likely	1=Not likely
0.5502	0 = Democrat / undecided	1=Not likely	1=Not likely	1=Not likely	1=Not likely
0.7907	1 = Other Republican	1=Not likely	1=Not likely	1=Not likely	1=Not likely
0.5126	0 = Democrat / undecided	1=Not likely	1=Not likely	1=Not likely	1=Not likely
0.4742	3 = MAGA Republican	1=Not likely	1=Not likely	1=Not likely	1=Not likely
0.6933	3 = MAGA Republican	1=Not likely	1=Not likely	1=Not likely	1=Not likely
0.727	0 = Democrat / undecided	1=Not likely	1=Not likely	1=Not likely	1=Not likely
0.8065	0 = Democrat / undecided	1=Not likely	1=Not likely	1=Not likely	1=Not likely
0.5017	0 = Democrat / undecided	1=Not likely	1=Not likely	1=Not likely	1=Not likely
0.5622	3 = MAGA Republican	2=Sometimes likely	1=Not likely	1=Not likely	1=Not likely
0.6465	0 = Democrat / undecided	1=Not likely	1=Not likely	1=Not likely	1=Not likely
0.5146		1=Not likely	1=Not likely	1=Not likely	1=Not likely
0.7463	1 = Other Republican	1=Not likely	2=Sometimes likely	1=Not likely	1=Not likely
0.5412	0 = Democrat / undecided	1=Not likely	1=Not likely	1=Not likely	1=Not likely
1.0514	0 = Democrat / undecided	1=Not likely	1=Not likely	1=Not likely	1=Not likely
0.7871	0 = Democrat / undecided	1=Not likely	1=Not likely	1=Not likely	1=Not likely
0.7028	0 = Democrat / undecided	1=Not likely	1=Not likely	1=Not likely	1=Not likely
0.8987	3 = MAGA Republican	1=Not likely	1=Not likely	1=Not likely	1=Not likely
0.7502	3 = MAGA Republican	3=Very or Extremely likely	3=Very or Extremely likely	1=Not likely	1=Not likely
0.3748	3 = MAGA Republican	1=Not likely	1=Not likely	1=Not likely	1=Not likely
0.6449	0 = Democrat / undecided	1=Not likely	1=Not likely	1=Not likely	1=Not likely
1.2139	0 = Democrat / undecided	1=Not likely	1=Not likely	1=Not likely	1=Not likely
1.0592	3 = MAGA Republican	1=Not likely	2=Sometimes likely	1=Not likely	1=Not likely
0.7701	0 = Democrat / undecided	1=Not likely	1=Not likely	1=Not likely	1=Not likely
0.8711	0 = Democrat / undecided	1=Not likely	1=Not likely	1=Not likely	1=Not likely
0.8093	1 = Other Republican	1=Not likely	1=Not likely	1=Not likely	1=Not likely
0.5633	3 = MAGA Republican	1=Not likely	1=Not likely	1=Not likely	1=Not likely
0.7084	0 = Democrat / undecided	2=Sometimes likely	1=Not likely	1=Not likely	1=Not likely
0.4994	1 = Other Republican	1=Not likely	1=Not likely	1=Not likely	1=Not likely
0.4976	0 = Democrat / undecided	1=Not likely	1=Not likely	1=Not likely	1=Not likely
0.9283	2 = Strong Republican	1=Not likely	1=Not likely	1=Not likely	1=Not likely
0.6364	0 = Democrat / undecided	1=Not likely	1=Not likely	1=Not likely	1=Not likely
0.8419	0 = Democrat / undecided	1=Not likely	1=Not likely	1=Not likely	1=Not likely
0.6149	0 = Democrat / undecided	1=Not likely	1=Not likely	1=Not likely	1=Not likely
1.0381	1 = Other Republican	1=Not likely	1=Not likely	1=Not likely	1=Not likely
0.7641	0 = Democrat / undecided	1=Not likely	1=Not likely	1=Not likely	1=Not likely
0.7689	3 = MAGA Republican	1=Not likely	1=Not likely	1=Not likely	1=Not likely
0.7949		1=Not likely	1=Not likely	1=Not likely	1=Not likely
0.546	1 = Other Republican	1=Not likely	1=Not likely	1=Not likely	1=Not likely
0.7642	1 = Other Republican	2=Sometimes likely	1=Not likely	1=Not likely	1=Not likely
0.9331	0 = Democrat / undecided	1=Not likely		1=Not likely	1=Not likely
0.7628	0 = Democrat / undecided	1=Not likely	1=Not likely	1=Not likely	1=Not likely
0.4339	1 = Other Republican	1=Not likely	1=Not likely	1=Not likely	1=Not likely
0.5623	1 = Other Republican	1=Not likely	1=Not likely	1=Not likely	1=Not likely
0.584	1 = Other Republican	3=Very or Extremely likely	1=Not likely	1=Not likely	1=Not likely
0.6476	1 = Other Republican	3=Very or Extremely likely	3=Very or Extremely likely	2=Sometimes likely	1=Not likely
0.7273	2 = Strong Republican	1=Not likely	1=Not likely	1=Not likely	1=Not likely
0.6658	3 = MAGA Republican	1=Not likely	1=Not likely	1=Not likely	1=Not likely
0.639		1=Not likely	1=Not likely	1=Not likely	1=Not likely
0.6379	3 = MAGA Republican	1=Not likely	1=Not likely	1=Not likely	1=Not likely
0.7057	0 = Democrat / undecided	1=Not likely	1=Not likely	1=Not likely	1=Not likely
1.3146	0 = Democrat / undecided	1=Not likely	1=Not likely	1=Not likely	1=Not likely
0.5129	0 = Democrat / undecided	1=Not likely	1=Not likely	1=Not likely	1=Not likely
0.5843	0 = Democrat / undecided	1=Not likely	1=Not likely	1=Not likely	1=Not likely
0.7151	1 = Other Republican	1=Not likely	1=Not likely	1=Not likely
0.7724	3 = MAGA Republican	1=Not likely	1=Not likely	1=Not likely	1=Not likely
0.4936	1 = Other Republican	2=Sometimes likely	1=Not likely	1=Not likely	1=Not likely
0.5225	0 = Democrat / undecided	3=Very or Extremely likely	2=Sometimes likely	3=Very or Extremely likely	2=Sometimes likely
0.5484	0 = Democrat / undecided	1=Not likely	1=Not likely	1=Not likely	1=Not likely
0.3626	0 = Democrat / undecided	1=Not likely	1=Not likely	1=Not likely	1=Not likely
0.4911	2 = Strong Republican	1=Not likely	1=Not likely	1=Not likely	1=Not likely
0.8357	3 = MAGA Republican	3=Very or Extremely likely	1=Not likely	1=Not likely	1=Not likely
1.8021	0 = Democrat / undecided	1=Not likely	1=Not likely	1=Not likely	1=Not likely
0.6084	1 = Other Republican	1=Not likely	1=Not likely	1=Not likely	1=Not likely
0.812	1 = Other Republican	1=Not likely	1=Not likely	1=Not likely	1=Not likely
1.1171		1=Not likely	1=Not likely	1=Not likely	1=Not likely
0.7387	0 = Democrat / undecided	1=Not likely	1=Not likely	1=Not likely	1=Not likely
2.696	3 = MAGA Republican	1=Not likely	1=Not likely	1=Not likely	1=Not likely
0.7114	3 = MAGA Republican	2=Sometimes likely	1=Not likely	1=Not likely	2=Sometimes likely
0.7625	2 = Strong Republican	2=Sometimes likely	1=Not likely	1=Not likely	1=Not likely
0.5129		1=Not likely	1=Not likely	1=Not likely	1=Not likely
0.8471	1 = Other Republican	1=Not likely	1=Not likely	1=Not likely	1=Not likely
1.0313	1 = Other Republican	1=Not likely	1=Not likely	1=Not likely	1=Not likely
0.9365	0 = Democrat / undecided	1=Not likely	1=Not likely	1=Not likely	1=Not likely
0.5111	0 = Democrat / undecided	1=Not likely	1=Not likely	1=Not likely	1=Not likely
0.6228	1 = Other Republican	1=Not likely	1=Not likely	1=Not likely	1=Not likely
0.6913	0 = Democrat / undecided	1=Not likely	1=Not likely	1=Not likely	1=Not likely
0.6552	0 = Democrat / undecided	1=Not likely	1=Not likely	1=Not likely	1=Not likely
0.6082		1=Not likely	1=Not likely	1=Not likely	1=Not likely
0.7752		1=Not likely	1=Not likely	1=Not likely	1=Not likely
0.5958	2 = Strong Republican	2=Sometimes likely	1=Not likely	1=Not likely	1=Not likely
0.6086	0 = Democrat / undecided	1=Not likely	1=Not likely	1=Not likely	1=Not likely
0.7521	3 = MAGA Republican	1=Not likely	1=Not likely	1=Not likely	1=Not likely
0.5453	1 = Other Republican	1=Not likely	1=Not likely	1=Not likely	1=Not likely
0.1713	3 = MAGA Republican	1=Not likely	1=Not likely	1=Not likely	1=Not likely
0.6234	0 = Democrat / undecided	1=Not likely	1=Not likely	1=Not likely	1=Not likely
0.6836	0 = Democrat / undecided	1=Not likely	1=Not likely	1=Not likely	1=Not likely
1.5828	1 = Other Republican	1=Not likely	1=Not likely	1=Not likely	1=Not likely
0.8033	1 = Other Republican	1=Not likely	1=Not likely	1=Not likely	1=Not likely
0.7515	1 = Other Republican	1=Not likely	1=Not likely	1=Not likely	1=Not likely
0.8719	2 = Strong Republican	1=Not likely	1=Not likely	1=Not likely	1=Not likely
0.5633	1 = Other Republican	1=Not likely	1=Not likely	1=Not likely	1=Not likely
0.5771	0 = Democrat / undecided	1=Not likely	1=Not likely	1=Not likely	1=Not likely
0.8623	3 = MAGA Republican	1=Not likely	1=Not likely	1=Not likely	1=Not likely
0.5833	1 = Other Republican	1=Not likely	1=Not likely	1=Not likely	1=Not likely
0.7233		1=Not likely	1=Not likely	1=Not likely	1=Not likely
1.0465	1 = Other Republican	1=Not likely	1=Not likely	1=Not likely	1=Not likely
0.5535	0 = Democrat / undecided	1=Not likely	1=Not likely	1=Not likely	1=Not likely
1.9035	0 = Democrat / undecided	1=Not likely	1=Not likely	1=Not likely	1=Not likely
1.5709
0.5063	1 = Other Republican	1=Not likely	1=Not likely	1=Not likely	1=Not likely
1.2272	0 = Democrat / undecided	1=Not likely	1=Not likely	1=Not likely	1=Not likely
0.9525	2 = Strong Republican	1=Not likely	1=Not likely	1=Not likely	1=Not likely
0.6149	0 = Democrat / undecided	1=Not likely	1=Not likely	1=Not likely	1=Not likely
0.8954	0 = Democrat / undecided	1=Not likely	1=Not likely	1=Not likely	1=Not likely
0.7434	3 = MAGA Republican	1=Not likely	1=Not likely	1=Not likely	1=Not likely
1.0393	0 = Democrat / undecided	1=Not likely	1=Not likely	1=Not likely	1=Not likely
0.9636	1 = Other Republican	1=Not likely	1=Not likely	1=Not likely	1=Not likely
0.5193	0 = Democrat / undecided	1=Not likely	1=Not likely	1=Not likely	1=Not likely
0.7013	2 = Strong Republican	1=Not likely	1=Not likely	1=Not likely	1=Not likely
0.9594		1=Not likely	1=Not likely	1=Not likely	1=Not likely
0.625	3 = MAGA Republican	2=Sometimes likely	1=Not likely	1=Not likely	1=Not likely
0.7765	0 = Democrat / undecided	1=Not likely	1=Not likely	1=Not likely	1=Not likely
0.4994	1 = Other Republican	1=Not likely	1=Not likely	1=Not likely	1=Not likely
1.4548		1=Not likely	1=Not likely	1=Not likely	1=Not likely
0.8723	0 = Democrat / undecided	1=Not likely	1=Not likely	1=Not likely	1=Not likely
0.9825	3 = MAGA Republican	3=Very or Extremely likely	1=Not likely	1=Not likely	1=Not likely
0.5956	0 = Democrat / undecided	1=Not likely	1=Not likely	1=Not likely	1=Not likely
0.7852	3 = MAGA Republican	3=Very or Extremely likely	2=Sometimes likely	1=Not likely	2=Sometimes likely
0.7515		1=Not likely	1=Not likely	1=Not likely	1=Not likely
0.6638	1 = Other Republican	1=Not likely	1=Not likely	1=Not likely	1=Not likely
0.6681	0 = Democrat / undecided	1=Not likely	1=Not likely	1=Not likely	1=Not likely
0.7884	0 = Democrat / undecided	1=Not likely	1=Not likely	1=Not likely	1=Not likely
0.7199		1=Not likely	1=Not likely	1=Not likely	1=Not likely
0.5063		1=Not likely	1=Not likely	1=Not likely	1=Not likely
0.6057	0 = Democrat / undecided	1=Not likely	1=Not likely	1=Not likely	1=Not likely
0.8635	0 = Democrat / undecided	1=Not likely	1=Not likely	1=Not likely
0.6405	0 = Democrat / undecided	1=Not likely	1=Not likely	1=Not likely	1=Not likely
0.6448	0 = Democrat / undecided	1=Not likely	1=Not likely	1=Not likely	1=Not likely
0.7902	0 = Democrat / undecided	1=Not likely	1=Not likely	1=Not likely	1=Not likely
0.6536	0 = Democrat / undecided	1=Not likely	1=Not likely	1=Not likely	1=Not likely
0.7486	3 = MAGA Republican	1=Not likely	1=Not likely	1=Not likely	1=Not likely
0.7821	1 = Other Republican	2=Sometimes likely	1=Not likely	1=Not likely	1=Not likely
0.484	0 = Democrat / undecided	1=Not likely	1=Not likely	1=Not likely	1=Not likely
0.7834	1 = Other Republican	1=Not likely	1=Not likely	1=Not likely	1=Not likely
0.1907	3 = MAGA Republican	3=Very or Extremely likely	1=Not likely	1=Not likely	1=Not likely
0.828	0 = Democrat / undecided	1=Not likely	1=Not likely	1=Not likely	1=Not likely
1.5831	0 = Democrat / undecided	1=Not likely	1=Not likely	1=Not likely	1=Not likely
1.9612	2 = Strong Republican
0.5467	1 = Other Republican	1=Not likely	1=Not likely	1=Not likely	1=Not likely
0.9266		1=Not likely	1=Not likely	1=Not likely	1=Not likely
2.7975	1 = Other Republican	1=Not likely	1=Not likely	1=Not likely	1=Not likely
0.7588	2 = Strong Republican	2=Sometimes likely	2=Sometimes likely	1=Not likely	1=Not likely
1.1483	0 = Democrat / undecided	3=Very or Extremely likely	1=Not likely	1=Not likely	2=Sometimes likely
0.8555	0 = Democrat / undecided	1=Not likely	1=Not likely	1=Not likely	1=Not likely
0.6814	0 = Democrat / undecided	1=Not likely	2=Sometimes likely	1=Not likely	1=Not likely
0.4901	2 = Strong Republican	1=Not likely	1=Not likely	1=Not likely	1=Not likely
0.7269	0 = Democrat / undecided	1=Not likely	1=Not likely	1=Not likely	1=Not likely
1.2716	1 = Other Republican	1=Not likely	1=Not likely	1=Not likely	1=Not likely
0.8336	3 = MAGA Republican	1=Not likely	1=Not likely	1=Not likely	1=Not likely
0.5665	2 = Strong Republican	1=Not likely	1=Not likely	1=Not likely	1=Not likely
0.7657	0 = Democrat / undecided	1=Not likely	1=Not likely	1=Not likely	1=Not likely
0.7402	0 = Democrat / undecided	1=Not likely	1=Not likely	1=Not likely	1=Not likely
1.1048	3 = MAGA Republican	1=Not likely	1=Not likely	1=Not likely	1=Not likely
4.4875		1=Not likely	1=Not likely	1=Not likely	1=Not likely
0.7637	0 = Democrat / undecided	1=Not likely	1=Not likely	1=Not likely	1=Not likely
0.7273	1 = Other Republican	1=Not likely	1=Not likely	1=Not likely	1=Not likely
0.8279	0 = Democrat / undecided	1=Not likely	1=Not likely	1=Not likely	1=Not likely
0.691	3 = MAGA Republican	1=Not likely	1=Not likely	1=Not likely	1=Not likely
0.7869	1 = Other Republican	1=Not likely	1=Not likely	1=Not likely	1=Not likely
0.6322		1=Not likely	1=Not likely	1=Not likely	1=Not likely
0.6317	1 = Other Republican	1=Not likely	1=Not likely	1=Not likely	1=Not likely
0.8516	1 = Other Republican	1=Not likely	1=Not likely	1=Not likely	2=Sometimes likely
0.8514		1=Not likely	1=Not likely	1=Not likely	1=Not likely
1.0174	0 = Democrat / undecided	2=Sometimes likely	1=Not likely	1=Not likely	1=Not likely
0.7423	1 = Other Republican	1=Not likely	1=Not likely	1=Not likely	1=Not likely
0.5432	1 = Other Republican	1=Not likely	1=Not likely	1=Not likely	1=Not likely
0.7999	0 = Democrat / undecided	1=Not likely	1=Not likely	1=Not likely	1=Not likely
1.0408
0.9637	0 = Democrat / undecided	1=Not likely	1=Not likely	1=Not likely	1=Not likely
0.6734	1 = Other Republican	1=Not likely	1=Not likely	1=Not likely	1=Not likely
0.7773	1 = Other Republican	1=Not likely	1=Not likely	1=Not likely	1=Not likely
0.9914	1 = Other Republican	1=Not likely	1=Not likely	1=Not likely	1=Not likely
0.7976	1 = Other Republican	1=Not likely	1=Not likely	1=Not likely	1=Not likely
0.5345	1 = Other Republican	1=Not likely	1=Not likely	1=Not likely	1=Not likely
1.2636	3 = MAGA Republican	1=Not likely	1=Not likely	1=Not likely	1=Not likely
0.6892	1 = Other Republican	3=Very or Extremely likely	1=Not likely	1=Not likely	1=Not likely
0.7913	1 = Other Republican	1=Not likely	2=Sometimes likely	1=Not likely	1=Not likely
0.7032	1 = Other Republican	1=Not likely	1=Not likely	1=Not likely	1=Not likely
0.4749	0 = Democrat / undecided	1=Not likely	1=Not likely	1=Not likely	1=Not likely
0.8626	1 = Other Republican	1=Not likely	1=Not likely	1=Not likely	1=Not likely
1.0297		2=Sometimes likely	3=Very or Extremely likely	1=Not likely	1=Not likely
0.9903	0 = Democrat / undecided	1=Not likely	1=Not likely	1=Not likely	1=Not likely
0.691	1 = Other Republican	1=Not likely	1=Not likely	1=Not likely	1=Not likely
1.9301	0 = Democrat / undecided	1=Not likely	1=Not likely	1=Not likely	1=Not likely
0.6526	0 = Democrat / undecided	1=Not likely	1=Not likely	1=Not likely	1=Not likely
1.1787	3 = MAGA Republican	1=Not likely	1=Not likely	1=Not likely	1=Not likely
0.7289	0 = Democrat / undecided	1=Not likely	1=Not likely	1=Not likely	1=Not likely
0.7707	0 = Democrat / undecided	1=Not likely	1=Not likely	1=Not likely	1=Not likely
0.5866	0 = Democrat / undecided	1=Not likely	1=Not likely	1=Not likely	1=Not likely
0.6469	3 = MAGA Republican	1=Not likely	3=Very or Extremely likely	1=Not likely	2=Sometimes likely
1.6024	0 = Democrat / undecided	1=Not likely	1=Not likely	1=Not likely	1=Not likely
0.6234		1=Not likely	1=Not likely	1=Not likely	1=Not likely
0.8044	0 = Democrat / undecided	1=Not likely	1=Not likely	1=Not likely	1=Not likely
0.7301	2 = Strong Republican	1=Not likely	1=Not likely	1=Not likely	1=Not likely
0.9058	3 = MAGA Republican	3=Very or Extremely likely	3=Very or Extremely likely	1=Not likely	1=Not likely
0.7677	1 = Other Republican	1=Not likely	1=Not likely	1=Not likely	1=Not likely
0.8859	1 = Other Republican	2=Sometimes likely	2=Sometimes likely	1=Not likely	1=Not likely
0.756	2 = Strong Republican	1=Not likely	1=Not likely	1=Not likely	1=Not likely
0.6011	1 = Other Republican	2=Sometimes likely	1=Not likely	1=Not likely	1=Not likely
0.5523	0 = Democrat / undecided	1=Not likely	1=Not likely	1=Not likely	1=Not likely
0.6006	2 = Strong Republican	1=Not likely	1=Not likely	1=Not likely	1=Not likely
0.7221	3 = MAGA Republican	1=Not likely	2=Sometimes likely	1=Not likely	1=Not likely
0.6184	0 = Democrat / undecided	1=Not likely	1=Not likely	1=Not likely	1=Not likely
0.9805	0 = Democrat / undecided	1=Not likely	1=Not likely	1=Not likely	1=Not likely
0.2413	0 = Democrat / undecided	1=Not likely	1=Not likely	1=Not likely	1=Not likely
0.5438		1=Not likely	1=Not likely	1=Not likely	1=Not likely
0.8345	1 = Other Republican	2=Sometimes likely	1=Not likely	1=Not likely	1=Not likely
0.4538	0 = Democrat / undecided	1=Not likely	1=Not likely	1=Not likely	1=Not likely
0.466	0 = Democrat / undecided	1=Not likely	1=Not likely	1=Not likely	1=Not likely
0.4646	0 = Democrat / undecided	1=Not likely	1=Not likely	1=Not likely	1=Not likely
0.7916	0 = Democrat / undecided	1=Not likely	1=Not likely	1=Not likely	1=Not likely
0.9434	0 = Democrat / undecided	1=Not likely	1=Not likely	1=Not likely	1=Not likely
0.6493	0 = Democrat / undecided	1=Not likely	1=Not likely	1=Not likely	1=Not likely
0.5389	0 = Democrat / undecided	1=Not likely	1=Not likely	1=Not likely	1=Not likely
0.5017	2 = Strong Republican	1=Not likely	1=Not likely	1=Not likely	1=Not likely
0.819	0 = Democrat / undecided	1=Not likely	1=Not likely	1=Not likely	1=Not likely
0.9567	3 = MAGA Republican	2=Sometimes likely	1=Not likely	1=Not likely	1=Not likely
0.425	0 = Democrat / undecided	1=Not likely	1=Not likely	1=Not likely	1=Not likely
0.6651	0 = Democrat / undecided	1=Not likely	1=Not likely	1=Not likely	1=Not likely
0.5721	0 = Democrat / undecided	1=Not likely	1=Not likely	1=Not likely	1=Not likely
0.6064	0 = Democrat / undecided	1=Not likely	1=Not likely	1=Not likely	1=Not likely
0.6207	2 = Strong Republican	1=Not likely	1=Not likely	1=Not likely	1=Not likely
0.834	3 = MAGA Republican	2=Sometimes likely	1=Not likely	1=Not likely	1=Not likely
0.5598	0 = Democrat / undecided	1=Not likely	1=Not likely	1=Not likely	1=Not likely
1.1209	1 = Other Republican	1=Not likely	1=Not likely	1=Not likely	1=Not likely
0.6421		1=Not likely	1=Not likely	1=Not likely	1=Not likely
0.4828	0 = Democrat / undecided	1=Not likely	1=Not likely	1=Not likely	1=Not likely
0.8193	3 = MAGA Republican	1=Not likely	1=Not likely	1=Not likely	1=Not likely
0.4365	0 = Democrat / undecided	1=Not likely	1=Not likely	1=Not likely	1=Not likely
1.0522	0 = Democrat / undecided	1=Not likely	1=Not likely	1=Not likely	1=Not likely
0.5862		1=Not likely	1=Not likely	1=Not likely	1=Not likely
1.4768	1 = Other Republican	1=Not likely	1=Not likely	1=Not likely	1=Not likely
1.1012	1 = Other Republican	1=Not likely	1=Not likely	1=Not likely	1=Not likely
1.0756
0.4865		1=Not likely	1=Not likely	1=Not likely	1=Not likely
0.7613	2 = Strong Republican	1=Not likely	1=Not likely	1=Not likely	1=Not likely
0.5134	1 = Other Republican	1=Not likely	1=Not likely	1=Not likely	1=Not likely
1.5648	1 = Other Republican	1=Not likely	1=Not likely	1=Not likely	1=Not likely
0.6006	0 = Democrat / undecided	1=Not likely	1=Not likely	1=Not likely	1=Not likely
0.669	1 = Other Republican	1=Not likely	1=Not likely	1=Not likely	1=Not likely
0.9238	0 = Democrat / undecided	1=Not likely	1=Not likely	1=Not likely	1=Not likely
0.6112	1 = Other Republican	1=Not likely	1=Not likely	1=Not likely	1=Not likely
0.7033	0 = Democrat / undecided	2=Sometimes likely	2=Sometimes likely	1=Not likely	1=Not likely
1.0474	3 = MAGA Republican	1=Not likely	1=Not likely	1=Not likely	1=Not likely
0.5695
1.188	1 = Other Republican	1=Not likely	1=Not likely	1=Not likely	1=Not likely
0.7494	0 = Democrat / undecided	1=Not likely	1=Not likely	1=Not likely	1=Not likely
0.6057	0 = Democrat / undecided	1=Not likely	1=Not likely	1=Not likely	1=Not likely
0.3812	0 = Democrat / undecided	1=Not likely	1=Not likely	1=Not likely	1=Not likely
2.6421	0 = Democrat / undecided	1=Not likely	1=Not likely	1=Not likely	1=Not likely
0.6933	3 = MAGA Republican	1=Not likely	1=Not likely	1=Not likely	1=Not likely
1.1178	1 = Other Republican	2=Sometimes likely	1=Not likely	1=Not likely	1=Not likely
1.0672	1 = Other Republican	1=Not likely	1=Not likely	1=Not likely	1=Not likely
0.7122	0 = Democrat / undecided	1=Not likely	1=Not likely	1=Not likely	1=Not likely
0.6137	3 = MAGA Republican	3=Very or Extremely likely	1=Not likely	1=Not likely	1=Not likely
0.5109	2 = Strong Republican	1=Not likely	1=Not likely	1=Not likely	1=Not likely
0.4823	0 = Democrat / undecided	1=Not likely	1=Not likely	1=Not likely	1=Not likely
0.8324	0 = Democrat / undecided	1=Not likely	1=Not likely	1=Not likely	1=Not likely
0.821	3 = MAGA Republican	1=Not likely	1=Not likely	1=Not likely	1=Not likely
0.6536	0 = Democrat / undecided	1=Not likely	1=Not likely	1=Not likely	1=Not likely
0.6597	2 = Strong Republican	1=Not likely	1=Not likely	1=Not likely	1=Not likely
0.9988	1 = Other Republican	1=Not likely	1=Not likely	1=Not likely	1=Not likely
0.5081		1=Not likely	1=Not likely	1=Not likely	1=Not likely
0.4901	2 = Strong Republican	1=Not likely	1=Not likely	1=Not likely	1=Not likely
0.5893	1 = Other Republican	1=Not likely	1=Not likely	1=Not likely	1=Not likely
0.8757	1 = Other Republican	1=Not likely	1=Not likely	1=Not likely	1=Not likely
1.35	3 = MAGA Republican	3=Very or Extremely likely	3=Very or Extremely likely	1=Not likely	1=Not likely
0.6711	1 = Other Republican	1=Not likely	1=Not likely	1=Not likely	1=Not likely
0.786	0 = Democrat / undecided	1=Not likely	1=Not likely	1=Not likely	1=Not likely
0.719	2 = Strong Republican	1=Not likely	1=Not likely	1=Not likely	1=Not likely
0.6708	0 = Democrat / undecided	1=Not likely	1=Not likely	1=Not likely	1=Not likely
0.814	1 = Other Republican	1=Not likely	1=Not likely	1=Not likely	1=Not likely
0.6306	0 = Democrat / undecided	1=Not likely	1=Not likely	1=Not likely	1=Not likely
1.0373	0 = Democrat / undecided	1=Not likely	1=Not likely	1=Not likely	1=Not likely
0.6536		1=Not likely	1=Not likely	1=Not likely	1=Not likely
0.6637		1=Not likely	1=Not likely	1=Not likely	1=Not likely
0.9543		1=Not likely	1=Not likely	1=Not likely	1=Not likely
0.6084	0 = Democrat / undecided	1=Not likely	1=Not likely	1=Not likely	1=Not likely
0.6304	0 = Democrat / undecided	1=Not likely	1=Not likely	1=Not likely	1=Not likely
0.5402	1 = Other Republican	1=Not likely	1=Not likely	1=Not likely	1=Not likely
0.7463	0 = Democrat / undecided	1=Not likely	1=Not likely	1=Not likely	1=Not likely
1.1023	0 = Democrat / undecided	1=Not likely	1=Not likely	1=Not likely	1=Not likely
0.8279	2 = Strong Republican	1=Not likely	1=Not likely	1=Not likely	1=Not likely
1.2902	0 = Democrat / undecided	1=Not likely	1=Not likely	1=Not likely	1=Not likely
0.7044	0 = Democrat / undecided	1=Not likely	1=Not likely	1=Not likely	1=Not likely
0.511	0 = Democrat / undecided	1=Not likely	1=Not likely	1=Not likely	1=Not likely
0.8225	0 = Democrat / undecided	1=Not likely	1=Not likely	1=Not likely	1=Not likely
0.5892	0 = Democrat / undecided	1=Not likely	1=Not likely	1=Not likely	1=Not likely
0.4235		1=Not likely	1=Not likely	1=Not likely	1=Not likely
0.7012		1=Not likely	1=Not likely	1=Not likely	1=Not likely
0.8733
1.2783	0 = Democrat / undecided	2=Sometimes likely	1=Not likely	1=Not likely	1=Not likely
0.6999	0 = Democrat / undecided	1=Not likely	1=Not likely	1=Not likely	1=Not likely
0.9952	0 = Democrat / undecided	1=Not likely	1=Not likely	1=Not likely	1=Not likely
0.9857	0 = Democrat / undecided	1=Not likely	1=Not likely	1=Not likely	1=Not likely
0.5017	0 = Democrat / undecided	1=Not likely	1=Not likely	1=Not likely	1=Not likely
0.736	0 = Democrat / undecided	1=Not likely	1=Not likely	1=Not likely	1=Not likely
1.1287	0 = Democrat / undecided	1=Not likely	1=Not likely	1=Not likely	1=Not likely
0.3598	2 = Strong Republican	1=Not likely	1=Not likely	1=Not likely	1=Not likely
0.5759	0 = Democrat / undecided	1=Not likely	1=Not likely	1=Not likely	1=Not likely
1.3846	0 = Democrat / undecided	2=Sometimes likely	1=Not likely	1=Not likely	1=Not likely
0.7373	1 = Other Republican	1=Not likely	1=Not likely	1=Not likely	1=Not likely
0.7301	2 = Strong Republican	1=Not likely	1=Not likely	1=Not likely	1=Not likely
0.6762	0 = Democrat / undecided	1=Not likely	1=Not likely	1=Not likely	1=Not likely
1.0049	0 = Democrat / undecided	1=Not likely	1=Not likely	1=Not likely	1=Not likely
0.609	0 = Democrat / undecided	1=Not likely	1=Not likely	1=Not likely	1=Not likely
0.5953	1 = Other Republican	1=Not likely	1=Not likely	1=Not likely	1=Not likely
0.8874	0 = Democrat / undecided	1=Not likely	1=Not likely	1=Not likely	1=Not likely
0.7886	2 = Strong Republican	1=Not likely	1=Not likely	1=Not likely	1=Not likely
0.7097	2 = Strong Republican	1=Not likely	1=Not likely	1=Not likely	1=Not likely
0.9384	0 = Democrat / undecided	1=Not likely	1=Not likely	1=Not likely	1=Not likely
0.8777	0 = Democrat / undecided	2=Sometimes likely	2=Sometimes likely	1=Not likely	1=Not likely
0.7642	0 = Democrat / undecided	1=Not likely	1=Not likely	1=Not likely	1=Not likely
1.0323	0 = Democrat / undecided	1=Not likely	1=Not likely	1=Not likely	1=Not likely
0.7114	1 = Other Republican	1=Not likely	1=Not likely	1=Not likely	1=Not likely
1.7118	0 = Democrat / undecided	1=Not likely	1=Not likely	1=Not likely	1=Not likely
0.5402	0 = Democrat / undecided	1=Not likely	1=Not likely	1=Not likely	1=Not likely
0.5618	1 = Other Republican	1=Not likely	1=Not likely	1=Not likely	1=Not likely
0.7458	0 = Democrat / undecided	1=Not likely	1=Not likely	1=Not likely	1=Not likely
0.6094	0 = Democrat / undecided	1=Not likely	1=Not likely	1=Not likely	1=Not likely
0.7515	2 = Strong Republican	1=Not likely	1=Not likely	1=Not likely	1=Not likely
1.2255	0 = Democrat / undecided	3=Very or Extremely likely	3=Very or Extremely likely	2=Sometimes likely	2=Sometimes likely
0.9559	0 = Democrat / undecided	1=Not likely	1=Not likely	1=Not likely	1=Not likely
0.4521		1=Not likely	1=Not likely	1=Not likely	1=Not likely
0.7826	0 = Democrat / undecided	1=Not likely	1=Not likely	1=Not likely	1=Not likely
0.6881	3 = MAGA Republican	1=Not likely	1=Not likely	1=Not likely	1=Not likely
1.2495		1=Not likely	1=Not likely	1=Not likely	1=Not likely
0.6222	1 = Other Republican	1=Not likely	1=Not likely	1=Not likely	1=Not likely
0.5523	0 = Democrat / undecided	1=Not likely	1=Not likely	1=Not likely	1=Not likely
0.6262	1 = Other Republican	1=Not likely	1=Not likely	1=Not likely	1=Not likely
0.4471	0 = Democrat / undecided	1=Not likely	1=Not likely	1=Not likely	1=Not likely
0.8623	0 = Democrat / undecided	1=Not likely	1=Not likely	1=Not likely	1=Not likely
0.7027	0 = Democrat / undecided	1=Not likely	1=Not likely	1=Not likely	1=Not likely
0.3429	1 = Other Republican	2=Sometimes likely	2=Sometimes likely	1=Not likely	1=Not likely
0.6993		1=Not likely	1=Not likely	1=Not likely	1=Not likely
0.4987	1 = Other Republican	1=Not likely	1=Not likely	1=Not likely	1=Not likely
0.5122	0 = Democrat / undecided	1=Not likely	1=Not likely	1=Not likely	1=Not likely
0.7951	0 = Democrat / undecided	1=Not likely	1=Not likely	1=Not likely	1=Not likely
0.7456	0 = Democrat / undecided	1=Not likely	1=Not likely	1=Not likely	1=Not likely
0.7076	0 = Democrat / undecided	1=Not likely	1=Not likely	1=Not likely	1=Not likely
0.7825	0 = Democrat / undecided	1=Not likely	1=Not likely	1=Not likely	1=Not likely
0.6238	0 = Democrat / undecided	1=Not likely	1=Not likely	1=Not likely	1=Not likely
0.8042	1 = Other Republican	1=Not likely	1=Not likely	1=Not likely	1=Not likely
1.1719	2 = Strong Republican	1=Not likely	1=Not likely	1=Not likely	1=Not likely
0.6261	0 = Democrat / undecided	1=Not likely	1=Not likely	1=Not likely	1=Not likely
0.5622	2 = Strong Republican	1=Not likely	1=Not likely	1=Not likely	1=Not likely
1.1837		1=Not likely	1=Not likely	1=Not likely	1=Not likely
0.5893	1 = Other Republican	1=Not likely	1=Not likely	1=Not likely	1=Not likely
0.6399	1 = Other Republican	1=Not likely	1=Not likely	1=Not likely	1=Not likely
0.5664	0 = Democrat / undecided	1=Not likely	1=Not likely	1=Not likely	1=Not likely
1.0357	1 = Other Republican	1=Not likely	2=Sometimes likely	1=Not likely	1=Not likely
0.5741	0 = Democrat / undecided	1=Not likely	1=Not likely	1=Not likely	1=Not likely
0.5989	0 = Democrat / undecided	1=Not likely	1=Not likely	1=Not likely	1=Not likely
2.0755	0 = Democrat / undecided	1=Not likely	1=Not likely	1=Not likely	1=Not likely
0.6515	1 = Other Republican	1=Not likely	1=Not likely	1=Not likely	1=Not likely
0.7264	1 = Other Republican	1=Not likely	1=Not likely	1=Not likely	1=Not likely
0.6026	0 = Democrat / undecided	1=Not likely	1=Not likely	1=Not likely	1=Not likely
0.6677	3 = MAGA Republican	3=Very or Extremely likely	1=Not likely	1=Not likely	3=Very or Extremely likely
0.9745	1 = Other Republican	2=Sometimes likely	1=Not likely	1=Not likely	1=Not likely
0.5941	0 = Democrat / undecided	1=Not likely	1=Not likely	1=Not likely	1=Not likely
0.7454	0 = Democrat / undecided	1=Not likely	1=Not likely	1=Not likely	1=Not likely
0.411	2 = Strong Republican	1=Not likely	1=Not likely	1=Not likely	1=Not likely
0.6572		1=Not likely	1=Not likely	1=Not likely	1=Not likely
0.4976	2 = Strong Republican	1=Not likely	1=Not likely	1=Not likely	1=Not likely
0.6381	0 = Democrat / undecided	3=Very or Extremely likely	1=Not likely	1=Not likely	2=Sometimes likely
1.7268		1=Not likely	1=Not likely	1=Not likely	1=Not likely
0.5447	1 = Other Republican	1=Not likely	1=Not likely	1=Not likely	1=Not likely
0.4716	0 = Democrat / undecided	1=Not likely	1=Not likely	1=Not likely	1=Not likely
0.5716	3 = MAGA Republican	1=Not likely	1=Not likely	1=Not likely	1=Not likely
0.9788	0 = Democrat / undecided	1=Not likely	1=Not likely	1=Not likely	1=Not likely
0.5073	3 = MAGA Republican	1=Not likely	1=Not likely	1=Not likely	1=Not likely
0.5045	0 = Democrat / undecided	1=Not likely	1=Not likely	1=Not likely	1=Not likely
0.4751	1 = Other Republican	1=Not likely	1=Not likely	1=Not likely	1=Not likely
0.4059		1=Not likely	1=Not likely	1=Not likely	1=Not likely
0.8133	0 = Democrat / undecided	1=Not likely	1=Not likely	1=Not likely	1=Not likely
1.0416	0 = Democrat / undecided	1=Not likely	1=Not likely	1=Not likely	1=Not likely
0.5562		1=Not likely	1=Not likely	1=Not likely	1=Not likely
1.0084	0 = Democrat / undecided	1=Not likely	1=Not likely	1=Not likely	1=Not likely
0.6358	0 = Democrat / undecided	2=Sometimes likely	1=Not likely	1=Not likely	1=Not likely
0.5906	2 = Strong Republican	1=Not likely	1=Not likely	1=Not likely	1=Not likely
1.0995		1=Not likely	1=Not likely	1=Not likely	1=Not likely
1.6074	0 = Democrat / undecided	1=Not likely	1=Not likely	1=Not likely	1=Not likely
0.5146	2 = Strong Republican	1=Not likely	1=Not likely	1=Not likely	1=Not likely
0.9756	0 = Democrat / undecided	1=Not likely	1=Not likely	1=Not likely	1=Not likely
0.6774	0 = Democrat / undecided	1=Not likely	1=Not likely	1=Not likely	1=Not likely
0.5485		1=Not likely	3=Very or Extremely likely	1=Not likely	1=Not likely
0.6043		3=Very or Extremely likely	1=Not likely	1=Not likely	2=Sometimes likely
0.9291	3 = MAGA Republican	1=Not likely	1=Not likely	1=Not likely	1=Not likely
0.6552	0 = Democrat / undecided	1=Not likely	1=Not likely	1=Not likely	1=Not likely
0.7256	0 = Democrat / undecided	1=Not likely	1=Not likely	1=Not likely	1=Not likely
2.1238	0 = Democrat / undecided	1=Not likely	1=Not likely	1=Not likely	1=Not likely
0.6569	0 = Democrat / undecided	1=Not likely	1=Not likely	1=Not likely	1=Not likely
0.6556		1=Not likely	1=Not likely	1=Not likely	1=Not likely
0.6317	1 = Other Republican	2=Sometimes likely	1=Not likely	1=Not likely	1=Not likely
0.7993	3 = MAGA Republican	1=Not likely	1=Not likely	1=Not likely	1=Not likely
0.7019	0 = Democrat / undecided	1=Not likely	1=Not likely		1=Not likely
1.0103	1 = Other Republican	1=Not likely	1=Not likely	1=Not likely	1=Not likely
0.6469	2 = Strong Republican	2=Sometimes likely	1=Not likely	1=Not likely	1=Not likely
0.5831	1 = Other Republican	1=Not likely	1=Not likely	1=Not likely	1=Not likely
0.7481
0.511	0 = Democrat / undecided	1=Not likely	1=Not likely	1=Not likely	1=Not likely
1.0648	2 = Strong Republican	3=Very or Extremely likely	3=Very or Extremely likely	1=Not likely	3=Very or Extremely likely
0.5284	3 = MAGA Republican	1=Not likely	1=Not likely	1=Not likely	1=Not likely
0.8796	3 = MAGA Republican	1=Not likely	1=Not likely	1=Not likely	1=Not likely
0.5224	0 = Democrat / undecided	1=Not likely	1=Not likely	1=Not likely	1=Not likely
0.7963	0 = Democrat / undecided	1=Not likely	1=Not likely	1=Not likely	1=Not likely
0.5906	2 = Strong Republican	1=Not likely	1=Not likely	1=Not likely	1=Not likely
0.7494	0 = Democrat / undecided	1=Not likely	1=Not likely	1=Not likely	1=Not likely
0.3886	0 = Democrat / undecided	1=Not likely	1=Not likely	1=Not likely	1=Not likely
1.0558	3 = MAGA Republican	1=Not likely	1=Not likely	1=Not likely	1=Not likely
0.7775	2 = Strong Republican	1=Not likely	1=Not likely	1=Not likely	1=Not likely
1.0968	3 = MAGA Republican	3=Very or Extremely likely	1=Not likely	1=Not likely	1=Not likely
0.8575	3 = MAGA Republican	1=Not likely	1=Not likely	1=Not likely	1=Not likely
0.7214	3 = MAGA Republican	1=Not likely	1=Not likely	1=Not likely	1=Not likely
0.7767	0 = Democrat / undecided	1=Not likely	1=Not likely	1=Not likely	1=Not likely
0.5682
0.7084	0 = Democrat / undecided	1=Not likely	1=Not likely	1=Not likely	1=Not likely
0.8336	0 = Democrat / undecided	1=Not likely	1=Not likely	1=Not likely	1=Not likely
0.9266	1 = Other Republican	1=Not likely	1=Not likely	1=Not likely	1=Not likely
0.6272		1=Not likely	1=Not likely	1=Not likely	1=Not likely
0.4865	0 = Democrat / undecided	1=Not likely	1=Not likely	1=Not likely	1=Not likely
0.9814	1 = Other Republican	1=Not likely	1=Not likely	1=Not likely	1=Not likely
0.7513	3 = MAGA Republican	1=Not likely	1=Not likely	1=Not likely	1=Not likely
0.6263	1 = Other Republican	1=Not likely	1=Not likely	1=Not likely	1=Not likely
0.7571	0 = Democrat / undecided	1=Not likely	1=Not likely	1=Not likely	1=Not likely
0.4857	3 = MAGA Republican	1=Not likely	1=Not likely	1=Not likely	1=Not likely
0.363	0 = Democrat / undecided	1=Not likely	1=Not likely	1=Not likely	1=Not likely
0.8489	0 = Democrat / undecided	1=Not likely	1=Not likely	1=Not likely	1=Not likely
0.7729	2 = Strong Republican	1=Not likely	1=Not likely	1=Not likely	1=Not likely
0.675	0 = Democrat / undecided	1=Not likely	1=Not likely	1=Not likely	1=Not likely
0.6748		1=Not likely	1=Not likely	1=Not likely	1=Not likely
0.7999	1 = Other Republican	1=Not likely	1=Not likely	1=Not likely	1=Not likely
0.7592	2 = Strong Republican	1=Not likely	1=Not likely	1=Not likely	1=Not likely
0.7996	1 = Other Republican	1=Not likely	1=Not likely	1=Not likely	1=Not likely
0.7477		1=Not likely	1=Not likely	1=Not likely	1=Not likely
0.9756	1 = Other Republican	1=Not likely	1=Not likely	1=Not likely	1=Not likely
1.6277	0 = Democrat / undecided	1=Not likely	1=Not likely	1=Not likely	1=Not likely
1.0394	0 = Democrat / undecided	1=Not likely	1=Not likely	1=Not likely	1=Not likely
1.0843	3 = MAGA Republican	1=Not likely	1=Not likely	1=Not likely	1=Not likely
0.9587	3 = MAGA Republican	1=Not likely	1=Not likely	1=Not likely	1=Not likely
0.8866	0 = Democrat / undecided	1=Not likely	1=Not likely	1=Not likely	1=Not likely
1.0065	1 = Other Republican	2=Sometimes likely	1=Not likely	2=Sometimes likely	2=Sometimes likely
0.9431	0 = Democrat / undecided	1=Not likely	1=Not likely	1=Not likely	1=Not likely
1.3862	3 = MAGA Republican	1=Not likely	1=Not likely	1=Not likely	1=Not likely
0.8748	0 = Democrat / undecided	1=Not likely	1=Not likely	1=Not likely	1=Not likely
0.5658	0 = Democrat / undecided	1=Not likely	1=Not likely	1=Not likely	1=Not likely
0.5905		1=Not likely	1=Not likely	1=Not likely	1=Not likely
0.5907	0 = Democrat / undecided	1=Not likely	1=Not likely	1=Not likely	1=Not likely
0.736	0 = Democrat / undecided	1=Not likely	1=Not likely	1=Not likely	1=Not likely
0.4994	0 = Democrat / undecided	1=Not likely	1=Not likely	1=Not likely	1=Not likely
1.1076	3 = MAGA Republican	1=Not likely	1=Not likely	1=Not likely	1=Not likely
1.2961	0 = Democrat / undecided	1=Not likely	1=Not likely	1=Not likely	1=Not likely
1.2052	3 = MAGA Republican	2=Sometimes likely	2=Sometimes likely	1=Not likely	1=Not likely
1.0447	1 = Other Republican	1=Not likely	1=Not likely	1=Not likely	1=Not likely
0.6515	1 = Other Republican	1=Not likely	1=Not likely	1=Not likely	1=Not likely
1.0291	0 = Democrat / undecided	1=Not likely	1=Not likely	1=Not likely	2=Sometimes likely
0.9223	1 = Other Republican	1=Not likely	1=Not likely	1=Not likely	1=Not likely
1.1281	1 = Other Republican	1=Not likely	1=Not likely	1=Not likely	1=Not likely
0.9822	3 = MAGA Republican	1=Not likely	1=Not likely	1=Not likely	1=Not likely
0.7626	0 = Democrat / undecided	1=Not likely	1=Not likely	1=Not likely	1=Not likely
0.789	1 = Other Republican	1=Not likely	1=Not likely	1=Not likely	1=Not likely
0.8311	0 = Democrat / undecided	1=Not likely	1=Not likely	1=Not likely	1=Not likely
0.8495	0 = Democrat / undecided	1=Not likely	1=Not likely	1=Not likely	1=Not likely
0.461	3 = MAGA Republican	1=Not likely	1=Not likely	1=Not likely	1=Not likely
0.6886	3 = MAGA Republican	1=Not likely	1=Not likely	1=Not likely	1=Not likely
0.6153	0 = Democrat / undecided	1=Not likely	1=Not likely	1=Not likely	1=Not likely
0.6688	0 = Democrat / undecided	1=Not likely	1=Not likely	1=Not likely	1=Not likely
0.9963	1 = Other Republican	1=Not likely	1=Not likely	1=Not likely	1=Not likely
1.0103	0 = Democrat / undecided	1=Not likely	1=Not likely	1=Not likely	1=Not likely
0.5193	0 = Democrat / undecided	1=Not likely	1=Not likely	1=Not likely	1=Not likely
0.5063	1 = Other Republican	1=Not likely	1=Not likely	1=Not likely	1=Not likely
0.9047		1=Not likely	1=Not likely	1=Not likely	1=Not likely
0.8797	1 = Other Republican	1=Not likely	1=Not likely	1=Not likely	1=Not likely
0.8289	1 = Other Republican	1=Not likely	1=Not likely	1=Not likely	1=Not likely
0.6057	3 = MAGA Republican	1=Not likely	1=Not likely	1=Not likely	1=Not likely
0.5017	2 = Strong Republican	1=Not likely	1=Not likely	1=Not likely	1=Not likely
0.6681	1 = Other Republican	1=Not likely	1=Not likely	1=Not likely	1=Not likely
0.5126	1 = Other Republican	1=Not likely	1=Not likely	1=Not likely	1=Not likely
0.89	0 = Democrat / undecided	1=Not likely	1=Not likely	1=Not likely	1=Not likely
0.892	1 = Other Republican	1=Not likely	1=Not likely	1=Not likely	1=Not likely
0.5325		1=Not likely	1=Not likely	1=Not likely	1=Not likely
0.8388	1 = Other Republican	1=Not likely	1=Not likely	1=Not likely	1=Not likely
1.0059
0.449	0 = Democrat / undecided	1=Not likely	1=Not likely	1=Not likely	1=Not likely
0.9991	0 = Democrat / undecided	1=Not likely	1=Not likely	1=Not likely	1=Not likely
0.5457	3 = MAGA Republican	3=Very or Extremely likely	2=Sometimes likely	2=Sometimes likely	1=Not likely
0.7494	0 = Democrat / undecided	1=Not likely	1=Not likely	1=Not likely	1=Not likely
0.887	0 = Democrat / undecided	1=Not likely	1=Not likely	1=Not likely	1=Not likely
0.8471	3 = MAGA Republican	1=Not likely	1=Not likely	1=Not likely	1=Not likely
0.7735	0 = Democrat / undecided	1=Not likely	1=Not likely	1=Not likely	1=Not likely
0.9139	0 = Democrat / undecided	1=Not likely	1=Not likely	1=Not likely	1=Not likely
0.5822	0 = Democrat / undecided	1=Not likely	1=Not likely	1=Not likely	1=Not likely
0.8044	1 = Other Republican	1=Not likely	1=Not likely	1=Not likely	1=Not likely
1.0514	3 = MAGA Republican	1=Not likely	1=Not likely	1=Not likely	1=Not likely
0.6933	2 = Strong Republican	1=Not likely	1=Not likely	1=Not likely	1=Not likely
0.5397	0 = Democrat / undecided	1=Not likely	1=Not likely	1=Not likely	1=Not likely
1.1214	3 = MAGA Republican	3=Very or Extremely likely	3=Very or Extremely likely	1=Not likely	1=Not likely
0.5633	3 = MAGA Republican	1=Not likely	1=Not likely	1=Not likely	1=Not likely
1.0226	1 = Other Republican	1=Not likely	1=Not likely	1=Not likely	1=Not likely
0.5485	0 = Democrat / undecided	1=Not likely	1=Not likely	1=Not likely	1=Not likely
0.83	1 = Other Republican	1=Not likely	1=Not likely	1=Not likely	1=Not likely
0.705	0 = Democrat / undecided	1=Not likely	1=Not likely	1=Not likely	1=Not likely
0.4299	0 = Democrat / undecided	2=Sometimes likely	1=Not likely	1=Not likely	1=Not likely
0.8685	0 = Democrat / undecided	1=Not likely	1=Not likely	1=Not likely	1=Not likely
0.7637	2 = Strong Republican	1=Not likely	1=Not likely	1=Not likely	1=Not likely
0.8336	1 = Other Republican	1=Not likely	1=Not likely	1=Not likely	1=Not likely
0.7066	0 = Democrat / undecided	1=Not likely	1=Not likely	1=Not likely	1=Not likely
0.5998	0 = Democrat / undecided	1=Not likely	1=Not likely	1=Not likely	1=Not likely
0.9166	0 = Democrat / undecided	1=Not likely	1=Not likely	1=Not likely	1=Not likely
0.9976	3 = MAGA Republican	2=Sometimes likely	1=Not likely	1=Not likely	1=Not likely
0.7003	1 = Other Republican	1=Not likely	1=Not likely	1=Not likely	1=Not likely
0.5621	1 = Other Republican	1=Not likely	1=Not likely	1=Not likely	1=Not likely
1.0605	3 = MAGA Republican	1=Not likely	1=Not likely	1=Not likely	1=Not likely
0.5119	1 = Other Republican	1=Not likely	1=Not likely	1=Not likely	1=Not likely
0.7137		1=Not likely	1=Not likely	1=Not likely	1=Not likely
0.8677	0 = Democrat / undecided	1=Not likely	1=Not likely	1=Not likely	1=Not likely
0.4994	0 = Democrat / undecided	1=Not likely	1=Not likely	1=Not likely	1=Not likely
1.0934		1=Not likely	1=Not likely	1=Not likely	1=Not likely
0.8259	3 = MAGA Republican	1=Not likely	1=Not likely	1=Not likely	1=Not likely
0.8126	0 = Democrat / undecided	2=Sometimes likely	3=Very or Extremely likely	3=Very or Extremely likely	3=Very or Extremely likely
0.901	0 = Democrat / undecided	1=Not likely	1=Not likely	1=Not likely	1=Not likely
0.7256	0 = Democrat / undecided	1=Not likely	1=Not likely	1=Not likely	1=Not likely
0.8466		1=Not likely	1=Not likely	1=Not likely	1=Not likely
1.6664	3 = MAGA Republican	1=Not likely	1=Not likely	1=Not likely	1=Not likely
0.5418
0.7411	1 = Other Republican	1=Not likely	1=Not likely	1=Not likely	1=Not likely
2.0651	3 = MAGA Republican			1=Not likely	1=Not likely
0.5063	0 = Democrat / undecided	1=Not likely	1=Not likely	1=Not likely	1=Not likely
2.038	1 = Other Republican	2=Sometimes likely	1=Not likely	1=Not likely	1=Not likely
1.094	1 = Other Republican	1=Not likely	1=Not likely	1=Not likely	1=Not likely
0.5193		2=Sometimes likely	1=Not likely	1=Not likely	1=Not likely
0.691		1=Not likely	1=Not likely	1=Not likely	1=Not likely
0.7353		1=Not likely	1=Not likely	1=Not likely	1=Not likely
0.5755	3 = MAGA Republican	1=Not likely	1=Not likely	1=Not likely	1=Not likely
0.8054	0 = Democrat / undecided	1=Not likely	1=Not likely	1=Not likely	1=Not likely
0.5428	3 = MAGA Republican	1=Not likely	1=Not likely	1=Not likely	1=Not likely
0.6302	0 = Democrat / undecided	1=Not likely	1=Not likely	1=Not likely	1=Not likely
0.8031	1 = Other Republican	1=Not likely	1=Not likely	1=Not likely	1=Not likely
0.9831	0 = Democrat / undecided	1=Not likely	1=Not likely	1=Not likely	1=Not likely
0.7601	2 = Strong Republican	1=Not likely	1=Not likely	1=Not likely	1=Not likely
3.6873	0 = Democrat / undecided	1=Not likely	1=Not likely	1=Not likely	1=Not likely
0.7515	2 = Strong Republican	1=Not likely	1=Not likely	1=Not likely	1=Not likely
0.8482		1=Not likely	1=Not likely	1=Not likely	1=Not likely
1.4249	3 = MAGA Republican	1=Not likely	1=Not likely	1=Not likely	1=Not likely
1.0548	0 = Democrat / undecided	1=Not likely	1=Not likely	1=Not likely	1=Not likely
1.3167	0 = Democrat / undecided	1=Not likely	1=Not likely	1=Not likely	1=Not likely
0.6302	0 = Democrat / undecided	3=Very or Extremely likely	1=Not likely	1=Not likely	1=Not likely
0.6458		3=Very or Extremely likely	1=Not likely	1=Not likely	1=Not likely
1.2579		1=Not likely	1=Not likely	1=Not likely	1=Not likely
0.9745	0 = Democrat / undecided	1=Not likely	1=Not likely	1=Not likely	1=Not likely
1.0208		1=Not likely	1=Not likely	1=Not likely	1=Not likely
0.6949	2 = Strong Republican	1=Not likely	1=Not likely	1=Not likely	1=Not likely
0.7334		1=Not likely	1=Not likely	1=Not likely	1=Not likely
0.7949	0 = Democrat / undecided	1=Not likely	1=Not likely	1=Not likely	1=Not likely
0.6233	1 = Other Republican	1=Not likely	1=Not likely	1=Not likely	1=Not likely
0.631	0 = Democrat / undecided	1=Not likely	1=Not likely	1=Not likely	1=Not likely
0.9773		3=Very or Extremely likely	3=Very or Extremely likely	1=Not likely	1=Not likely
1.1237	0 = Democrat / undecided	1=Not likely	1=Not likely	1=Not likely	1=Not likely
1.2894	1 = Other Republican	1=Not likely	1=Not likely	1=Not likely	1=Not likely
0.8797	3 = MAGA Republican	1=Not likely	1=Not likely	1=Not likely	1=Not likely
0.6143	3 = MAGA Republican	1=Not likely	1=Not likely	1=Not likely	1=Not likely
0.7976	0 = Democrat / undecided	1=Not likely	1=Not likely	1=Not likely	1=Not likely
0.8498	0 = Democrat / undecided	1=Not likely	1=Not likely	1=Not likely	1=Not likely
1.108	3 = MAGA Republican	1=Not likely	1=Not likely	1=Not likely	1=Not likely
0.5756	0 = Democrat / undecided	1=Not likely	1=Not likely	1=Not likely	1=Not likely
0.7913	1 = Other Republican	1=Not likely	1=Not likely	1=Not likely	1=Not likely
0.5752	2 = Strong Republican	2=Sometimes likely	1=Not likely	1=Not likely	1=Not likely
0.6404	3 = MAGA Republican	1=Not likely	1=Not likely	1=Not likely	1=Not likely
0.9152	1 = Other Republican	1=Not likely	2=Sometimes likely	1=Not likely	1=Not likely
0.4608		1=Not likely	1=Not likely	1=Not likely	1=Not likely
1.3191	0 = Democrat / undecided	1=Not likely	1=Not likely	1=Not likely	1=Not likely
0.5598	0 = Democrat / undecided	1=Not likely	1=Not likely	1=Not likely	1=Not likely
0.8029	3 = MAGA Republican	1=Not likely	1=Not likely	1=Not likely	1=Not likely
0.705	2 = Strong Republican	1=Not likely	1=Not likely	1=Not likely	1=Not likely
1.1323	0 = Democrat / undecided	1=Not likely	1=Not likely	1=Not likely	1=Not likely
0.8465	2 = Strong Republican	1=Not likely	1=Not likely	1=Not likely	1=Not likely
1.1469	3 = MAGA Republican	1=Not likely	1=Not likely	1=Not likely	1=Not likely
0.9954	3 = MAGA Republican	1=Not likely	1=Not likely	1=Not likely	1=Not likely
1.1359	0 = Democrat / undecided	1=Not likely	1=Not likely	1=Not likely	1=Not likely
0.5174	1 = Other Republican	1=Not likely	1=Not likely	1=Not likely	1=Not likely
1.0824	1 = Other Republican	3=Very or Extremely likely	1=Not likely	1=Not likely	1=Not likely
0.6037	1 = Other Republican
0.6933	3 = MAGA Republican	1=Not likely	1=Not likely	1=Not likely	1=Not likely
0.4872	3 = MAGA Republican	1=Not likely	1=Not likely	1=Not likely	1=Not likely
0.5836	0 = Democrat / undecided	1=Not likely	1=Not likely	1=Not likely	1=Not likely
0.7128	1 = Other Republican	1=Not likely	1=Not likely	1=Not likely	1=Not likely
1.4046	0 = Democrat / undecided	1=Not likely	1=Not likely	1=Not likely	1=Not likely
0.7093	3 = MAGA Republican	1=Not likely	1=Not likely	1=Not likely	1=Not likely
0.6947	0 = Democrat / undecided	2=Sometimes likely	2=Sometimes likely	3=Very or Extremely likely	3=Very or Extremely likely
1.2286	3 = MAGA Republican	1=Not likely	1=Not likely	1=Not likely	1=Not likely
1.1065	0 = Democrat / undecided	1=Not likely	1=Not likely	1=Not likely	1=Not likely
0.4716	0 = Democrat / undecided	1=Not likely	1=Not likely	1=Not likely	1=Not likely
0.8665	0 = Democrat / undecided	1=Not likely	1=Not likely	1=Not likely	1=Not likely
0.9413	3 = MAGA Republican	3=Very or Extremely likely	1=Not likely	1=Not likely	1=Not likely
0.6892	0 = Democrat / undecided	1=Not likely	1=Not likely	1=Not likely	1=Not likely
0.584	0 = Democrat / undecided	1=Not likely	1=Not likely	1=Not likely	1=Not likely
0.6275	2 = Strong Republican	1=Not likely	1=Not likely	1=Not likely	1=Not likely
0.5957	0 = Democrat / undecided	3=Very or Extremely likely	1=Not likely	2=Sometimes likely	3=Very or Extremely likely
1.5828	0 = Democrat / undecided	1=Not likely	1=Not likely	1=Not likely	1=Not likely
0.738	0 = Democrat / undecided	1=Not likely	1=Not likely	1=Not likely	1=Not likely
1.6267	1 = Other Republican	3=Very or Extremely likely	1=Not likely	1=Not likely	1=Not likely
0.7161	1 = Other Republican	1=Not likely	1=Not likely	1=Not likely	1=Not likely
0.8319	2 = Strong Republican	1=Not likely	1=Not likely	1=Not likely	1=Not likely
1.8938	2 = Strong Republican	1=Not likely	1=Not likely	1=Not likely	1=Not likely
0.5274	0 = Democrat / undecided	1=Not likely	1=Not likely	1=Not likely	1=Not likely
0.9444	1 = Other Republican	1=Not likely	1=Not likely	1=Not likely	1=Not likely
0.8748	0 = Democrat / undecided	1=Not likely	1=Not likely	1=Not likely	1=Not likely
0.3763	0 = Democrat / undecided	1=Not likely	1=Not likely	1=Not likely	1=Not likely
0.8744		1=Not likely	1=Not likely	1=Not likely	1=Not likely
0.6691	1 = Other Republican	1=Not likely	1=Not likely	1=Not likely	1=Not likely
0.4857	0 = Democrat / undecided	1=Not likely	1=Not likely	1=Not likely	1=Not likely
1.7611	3 = MAGA Republican	1=Not likely	1=Not likely	1=Not likely	1=Not likely
1.047	0 = Democrat / undecided	1=Not likely	1=Not likely	1=Not likely	1=Not likely
0.6888	2 = Strong Republican	1=Not likely	1=Not likely	1=Not likely	1=Not likely
0.5048	3 = MAGA Republican	1=Not likely	1=Not likely	1=Not likely	1=Not likely
0.4901		1=Not likely	1=Not likely	1=Not likely	1=Not likely
0.8339	1 = Other Republican	1=Not likely	1=Not likely	1=Not likely	1=Not likely
1.0821		1=Not likely	1=Not likely	1=Not likely	2=Sometimes likely
2.0834	3 = MAGA Republican	2=Sometimes likely	2=Sometimes likely	1=Not likely	1=Not likely
0.5111	1 = Other Republican	1=Not likely	1=Not likely	1=Not likely	1=Not likely
0.6776	0 = Democrat / undecided	2=Sometimes likely	1=Not likely	1=Not likely	1=Not likely
0.5402	2 = Strong Republican	1=Not likely	1=Not likely	1=Not likely	1=Not likely
0.6527	3 = MAGA Republican	1=Not likely	1=Not likely	1=Not likely	1=Not likely
1.1174	3 = MAGA Republican	3=Very or Extremely likely	1=Not likely	1=Not likely	1=Not likely
0.5716	0 = Democrat / undecided	1=Not likely	2=Sometimes likely	1=Not likely	1=Not likely
1.3661	0 = Democrat / undecided	3=Very or Extremely likely	1=Not likely	1=Not likely	1=Not likely
1.1694	0 = Democrat / undecided	1=Not likely	1=Not likely	1=Not likely	1=Not likely
0.7562	2 = Strong Republican	1=Not likely	1=Not likely	1=Not likely	1=Not likely
0.6403	1 = Other Republican	1=Not likely	1=Not likely	1=Not likely	1=Not likely
0.4857	1 = Other Republican	1=Not likely	1=Not likely	1=Not likely	1=Not likely
0.5793	0 = Democrat / undecided	1=Not likely	1=Not likely	1=Not likely	1=Not likely
2.2189		1=Not likely	1=Not likely	1=Not likely	1=Not likely
1.0313	0 = Democrat / undecided	1=Not likely	1=Not likely	1=Not likely	1=Not likely
0.5793	0 = Democrat / undecided	1=Not likely	1=Not likely	1=Not likely	1=Not likely
1.4731	0 = Democrat / undecided	1=Not likely	1=Not likely	1=Not likely	1=Not likely
1.09	0 = Democrat / undecided	1=Not likely	1=Not likely	1=Not likely	1=Not likely
1.3445	0 = Democrat / undecided	1=Not likely	1=Not likely	1=Not likely	1=Not likely
0.9641	0 = Democrat / undecided	1=Not likely	1=Not likely	1=Not likely	1=Not likely
1.1426	0 = Democrat / undecided	1=Not likely	1=Not likely	1=Not likely	1=Not likely
0.3456	0 = Democrat / undecided	1=Not likely	1=Not likely	1=Not likely	1=Not likely
0.981	0 = Democrat / undecided	1=Not likely	1=Not likely	1=Not likely	1=Not likely
0.7922	0 = Democrat / undecided	1=Not likely	1=Not likely	1=Not likely	1=Not likely
0.4745	0 = Democrat / undecided	1=Not likely	1=Not likely	1=Not likely	1=Not likely
0.8519	1 = Other Republican	1=Not likely	1=Not likely	1=Not likely	1=Not likely
0.9341	1 = Other Republican	1=Not likely	1=Not likely	1=Not likely	1=Not likely
0.8746	0 = Democrat / undecided	1=Not likely	2=Sometimes likely	1=Not likely	1=Not likely
0.602	2 = Strong Republican	1=Not likely	1=Not likely	1=Not likely	1=Not likely
0.9164	0 = Democrat / undecided	2=Sometimes likely	2=Sometimes likely	1=Not likely	1=Not likely
0.5042		1=Not likely	1=Not likely	1=Not likely	1=Not likely
1.1445	3 = MAGA Republican	1=Not likely	1=Not likely	1=Not likely	1=Not likely
1.4914	0 = Democrat / undecided	1=Not likely	1=Not likely	1=Not likely	1=Not likely
0.5081	0 = Democrat / undecided	1=Not likely	1=Not likely	1=Not likely	1=Not likely
1.2039	0 = Democrat / undecided	2=Sometimes likely	2=Sometimes likely	2=Sometimes likely	2=Sometimes likely
0.6909	1 = Other Republican	2=Sometimes likely	1=Not likely	1=Not likely	1=Not likely
0.6898	3 = MAGA Republican	1=Not likely	1=Not likely	1=Not likely	1=Not likely
0.7115	0 = Democrat / undecided	1=Not likely	1=Not likely	1=Not likely	1=Not likely
0.4796	0 = Democrat / undecided	1=Not likely	1=Not likely	1=Not likely	1=Not likely
0.5155	3 = MAGA Republican
0.8054	2 = Strong Republican	1=Not likely	1=Not likely	1=Not likely	1=Not likely
1.709	0 = Democrat / undecided	1=Not likely	1=Not likely	2=Sometimes likely	1=Not likely
1.4464	0 = Democrat / undecided	1=Not likely	1=Not likely	1=Not likely	1=Not likely
2.2334		1=Not likely	1=Not likely	1=Not likely	1=Not likely
0.5967	3 = MAGA Republican	1=Not likely	1=Not likely	1=Not likely	1=Not likely
1.0701	1 = Other Republican	1=Not likely	1=Not likely	2=Sometimes likely	1=Not likely
1.085	1 = Other Republican	3=Very or Extremely likely	1=Not likely	1=Not likely	1=Not likely
0.6583	0 = Democrat / undecided	1=Not likely	1=Not likely	1=Not likely	1=Not likely
0.6851	0 = Democrat / undecided	1=Not likely	1=Not likely	1=Not likely	1=Not likely
1.0606	0 = Democrat / undecided	1=Not likely	1=Not likely	1=Not likely	1=Not likely
1.2675	1 = Other Republican	1=Not likely	1=Not likely	1=Not likely	1=Not likely
0.6949	0 = Democrat / undecided	1=Not likely	1=Not likely	1=Not likely	1=Not likely
0.972	0 = Democrat / undecided	1=Not likely	1=Not likely	1=Not likely	1=Not likely
0.7686	3 = MAGA Republican	1=Not likely	1=Not likely	2=Sometimes likely	1=Not likely
0.6609	0 = Democrat / undecided	1=Not likely	1=Not likely	1=Not likely	1=Not likely
0.5602	0 = Democrat / undecided	1=Not likely	1=Not likely	1=Not likely	1=Not likely
0.5799	1 = Other Republican	1=Not likely	1=Not likely	1=Not likely	1=Not likely
1.2598	0 = Democrat / undecided	1=Not likely	1=Not likely	1=Not likely	1=Not likely
0.5641	0 = Democrat / undecided	3=Very or Extremely likely	3=Very or Extremely likely	3=Very or Extremely likely	2=Sometimes likely
0.9348	0 = Democrat / undecided	1=Not likely	1=Not likely	1=Not likely	1=Not likely
0.634	0 = Democrat / undecided	2=Sometimes likely	2=Sometimes likely	1=Not likely	1=Not likely
0.7402	3 = MAGA Republican	1=Not likely	1=Not likely	1=Not likely	1=Not likely
1.3177	0 = Democrat / undecided	1=Not likely	1=Not likely	1=Not likely	1=Not likely
4.1152		1=Not likely	1=Not likely	1=Not likely	1=Not likely
0.8485	1 = Other Republican	1=Not likely	1=Not likely	1=Not likely	1=Not likely
1.3512	1 = Other Republican	1=Not likely	1=Not likely	1=Not likely	1=Not likely
1.7315	0 = Democrat / undecided	2=Sometimes likely	2=Sometimes likely	2=Sometimes likely	2=Sometimes likely
0.705	0 = Democrat / undecided	1=Not likely	1=Not likely	1=Not likely	1=Not likely
0.6929	3 = MAGA Republican	1=Not likely	1=Not likely	1=Not likely	1=Not likely
1.3707		2=Sometimes likely	1=Not likely	1=Not likely	1=Not likely
0.6303	0 = Democrat / undecided	1=Not likely	1=Not likely	1=Not likely	1=Not likely
1.1925	1 = Other Republican	1=Not likely	1=Not likely	1=Not likely	1=Not likely
0.7267	1 = Other Republican	1=Not likely	1=Not likely	1=Not likely	1=Not likely
0.9559	1 = Other Republican	1=Not likely	1=Not likely	1=Not likely	1=Not likely
0.7852	1 = Other Republican	1=Not likely	1=Not likely	1=Not likely	1=Not likely
0.6152	0 = Democrat / undecided	1=Not likely	1=Not likely	1=Not likely	1=Not likely
0.6011	2 = Strong Republican	1=Not likely	1=Not likely	1=Not likely	1=Not likely
0.8959		1=Not likely	1=Not likely	1=Not likely	1=Not likely
0.3812	0 = Democrat / undecided	1=Not likely	1=Not likely	1=Not likely	1=Not likely
0.6889	0 = Democrat / undecided	3=Very or Extremely likely	1=Not likely	1=Not likely	1=Not likely
0.63	0 = Democrat / undecided	1=Not likely	1=Not likely	1=Not likely	1=Not likely
0.7562	0 = Democrat / undecided	1=Not likely	1=Not likely	1=Not likely	1=Not likely
0.5375	3 = MAGA Republican	1=Not likely	1=Not likely	1=Not likely	1=Not likely
0.6405	0 = Democrat / undecided	1=Not likely	1=Not likely	1=Not likely	1=Not likely
0.461	0 = Democrat / undecided	1=Not likely	1=Not likely	1=Not likely	1=Not likely
0.8797	0 = Democrat / undecided	1=Not likely	1=Not likely	1=Not likely	1=Not likely
1.0123	0 = Democrat / undecided	1=Not likely	1=Not likely	1=Not likely	1=Not likely
1.1214		2=Sometimes likely	1=Not likely	1=Not likely	1=Not likely
0.7907	1 = Other Republican	1=Not likely	1=Not likely	1=Not likely	1=Not likely
0.7657	0 = Democrat / undecided	1=Not likely	1=Not likely	1=Not likely	1=Not likely
0.6996	2 = Strong Republican	2=Sometimes likely	2=Sometimes likely	1=Not likely	1=Not likely
0.8991	0 = Democrat / undecided	1=Not likely	1=Not likely	1=Not likely	1=Not likely
0.8462	0 = Democrat / undecided	1=Not likely	1=Not likely	1=Not likely	1=Not likely
0.5265	0 = Democrat / undecided	1=Not likely	1=Not likely	1=Not likely	1=Not likely
0.8336	1 = Other Republican	1=Not likely	1=Not likely	1=Not likely	1=Not likely
0.767	3 = MAGA Republican	1=Not likely	1=Not likely	1=Not likely	1=Not likely
0.7269	3 = MAGA Republican	1=Not likely	1=Not likely	1=Not likely	1=Not likely
1.3713	0 = Democrat / undecided	1=Not likely	1=Not likely	2=Sometimes likely	2=Sometimes likely
0.4438	1 = Other Republican	1=Not likely	1=Not likely	1=Not likely	1=Not likely
0.3668	0 = Democrat / undecided	2=Sometimes likely	2=Sometimes likely	1=Not likely	1=Not likely
0.604	0 = Democrat / undecided	1=Not likely	1=Not likely	1=Not likely	1=Not likely
0.4583	1 = Other Republican	1=Not likely	1=Not likely	1=Not likely	1=Not likely
0.5752	3 = MAGA Republican	1=Not likely	1=Not likely	1=Not likely	1=Not likely
0.9559	2 = Strong Republican	1=Not likely	1=Not likely	1=Not likely	1=Not likely
0.4727	0 = Democrat / undecided	1=Not likely	1=Not likely	1=Not likely	1=Not likely
0.5448		3=Very or Extremely likely	1=Not likely	1=Not likely	1=Not likely
0.9867		1=Not likely	1=Not likely	1=Not likely	1=Not likely
0.6525	0 = Democrat / undecided	3=Very or Extremely likely	3=Very or Extremely likely	2=Sometimes likely	3=Very or Extremely likely
0.5002	1 = Other Republican	2=Sometimes likely	1=Not likely	1=Not likely	1=Not likely
0.6687	0 = Democrat / undecided	1=Not likely	1=Not likely	1=Not likely	1=Not likely
1.0085	3 = MAGA Republican	1=Not likely	1=Not likely	1=Not likely	1=Not likely
1.195	0 = Democrat / undecided	1=Not likely	1=Not likely	1=Not likely	1=Not likely
1.1951	3 = MAGA Republican	1=Not likely	1=Not likely	1=Not likely	1=Not likely
0.2076	0 = Democrat / undecided	1=Not likely	1=Not likely	1=Not likely	1=Not likely
0.9413	3 = MAGA Republican	1=Not likely	1=Not likely	1=Not likely	1=Not likely
1.0814	0 = Democrat / undecided	1=Not likely	1=Not likely	1=Not likely	1=Not likely
0.9049	0 = Democrat / undecided	1=Not likely	1=Not likely	1=Not likely	1=Not likely
1.1984	2 = Strong Republican	1=Not likely	1=Not likely	1=Not likely	1=Not likely
0.411	0 = Democrat / undecided	1=Not likely	1=Not likely	1=Not likely	1=Not likely
0.9361	1 = Other Republican	1=Not likely	1=Not likely	1=Not likely	1=Not likely
0.555	2 = Strong Republican	1=Not likely	1=Not likely	1=Not likely	1=Not likely
1.432		1=Not likely	1=Not likely	1=Not likely	1=Not likely
1.0499	0 = Democrat / undecided	2=Sometimes likely	1=Not likely	1=Not likely	1=Not likely
1.5721	0 = Democrat / undecided	1=Not likely	1=Not likely	1=Not likely	1=Not likely
1.0384	1 = Other Republican	3=Very or Extremely likely	3=Very or Extremely likely	1=Not likely	1=Not likely
0.861	1 = Other Republican	2=Sometimes likely	2=Sometimes likely	3=Very or Extremely likely	3=Very or Extremely likely
0.3625	0 = Democrat / undecided	1=Not likely	1=Not likely	1=Not likely	1=Not likely
2.029
0.6198	3 = MAGA Republican			1=Not likely	1=Not likely
0.9439	0 = Democrat / undecided	1=Not likely	1=Not likely	1=Not likely	1=Not likely
1.6563	0 = Democrat / undecided	1=Not likely	1=Not likely	1=Not likely	1=Not likely
0.9926		1=Not likely	1=Not likely	1=Not likely	1=Not likely
0.8032	1 = Other Republican	3=Very or Extremely likely	3=Very or Extremely likely	1=Not likely	1=Not likely
0.597	0 = Democrat / undecided	1=Not likely	1=Not likely	1=Not likely	1=Not likely
0.8139	1 = Other Republican	1=Not likely	1=Not likely	1=Not likely	1=Not likely
1.448		1=Not likely	1=Not likely	1=Not likely	1=Not likely
0.7104	3 = MAGA Republican	1=Not likely	1=Not likely	1=Not likely	1=Not likely
0.5598	3 = MAGA Republican	1=Not likely	1=Not likely	1=Not likely	1=Not likely
0.8651	0 = Democrat / undecided	1=Not likely	1=Not likely	1=Not likely	1=Not likely
1.5056	2 = Strong Republican	1=Not likely	1=Not likely	1=Not likely	1=Not likely
0.8808	1 = Other Republican	1=Not likely	1=Not likely	1=Not likely	1=Not likely
0.4312	3 = MAGA Republican	1=Not likely	1=Not likely	1=Not likely	1=Not likely
1.0946	3 = MAGA Republican	1=Not likely	1=Not likely	1=Not likely	1=Not likely
0.1898	1 = Other Republican	1=Not likely	1=Not likely	1=Not likely	1=Not likely
0.9238
0.7615	1 = Other Republican	1=Not likely	1=Not likely	1=Not likely	1=Not likely
0.8661	3 = MAGA Republican	1=Not likely	1=Not likely	1=Not likely	1=Not likely
1.0485	2 = Strong Republican	1=Not likely	1=Not likely	1=Not likely	1=Not likely
0.6811	0 = Democrat / undecided	1=Not likely	1=Not likely	1=Not likely	1=Not likely
1.0784	0 = Democrat / undecided	1=Not likely	1=Not likely	1=Not likely	1=Not likely
0.756	1 = Other Republican	1=Not likely	1=Not likely	1=Not likely	1=Not likely
0.821	0 = Democrat / undecided	1=Not likely	1=Not likely	1=Not likely	1=Not likely
0.7	3 = MAGA Republican	3=Very or Extremely likely	2=Sometimes likely	1=Not likely	1=Not likely
0.7248	0 = Democrat / undecided	1=Not likely	1=Not likely	1=Not likely	1=Not likely
0.8715	0 = Democrat / undecided	1=Not likely	1=Not likely	1=Not likely	1=Not likely
1.1739	0 = Democrat / undecided	1=Not likely	1=Not likely	1=Not likely	1=Not likely
1.4344	0 = Democrat / undecided	3=Very or Extremely likely	3=Very or Extremely likely	3=Very or Extremely likely	2=Sometimes likely
1.7141	0 = Democrat / undecided	1=Not likely	1=Not likely	1=Not likely	1=Not likely
1.3012	0 = Democrat / undecided	3=Very or Extremely likely	2=Sometimes likely	1=Not likely	1=Not likely
0.5845	1 = Other Republican	1=Not likely	1=Not likely	1=Not likely	1=Not likely
0.6333	0 = Democrat / undecided	1=Not likely	1=Not likely	1=Not likely	1=Not likely
0.724	0 = Democrat / undecided	1=Not likely	1=Not likely	1=Not likely	1=Not likely
0.9771	0 = Democrat / undecided	1=Not likely	1=Not likely	1=Not likely	1=Not likely
0.6262		1=Not likely	1=Not likely	1=Not likely	1=Not likely
1.3681	0 = Democrat / undecided
0.9956	2 = Strong Republican	1=Not likely	1=Not likely	1=Not likely	1=Not likely
0.6844	0 = Democrat / undecided	1=Not likely	1=Not likely	1=Not likely	1=Not likely
0.7852	1 = Other Republican	1=Not likely	1=Not likely	1=Not likely	1=Not likely
0.7382	0 = Democrat / undecided	3=Very or Extremely likely	3=Very or Extremely likely	3=Very or Extremely likely	3=Very or Extremely likely
1.0416	0 = Democrat / undecided	1=Not likely	1=Not likely	1=Not likely	1=Not likely
0.5502	2 = Strong Republican	1=Not likely	1=Not likely	1=Not likely	1=Not likely
0.5655	1 = Other Republican	1=Not likely	1=Not likely	1=Not likely	1=Not likely
0.6146	0 = Democrat / undecided	1=Not likely	1=Not likely	1=Not likely	1=Not likely
0.6254	2 = Strong Republican	1=Not likely	1=Not likely	1=Not likely	1=Not likely
0.8838	1 = Other Republican	1=Not likely	1=Not likely	1=Not likely	1=Not likely
1.2739	3 = MAGA Republican	2=Sometimes likely	1=Not likely	1=Not likely	1=Not likely
0.5755	3 = MAGA Republican	1=Not likely	1=Not likely	1=Not likely	1=Not likely
0.5905	3 = MAGA Republican	1=Not likely	1=Not likely	1=Not likely	1=Not likely
1.3393	0 = Democrat / undecided	1=Not likely	2=Sometimes likely	1=Not likely	1=Not likely
0.8364		1=Not likely	1=Not likely	1=Not likely	1=Not likely
1.1507		3=Very or Extremely likely	1=Not likely	1=Not likely	1=Not likely
0.5323	2 = Strong Republican	1=Not likely	1=Not likely	1=Not likely	1=Not likely
0.8859	0 = Democrat / undecided	1=Not likely	1=Not likely	1=Not likely	1=Not likely
0.9266	0 = Democrat / undecided	1=Not likely	1=Not likely	1=Not likely	1=Not likely
0.486	1 = Other Republican	1=Not likely	1=Not likely	1=Not likely	1=Not likely
0.6153	0 = Democrat / undecided	1=Not likely	1=Not likely	1=Not likely	1=Not likely
0.8042		1=Not likely	1=Not likely	1=Not likely	1=Not likely
0.3456	0 = Democrat / undecided	1=Not likely	1=Not likely	1=Not likely	1=Not likely
1.3079	0 = Democrat / undecided	1=Not likely	1=Not likely	1=Not likely	1=Not likely
0.7618	3 = MAGA Republican	1=Not likely	1=Not likely	1=Not likely	1=Not likely
1.1209	0 = Democrat / undecided	1=Not likely	1=Not likely	1=Not likely	1=Not likely
1.4632	0 = Democrat / undecided	1=Not likely	1=Not likely	1=Not likely	1=Not likely
2.3141	0 = Democrat / undecided	1=Not likely	1=Not likely	1=Not likely	1=Not likely
0.6511	1 = Other Republican	2=Sometimes likely	1=Not likely	1=Not likely	1=Not likely
1.8246	1 = Other Republican	3=Very or Extremely likely	3=Very or Extremely likely	1=Not likely	1=Not likely
0.7868	3 = MAGA Republican	2=Sometimes likely	2=Sometimes likely	1=Not likely	1=Not likely
0.7616	0 = Democrat / undecided	1=Not likely	1=Not likely	1=Not likely	1=Not likely
2.3009		1=Not likely	1=Not likely	1=Not likely	1=Not likely
0.7742	0 = Democrat / undecided	1=Not likely	1=Not likely	1=Not likely	1=Not likely
1.0033	1 = Other Republican	1=Not likely	1=Not likely	1=Not likely	1=Not likely
0.9601	3 = MAGA Republican	1=Not likely	1=Not likely	1=Not likely	1=Not likely
0.8268		1=Not likely	1=Not likely	1=Not likely	1=Not likely
1.0395	0 = Democrat / undecided	1=Not likely	1=Not likely	1=Not likely	1=Not likely
2.0458		3=Very or Extremely likely	3=Very or Extremely likely	1=Not likely	1=Not likely
1.1919	0 = Democrat / undecided	1=Not likely	1=Not likely	1=Not likely	1=Not likely
1.1916	0 = Democrat / undecided	1=Not likely	1=Not likely	1=Not likely	1=Not likely
0.4356	0 = Democrat / undecided	1=Not likely	1=Not likely	1=Not likely	1=Not likely
1.07	2 = Strong Republican	1=Not likely	1=Not likely	1=Not likely	1=Not likely
0.6662	0 = Democrat / undecided	1=Not likely	1=Not likely	1=Not likely	1=Not likely
0.6157	1 = Other Republican	1=Not likely	1=Not likely	1=Not likely	1=Not likely
0.7138	0 = Democrat / undecided	1=Not likely	1=Not likely	1=Not likely	1=Not likely
0.6842	2 = Strong Republican	1=Not likely	1=Not likely	1=Not likely	1=Not likely
0.7578	0 = Democrat / undecided	1=Not likely	1=Not likely	1=Not likely	1=Not likely
0.5447	1 = Other Republican	1=Not likely	1=Not likely	1=Not likely	1=Not likely
1.1469	1 = Other Republican	2=Sometimes likely	2=Sometimes likely	1=Not likely	1=Not likely
0.2931	0 = Democrat / undecided	1=Not likely	1=Not likely	1=Not likely	1=Not likely
0.911	2 = Strong Republican	1=Not likely	1=Not likely	1=Not likely	1=Not likely
1.1172	0 = Democrat / undecided	1=Not likely	1=Not likely	1=Not likely	1=Not likely
0.4235	1 = Other Republican	1=Not likely	1=Not likely	1=Not likely	1=Not likely
1.3067	2 = Strong Republican	1=Not likely	1=Not likely	1=Not likely	1=Not likely
0.9526	2 = Strong Republican	1=Not likely	1=Not likely	1=Not likely	1=Not likely
0.8272	3 = MAGA Republican	1=Not likely	1=Not likely	1=Not likely	1=Not likely
0.8963	0 = Democrat / undecided	1=Not likely	1=Not likely	1=Not likely	1=Not likely
0.8011	0 = Democrat / undecided	1=Not likely	1=Not likely	1=Not likely	1=Not likely
0.4772		1=Not likely	1=Not likely	1=Not likely	1=Not likely
0.6011	3 = MAGA Republican	1=Not likely	1=Not likely	1=Not likely	1=Not likely
0.6644	3 = MAGA Republican	1=Not likely	1=Not likely	1=Not likely	1=Not likely
1.0753	0 = Democrat / undecided	1=Not likely	1=Not likely	1=Not likely	1=Not likely
1.1002	0 = Democrat / undecided	1=Not likely	1=Not likely	1=Not likely	1=Not likely
1.131		1=Not likely	1=Not likely	1=Not likely	1=Not likely
0.1713	0 = Democrat / undecided	1=Not likely	1=Not likely	1=Not likely	1=Not likely
1.4709	1 = Other Republican	1=Not likely	1=Not likely	1=Not likely	1=Not likely
0.9508	0 = Democrat / undecided	1=Not likely	1=Not likely	1=Not likely	1=Not likely
0.8768	0 = Democrat / undecided	1=Not likely	1=Not likely	1=Not likely	1=Not likely
1.5665	0 = Democrat / undecided	3=Very or Extremely likely	3=Very or Extremely likely	1=Not likely	1=Not likely
0.6162	0 = Democrat / undecided	1=Not likely	1=Not likely	1=Not likely	1=Not likely
2.0364		1=Not likely	1=Not likely	1=Not likely	1=Not likely
0.8903	0 = Democrat / undecided	1=Not likely	1=Not likely	1=Not likely	1=Not likely
1.2367	1 = Other Republican	1=Not likely	1=Not likely	1=Not likely	1=Not likely
0.6262	0 = Democrat / undecided	1=Not likely	1=Not likely	1=Not likely	1=Not likely
1.6451	0 = Democrat / undecided	1=Not likely	1=Not likely	1=Not likely	1=Not likely
0.7537	0 = Democrat / undecided	1=Not likely	1=Not likely	1=Not likely	1=Not likely
0.6429	0 = Democrat / undecided	1=Not likely	1=Not likely	1=Not likely	1=Not likely
0.6258	1 = Other Republican	3=Very or Extremely likely	3=Very or Extremely likely	1=Not likely	1=Not likely
1.0615	0 = Democrat / undecided	1=Not likely	1=Not likely	1=Not likely	1=Not likely
0.923	1 = Other Republican	1=Not likely	1=Not likely	1=Not likely	1=Not likely
1.2259	0 = Democrat / undecided	1=Not likely	1=Not likely	1=Not likely	1=Not likely
0.923	0 = Democrat / undecided	1=Not likely	1=Not likely	1=Not likely	1=Not likely
0.528	2 = Strong Republican	1=Not likely	1=Not likely	1=Not likely	1=Not likely
0.907	0 = Democrat / undecided	3=Very or Extremely likely	3=Very or Extremely likely	3=Very or Extremely likely	3=Very or Extremely likely
1.0969	0 = Democrat / undecided	1=Not likely	1=Not likely	1=Not likely	1=Not likely
0.3176	3 = MAGA Republican	3=Very or Extremely likely	3=Very or Extremely likely	1=Not likely	1=Not likely
0.7146	0 = Democrat / undecided	1=Not likely	1=Not likely	1=Not likely	1=Not likely
1.3393	0 = Democrat / undecided	2=Sometimes likely	2=Sometimes likely	1=Not likely	1=Not likely
1.5628	0 = Democrat / undecided	2=Sometimes likely	2=Sometimes likely	1=Not likely	2=Sometimes likely
0.8303	0 = Democrat / undecided	1=Not likely	1=Not likely	1=Not likely	1=Not likely
0.9384
0.7658	2 = Strong Republican	1=Not likely	1=Not likely	1=Not likely	1=Not likely
0.9794		1=Not likely	1=Not likely	1=Not likely	1=Not likely
0.2935	0 = Democrat / undecided	1=Not likely	1=Not likely	1=Not likely	1=Not likely
0.6412	3 = MAGA Republican	1=Not likely	1=Not likely	1=Not likely	1=Not likely
0.8591	3 = MAGA Republican	1=Not likely	1=Not likely	1=Not likely	1=Not likely
0.9835	1 = Other Republican	1=Not likely	1=Not likely	1=Not likely	1=Not likely
0.7476	1 = Other Republican	1=Not likely	1=Not likely	1=Not likely	1=Not likely
0.7162	0 = Democrat / undecided	1=Not likely	1=Not likely	1=Not likely	1=Not likely
0.9898	1 = Other Republican	1=Not likely	1=Not likely	1=Not likely	1=Not likely
0.7423	2 = Strong Republican	1=Not likely	1=Not likely	1=Not likely	1=Not likely
1.0312	0 = Democrat / undecided	1=Not likely	1=Not likely	1=Not likely	1=Not likely
1.1198	3 = MAGA Republican	1=Not likely	1=Not likely	1=Not likely	1=Not likely
1.1302	3 = MAGA Republican	1=Not likely	1=Not likely	1=Not likely	1=Not likely
0.6632	0 = Democrat / undecided	1=Not likely	1=Not likely	1=Not likely	1=Not likely
0.6499	0 = Democrat / undecided	1=Not likely	1=Not likely	1=Not likely	1=Not likely
0.5845	0 = Democrat / undecided	1=Not likely	1=Not likely	1=Not likely	1=Not likely
0.2793	3 = MAGA Republican	3=Very or Extremely likely	1=Not likely	1=Not likely	2=Sometimes likely
0.7865	0 = Democrat / undecided	1=Not likely	1=Not likely	1=Not likely	1=Not likely
0.6542	0 = Democrat / undecided	1=Not likely	1=Not likely	1=Not likely	1=Not likely
0.8719	3 = MAGA Republican	2=Sometimes likely	1=Not likely	1=Not likely	1=Not likely
0.5079	3 = MAGA Republican	1=Not likely	1=Not likely	1=Not likely	1=Not likely
0.6637	0 = Democrat / undecided	1=Not likely	1=Not likely	1=Not likely	1=Not likely
0.7301	3 = MAGA Republican	1=Not likely	1=Not likely	1=Not likely	1=Not likely
0.7474	0 = Democrat / undecided	1=Not likely	1=Not likely	1=Not likely	1=Not likely
1.2263	1 = Other Republican	1=Not likely	1=Not likely	1=Not likely	1=Not likely
0.4757	0 = Democrat / undecided	2=Sometimes likely	1=Not likely	1=Not likely	1=Not likely
1.0837	0 = Democrat / undecided	1=Not likely	1=Not likely	1=Not likely	1=Not likely
1.0145	0 = Democrat / undecided	2=Sometimes likely	1=Not likely	1=Not likely	1=Not likely
0.8568	0 = Democrat / undecided	2=Sometimes likely	3=Very or Extremely likely	3=Very or Extremely likely	3=Very or Extremely likely
0.682	0 = Democrat / undecided	1=Not likely	1=Not likely	1=Not likely	1=Not likely
0.6307	0 = Democrat / undecided	1=Not likely	1=Not likely	1=Not likely	1=Not likely
0.862	0 = Democrat / undecided	1=Not likely	1=Not likely	1=Not likely	1=Not likely
0.5695	1 = Other Republican	1=Not likely	1=Not likely	1=Not likely	1=Not likely
0.5502	0 = Democrat / undecided	1=Not likely	1=Not likely	1=Not likely	1=Not likely
1.2145		1=Not likely	1=Not likely	1=Not likely	1=Not likely
1.2929		1=Not likely	1=Not likely	1=Not likely	1=Not likely
1.0988	3 = MAGA Republican	1=Not likely	1=Not likely	1=Not likely	1=Not likely
1.1858		1=Not likely	1=Not likely	1=Not likely	1=Not likely
2.0701	0 = Democrat / undecided	2=Sometimes likely	1=Not likely	1=Not likely	1=Not likely
0.8971	0 = Democrat / undecided	1=Not likely	1=Not likely	1=Not likely	1=Not likely
0.5017	1 = Other Republican	1=Not likely	1=Not likely	1=Not likely	1=Not likely
1.1461		3=Very or Extremely likely	1=Not likely	1=Not likely	2=Sometimes likely
1.0091	0 = Democrat / undecided	1=Not likely	1=Not likely	1=Not likely	1=Not likely
1.0067		1=Not likely	1=Not likely	1=Not likely	1=Not likely
0.5166	0 = Democrat / undecided	1=Not likely	1=Not likely	1=Not likely	1=Not likely
0.5741	1 = Other Republican	1=Not likely	1=Not likely	1=Not likely	1=Not likely
0.8562		1=Not likely	1=Not likely	1=Not likely	1=Not likely
0.9658	0 = Democrat / undecided	1=Not likely	1=Not likely	1=Not likely	1=Not likely
1.9178	0 = Democrat / undecided	1=Not likely	1=Not likely	1=Not likely	1=Not likely
1.2165		2=Sometimes likely	2=Sometimes likely	2=Sometimes likely	2=Sometimes likely
1.0358	2 = Strong Republican	1=Not likely	1=Not likely	1=Not likely	1=Not likely
1.3626	0 = Democrat / undecided	2=Sometimes likely	1=Not likely	3=Very or Extremely likely	3=Very or Extremely likely
0.5804	0 = Democrat / undecided	1=Not likely	1=Not likely	1=Not likely	1=Not likely
0.7931	1 = Other Republican	1=Not likely	1=Not likely	1=Not likely	1=Not likely
1.0329	1 = Other Republican	1=Not likely	1=Not likely	1=Not likely	1=Not likely
0.8029	1 = Other Republican	1=Not likely	2=Sometimes likely	1=Not likely	1=Not likely
0.7212	0 = Democrat / undecided	1=Not likely	1=Not likely	1=Not likely	1=Not likely
1.0057	0 = Democrat / undecided	1=Not likely	1=Not likely	1=Not likely	1=Not likely
0.363	1 = Other Republican	1=Not likely	1=Not likely	1=Not likely	1=Not likely
0.7296	0 = Democrat / undecided	1=Not likely	1=Not likely	1=Not likely	1=Not likely
0.9741	0 = Democrat / undecided	1=Not likely	1=Not likely	1=Not likely	1=Not likely
1.7251	3 = MAGA Republican	3=Very or Extremely likely	1=Not likely	1=Not likely	1=Not likely
0.8744		1=Not likely	1=Not likely	1=Not likely	1=Not likely
0.5019	0 = Democrat / undecided	1=Not likely	1=Not likely	1=Not likely	1=Not likely
0.8813		1=Not likely	1=Not likely	1=Not likely	1=Not likely
1.6312	0 = Democrat / undecided	2=Sometimes likely	2=Sometimes likely	1=Not likely	1=Not likely
1.6259		1=Not likely	1=Not likely	1=Not likely	1=Not likely
0.6233	1 = Other Republican	3=Very or Extremely likely	1=Not likely	1=Not likely	1=Not likely
0.7634	1 = Other Republican	1=Not likely	1=Not likely	1=Not likely	1=Not likely
0.4838	0 = Democrat / undecided	1=Not likely	1=Not likely	1=Not likely	1=Not likely
0.7172	3 = MAGA Republican	2=Sometimes likely	2=Sometimes likely	2=Sometimes likely	2=Sometimes likely
0.425	1 = Other Republican	1=Not likely	1=Not likely	1=Not likely	1=Not likely
0.8484	0 = Democrat / undecided	2=Sometimes likely	1=Not likely	1=Not likely	1=Not likely
0.8665	2 = Strong Republican	1=Not likely	1=Not likely	1=Not likely	1=Not likely
0.5906	0 = Democrat / undecided	1=Not likely	1=Not likely	1=Not likely	1=Not likely
1.4432	0 = Democrat / undecided	1=Not likely	1=Not likely	1=Not likely	1=Not likely
1.0705	0 = Democrat / undecided	1=Not likely	1=Not likely	1=Not likely	1=Not likely
1.1002	0 = Democrat / undecided	1=Not likely	1=Not likely	1=Not likely	1=Not likely
0.7276	3 = MAGA Republican	2=Sometimes likely	1=Not likely	1=Not likely	1=Not likely
0.618	1 = Other Republican	1=Not likely	1=Not likely	1=Not likely	1=Not likely
0.9542	1 = Other Republican	1=Not likely	1=Not likely	1=Not likely	1=Not likely
1.9383	0 = Democrat / undecided	3=Very or Extremely likely	1=Not likely	1=Not likely	1=Not likely
1.2837	0 = Democrat / undecided	1=Not likely	1=Not likely	1=Not likely	1=Not likely
0.8098	2 = Strong Republican	1=Not likely	1=Not likely	1=Not likely	1=Not likely
0.7924	0 = Democrat / undecided	2=Sometimes likely	1=Not likely	1=Not likely	1=Not likely
2.218	1 = Other Republican	1=Not likely	1=Not likely	1=Not likely	1=Not likely
1.0739	0 = Democrat / undecided	2=Sometimes likely	2=Sometimes likely	1=Not likely	2=Sometimes likely
0.583	3 = MAGA Republican	1=Not likely	1=Not likely	1=Not likely	1=Not likely
0.7521	0 = Democrat / undecided	1=Not likely	1=Not likely	1=Not likely	1=Not likely
0.9578	0 = Democrat / undecided
0.5719	2 = Strong Republican	2=Sometimes likely	1=Not likely	1=Not likely	1=Not likely
0.63	3 = MAGA Republican	1=Not likely	1=Not likely	1=Not likely	1=Not likely
1.6595		1=Not likely	1=Not likely	1=Not likely	1=Not likely
0.5402	3 = MAGA Republican	3=Very or Extremely likely	1=Not likely	1=Not likely	1=Not likely
0.428	2 = Strong Republican	1=Not likely	1=Not likely	1=Not likely	1=Not likely
1.1383	1 = Other Republican	1=Not likely	1=Not likely	1=Not likely	1=Not likely
1.2451
2.7051	3 = MAGA Republican	2=Sometimes likely	2=Sometimes likely	1=Not likely	1=Not likely
1.8472	1 = Other Republican	1=Not likely	1=Not likely	1=Not likely	1=Not likely
1.4145	3 = MAGA Republican	3=Very or Extremely likely	1=Not likely	1=Not likely	1=Not likely
0.876	3 = MAGA Republican	1=Not likely	1=Not likely	1=Not likely	1=Not likely
0.4902		1=Not likely	1=Not likely	1=Not likely	1=Not likely
0.8499	1 = Other Republican	2=Sometimes likely	2=Sometimes likely	1=Not likely	1=Not likely
0.4608	0 = Democrat / undecided	1=Not likely	1=Not likely	1=Not likely	1=Not likely
1.1452		1=Not likely	1=Not likely	1=Not likely	1=Not likely
0.6106	0 = Democrat / undecided	1=Not likely	1=Not likely	1=Not likely	1=Not likely
0.7388	1 = Other Republican	2=Sometimes likely	2=Sometimes likely	1=Not likely	1=Not likely
0.6536	2 = Strong Republican	1=Not likely	1=Not likely	1=Not likely	1=Not likely
1.6953	0 = Democrat / undecided	1=Not likely	1=Not likely	1=Not likely	1=Not likely
0.7936	0 = Democrat / undecided	1=Not likely	1=Not likely	1=Not likely	1=Not likely
0.5438	0 = Democrat / undecided	1=Not likely	1=Not likely	1=Not likely	1=Not likely
0.6536	0 = Democrat / undecided	1=Not likely	1=Not likely	1=Not likely	1=Not likely
0.6025	0 = Democrat / undecided	2=Sometimes likely	1=Not likely	1=Not likely	1=Not likely
0.8968	0 = Democrat / undecided	1=Not likely	1=Not likely	1=Not likely	1=Not likely
1.9363		1=Not likely	1=Not likely	1=Not likely	1=Not likely
1.4782	0 = Democrat / undecided	1=Not likely	1=Not likely	1=Not likely	1=Not likely
0.6801		1=Not likely	1=Not likely	1=Not likely	1=Not likely
1.3924	0 = Democrat / undecided	1=Not likely	1=Not likely	1=Not likely	1=Not likely
1.5973	3 = MAGA Republican	1=Not likely	1=Not likely	1=Not likely	1=Not likely
0.3951	0 = Democrat / undecided	1=Not likely	1=Not likely	1=Not likely	1=Not likely
0.6978	0 = Democrat / undecided	1=Not likely	1=Not likely	1=Not likely	1=Not likely
0.7562	0 = Democrat / undecided	1=Not likely	1=Not likely	1=Not likely	1=Not likely
0.7153	0 = Democrat / undecided	1=Not likely	1=Not likely	1=Not likely	1=Not likely
0.6395	0 = Democrat / undecided	1=Not likely	1=Not likely	1=Not likely	1=Not likely
0.5228	0 = Democrat / undecided	1=Not likely	1=Not likely	1=Not likely	1=Not likely
1.2852	2 = Strong Republican	1=Not likely		1=Not likely	1=Not likely
1.5592	2 = Strong Republican	1=Not likely	1=Not likely	1=Not likely	1=Not likely
1.0668		1=Not likely	1=Not likely	1=Not likely	1=Not likely
0.571	0 = Democrat / undecided	1=Not likely	1=Not likely	1=Not likely	1=Not likely
0.7623		1=Not likely	1=Not likely	1=Not likely	1=Not likely
0.8831	3 = MAGA Republican	2=Sometimes likely	1=Not likely	1=Not likely	1=Not likely
0.5413	0 = Democrat / undecided	1=Not likely	1=Not likely	1=Not likely	1=Not likely
1.3504	0 = Democrat / undecided	1=Not likely	1=Not likely	1=Not likely	1=Not likely
0.9366	0 = Democrat / undecided	1=Not likely	1=Not likely	1=Not likely	1=Not likely
1.1472	1 = Other Republican	1=Not likely	1=Not likely	1=Not likely	1=Not likely
0.7145	2 = Strong Republican	1=Not likely	1=Not likely	1=Not likely	1=Not likely
0.9659	3 = MAGA Republican	1=Not likely	1=Not likely	1=Not likely	1=Not likely
0.5551	0 = Democrat / undecided	1=Not likely	1=Not likely	1=Not likely	1=Not likely
0.9811	0 = Democrat / undecided	1=Not likely	1=Not likely	1=Not likely	1=Not likely
0.5309	0 = Democrat / undecided	1=Not likely	1=Not likely	1=Not likely	1=Not likely
0.8652		2=Sometimes likely	1=Not likely	1=Not likely	1=Not likely
2.2759	0 = Democrat / undecided	1=Not likely	1=Not likely	1=Not likely	1=Not likely
0.4366	1 = Other Republican	1=Not likely	1=Not likely	1=Not likely	1=Not likely
0.7657	0 = Democrat / undecided	1=Not likely	1=Not likely	1=Not likely	1=Not likely
0.4732	0 = Democrat / undecided	1=Not likely	1=Not likely	1=Not likely	1=Not likely
0.5919	0 = Democrat / undecided	1=Not likely	1=Not likely	1=Not likely	1=Not likely
0.3814	2 = Strong Republican	1=Not likely	1=Not likely	1=Not likely	1=Not likely
0.6735		1=Not likely	1=Not likely	1=Not likely	1=Not likely
0.5862	0 = Democrat / undecided	1=Not likely	1=Not likely	1=Not likely	1=Not likely
1.1961	0 = Democrat / undecided	1=Not likely	1=Not likely	1=Not likely	1=Not likely
0.363	0 = Democrat / undecided	1=Not likely	1=Not likely	1=Not likely	1=Not likely
1.0747		1=Not likely	1=Not likely	1=Not likely	1=Not likely
1.0773	1 = Other Republican	2=Sometimes likely	1=Not likely	1=Not likely	1=Not likely
0.7806	0 = Democrat / undecided	1=Not likely	1=Not likely	1=Not likely	1=Not likely
0.4857		1=Not likely	1=Not likely	1=Not likely	1=Not likely
0.7194		1=Not likely	1=Not likely	1=Not likely	1=Not likely
0.8336		1=Not likely	1=Not likely	1=Not likely	1=Not likely
1.0261	0 = Democrat / undecided	1=Not likely	1=Not likely	1=Not likely	1=Not likely
0.584	0 = Democrat / undecided	1=Not likely	1=Not likely	1=Not likely	1=Not likely
0.8676	0 = Democrat / undecided	1=Not likely	1=Not likely	1=Not likely	1=Not likely
1.9195	0 = Democrat / undecided	1=Not likely	1=Not likely	1=Not likely	1=Not likely
1.6262	0 = Democrat / undecided	1=Not likely	1=Not likely	1=Not likely	1=Not likely
1.152	0 = Democrat / undecided	1=Not likely	1=Not likely	1=Not likely	1=Not likely
1.375	0 = Democrat / undecided	1=Not likely	1=Not likely	1=Not likely	1=Not likely
0.3066	0 = Democrat / undecided	1=Not likely	1=Not likely	1=Not likely	1=Not likely
0.8174	0 = Democrat / undecided	1=Not likely	1=Not likely	1=Not likely	1=Not likely
0.8319	0 = Democrat / undecided	1=Not likely	1=Not likely	1=Not likely	1=Not likely
0.7777	3 = MAGA Republican	1=Not likely	1=Not likely	1=Not likely	1=Not likely
1.4107	1 = Other Republican	2=Sometimes likely	1=Not likely	1=Not likely	1=Not likely
1.2878	0 = Democrat / undecided	1=Not likely	1=Not likely	1=Not likely	1=Not likely
0.7515	1 = Other Republican	1=Not likely	1=Not likely	1=Not likely	1=Not likely
0.836	0 = Democrat / undecided	1=Not likely	1=Not likely	1=Not likely	1=Not likely
1.2653	0 = Democrat / undecided	1=Not likely	1=Not likely	1=Not likely	1=Not likely
1.0776	0 = Democrat / undecided	2=Sometimes likely	1=Not likely	1=Not likely	1=Not likely
0.69	0 = Democrat / undecided	1=Not likely	1=Not likely	1=Not likely	1=Not likely
0.7391	0 = Democrat / undecided	1=Not likely	1=Not likely	1=Not likely	1=Not likely
0.8891	0 = Democrat / undecided	1=Not likely	1=Not likely	1=Not likely	1=Not likely
1.395	0 = Democrat / undecided	1=Not likely	1=Not likely	1=Not likely	1=Not likely
0.756	0 = Democrat / undecided	1=Not likely	1=Not likely	1=Not likely	1=Not likely
0.5656	1 = Other Republican	2=Sometimes likely	1=Not likely	1=Not likely	1=Not likely
1.2753		1=Not likely	1=Not likely	2=Sometimes likely	1=Not likely
0.5705	2 = Strong Republican	1=Not likely	1=Not likely	1=Not likely	1=Not likely
2.5748	0 = Democrat / undecided	1=Not likely	1=Not likely	1=Not likely	1=Not likely
1.0313	0 = Democrat / undecided	1=Not likely	1=Not likely	1=Not likely	1=Not likely
0.9365	3 = MAGA Republican	3=Very or Extremely likely	1=Not likely	1=Not likely	1=Not likely
0.9141	0 = Democrat / undecided	2=Sometimes likely	1=Not likely	1=Not likely	1=Not likely
0.878	0 = Democrat / undecided	1=Not likely	1=Not likely	1=Not likely	1=Not likely
0.4901	0 = Democrat / undecided	1=Not likely	1=Not likely	1=Not likely	1=Not likely
0.4663	1 = Other Republican	1=Not likely	1=Not likely	1=Not likely	1=Not likely
0.8514	0 = Democrat / undecided
0.4745	0 = Democrat / undecided	1=Not likely	1=Not likely	1=Not likely	1=Not likely
1.258		1=Not likely	1=Not likely	1=Not likely	1=Not likely
0.7441	0 = Democrat / undecided	1=Not likely	1=Not likely	1=Not likely	1=Not likely
1.3391	0 = Democrat / undecided	2=Sometimes likely	1=Not likely	1=Not likely	1=Not likely
0.8337	3 = MAGA Republican	2=Sometimes likely	1=Not likely	1=Not likely	1=Not likely
1.5685	1 = Other Republican	1=Not likely	1=Not likely	1=Not likely	1=Not likely
0.8503	1 = Other Republican	1=Not likely	1=Not likely	1=Not likely	1=Not likely
0.6966	1 = Other Republican	2=Sometimes likely	2=Sometimes likely	1=Not likely	1=Not likely
1.2663	0 = Democrat / undecided	3=Very or Extremely likely	3=Very or Extremely likely	3=Very or Extremely likely	1=Not likely
0.3964		2=Sometimes likely	2=Sometimes likely	1=Not likely	1=Not likely
0.4828	1 = Other Republican	1=Not likely	1=Not likely	1=Not likely	1=Not likely
0.3465	0 = Democrat / undecided	1=Not likely	1=Not likely	1=Not likely	1=Not likely
0.5792	3 = MAGA Republican	3=Very or Extremely likely	2=Sometimes likely	1=Not likely	1=Not likely
0.7256		1=Not likely	1=Not likely	1=Not likely	1=Not likely
0.7657	1 = Other Republican	1=Not likely	1=Not likely	1=Not likely	1=Not likely
0.5629	0 = Democrat / undecided	1=Not likely	1=Not likely	1=Not likely	1=Not likely
0.826	3 = MAGA Republican	1=Not likely	1=Not likely	1=Not likely	1=Not likely
0.5598	0 = Democrat / undecided	1=Not likely	1=Not likely	1=Not likely	1=Not likely
0.6109	0 = Democrat / undecided	1=Not likely	1=Not likely	1=Not likely	1=Not likely
0.887	0 = Democrat / undecided	1=Not likely	1=Not likely	1=Not likely	1=Not likely
0.7027	0 = Democrat / undecided	1=Not likely	2=Sometimes likely	1=Not likely	1=Not likely
1.175	0 = Democrat / undecided	1=Not likely	1=Not likely	1=Not likely	1=Not likely
0.784	1 = Other Republican	1=Not likely	1=Not likely	1=Not likely	1=Not likely
0.8213	0 = Democrat / undecided	1=Not likely	1=Not likely	1=Not likely	1=Not likely
0.7616	1 = Other Republican	1=Not likely	1=Not likely	1=Not likely	1=Not likely
1.5818	0 = Democrat / undecided	3=Very or Extremely likely	2=Sometimes likely	1=Not likely	1=Not likely
1.3758	0 = Democrat / undecided	1=Not likely	1=Not likely	1=Not likely	1=Not likely
0.5654	1 = Other Republican	1=Not likely	1=Not likely	1=Not likely	1=Not likely
0.6448	1 = Other Republican	1=Not likely	1=Not likely	1=Not likely	1=Not likely
1.1968	0 = Democrat / undecided	2=Sometimes likely	1=Not likely	1=Not likely	1=Not likely
0.7821	2 = Strong Republican	3=Very or Extremely likely	1=Not likely	1=Not likely	1=Not likely
0.5806	3 = MAGA Republican	1=Not likely	2=Sometimes likely	1=Not likely	1=Not likely
0.5755	0 = Democrat / undecided	1=Not likely	1=Not likely	1=Not likely	1=Not likely
0.491	3 = MAGA Republican	3=Very or Extremely likely	3=Very or Extremely likely	1=Not likely	1=Not likely
0.8034	0 = Democrat / undecided	1=Not likely	1=Not likely	1=Not likely	1=Not likely
0.6637	0 = Democrat / undecided	1=Not likely	1=Not likely	1=Not likely	1=Not likely
0.4563	0 = Democrat / undecided	2=Sometimes likely	1=Not likely	1=Not likely	1=Not likely
0.7412	0 = Democrat / undecided	1=Not likely	1=Not likely	1=Not likely	1=Not likely
0.8643	3 = MAGA Republican	1=Not likely	1=Not likely	1=Not likely	1=Not likely
1.7534	3 = MAGA Republican	1=Not likely	1=Not likely	1=Not likely	1=Not likely
0.6184	0 = Democrat / undecided	1=Not likely	1=Not likely	1=Not likely	1=Not likely
0.745	2 = Strong Republican	2=Sometimes likely	1=Not likely	1=Not likely	1=Not likely
0.9643	1 = Other Republican	1=Not likely	1=Not likely	1=Not likely	1=Not likely
0.9173	0 = Democrat / undecided	1=Not likely	1=Not likely	1=Not likely	1=Not likely
0.5502	1 = Other Republican	1=Not likely	1=Not likely	1=Not likely	1=Not likely
1.3861	1 = Other Republican	1=Not likely	1=Not likely	1=Not likely	1=Not likely
0.6234	0 = Democrat / undecided	1=Not likely	1=Not likely	1=Not likely	1=Not likely
0.7494	3 = MAGA Republican	2=Sometimes likely	1=Not likely	1=Not likely	1=Not likely
1.0673	3 = MAGA Republican	1=Not likely	1=Not likely	1=Not likely	1=Not likely
0.6011	3 = MAGA Republican	3=Very or Extremely likely	1=Not likely	1=Not likely	1=Not likely
0.4993	0 = Democrat / undecided	1=Not likely	1=Not likely	1=Not likely	1=Not likely
0.7658	0 = Democrat / undecided	1=Not likely	1=Not likely	1=Not likely	1=Not likely
1.6424	0 = Democrat / undecided	1=Not likely	1=Not likely	1=Not likely	1=Not likely
0.5229	2 = Strong Republican	1=Not likely	1=Not likely	1=Not likely	1=Not likely
1.1286	3 = MAGA Republican
0.5343	0 = Democrat / undecided	1=Not likely	2=Sometimes likely	1=Not likely	1=Not likely
2.5459	0 = Democrat / undecided	1=Not likely	1=Not likely	1=Not likely	1=Not likely
0.9928	3 = MAGA Republican	1=Not likely	1=Not likely	1=Not likely	1=Not likely
0.8435	0 = Democrat / undecided	1=Not likely	1=Not likely	1=Not likely	1=Not likely
0.656	3 = MAGA Republican	1=Not likely	1=Not likely	1=Not likely	1=Not likely
0.6898	1 = Other Republican	1=Not likely	1=Not likely	1=Not likely	1=Not likely
0.9105	3 = MAGA Republican	1=Not likely	1=Not likely	1=Not likely	1=Not likely
0.6823	3 = MAGA Republican	1=Not likely	1=Not likely	1=Not likely	1=Not likely
0.7128	0 = Democrat / undecided	1=Not likely	1=Not likely	1=Not likely	1=Not likely
0.7634	0 = Democrat / undecided	3=Very or Extremely likely	1=Not likely	1=Not likely	1=Not likely
0.7615	1 = Other Republican	2=Sometimes likely	1=Not likely	1=Not likely	1=Not likely
0.577	0 = Democrat / undecided	1=Not likely	1=Not likely	1=Not likely	1=Not likely
0.8667	3 = MAGA Republican	3=Very or Extremely likely	1=Not likely	1=Not likely	1=Not likely
1.1993	3 = MAGA Republican	3=Very or Extremely likely	1=Not likely	1=Not likely	1=Not likely
1.5288		1=Not likely	1=Not likely	1=Not likely	1=Not likely
0.6717	0 = Democrat / undecided	1=Not likely	1=Not likely	1=Not likely	1=Not likely
0.9831	0 = Democrat / undecided	1=Not likely	1=Not likely	1=Not likely	1=Not likely
0.9281		1=Not likely	1=Not likely	1=Not likely	1=Not likely
1.2907
3.4768	0 = Democrat / undecided	1=Not likely	1=Not likely	1=Not likely	1=Not likely
0.8638	3 = MAGA Republican	1=Not likely	1=Not likely	1=Not likely	1=Not likely
0.9959	0 = Democrat / undecided	1=Not likely	1=Not likely	1=Not likely	1=Not likely
1.6804	2 = Strong Republican	1=Not likely	1=Not likely	1=Not likely	1=Not likely
0.938	0 = Democrat / undecided	1=Not likely	1=Not likely	1=Not likely	1=Not likely
0.461	0 = Democrat / undecided	1=Not likely	1=Not likely	1=Not likely	1=Not likely
0.4997	2 = Strong Republican	1=Not likely	1=Not likely	1=Not likely	1=Not likely
1.0448	0 = Democrat / undecided	1=Not likely	1=Not likely	1=Not likely	1=Not likely
0.8044		1=Not likely	1=Not likely	1=Not likely	1=Not likely
1.2199	0 = Democrat / undecided	3=Very or Extremely likely	1=Not likely	1=Not likely	1=Not likely
0.7274	1 = Other Republican	1=Not likely	1=Not likely	1=Not likely	1=Not likely
1.3122	0 = Democrat / undecided	1=Not likely	1=Not likely	1=Not likely	1=Not likely
1.5311
0.9231	0 = Democrat / undecided	1=Not likely	1=Not likely	1=Not likely	1=Not likely
1.0969	3 = MAGA Republican	1=Not likely	1=Not likely	1=Not likely	1=Not likely
0.4365	3 = MAGA Republican	1=Not likely	1=Not likely	1=Not likely	1=Not likely
0.5699	0 = Democrat / undecided	1=Not likely	1=Not likely	1=Not likely	1=Not likely
0.7282	0 = Democrat / undecided	1=Not likely	1=Not likely	1=Not likely	1=Not likely
1.1858	3 = MAGA Republican	1=Not likely	1=Not likely	1=Not likely	1=Not likely
0.6717	0 = Democrat / undecided	3=Very or Extremely likely	1=Not likely	1=Not likely	1=Not likely
0.8725	1 = Other Republican	2=Sometimes likely	1=Not likely	1=Not likely	1=Not likely
0.5193	0 = Democrat / undecided	1=Not likely	1=Not likely	1=Not likely	1=Not likely
0.4825	1 = Other Republican	1=Not likely	1=Not likely	1=Not likely	1=Not likely
0.5845	0 = Democrat / undecided	1=Not likely	1=Not likely	1=Not likely	1=Not likely
0.411	0 = Democrat / undecided	1=Not likely	1=Not likely	1=Not likely	1=Not likely
0.7285	0 = Democrat / undecided	1=Not likely	1=Not likely	1=Not likely	1=Not likely
0.428	1 = Other Republican	1=Not likely	1=Not likely	1=Not likely	1=Not likely
0.7604	0 = Democrat / undecided	1=Not likely	1=Not likely	1=Not likely	1=Not likely
0.7578	3 = MAGA Republican	1=Not likely	1=Not likely	1=Not likely	1=Not likely
0.713	2 = Strong Republican	1=Not likely	2=Sometimes likely	1=Not likely	1=Not likely
0.7353		1=Not likely	1=Not likely	1=Not likely	1=Not likely
0.5881	0 = Democrat / undecided	1=Not likely	1=Not likely	1=Not likely	1=Not likely
0.5665	0 = Democrat / undecided	1=Not likely	1=Not likely	1=Not likely	1=Not likely
0.5933	1 = Other Republican	1=Not likely	1=Not likely	1=Not likely	1=Not likely
0.7917	0 = Democrat / undecided	2=Sometimes likely	2=Sometimes likely	2=Sometimes likely	2=Sometimes likely
0.6527	0 = Democrat / undecided	1=Not likely	1=Not likely	1=Not likely	1=Not likely
0.7449	3 = MAGA Republican	2=Sometimes likely	3=Very or Extremely likely	1=Not likely	1=Not likely
0.9746	3 = MAGA Republican	1=Not likely	1=Not likely	1=Not likely	1=Not likely
0.9196	1 = Other Republican	2=Sometimes likely	2=Sometimes likely	1=Not likely	1=Not likely
1.9053	0 = Democrat / undecided	1=Not likely	1=Not likely	1=Not likely	1=Not likely
0.6057	0 = Democrat / undecided	1=Not likely	1=Not likely	1=Not likely	1=Not likely
0.756	0 = Democrat / undecided	1=Not likely	1=Not likely	1=Not likely	1=Not likely
0.8386	0 = Democrat / undecided	1=Not likely	1=Not likely	1=Not likely	1=Not likely
0.6536	1 = Other Republican	1=Not likely	1=Not likely	1=Not likely	1=Not likely
0.8258	0 = Democrat / undecided	1=Not likely	1=Not likely	1=Not likely	1=Not likely
0.3456	0 = Democrat / undecided	1=Not likely	1=Not likely	1=Not likely	1=Not likely
0.5873	0 = Democrat / undecided	1=Not likely	1=Not likely	1=Not likely	1=Not likely
0.9172	1 = Other Republican	1=Not likely	1=Not likely	1=Not likely	1=Not likely
1.1445	0 = Democrat / undecided	1=Not likely	1=Not likely	1=Not likely	1=Not likely
0.6746	0 = Democrat / undecided	1=Not likely	1=Not likely	1=Not likely	1=Not likely
1.294	1 = Other Republican	1=Not likely	1=Not likely	1=Not likely	1=Not likely
0.5038	0 = Democrat / undecided	1=Not likely	1=Not likely	1=Not likely	1=Not likely
0.4229	3 = MAGA Republican	1=Not likely	1=Not likely	1=Not likely	1=Not likely
0.7027	3 = MAGA Republican	3=Very or Extremely likely	3=Very or Extremely likely	3=Very or Extremely likely	3=Very or Extremely likely
1.4051		1=Not likely	1=Not likely	1=Not likely	1=Not likely
0.3469	0 = Democrat / undecided	1=Not likely	1=Not likely	1=Not likely	1=Not likely
0.8052		1=Not likely	1=Not likely	1=Not likely	1=Not likely
1.068	0 = Democrat / undecided	1=Not likely	1=Not likely	1=Not likely	1=Not likely
0.7515	0 = Democrat / undecided	1=Not likely	1=Not likely	1=Not likely	1=Not likely
[truncated: 6,621 more rows]
